# Supplementary material for: Sexually dimorphic DNA methylation and gene expression patterns in human first trimester placenta
Source: Biol Sex Differ. 2024 Aug 16;15:63. doi: 10.1186/s13293-024-00629-9 (PMC11328442; doi:10.1186/s13293-024-00629-9)
Supplement: Supplementary file 3 — Additional file 3. Differentially methylated probe (DMP) analysis results for all 743,461 methylation sites analyzed. [file 13293_2024_629_MOESM3_ESM.csv]

Additional File 3: Full results of the differentially methylated probes (DMP) analysis for first trimester human placenta.
probeID	P.Value	FDR	bonferroni	Direction_methylation	logFC	CI.L	CI.R	Average_Mvalue	t_statistic	B_statistic	chrm	gene_HGNC
cg17612569	4.58E-28	3.41E-22	3.41E-22	M	-2.066103126	-2.269325569	-1.862880684	-2.20456474	-20.35157392	34.20036987	21	ATP5PF;GABPA
cg13192180	7.91E-18	2.94E-12	5.88E-12	M	-0.901948437	-1.048437459	-0.755459415	1.583969667	-12.32520937	22.28736724	17	NOL11
cg00167275	5.36E-16	1.33E-10	3.98E-10	F	2.328807814	1.909598236	2.748017392	-2.609221318	11.12039277	19.66392699	10	GLUD1;SHLD2
cg15817705	5.33E-14	9.91E-09	3.96E-08	M	-0.468308539	-0.563393892	-0.373223186	0.176013186	-9.859074041	16.64356243	1	RP11-385M4.3
cg09516963	4.41E-12	5.49E-07	3.28E-06	F	0.783147595	0.602709803	0.963585386	0.134978139	8.688279603	13.5998555	12	DYRK2
cg09241427	4.43E-12	5.49E-07	3.29E-06	F	0.473490278	0.364380375	0.582600182	1.449414191	8.68689492	13.59612965	11	SHANK2
cg08937153	1.55E-11	1.65E-06	1.15E-05	M	-0.601557855	-0.745605583	-0.457510127	1.150654506	-8.359660948	12.70798677	8	RP11-697N18.2;SPIDR
cg10661558	7.50E-11	6.97E-06	5.58E-05	F	0.714331914	0.534466737	0.89419709	-0.006971409	7.95006427	11.57620643	21	AP001347.6;RNA5SP488
cg00804338	3.48E-10	2.87E-05	0.000258472	F	1.629278885	1.197480944	2.061076826	-3.586778535	7.553226983	10.46091201	13	TFDP1
cg25452172	5.86E-10	4.06E-05	0.000436011	M	-0.330200289	-0.419306067	-0.241094512	1.033017361	-7.418041507	10.07731966	12	CYP27B1;METTL1
cg20374928	6.01E-10	4.06E-05	0.000446658	F	0.467137086	0.340972332	0.59330184	-0.171060849	7.411804839	10.05958248	20	SRSF6
cg15604132	1.24E-09	7.70E-05	0.000924007	M	-1.276614834	-1.630373244	-0.922856424	0.308131867	-7.223884393	9.523580471	5	ZNF300
cg05994094	1.99E-09	0.000113726	0.001478441	F	1.698269055	1.219613747	2.176924364	-2.907692372	7.102337249	9.175418707	18	CCDC178
cg08580836	2.30E-09	0.000121973	0.001712254	M	-1.781840507	-2.286750406	-1.276930607	-0.146071225	-7.064356635	9.066412032	5	ZNF300
cg09829303	2.46E-09	0.000121973	0.001829588	F	0.379803605	0.271918959	0.487688252	0.602994164	7.04720838	9.017163972	7	TUBB3P2
cg14974262	4.76E-09	0.000216916	0.003541265	M	-1.411688666	-1.822654359	-1.000722973	0.830205828	-6.876240105	8.525174761	5	ZNF300
cg04032578	4.96E-09	0.000216916	0.003687571	M	-1.369026392	-1.768181243	-0.96987154	-0.279497792	-6.865751527	8.494938467	5	ZNF300
cg12777992	5.75E-09	0.000237311	0.004271598	M	-1.605077782	-2.075667401	-1.134488163	-0.313933608	-6.827652585	8.385060365	5	ZNF300
cg21228005	6.39E-09	0.000249984	0.004749704	M	-2.192232014	-2.83756773	-1.546896299	-0.009305437	-6.800149933	8.305698014	5	ZNF300
cg18237551	7.74E-09	0.000287614	0.005752286	M	-1.469124693	-1.904778487	-1.033470899	0.760576918	-6.750482755	8.162289104	5	ZNF300
cg17561788	1.10E-08	0.000387086	0.008145369	M	-0.507262978	-0.659725801	-0.354800155	1.308400545	-6.660194074	7.901327675	22	RANBP1
cg12385553	1.15E-08	0.000387086	0.008515903	M	-0.668928878	-0.870331369	-0.467526388	-0.913646007	-6.648639457	7.867909372	22	NA
cg02343823	1.73E-08	0.000558405	0.012843304	M	-1.340893103	-1.751204029	-0.930582177	1.089159366	-6.541822392	7.558773197	5	ZNF300
cg07628841	1.90E-08	0.000587434	0.014098413	F	0.747817369	0.51813464	0.977500098	-1.402341802	6.517557659	7.488505615	2	CCDC121;GPN1;RP11-158I13.2
cg11291313	2.10E-08	0.000625658	0.015641438	M	-1.26988712	-1.661541978	-0.878232262	-0.093199832	-6.490516743	7.410182666	5	ZNF300
cg09971754	2.57E-08	0.000735536	0.019123931	M	-0.863570832	-1.132077458	-0.595064207	-3.265038372	-6.438143204	7.258443499	16	ANKRD11;SPG7
cg13150358	3.77E-08	0.001017112	0.028063259	F	0.615115938	0.420840632	0.809391245	-0.364239457	6.338070285	6.968397262	2	AC007682.1
cg26486466	3.83E-08	0.001017112	0.028479131	M	-1.179392141	-1.552111742	-0.80667254	-0.071020782	-6.334227704	6.957258194	5	ZNF300
cg21161307	7.03E-08	0.001802133	0.052261866	M	-1.212880089	-1.606044525	-0.819715652	2.446360109	-6.175346245	6.496667382	8	NA
cg20066496	9.99E-08	0.00247694	0.074308208	F	0.503132048	0.337560415	0.668703681	-3.694508375	6.082942673	6.228874335	15	TTBK2
cg08167066	1.25E-07	0.002989215	0.092665678	F	0.515190154	0.34401585	0.686364458	-2.015449014	6.024855806	6.0606098	2	CYS1
cg26586567	1.64E-07	0.003801882	0.121660232	M	-1.096734777	-1.465522875	-0.72794668	0.416239827	-5.953089242	5.852835156	8	CSMD1
cg09975562	1.85E-07	0.004160682	0.137302508	M	-0.652399705	-0.872958988	-0.431840422	2.012003331	-5.921150353	5.760418476	2	HDAC4
cg02591892	1.98E-07	0.004319826	0.146874083	M	-0.784242004	-1.050173571	-0.518310436	-1.835092674	-5.903341127	5.708902232	19	MATK
cg11959806	2.31E-07	0.004911396	0.171898851	M	-0.322943857	-0.433229655	-0.212658059	2.024723558	-5.861720591	5.588555354	17	ASIC2
cg26883712	2.40E-07	0.004956946	0.178723892	F	0.65898032	0.433541083	0.884419557	-0.927714146	5.851411129	5.558756276	6	ZNF311
cg22222428	2.47E-07	0.004956946	0.183406994	M	-1.088087209	-1.460761584	-0.715412834	-1.081356814	-5.844560351	5.538956928	8	CSMD1
cg27565144	2.69E-07	0.005272497	0.20035488	F	0.734558921	0.481957162	0.987160679	2.713897168	5.821138633	5.471281994	5	ZNF300
cg04675542	2.83E-07	0.005385776	0.210045246	M	-1.093858548	-1.470828167	-0.71688893	0.969913496	-5.808613619	5.435102546	5	ZNF300
cg00625334	3.13E-07	0.005813212	0.232528476	F	1.190541755	0.778337814	1.602745696	-1.435181516	5.781628281	5.357179367	18	CCDC178
cg08531052	3.56E-07	0.006462352	0.264956422	F	0.204819899	0.133476647	0.276163151	2.065485698	5.746943411	5.257078111	19	PPFIA3
cg16446577	4.06E-07	0.006940945	0.302150602	F	0.304114977	0.197536991	0.410692964	0.676767337	5.711997031	5.156289423	6	C6orf89
cg22748740	4.10E-07	0.006940945	0.304595802	F	0.810680482	0.526468358	1.094892605	-1.437432335	5.709851202	5.150102959	6	ZNF311
cg25439374	4.11E-07	0.006940945	0.305401565	F	0.322231055	0.209247879	0.435214231	-1.907701463	5.709147822	5.14807516	1	CACYBP
cg17380238	4.65E-07	0.007559125	0.3453587	F	0.654803144	0.423885964	0.885720324	-1.153496062	5.676389455	5.053668369	19	PPP1R13L
cg16650245	4.68E-07	0.007559125	0.347719756	M	-0.333348191	-0.450941495	-0.215754887	0.033553466	-5.674572967	5.048435364	21	NA
cg01096418	5.05E-07	0.007990885	0.375571607	M	-0.452080073	-0.612137434	-0.292022711	2.639013275	-5.654020571	4.989242099	16	CHTF8
cg12269374	5.41E-07	0.008372848	0.401896682	F	0.904880023	0.583482427	1.226277619	-0.30646027	5.635935965	4.937179445	8	CSMD1
cg12728170	7.30E-07	0.01094622	0.542660538	M	-0.652624391	-0.887776899	-0.417471884	0.65031619	-5.555605021	4.706199725	15	FRMD5;PIN4P1
cg13266717	7.36E-07	0.01094622	0.547311003	F	0.450467821	0.288089183	0.61284646	-3.436638184	5.553318114	4.699631142	20	ARFRP1;RP4-583P15.15;ZGPAT
cg27211179	7.91E-07	0.011537393	0.588407059	F	0.42329963	0.270178943	0.576420318	-0.534851835	5.533904921	4.643888119	14	EXD2;RP11-363J20.1
cg14870223	8.36E-07	0.011952348	0.621522073	F	0.545842603	0.347868686	0.743816521	0.610780528	5.519212637	4.601720894	3	WDR48
cg22635476	8.72E-07	0.01223643	0.648530816	M	-0.864715808	-1.178993544	-0.550438073	2.105914395	-5.507791067	4.568953	8	NA
cg22185558	9.06E-07	0.012479245	0.673879217	F	0.744066834	0.473131851	1.015001817	-1.126238124	5.497491114	4.539412358	6	ZNF311
cg25766801	9.45E-07	0.012776723	0.702719748	M	-0.59283287	-0.80914264	-0.3765231	1.4379941	-5.48622752	4.507118318	8	CSMD1
cg16655338	9.80E-07	0.013015131	0.728847334	F	0.86769224	0.550525692	1.184858789	-3.704633709	5.476410713	4.478981351	6	RIMS1
cg26484813	1.05E-06	0.013758874	0.784255792	M	-0.414431209	-0.566465152	-0.262397267	-1.595825164	-5.456693613	4.422493855	11	AHNAK
cg22146350	1.13E-06	0.014508189	0.841474985	M	-0.564367155	-0.772127239	-0.356607071	1.278123953	-5.437725658	4.368185742	16	5S_rRNA;LINC02167
cg09435617	1.19E-06	0.015047093	0.887778481	F	0.687735741	0.433885969	0.941585512	-1.120177795	5.423285804	4.326864608	6	ZNF311
cg07908290	1.25E-06	0.015403891	0.92948634	M	-1.428245703	-1.956631293	-0.899860112	-1.34978437	-5.410901582	4.291441587	5	ZNF300
cg26077108	1.26E-06	0.015403891	0.939637354	F	0.446196784	0.281034911	0.611358658	-2.923871399	5.407970456	4.283059735	17	CTB-58E17.5;PCGF2
cg03902093	1.33E-06	0.015910488	0.986450262	M	-0.507107357	-0.695272252	-0.318942462	-0.053602032	-5.39484515	4.245536827	3	RAB7A
cg13442960	1.60E-06	0.01884262	1	F	0.802991807	0.502246579	1.103737035	-1.394095745	5.344782581	4.102574876	9	ELAVL2
cg27605748	1.65E-06	0.019159915	1	F	0.763727197	0.477216736	1.050237658	0.347050947	5.335995401	4.077508265	5	NA
cg22194457	1.68E-06	0.019163868	1	F	0.473226814	0.295555174	0.650898453	0.210794436	5.331739328	4.065370182	4	RP11-273B19.2
cg20594345	1.77E-06	0.019972134	1	F	0.661444513	0.412390735	0.910498292	-0.899129542	5.316403767	4.021650084	6	ZNF311
cg21310336	1.89E-06	0.020876684	1	F	0.635798451	0.395610943	0.87598596	-1.188516944	5.29891219	3.971814594	6	ZNF311
cg15171221	1.93E-06	0.020876684	1	F	0.65240949	0.405719784	0.899099195	-0.780116809	5.294036328	3.957928722	6	ZNF311
cg07977713	1.94E-06	0.020876684	1	F	0.387353401	0.240839563	0.533867239	0.224883614	5.29232373	3.953052077	1	MPL
cg14299422	2.07E-06	0.021986724	1	F	0.488667065	0.303201865	0.674132265	1.729235819	5.274342294	3.901869599	2	SH3RF3
cg08245989	2.17E-06	0.022477485	1	M	-0.395970801	-0.546624423	-0.245317179	-0.776106767	-5.261399252	3.865051232	12	KRT17P8
cg17544539	2.25E-06	0.022477485	1	M	-0.739301363	-1.021079083	-0.457523644	-1.086143393	-5.252094488	3.838594447	21	NCAM2
cg26127652	2.26E-06	0.022477485	1	F	0.725414749	0.448828987	1.002000511	-1.792859366	5.25018051	3.833153574	6	ZNF311
cg01670306	2.26E-06	0.022477485	1	F	0.454246387	0.28105138	0.627441394	0.097290708	5.250175098	3.83313819	8	NA
cg06710937	2.27E-06	0.022477485	1	F	0.81986824	0.507233233	1.132503246	-3.699748823	5.24957484	3.831431922	13	LINC00621;NUS1P2
cg08337341	2.34E-06	0.02286082	1	F	0.280009819	0.173068275	0.386951363	-0.06715241	5.24136597	3.808102007	5	NA
cg06276860	2.45E-06	0.023678696	1	F	0.651183355	0.401858137	0.900508574	-0.060951208	5.228230865	3.770788191	16	RP11-80F22.15;RP11-80F22.2
cg04216051	2.52E-06	0.023973594	1	M	-0.640353724	-0.885876697	-0.39483075	2.248305663	-5.220901235	3.749975396	2	HDAC4
cg20877594	2.55E-06	0.023973594	1	M	-0.99969756	-1.383222145	-0.616172975	0.000303011	-5.217868106	3.741364602	21	LINC02575
cg21197843	2.60E-06	0.024158907	1	M	-0.755496239	-1.045642772	-0.465349705	-0.996423821	-5.212338294	3.725668819	8	CTA-392E5.1
cg01127878	2.67E-06	0.024475287	1	F	0.347209031	0.213686505	0.480731556	-0.504335777	5.205400471	3.705981849	19	PRR19
cg13850355	3.05E-06	0.027666564	1	F	0.499208469	0.30586527	0.692551668	-2.706401857	5.168573757	3.601581787	4	GABRB1
cg22757019	3.12E-06	0.027912632	1	F	0.306148265	0.187445445	0.424851084	0.010398175	5.162837314	3.585335046	7	CYP51A1-AS1;LRRD1
cg08665859	3.19E-06	0.028198363	1	F	0.36562555	0.223694947	0.507556153	-1.10458738	5.15677476	3.568169316	3	WDR48
cg16992713	3.27E-06	0.028594958	1	F	0.441356796	0.269793486	0.612920106	-1.741966671	5.149713591	3.548182097	10	RP11-573G6.4
cg14355482	3.51E-06	0.030305564	1	M	-0.896017845	-1.245613852	-0.546421837	-1.267750589	-5.130596594	3.494102788	21	NCAM2
cg14906103	3.59E-06	0.030719133	1	F	0.657862939	0.400842085	0.914883792	-0.024261294	5.123712262	3.474639885	4	TMEM33
cg25720795	3.75E-06	0.031298708	1	M	-0.613115018	-0.853199019	-0.373031018	-0.282626021	-5.112065498	3.441727519	7	HOTTIP
cg00105025	3.82E-06	0.031298708	1	F	0.645449457	0.392464137	0.898434778	0.241127193	5.107220309	3.428041021	6	ZNF311
cg02905198	3.82E-06	0.031298708	1	F	0.323322032	0.196592401	0.450051663	-1.874437158	5.1071052	3.427715906	12	ATP5MC2
cg26277454	3.83E-06	0.031298708	1	F	0.258638437	0.157245358	0.360031516	0.924411432	5.106254181	3.425312325	15	TTBK2
cg01068944	4.06E-06	0.032826549	1	F	0.637637283	0.386876581	0.888397985	-2.001672189	5.090165453	3.379890816	20	PLCB4
cg13780890	4.20E-06	0.033614242	1	F	0.288893108	0.175069278	0.402716938	-1.907323867	5.080677859	3.353122412	16	NPW;ZNF598
cg03602746	4.26E-06	0.033730849	1	F	0.504344724	0.305480637	0.703208812	-2.16685488	5.076785279	3.342143496	2	AC007319.1;AC018735.1
cg10815036	4.39E-06	0.03412211	1	M	-0.786534234	-1.097144253	-0.475924215	1.061856431	-5.068971438	3.320111238	8	NA
cg24332710	4.44E-06	0.03412211	1	F	0.301046186	0.182086069	0.420006303	-0.344023081	5.065816092	3.311216741	1	AKR1A1
cg17370700	4.45E-06	0.03412211	1	M	-0.64923376	-0.905824973	-0.392642548	0.847336749	-5.064971314	3.308835666	17	NA
cg16692923	4.57E-06	0.034688039	1	F	0.454199343	0.274429058	0.633969627	-1.883493566	5.057620865	3.288122142	4	NR3C2
cg11821068	4.64E-06	0.034880257	1	F	0.330842937	0.199784762	0.461901112	-2.317614259	5.053303984	3.275960814	12	LINC00941
cg03261377	4.76E-06	0.035359072	1	M	-0.909100893	-1.269692276	-0.54850951	1.92128201	-5.046780477	3.257588188	8	CTA-392E5.1
cg09398924	4.85E-06	0.03540822	1	F	0.417481669	0.25171433	0.583249008	-2.622313593	5.0414576	3.242601568	3	WDR48
cg25438338	4.86E-06	0.03540822	1	F	0.265616515	0.160138703	0.371094327	-2.59250196	5.040941238	3.241147966	14	GMPR2;NEDD8;NEDD8-MDP1
cg18236571	4.91E-06	0.035446293	1	F	0.440204715	0.265293364	0.615116065	-0.767894784	5.037956008	3.232745053	4	PABPC4L
cg16762030	5.18E-06	0.036499427	1	F	0.352541438	0.212056486	0.493026389	-1.632486605	5.023403223	3.191800229	15	NA
cg21212139	5.21E-06	0.036499427	1	F	0.761746207	0.458095669	1.065396744	-3.23063474	5.021736492	3.187112819	9	NA
cg01535726	5.28E-06	0.036499427	1	F	0.591143347	0.355329538	0.826957156	0.47376325	5.018122357	3.176950075	8	MSRA;RP11-1E4.1
cg27479634	5.30E-06	0.036499427	1	F	0.439499242	0.264140128	0.614858357	-0.131975969	5.017038817	3.1739036	12	ATP5MC2
cg12774458	5.35E-06	0.036499427	1	M	-0.230317461	-0.322261349	-0.138373574	-0.146340762	-5.014431184	3.166572717	14	LINC01550
cg05449607	5.35E-06	0.036499427	1	F	0.237196122	0.142503013	0.331889231	-0.40279444	5.014260387	3.166092589	6	GTF3C6
cg13004792	5.51E-06	0.037104287	1	F	0.947636556	0.568697571	1.326575542	-1.781927065	5.005992467	3.142855814	8	CTD-2281E23.2;DLGAP2
cg15936446	5.54E-06	0.037104287	1	F	0.707913758	0.424761542	0.991065973	0.218600628	5.004700147	3.139224713	5	NA
cg24664347	5.63E-06	0.037356063	1	M	-1.230995109	-1.723798028	-0.738192189	1.278649584	-5.000353751	3.127014271	8	REXO1L6P
cg21845953	5.80E-06	0.038157475	1	F	0.563481234	0.337527268	0.789435201	-3.951176373	4.992029722	3.103637388	8	ZFHX4;ZFHX4-AS1
cg23317297	5.97E-06	0.038657075	1	F	0.288290203	0.172498372	0.404082033	-0.755896182	4.983903649	3.080826679	1	AKR1A1
cg04574346	5.98E-06	0.038657075	1	M	-0.290733605	-0.407514408	-0.173952801	-0.967823389	-4.98358017	3.079918849	12	NA
cg18685455	6.19E-06	0.039677013	1	F	0.375971383	0.224661035	0.527281731	0.491500524	4.973977713	3.052977406	6	AHI1;Y_RNA
cg08390760	6.29E-06	0.039976394	1	F	0.829125733	0.495143304	1.163108161	-1.028473755	4.969520083	3.040475589	6	ZNF311
cg24260662	6.48E-06	0.040642217	1	F	0.676837682	0.403751159	0.949924205	-0.396959815	4.961373649	3.017636232	2	AC104405.1;GPR39;RN7SKP103
cg09805323	6.51E-06	0.040642217	1	F	0.299942679	0.17889614	0.420989217	-3.229296698	4.96025	3.014486788	2	CCDC121;GPN1;RP11-158I13.2
cg02005600	6.67E-06	0.041341736	1	F	0.304221646	0.181273553	0.427169739	-2.536826475	4.953201416	2.994735057	7	HOXA-AS3;HOXA3;HOXA5;RP1-170O19.22
cg15985987	6.75E-06	0.041497524	1	M	-0.970851731	-1.363476639	-0.578226822	0.546722304	-4.949857936	2.985368624	8	CTA-392E5.1
cg25204764	6.96E-06	0.042415496	1	M	-0.438330608	-0.615896714	-0.260764502	1.053028316	-4.941506853	2.961981671	1	SRRM1
cg15368222	7.10E-06	0.042890187	1	F	0.452400932	0.268936238	0.635865626	2.027447382	4.93615358	2.946995875	12	NA
cg25114075	7.16E-06	0.042948329	1	F	0.388048101	0.230597092	0.54549911	-4.779921722	4.933530161	2.939653639	3	ANAPC13;CEP63
cg00263248	7.38E-06	0.043886372	1	M	-0.475981232	-0.669433908	-0.282528556	1.595516412	-4.925300835	2.916629226	14	LINC01550
cg12631442	7.55E-06	0.044150263	1	F	0.395978841	0.234830294	0.557127387	-0.925783811	4.918846404	2.898578417	11	RPS6KB2
cg14566738	7.59E-06	0.044150263	1	M	-0.305240768	-0.429493121	-0.180988415	-1.708179276	-4.917627056	2.895169087	1	FOXD2
cg00489552	7.60E-06	0.044150263	1	F	0.674530427	0.399921337	0.949139517	-1.14836546	4.917046439	2.893545752	11	PKNOX2
cg22997177	7.74E-06	0.044339856	1	F	0.369963992	0.219195891	0.520732093	-0.73318743	4.912105271	2.879733086	12	ATP5MC2
cg20254225	7.81E-06	0.044339856	1	F	0.533149291	0.315763808	0.750534774	-1.73030447	4.909485381	2.87241101	2	CYP1B1;CYP1B1-AS1
cg02765596	7.87E-06	0.044339856	1	M	-0.341688187	-0.481064838	-0.202311536	1.627089238	-4.907469552	2.866777939	16	NA
cg10924904	7.87E-06	0.044339856	1	M	-0.653866388	-0.920591555	-0.387141222	-2.720593363	-4.907300944	2.866306808	19	LMNB2;TIMM13
cg03977083	7.95E-06	0.044458167	1	F	0.500810027	0.296401308	0.705218747	-1.025823551	4.904460849	2.858371612	5	EMB
cg05007325	8.13E-06	0.044854417	1	F	0.474493987	0.280588146	0.668399828	-0.704720636	4.898436649	2.841544491	16	RP11-80F22.15;RP11-80F22.2
cg16886936	8.14E-06	0.044854417	1	M	-0.373082202	-0.525563869	-0.220600535	-0.276039554	-4.897839779	2.839877609	2	NA
cg19638749	8.43E-06	0.046079914	1	F	0.244954517	0.144643906	0.345265127	-1.594198599	4.888282013	2.813193732	2	PCBP1-AS1
cg00150080	8.51E-06	0.046178236	1	M	-0.313086805	-0.441367187	-0.184806423	-1.258438294	-4.885648223	2.805843276	7	NA
cg20696478	8.59E-06	0.046295337	1	M	-1.807018068	-2.547817813	-1.066218322	-2.28043534	-4.882917026	2.798222208	19	ZNF175
cg02968741	8.74E-06	0.046734849	1	F	0.799299012	0.471308811	1.127289212	-1.732045507	4.878272785	2.785265924	4	GABRB1
cg18708075	8.89E-06	0.046970959	1	M	-1.799285158	-2.53832611	-1.060244206	-2.487575918	-4.873591983	2.772211351	19	ZNF175
cg12442677	8.91E-06	0.046970959	1	M	-0.447910683	-0.631912789	-0.263908576	1.173031625	-4.872886544	2.770244233	16	TMEM219
cg18717628	8.99E-06	0.047046504	1	F	0.532065372	0.313383918	0.750746826	-3.185009802	4.87046825	2.763501459	5	KCNN2
cg08835342	9.08E-06	0.047115907	1	F	0.450815877	0.265422423	0.63620933	1.018827056	4.867685177	2.755742832	19	PRR19
cg01366595	9.22E-06	0.047115907	1	F	0.7795776	0.458695015	1.100460186	0.401534072	4.863297951	2.743514861	5	NA
cg19273163	9.24E-06	0.047115907	1	M	-0.708046405	-0.999524798	-0.416568011	-0.350260555	-4.862650187	2.741709708	21	NA
cg17142432	9.25E-06	0.047115907	1	M	-0.354113036	-0.49989943	-0.208326643	1.2452672	-4.862309476	2.740760264	11	SHANK2
cg19025234	9.56E-06	0.048367853	1	F	0.486031308	0.285554592	0.686508023	-1.971052157	4.853085936	2.715065014	5	CTD-2201I18.1;THBS4
cg21751145	9.63E-06	0.048375053	1	F	0.433565868	0.254658629	0.612473107	-1.030409178	4.851151587	2.70967811	2	C2orf88
cg07448006	9.80E-06	0.048821593	1	F	0.348031612	0.204274548	0.491788677	-0.414903185	4.846265156	2.696072946	4	NA
cg26605406	9.85E-06	0.048821593	1	M	-1.814481794	-2.564188038	-1.06477555	-2.412742849	-4.844836897	2.692097067	19	ZNF175
cg01434336	9.97E-06	0.049067671	1	M	-0.336235433	-0.475254507	-0.197216358	0.768806132	-4.841576067	2.683021154	2	CRIM1
cg25996148	1.06E-05	0.051761834	1	M	-0.42400331	-0.599959573	-0.248047047	0.336992962	-4.823721115	2.633358389	8	PXDNL
cg03984347	1.07E-05	0.051761834	1	F	0.360051768	0.210551386	0.509552151	1.675284208	4.821035376	2.62589301	1	ARMH1
cg13942600	1.07E-05	0.051761834	1	F	1.193722007	0.698059978	1.689384036	-1.430208472	4.820978826	2.625735835	8	CSMD1
cg10147875	1.10E-05	0.051761834	1	F	0.290740623	0.169872074	0.411609172	1.760487455	4.815152916	2.609546405	19	PPFIA3
cg18738804	1.10E-05	0.051761834	1	M	-0.794271637	-1.124528344	-0.464014929	1.042786858	-4.814321416	2.607236273	8	NA
cg14251471	1.10E-05	0.051761834	1	M	-0.792207909	-1.121613267	-0.46280255	1.577597045	-4.814222828	2.606962376	9	NA
cg00809969	1.10E-05	0.051761834	1	M	-0.418096704	-0.591953887	-0.244239521	1.606787417	-4.81395226	2.606210698	7	HOXA-AS3;HOXA3;HOXA5;RP1-170O19.22
cg16034850	1.12E-05	0.052468994	1	F	0.306274118	0.17876869	0.433779545	1.9875576	4.808385725	2.590748917	2	LINC01185
cg10800464	1.14E-05	0.052979664	1	M	-0.717440751	-1.016397458	-0.418484044	-2.479007823	-4.803916106	2.578338007	12	NA
cg14694375	1.18E-05	0.054582921	1	F	0.449180865	0.261613285	0.636748444	3.13079001	4.793813638	2.550299548	4	USP46
cg17757602	1.19E-05	0.054657291	1	F	0.833046188	0.485031525	1.181060851	0.909701981	4.791695511	2.544423239	5	NA
cg08486903	1.22E-05	0.055764559	1	M	-0.343186894	-0.486789627	-0.19958416	-1.056844062	-4.783939301	2.522912235	7	SMURF1
cg18452600	1.24E-05	0.055764559	1	F	0.666788296	0.387600875	0.945975717	-1.795845024	4.780901489	2.514490203	8	MSRA;RP11-1E4.1
cg10300684	1.24E-05	0.055764559	1	F	0.706810632	0.410836156	1.002785107	-2.890441238	4.78042477	2.513168702	14	FOXG1
cg02563011	1.25E-05	0.055764559	1	M	-1.054074991	-1.495576011	-0.612573971	1.083407369	-4.779224948	2.50984289	8	CSMD1
cg06580725	1.29E-05	0.057519299	1	F	1.340620083	0.777876172	1.903363994	-1.823409308	4.768838233	2.481062864	13	ZIC2
cg07585876	1.31E-05	0.057841771	1	F	1.063206856	0.616556661	1.509857051	-1.172130814	4.765054962	2.470584971	8	ZFHX4;ZFHX4-AS1
cg16356956	1.32E-05	0.057841771	1	M	-0.385866181	-0.5480306	-0.223701761	0.090940618	-4.763200022	2.465448628	22	CSF2RB
cg03904310	1.33E-05	0.057841771	1	F	0.40525594	0.23486891	0.575642969	2.797947706	4.761135396	2.459732421	1	SCARNA20
cg25819441	1.33E-05	0.057841771	1	F	0.571847742	0.331392105	0.812303378	-0.471241567	4.760615684	2.458293651	19	CTD-2554C21.2;ZNF573
cg15873149	1.36E-05	0.058361975	1	F	0.584650908	0.338518214	0.830783602	-1.006556503	4.754939516	2.442583058	3	ZIC1
cg20615848	1.36E-05	0.058361975	1	F	0.782011544	0.452784167	1.11123892	-2.933707475	4.754828934	2.442277048	18	CCDC178
cg19731777	1.37E-05	0.058392731	1	F	0.307501831	0.17799517	0.437008492	-3.286968446	4.753059742	2.437381526	11	ALKBH3-AS1;RP11-613D13.4
cg08061922	1.38E-05	0.058522722	1	F	0.374090158	0.216465132	0.531715185	-3.666635131	4.750822269	2.431191067	1	MGC27382;PTGFR
cg04103410	1.40E-05	0.058982278	1	M	-0.511763986	-0.727571461	-0.295956512	0.564566314	-4.747018365	2.42066891	5	KCNIP1;KCNMB1
cg15672043	1.41E-05	0.059022758	1	F	0.436948688	0.252620919	0.621276457	-3.014976327	4.745230861	2.415725358	8	POMK
cg07629088	1.42E-05	0.059361094	1	F	0.642495836	0.371274955	0.913716716	-2.386055629	4.742036249	2.406891792	5	NA
cg06546193	1.44E-05	0.059750664	1	M	-0.652599229	-0.928283884	-0.376914575	-0.743486225	-4.738617327	2.397440128	4	NA
cg23134869	1.50E-05	0.062089548	1	F	1.140598968	0.657474251	1.623723684	-2.509592042	4.725974694	2.362508789	8	ZFHX4;ZFHX4-AS1
cg08247450	1.52E-05	0.062089548	1	M	-0.430649973	-0.613143997	-0.248155949	-3.28420106	-4.723821193	2.356561771	4	AADAT
cg00529563	1.52E-05	0.062089548	1	F	0.436426685	0.251457081	0.62139629	-0.556994778	4.723115906	2.354614274	2	GPR39
cg17592734	1.55E-05	0.06291958	1	M	-1.396158716	-1.988552551	-0.803764881	-2.280025449	-4.717826175	2.340010902	19	ZNF175
cg27256515	1.57E-05	0.063045632	1	M	-0.465803348	-0.663600654	-0.268006042	-2.189830417	-4.714112115	2.329760727	16	C1QTNF8
cg16738846	1.57E-05	0.063045632	1	F	0.481219317	0.276833501	0.685605133	-2.587948524	4.713136015	2.327067302	7	ZNF800
cg24783356	1.58E-05	0.063045632	1	F	0.733254514	0.421792585	1.044716443	-3.490330902	4.712674562	2.325794044	11	CNTN5
cg12946514	1.59E-05	0.063097369	1	F	1.107342167	0.636806172	1.577878163	-2.648790884	4.710930097	2.320981032	6	TARID
cg27323011	1.60E-05	0.063279147	1	F	0.247885502	0.14250123	0.353269774	-2.203331098	4.708613048	2.314589167	6	CSNK2B;CSNK2B-LY6G5B-562;GPANK1
cg07614835	1.66E-05	0.064911055	1	M	-0.648666668	-0.925018308	-0.372315028	-1.412393943	-4.698694509	2.287239537	19	SBNO2
cg20460488	1.66E-05	0.064911055	1	F	0.371541253	0.213244709	0.529837797	-1.324347503	4.698435648	2.286526004	8	ANGPT2;MCPH1
cg26106837	1.67E-05	0.064977919	1	F	0.396603001	0.22753219	0.565673811	-1.288694155	4.695750735	2.279126018	2	NA
cg12437024	1.68E-05	0.064977919	1	M	-0.405653057	-0.578602663	-0.232703452	-2.081760787	-4.695186543	2.27757121	20	MIR1-1HG;MIR1-1HG-AS1
cg02562540	1.72E-05	0.065773974	1	F	0.394701201	0.226183527	0.563218876	-1.496909485	4.688572813	2.259349685	13	FNDC3A
cg14072063	1.73E-05	0.065773974	1	M	-0.877306315	-1.251966928	-0.502645702	-1.035197164	-4.687387851	2.256085905	4	RP11-91J3.3
cg11183875	1.73E-05	0.065773974	1	F	0.29286285	0.167789123	0.417936576	0.182384283	4.687225725	2.255639377	2	CYP1B1-AS1
cg11358589	1.74E-05	0.065773974	1	M	-0.526520984	-0.751454297	-0.301587671	1.387898665	-4.685755009	2.251588972	16	CTD-2595P9.4;ZNF423
cg09467020	1.74E-05	0.065773974	1	M	-0.326786793	-0.466430381	-0.187143205	-4.268308635	-4.684477656	2.248071442	12	MIR5188;UBC
cg08815652	1.77E-05	0.066086276	1	F	0.320933885	0.183676389	0.458191381	-3.541570104	4.68055309	2.237266147	15	UACA
cg14285545	1.78E-05	0.066086276	1	M	-0.422840572	-0.603768566	-0.241912577	0.467310071	-4.678305262	2.23107871	7	LINC01006
cg06856155	1.79E-05	0.066086276	1	M	-0.448623125	-0.640649127	-0.256597123	0.099372171	-4.676697612	2.226654066	2	GREB1
cg26089160	1.80E-05	0.066086276	1	F	0.39824514	0.227759633	0.568730647	-1.044156944	4.676066665	2.224917687	10	AL121928.1;PSD
cg05332960	1.80E-05	0.066086276	1	F	0.594718632	0.340123374	0.84931389	-1.50005217	4.676047442	2.224864785	18	CCDC178
cg05760402	1.86E-05	0.067722269	1	F	0.691040526	0.394617167	0.987463886	-3.214413531	4.666688001	2.199116844	18	NA
cg00594560	1.87E-05	0.067722269	1	F	1.140890781	0.651342977	1.630438586	-1.840648523	4.665161015	2.194917761	8	ZFHX4;ZFHX4-AS1
cg16896647	1.87E-05	0.067722269	1	F	0.608282771	0.347261358	0.869304184	-3.144237872	4.664950647	2.194339303	9	SYK
cg05872306	1.93E-05	0.069711853	1	F	0.816002211	0.465125094	1.166879327	-1.6267278	4.655367433	2.167997458	14	FOXG1
cg10828337	1.95E-05	0.070156871	1	F	0.643402263	0.36655339	0.920251136	-2.429850256	4.652190588	2.159269228	14	FOXG1
cg12989342	1.97E-05	0.07020911	1	M	-0.662917624	-0.948321571	-0.377513677	1.336399037	-4.649617893	2.152202382	8	CSMD1
cg05279757	1.99E-05	0.07020911	1	F	0.532868371	0.30333346	0.762403281	-0.350056392	4.647173305	2.145488683	9	NA
cg01829002	1.99E-05	0.07020911	1	F	0.766063517	0.436044217	1.096082817	-3.352345197	4.646683743	2.144144323	5	NA
cg16788388	1.99E-05	0.07020911	1	M	-0.253871116	-0.363241616	-0.144500616	-0.291118296	-4.646551637	2.143781561	16	CTD-3088G3.8
cg19691425	2.04E-05	0.071304656	1	M	-0.395692184	-0.566430824	-0.224953544	0.982171947	-4.639202484	2.12360652	17	ASIC2
cg03437748	2.06E-05	0.071304656	1	M	-0.743196821	-1.064025792	-0.42236785	-3.690908312	-4.637115771	2.11788006	15	IGF1R
cg11405534	2.07E-05	0.071304656	1	F	0.559785665	0.318077056	0.801494274	-3.138662242	4.636041645	2.114932744	5	NA
cg23875854	2.07E-05	0.071304656	1	M	-0.352734827	-0.505057953	-0.200411701	0.724002467	-4.635538284	2.113551643	10	PRKCQ
cg03108347	2.07E-05	0.071304656	1	F	0.272702761	0.154939564	0.390465958	-0.567806409	4.635511044	2.113476904	11	SHANK2
cg24477102	2.09E-05	0.071675868	1	M	-0.503676527	-0.721313592	-0.286039462	2.271585219	-4.632725042	2.105833748	8	CSMD1
cg19151553	2.11E-05	0.071805123	1	M	-0.359138355	-0.514381829	-0.203894882	-0.654323406	-4.630907556	2.100848499	9	NAIF1;SLC25A25
cg02019746	2.12E-05	0.072046319	1	M	-0.208943365	-0.299306533	-0.118580196	-1.010051758	-4.628654969	2.094670743	12	NA
cg20328570	2.18E-05	0.073596982	1	F	0.348849026	0.197728892	0.499969161	1.599359003	4.620966897	2.073594043	1	DUSP27
cg07193504	2.19E-05	0.073596982	1	F	0.21155267	0.119890032	0.303215307	-0.723711871	4.620019786	2.07099841	1	SRP9
cg19745637	2.22E-05	0.074210758	1	F	0.348561778	0.197415874	0.499707681	-0.791250096	4.616374727	2.061010586	1	CACHD1
cg25824543	2.25E-05	0.07466986	1	M	-1.923159226	-2.757774294	-1.088544158	-0.881931632	-4.612609568	2.050696601	19	ZNF175
cg17098829	2.25E-05	0.07466986	1	F	1.062449634	0.601284665	1.523614603	-3.20120219	4.61179204	2.048457523	15	UACA
cg02651820	2.28E-05	0.07466986	1	F	0.409224989	0.231479153	0.586970825	-4.186413243	4.608720655	2.040046746	10	CREM
cg08519233	2.28E-05	0.07466986	1	F	0.630710012	0.356716609	0.904703415	-3.195509093	4.607945067	2.037923164	3	ALCAM
cg21172377	2.29E-05	0.07466986	1	F	0.583254343	0.32984042	0.836668266	-2.168301083	4.607286121	2.036119053	7	HOXA10;HOXA10-HOXA9;HOXA9
cg08846566	2.29E-05	0.07466986	1	F	0.387684355	0.219228756	0.556139954	-2.648020483	4.606918189	2.03511174	8	NA
cg18976797	2.32E-05	0.07466986	1	F	0.171405417	0.096874983	0.24593585	2.696380509	4.603716479	2.026347414	7	NA
cg15543616	2.32E-05	0.07466986	1	F	0.42899848	0.242454187	0.615542773	-3.418307404	4.60353511	2.025851002	12	KCNA1
cg27166921	2.32E-05	0.07466986	1	F	0.264596008	0.149534385	0.37965763	-2.082274449	4.603312594	2.025241979	7	PON3
cg27006650	2.39E-05	0.076696098	1	F	1.011058112	0.570544252	1.451571973	-2.805110058	4.594457249	2.001013528	14	FOXG1
cg08261430	2.42E-05	0.077372836	1	M	-0.708835344	-1.017922838	-0.39974785	0.162672379	-4.590728457	1.990816453	5	NA
cg18858343	2.46E-05	0.078188042	1	F	0.363075152	0.204611052	0.521539253	-4.330512237	4.586520216	1.979311807	10	UNC5B
cg18228933	2.47E-05	0.078229516	1	M	-0.284024356	-0.408029407	-0.160019305	0.145478386	-4.58494239	1.974999264	2	HDAC4
cg23274912	2.48E-05	0.078229516	1	F	0.56538473	0.3184772	0.812292259	-1.307711442	4.583818519	1.971927807	8	PPP1R42;RP11-409C19.2
cg18655441	2.49E-05	0.078229516	1	F	0.872058085	0.491134215	1.252981955	-1.024791722	4.582736628	1.968971331	14	MIPOL1
cg23006552	2.52E-05	0.07868458	1	M	-0.425996154	-0.612191629	-0.239800679	1.721040653	-4.57988138	1.96117003	4	ATP10D
cg04362560	2.56E-05	0.079592438	1	M	-0.587468408	-0.8444914	-0.330445416	-1.726512335	-4.575412091	1.948962265	20	MIR1-1HG;MIR1-1HG-AS1
cg19869442	2.57E-05	0.079706467	1	M	-0.359251182	-0.516481964	-0.202020399	2.653526361	-4.573811949	1.94459256	10	FAM45A
cg15955410	2.65E-05	0.081714336	1	M	-0.170429964	-0.245156216	-0.095703712	1.079194669	-4.565521845	1.921962645	11	TMEM123
cg06390077	2.72E-05	0.083600748	1	M	-0.392753621	-0.565250351	-0.220256891	2.492552084	-4.557818265	1.900947201	7	KIAA1147
cg13139394	2.76E-05	0.084038367	1	M	-0.439688205	-0.632961708	-0.246414702	-1.685292035	-4.553970068	1.890454144	8	CTA-392E5.1
cg23811464	2.77E-05	0.084038367	1	F	1.089450036	0.610437678	1.568462394	-3.728502507	4.552796868	1.887255772	12	RP11-444D3.1
cg14481454	2.77E-05	0.084038367	1	F	0.811615374	0.454740923	1.168489826	-3.090530317	4.552526483	1.886518692	9	NA
cg02724127	2.78E-05	0.084038367	1	F	0.292674426	0.163957808	0.421391045	-2.891768135	4.551639186	1.8841	3	PLXND1
cg08063724	2.80E-05	0.084222879	1	F	0.28377084	0.158913578	0.408628101	-4.137998615	4.549583432	1.878496866	1	MYCL
cg15899410	2.81E-05	0.084222879	1	M	-0.373086772	-0.537286268	-0.208887276	-1.391734306	-4.548369158	1.875187694	15	UBE2Q2
cg27642416	2.84E-05	0.084222879	1	M	-0.406592513	-0.585646476	-0.22753855	0.164154523	-4.545619852	1.867696416	8	NA
cg01847344	2.85E-05	0.084222879	1	F	0.275375951	0.154067595	0.396684307	1.463916652	4.544153225	1.863700849	21	TSPEAR;TSPEAR-AS1
cg10776186	2.86E-05	0.084222879	1	F	0.344255433	0.192583784	0.495927082	-0.069658179	4.543536991	1.862022171	13	NUP58;RP11-271M24.2
cg23184506	2.86E-05	0.084222879	1	M	-0.321923468	-0.463760231	-0.180086704	1.837575621	-4.543405494	1.861663971	20	NA
cg01103387	2.88E-05	0.084222879	1	F	0.466582657	0.260947074	0.672218239	-1.125281416	4.542009105	1.85786043	2	CYP1B1;CYP1B1-AS1
cg14434213	2.88E-05	0.084222879	1	F	0.609508785	0.340872784	0.878144785	0.966423995	4.541856727	1.8574454	8	NA
cg26876637	2.95E-05	0.085909715	1	M	-0.26032225	-0.375229232	-0.145415268	1.480215117	-4.535054862	1.838924612	1	FLG-AS1;HRNR
cg17229065	2.99E-05	0.086721976	1	M	-0.388850797	-0.560661062	-0.217040532	-0.500094557	-4.5305566	1.826681953	10	NA
cg27130505	3.00E-05	0.086721976	1	F	0.327084709	0.182551369	0.47161805	-2.84118227	4.530121762	1.825498721	8	NA
cg17074396	3.01E-05	0.08678709	1	M	-0.477973286	-0.68924372	-0.266702852	-2.194504711	-4.528794085	1.82188625	22	C22orf34
cg21833159	3.04E-05	0.08709417	1	M	-0.720636265	-1.039348356	-0.401924175	0.639452667	-4.526215726	1.814871932	16	AC004125.3
cg27353143	3.05E-05	0.08709417	1	F	0.470468065	0.262366845	0.678569284	-0.752471079	4.525569078	1.813112989	19	CTD-2554C21.2;ZNF573
cg02260353	3.06E-05	0.087103707	1	F	0.766767064	0.427519657	1.106014471	-2.94394009	4.524437434	1.810035032	15	LRRC49;THAP10
cg27492458	3.11E-05	0.088245855	1	F	0.432117963	0.240727896	0.623508029	-0.025309635	4.519606258	1.796897962	7	RP11-143I21.1
cg10006863	3.13E-05	0.088381522	1	M	-0.477383119	-0.688928665	-0.265837572	1.813111974	-4.517319869	1.790682577	7	AC093627.9
cg08316083	3.14E-05	0.088381522	1	M	-0.31746179	-0.458150907	-0.176772672	-0.898462077	-4.516984791	1.789771791	19	ATP8B3
cg20820063	3.20E-05	0.089711373	1	F	0.913697546	0.50829353	1.319101563	-2.521434769	4.511615559	1.77518096	18	CCDC178
cg25757712	3.25E-05	0.090892545	1	F	0.375807434	0.208884247	0.542730621	-0.836990251	4.506780163	1.762046408	14	MIPOL1
cg24293044	3.30E-05	0.091776329	1	F	0.485498767	0.26965514	0.701342394	-3.586852949	4.502633263	1.75078627	6	CCDC170
cg24859986	3.31E-05	0.091776329	1	F	0.352063621	0.195515544	0.508611697	2.345976986	4.50185072	1.748661859	1	RP11-475O6.1
cg16743289	3.32E-05	0.09180325	1	F	0.247275387	0.137294096	0.357256677	-2.080008255	4.500696748	1.745529364	1	CACYBP
cg03334043	3.37E-05	0.092503843	1	F	0.269701274	0.149640296	0.389762252	1.710426088	4.496750525	1.734819509	21	TSPEAR;TSPEAR-AS1
cg22666477	3.37E-05	0.092503843	1	F	0.782634532	0.434206379	1.131062684	-0.38103999	4.496384499	1.733826312	8	CSMD1
cg03929057	3.40E-05	0.092879978	1	F	0.67011206	0.371631129	0.968592991	-0.427772497	4.494159866	1.727790523	1	AL355388.1;MEX3A
cg03451833	3.43E-05	0.093501486	1	F	0.786251393	0.435806767	1.136696019	-1.07560724	4.491172106	1.719686029	5	CTD-2089N3.2;CTD-2089N3.3
cg03026462	3.45E-05	0.093501486	1	F	0.486680256	0.269709188	0.703651325	-3.614572859	4.490136812	1.716878206	14	FOXA1;TTC6
cg24950446	3.50E-05	0.094350889	1	F	0.273616475	0.15150879	0.39572416	2.334771242	4.485562582	1.704475375	16	RABEP2
cg19842134	3.52E-05	0.094350889	1	F	0.30644911	0.169649788	0.443248432	-1.968921121	4.484273512	1.700980985	12	ATP5MC2
cg07506643	3.52E-05	0.094350889	1	F	0.332645922	0.184148028	0.481143815	-0.650203529	4.484144341	1.700630853	8	NA
cg16581536	3.53E-05	0.094350889	1	F	0.527674108	0.292072044	0.763276172	-1.373977917	4.4833678	1.698526026	14	FOXA1;TTC6
cg13780393	3.58E-05	0.095420079	1	M	-0.674233175	-0.975559992	-0.372906358	1.30807574	-4.479092251	1.686939583	16	5S_rRNA;LINC02167;RNA5SP410;RNA5SP413
cg23398047	3.65E-05	0.09632089	1	M	-0.510489619	-0.738916291	-0.282062947	-0.385628931	-4.47360646	1.67207967	8	NA
cg16196968	3.66E-05	0.09632089	1	M	-0.516131443	-0.747120769	-0.285142117	-0.908405437	-4.472867982	1.670079815	8	NA
cg18843709	3.66E-05	0.09632089	1	M	-0.316594031	-0.458295915	-0.174892147	-1.385746421	-4.47244257	1.668927823	19	ELAVL1;FBN3
cg15473084	3.67E-05	0.09632089	1	F	0.548303816	0.302879825	0.793727806	-1.272699446	4.472207331	1.668290827	5	CTD-2089N3.2;CTD-2089N3.3
cg08553857	3.68E-05	0.09632089	1	M	-0.449302193	-0.65045449	-0.248149895	0.699211294	-4.47127329	1.665761698	19	WDR18
cg01257837	3.72E-05	0.09696756	1	F	0.95346506	0.526318534	1.380611585	-0.983933069	4.468333491	1.657802841	8	CTA-392E5.1
cg27029018	3.73E-05	0.097014094	1	M	-0.801421276	-1.160545325	-0.442297227	2.082458058	-4.467186184	1.654697308	8	CSMD1
cg01436998	3.75E-05	0.097173164	1	F	0.912066958	0.503226346	1.320907571	-1.231684663	4.465708451	1.650697832	19	CTD-2554C21.2;ZNF573
cg12061531	3.79E-05	0.097760727	1	M	-0.497922802	-0.721257314	-0.274588291	-1.158192184	-4.462968798	1.643284322	17	UBBP4
cg09182044	3.81E-05	0.097953305	1	F	0.401440379	0.221308982	0.581571776	-0.810016168	4.46117552	1.638432661	12	LRRC23
cg00569447	3.82E-05	0.097953305	1	F	0.572876126	0.315765162	0.829987089	-1.896053534	4.460235623	1.635890096	5	NA
cg07693639	3.83E-05	0.097953305	1	M	-0.515903421	-0.747487268	-0.284319574	1.57907151	-4.459414254	1.633668337	16	LINC02167;RNA5SP422;RNA5SP423
cg13314310	3.85E-05	0.098035372	1	F	0.264098652	0.145514705	0.3826826	-3.229444827	4.458183658	1.63033994	2	AC079145.4;WDR35
cg26218606	3.89E-05	0.098716662	1	M	-1.384507591	-2.00659802	-0.762417163	-2.278634481	-4.455120921	1.622057688	19	ZNF175
cg07510459	3.92E-05	0.098716662	1	M	-0.401961391	-0.582643443	-0.221279339	-0.569835875	-4.453351758	1.617274523	10	OGDHL
cg07360763	3.92E-05	0.098716662	1	M	-0.433206409	-0.627938091	-0.238474728	1.161288493	-4.453238273	1.616967727	20	MIR646HG
cg00611769	3.93E-05	0.098827411	1	F	0.586510136	0.322789546	0.850230727	-0.479288679	4.451938503	1.613454133	22	MYO18B
cg09307988	3.95E-05	0.098833256	1	M	-0.500197532	-0.725158238	-0.275236826	2.186035298	-4.450948333	1.610777732	18	RP11-146N18.1
cg06138483	3.97E-05	0.099158651	1	M	-0.280671397	-0.406956476	-0.154386319	-0.352163199	-4.449014215	1.60555053	1	CHIT1
cg16576935	3.99E-05	0.099158651	1	F	0.447591474	0.246159436	0.649023512	-0.663078878	4.448063032	1.602980164	1	PTGES3P1
cg22824909	4.02E-05	0.099532611	1	F	0.49557707	0.272445723	0.718708416	0.349109707	4.445988058	1.597373731	2	AC007682.1
cg12224730	4.03E-05	0.099532611	1	M	-0.670687831	-0.972725595	-0.368650067	0.72565673	-4.445052089	1.594845145	15	RP11-323I15.2
cg26340700	4.08E-05	0.100016529	1	F	0.275657421	0.151409712	0.399905129	-2.82826198	4.441186113	1.584403135	1	RP11-295G20.2;TSNAX;TSNAX-DISC1
cg04011386	4.09E-05	0.100016529	1	F	0.446118561	0.245030929	0.647206193	2.665786539	4.441018754	1.58395118	12	CLEC2B
cg08074885	4.09E-05	0.100016529	1	F	0.285042574	0.156553153	0.413531995	-0.771772188	4.440787924	1.583327829	15	NA
cg26404722	4.11E-05	0.100212942	1	F	0.443357849	0.243436005	0.643279692	0.400932339	4.439272736	1.579236416	2	ASAP2
cg10025443	4.16E-05	0.101103427	1	F	0.631800998	0.346680242	0.916921754	-3.543268428	4.435771307	1.569783709	9	SYK
cg12100006	4.19E-05	0.101373004	1	M	-0.30577131	-0.443813848	-0.167728772	1.633200992	-4.434059049	1.565162241	11	LDLRAD3
cg23457316	4.27E-05	0.102996219	1	M	-0.683869184	-0.992992243	-0.374746125	1.416738294	-4.428527088	1.550235997	4	CCKAR
cg01413005	4.32E-05	0.103920586	1	M	-0.330706701	-0.480311944	-0.181101457	1.78876632	-4.42500589	1.54073898	1	PRRC2C
cg18395499	4.35E-05	0.104269831	1	F	0.696170246	0.381100796	1.011239696	-1.59208906	4.423100804	1.535602017	1	RNVU1-17
cg03117439	4.37E-05	0.104315454	1	M	-0.80619573	-1.171196675	-0.441194785	1.346856595	-4.421444507	1.53113661	15	AC011196.3;GABRB3
cg20365373	4.38E-05	0.104315454	1	F	0.369559386	0.202230768	0.536888005	2.413678391	4.421113712	1.530244858	14	EXD2;RP11-363J20.1
cg02167316	4.41E-05	0.104695291	1	M	-0.370753219	-0.538704385	-0.202802053	0.798896362	-4.418955025	1.524426164	1	RP5-1092A11.2;TP73
cg00457384	4.42E-05	0.104695291	1	M	-0.37645428	-0.547019543	-0.205889018	-0.456549309	-4.418138503	1.522225541	10	OGDHL
cg10652393	4.44E-05	0.104695291	1	F	0.979195246	0.535452971	1.422937521	-0.512511785	4.417292573	1.519945825	15	GABRA5;GABRB3
cg24126787	4.49E-05	0.105212055	1	M	-0.551683051	-0.801896738	-0.301469363	0.701890568	-4.413633343	1.510086491	20	NINL
cg00178749	4.50E-05	0.105212055	1	M	-0.281673775	-0.40943794	-0.153909611	-0.539305446	-4.413214446	1.50895803	2	GREB1;MIR4429
cg24898643	4.50E-05	0.105212055	1	F	0.984869824	0.538114752	1.431624897	-1.960325982	4.412929744	1.508191103	12	PPFIA2
cg25731924	4.51E-05	0.105212055	1	F	0.909212317	0.496709967	1.321714667	0.626475185	4.412213894	1.506262835	8	ZFPM2
cg04131610	4.54E-05	0.105527101	1	F	0.320550842	0.17506105	0.466040634	2.063201015	4.410441564	1.501489289	3	CCR5;RP11-24F11.2
cg12245996	4.56E-05	0.105699876	1	F	0.534134068	0.291628591	0.776639545	-2.71010538	4.409063983	1.497779477	10	PRKCQ;PRKCQ-AS1
cg00295382	4.71E-05	0.108550123	1	M	-0.389486351	-0.566698445	-0.212274257	-2.433735827	-4.399634111	1.47239732	1	MYCL
cg10499042	4.72E-05	0.108550123	1	M	-0.696831701	-1.013888465	-0.379774938	2.072016129	-4.399552981	1.472179039	2	LRP1B
cg19915449	4.74E-05	0.108788104	1	F	0.628694655	0.342540489	0.914848821	-1.321647348	4.398021717	1.468059451	18	RP11-746B8.1
cg10712623	4.77E-05	0.109008351	1	F	0.293682222	0.159965984	0.427398459	-1.042503132	4.39654156	1.464077901	3	RARB
cg03540403	4.84E-05	0.11047541	1	M	-0.266331198	-0.387725941	-0.144936455	2.810557717	-4.39177251	1.451253051	8	RP11-1080G15.1
cg12428378	4.93E-05	0.111983564	1	M	-0.289491234	-0.421587499	-0.157394969	0.580641923	-4.386948678	1.438286566	1	PGLYRP3
cg11881562	4.96E-05	0.112275033	1	F	0.312022499	0.169580845	0.454464152	3.168873842	4.384969511	1.432968214	19	PPFIA3
cg23461216	4.97E-05	0.112275033	1	M	-0.372519219	-0.542599446	-0.202438992	-2.433563302	-4.384423849	1.431502101	19	COMP
cg09435875	5.03E-05	0.113261157	1	F	0.399688595	0.217061223	0.582315966	-0.254984722	4.381003114	1.422312758	9	HACD4
cg06001881	5.09E-05	0.114308504	1	F	0.424168612	0.230198428	0.618138797	-4.084119777	4.377450298	1.412771662	10	PCGF5
cg10853046	5.12E-05	0.114603915	1	F	0.480136346	0.260479927	0.699792765	0.842487255	4.375607496	1.407824047	1	NA
cg04807407	5.13E-05	0.114603915	1	F	0.42978402	0.23313361	0.62643443	-2.344044168	4.374949871	1.406058638	5	CTB-158E9.1
cg26180501	5.18E-05	0.115246911	1	M	-0.42897395	-0.625365826	-0.232582073	1.156106252	-4.372452241	1.399354674	7	PTPRN2
cg18628371	5.20E-05	0.115393923	1	F	0.501723417	0.271960405	0.731486428	-1.522211108	4.371212607	1.396027914	14	REC8
cg12844841	5.22E-05	0.115602507	1	F	0.930230253	0.504097921	1.356362586	2.137297299	4.369820988	1.392293729	6	HCRTR2
cg18219160	5.24E-05	0.11567489	1	F	0.270267052	0.146429855	0.394104248	1.132111044	4.368774889	1.389487012	12	NA
cg02718516	5.29E-05	0.116288854	1	F	0.861388475	0.466480572	1.256296378	-2.738454914	4.366373738	1.383045676	8	C8orf48;RP11-145O15.3
cg16434243	5.37E-05	0.117808938	1	F	0.794643013	0.429947562	1.159338464	-3.501141527	4.361736218	1.370609134	14	FOXA1;TTC6
cg01818220	5.39E-05	0.117905108	1	F	1.341343118	0.725589231	1.957097005	-2.185048893	4.360641638	1.36767456	9	ELAVL2
cg00717648	5.44E-05	0.118646519	1	F	0.564106363	0.30498979	0.823222937	-2.698745667	4.357962424	1.360492843	5	AC025171.1;ANXA2R;CTD-2201E18.3
cg16429505	5.54E-05	0.120452064	1	F	0.259719956	0.140276317	0.379163594	-1.45960055	4.352712358	1.34642511	7	ACHE;UFSP1
cg12675341	5.57E-05	0.120652871	1	F	0.200231669	0.108118071	0.292345267	1.264211462	4.35137683	1.342847626	3	IL17RD
cg26527709	5.68E-05	0.122693916	1	F	0.299845534	0.161723997	0.437967072	1.410146476	4.345641103	1.327488433	11	KRTAP5-11
cg27123166	5.76E-05	0.124055105	1	M	-0.407808976	-0.595838808	-0.219779144	1.406443241	-4.34157888	1.316615608	6	DAAM2
cg05375014	5.84E-05	0.125583582	1	M	-0.258158979	-0.377310361	-0.139007597	0.035349288	-4.337163816	1.304803134	20	MIR646;MIR646HG
cg02737458	5.97E-05	0.127368595	1	M	-0.391969919	-0.573142488	-0.210797351	-3.648513797	-4.330898161	1.288047944	16	RP11-525K10.1
cg04926461	6.00E-05	0.127368595	1	M	-0.237296961	-0.34701635	-0.127577572	1.786365013	-4.329387602	1.284010011	3	RP11-71E19.1
cg17825745	6.01E-05	0.127368595	1	M	-0.35747633	-0.522773979	-0.19217868	2.356060119	-4.329106659	1.283259076	3	RP11-135A1.3
cg07919775	6.01E-05	0.127368595	1	M	-0.45427635	-0.664335028	-0.244217671	0.181923219	-4.329095559	1.283229407	19	WDR18
cg19678561	6.03E-05	0.127368595	1	M	-0.176999574	-0.258860694	-0.095138454	-3.99447254	-4.328248747	1.280966081	7	NRF1;RP11-448A19.1
cg22376706	6.04E-05	0.127368595	1	F	0.643974767	0.346096291	0.941853243	-2.429944827	4.327602883	1.279239963	12	PTPRR
cg09587218	6.06E-05	0.127368595	1	M	-0.407635128	-0.596237335	-0.219032922	0.170688484	-4.326557773	1.27644706	9	NA
cg03536320	6.08E-05	0.127368595	1	M	-0.634619908	-0.928310454	-0.340929361	2.532968544	-4.32555062	1.273755854	1	PATJ
cg21441360	6.08E-05	0.127368595	1	M	-0.455639612	-0.66650134	-0.244777885	1.302815625	-4.325550507	1.273755554	13	NA
cg24772819	6.14E-05	0.127824088	1	F	0.248328833	0.133336489	0.363321177	1.971309052	4.322907033	1.26669319	11	CLMP
cg21459985	6.14E-05	0.127824088	1	F	0.530084636	0.284612328	0.775556944	-2.252777355	4.322752645	1.266280779	8	DLGAP2
cg18822491	6.16E-05	0.127824088	1	M	-0.309190383	-0.452393955	-0.165986811	2.039978932	-4.322050134	1.264404266	7	AC010655.1;RNU7-54P
cg06441116	6.18E-05	0.12793589	1	M	-0.392508851	-0.574346951	-0.21067075	-0.417271708	-4.320979868	1.261545666	1	RP3-395M20.7
cg10941960	6.23E-05	0.128325672	1	F	0.395658598	0.212264271	0.579052926	2.327338524	4.3186935	1.25543994	12	NA
cg00618291	6.23E-05	0.128325672	1	M	-0.219877765	-0.321800085	-0.117955445	2.27792042	-4.318467802	1.254837288	1	SKI
cg12477318	6.28E-05	0.128960107	1	F	0.444948735	0.238589327	0.651308144	1.490933819	4.316218056	1.248830807	2	ASAP2
cg01951489	6.31E-05	0.129198968	1	M	-0.373294614	-0.546476156	-0.200113072	1.232021479	-4.314870803	1.24523447	1	TNN
cg01382982	6.33E-05	0.129324776	1	M	-1.514976589	-2.218010929	-0.81194225	-1.211374047	-4.313671385	1.242033157	19	ZNF175
cg02930107	6.36E-05	0.129324776	1	M	-0.457058187	-0.669228379	-0.244887995	-0.66626345	-4.312258601	1.238262835	14	CTD-2506J14.1
cg16202419	6.39E-05	0.129324776	1	M	-0.570074419	-0.834770867	-0.30537797	1.236573832	-4.311229203	1.235515989	5	NA
cg14081884	6.40E-05	0.129324776	1	F	0.393540239	0.210787992	0.576292485	-4.272335922	4.310663229	1.23400586	12	ITPR2
cg07186602	6.40E-05	0.129324776	1	F	0.359526098	0.192566365	0.526485831	2.091265671	4.310586386	1.233800834	3	FGD5
cg00381745	6.44E-05	0.129352206	1	M	-0.408261889	-0.597924065	-0.218599713	-1.849626617	-4.308992979	1.229549793	7	ZNF394;ZNF789
cg07178977	6.46E-05	0.129352206	1	F	0.528224866	0.282778659	0.773671073	-0.695606227	4.308044603	1.227019939	16	RP11-80F22.14;RP11-80F22.6
cg14064148	6.46E-05	0.129352206	1	M	-0.255214685	-0.373807341	-0.136622029	-3.203657378	-4.307899249	1.226632218	19	CDC37;PDE4A
cg00599142	6.47E-05	0.129352206	1	M	-0.311456484	-0.456202872	-0.166710095	0.683130629	-4.307321749	1.225091834	15	THSD4
cg02484135	6.52E-05	0.129352206	1	F	0.359118676	0.192143108	0.526094245	-0.541775535	4.305293213	1.219681749	16	RP11-80F22.15;RP11-80F22.2
ch.8.76350685F	6.52E-05	0.129352206	1	F	0.338721241	0.181221153	0.496221329	-4.17344916	4.30506096	1.2190624	8	CASC9
cg19291650	6.54E-05	0.129352206	1	F	0.475868872	0.254566586	0.697171158	-1.589510921	4.304463913	1.217470322	5	PAM
cg19860586	6.54E-05	0.129352206	1	M	-0.461248637	-0.67576331	-0.246733964	1.940518823	-4.304232939	1.216854432	20	NINL
cg26967080	6.59E-05	0.12948081	1	F	0.296613999	0.15859556	0.434632438	1.118014698	4.302017839	1.210948616	7	NA
cg03594662	6.60E-05	0.12948081	1	F	0.938441538	0.501715718	1.375167357	-0.809197776	4.301461379	1.209465205	14	MIPOL1
cg08939812	6.62E-05	0.12948081	1	M	-0.605820441	-0.887803385	-0.323837498	0.197322647	-4.300696122	1.207425314	5	NA
cg06142743	6.63E-05	0.12948081	1	M	-0.476066659	-0.697678871	-0.254454448	1.646615392	-4.30023068	1.206184693	2	HDAC4
cg13276165	6.65E-05	0.12948081	1	F	0.582194519	0.31113905	0.853249988	-1.80426773	4.299595623	1.20449206	2	NRXN1
cg00168937	6.65E-05	0.12948081	1	F	0.276282065	0.14764332	0.404920809	1.149028083	4.299308137	1.20372585	5	ARHGEF37
cg09146903	6.68E-05	0.129717111	1	F	0.408736891	0.218368775	0.599105007	-1.052586035	4.298008796	1.200263109	7	COL1A2
cg12001113	6.71E-05	0.129904042	1	F	0.457646399	0.244440014	0.670852784	-1.747593353	4.296823532	1.197104768	18	TSHZ1;ZADH2
cg03587726	6.80E-05	0.131388929	1	F	0.352162513	0.187942167	0.516382859	2.393800944	4.292732585	1.186206554	7	LHFPL3;LHFPL3-AS2
cg26544981	6.89E-05	0.132295314	1	M	-0.518062125	-0.7598417	-0.27628255	-1.636787982	-4.289235653	1.176894268	4	NA
cg02232208	6.89E-05	0.132295314	1	F	0.645298854	0.34413539	0.946462318	-1.009836735	4.289199864	1.176798978	3	ZIC1
cg12157673	6.93E-05	0.132701996	1	F	0.72605699	0.387072515	1.065041465	-1.756793888	4.287543865	1.172390208	19	ZNF578
cg04962754	6.99E-05	0.133288555	1	M	-0.305011791	-0.447505545	-0.162518037	2.03950497	-4.28487812	1.165294705	3	NA
cg07741205	6.99E-05	0.133288555	1	M	-0.488443512	-0.716639066	-0.260247958	-2.088787273	-4.284743621	1.164936756	15	MIR1179
cg22606224	7.04E-05	0.133589677	1	F	0.47230654	0.251547438	0.693065642	-2.052653146	4.282752867	1.159639189	19	ZNF625;ZNF625-ZNF20
cg11793722	7.05E-05	0.133589677	1	F	0.659972217	0.351477935	0.968466499	-3.895469108	4.282488529	1.158935843	9	NA
cg08903939	7.06E-05	0.133589677	1	M	-0.395175003	-0.579921937	-0.21042807	-0.207963212	-4.281834737	1.15719632	16	ZNF423
cg05649614	7.08E-05	0.133642627	1	M	-0.382608067	-0.561515875	-0.203700259	-2.826518211	-4.280973128	1.15490404	9	LHX2
cg26061593	7.10E-05	0.13367459	1	M	-0.281478131	-0.41312253	-0.149833732	-0.263423045	-4.280159434	1.152739413	4	NA
cg08716843	7.22E-05	0.13553597	1	F	0.368244608	0.195827095	0.540662121	-0.50178645	4.27536004	1.139975414	15	GCOM1;POLR2M
cg11659501	7.27E-05	0.13591514	1	F	0.760561846	0.404287956	1.116835736	-0.516966303	4.273347531	1.134624958	12	ACSS3
cg15390649	7.29E-05	0.13591514	1	M	-0.428301981	-0.628972357	-0.227631604	-0.216587149	-4.27252381	1.132435321	12	RP11-385N17.3
cg26200118	7.29E-05	0.13591514	1	M	-0.406989877	-0.597683877	-0.216295876	-3.057854833	-4.272324686	1.131906033	14	RP11-61O1.1
cg09898217	7.38E-05	0.136819287	1	M	-0.396438564	-0.582336771	-0.210540357	0.5887429	-4.268923458	1.122866899	10	NA
cg08583049	7.38E-05	0.136819287	1	F	0.611314778	0.324655768	0.897973789	-3.000321949	4.268909727	1.122830412	15	FOXB1
cg10835015	7.52E-05	0.139012203	1	M	-0.452827266	-0.665437054	-0.240217479	-0.492359233	-4.263507093	1.108478673	18	MBP
cg05325631	7.63E-05	0.140200259	1	M	-0.576900518	-0.848037371	-0.305763664	0.591225969	-4.259219784	1.097095269	4	FAM241A
cg19238521	7.63E-05	0.140200259	1	F	0.274214404	0.145336411	0.403092397	1.003446182	4.259211175	1.097072416	6	GPX5;GPX6
cg01805493	7.64E-05	0.140200259	1	F	0.470119387	0.249146936	0.691091839	1.036892387	4.258804473	1.095992821	17	BECN1;PSME3
cg17975896	7.67E-05	0.140200259	1	F	0.557619552	0.295438069	0.819801034	-2.422842365	4.257490156	1.092504256	18	C18orf65;ZNF516
cg00311113	7.68E-05	0.140200259	1	F	0.901801571	0.477780905	1.325822237	-3.674131759	4.257372379	1.092191666	8	RP11-159H10.3;SLCO5A1
cg23836628	7.70E-05	0.140234666	1	F	0.232565305	0.123194367	0.341936243	2.505264866	4.256578665	1.090085176	2	CWC22
cg03600512	7.73E-05	0.140311804	1	F	0.400301384	0.211985253	0.588617515	1.01070212	4.255173216	1.086355579	2	ASAP2
cg20366218	7.75E-05	0.140311804	1	M	-0.573005218	-0.842617152	-0.303393285	1.814158493	-4.254388441	1.084273276	2	NA
cg09822063	7.77E-05	0.140311804	1	M	-0.382226207	-0.562097176	-0.202355238	-0.635713005	-4.253799939	1.082711868	11	SLC37A2
cg20057676	7.78E-05	0.140311804	1	F	1.195702075	0.632985964	1.758418185	-2.365763764	4.253547703	1.082042665	13	ZIC2
cg16932017	7.88E-05	0.141808215	1	F	0.246231186	0.130246386	0.362215985	-2.0617064	4.249713515	1.07187237	13	INTS6;INTS6-AS1;RPS4XP16
cg20992256	7.92E-05	0.142241074	1	F	0.372574408	0.197010412	0.548138405	-0.374676478	4.248104932	1.067606736	2	SH3RF3
cg12465250	7.96E-05	0.142536099	1	F	0.271506159	0.143527639	0.399484678	1.224457477	4.246785026	1.064107135	6	PACRG
cg01038215	8.00E-05	0.142869501	1	M	-0.208063406	-0.306175315	-0.109951498	2.960093029	-4.24513646	1.059736785	22	MYH9
cg27619414	8.03E-05	0.142869501	1	F	0.620698186	0.32794303	0.913453343	-1.981848491	4.244178069	1.057196427	2	CTNNA2;LRRTM1
cg24185357	8.04E-05	0.142869501	1	M	-0.457587386	-0.673426143	-0.241748628	-1.87741387	-4.24387209	1.056385437	10	RP11-258F22.1;ZNF248
cg06878390	8.05E-05	0.142869501	1	M	-0.533522047	-0.785213836	-0.281830258	2.257151463	-4.243273222	1.054798224	1	NA
cg21288325	8.13E-05	0.143860807	1	M	-0.492337475	-0.724764425	-0.259910525	-1.031738088	-4.240275605	1.046854933	2	XIRP2
cg02630553	8.15E-05	0.143860807	1	F	0.756983036	0.399582728	1.114383344	-2.724193183	4.239834444	1.04568612	15	FOXB1
cg13217863	8.18E-05	0.144184585	1	F	0.36179253	0.190921745	0.532663315	1.260447556	4.238473323	1.042080294	21	KB-68A7.2
cg09605392	8.24E-05	0.144803147	1	M	-0.342095271	-0.503737945	-0.180452597	1.557832089	-4.236514706	1.036892488	12	NA
cg19474047	8.29E-05	0.145032931	1	F	0.325684335	0.171732013	0.479636657	1.217883435	4.234755119	1.032232744	19	ANGPTL6
cg07205085	8.30E-05	0.145032931	1	M	-0.645453661	-0.950598397	-0.340308925	-0.31544072	-4.234253548	1.030904636	2	NA
cg02662003	8.31E-05	0.145032931	1	F	0.691720338	0.364680258	1.018760418	-3.256041973	4.233964756	1.030139976	5	CDH18
cg06624940	8.33E-05	0.145064196	1	M	-0.534521649	-0.787284443	-0.281758856	-0.891523203	-4.233210137	1.028142011	12	RNU1-104P;RP11-955H22.4
cg00476243	8.41E-05	0.146085726	1	F	0.352915472	0.18591748	0.519913463	1.282418091	4.23035803	1.02059204	7	AC093627.10;AC093627.9
cg23416621	8.43E-05	0.146085726	1	F	0.267394164	0.140846688	0.39394164	-1.269972353	4.229763741	1.019019145	13	NA
cg07356515	8.54E-05	0.147688335	1	M	-0.506733032	-0.746777118	-0.266688945	1.674276157	-4.225770214	1.008452034	8	NA
cg16062483	8.59E-05	0.147688335	1	M	-0.448448631	-0.660961537	-0.235935726	0.756580341	-4.224205794	1.004313672	14	LINC01550
cg14213394	8.64E-05	0.147688335	1	F	0.590625141	0.310633246	0.870617037	0.328111176	4.222640832	1.000174547	8	NA
cg25078225	8.67E-05	0.147688335	1	F	0.312980878	0.164566712	0.461395045	1.769723421	4.221435144	0.996986115	19	CTD-2561J22.3
cg25040004	8.68E-05	0.147688335	1	F	0.605330127	0.318252866	0.892407387	-1.780550548	4.220959349	0.995727989	14	REC8
cg23902076	8.71E-05	0.147688335	1	F	0.433796251	0.228024797	0.639567706	2.710607902	4.22005724	0.993342745	2	ASAP2
cg18837025	8.71E-05	0.147688335	1	M	-0.519744338	-0.766287697	-0.273200979	1.990796809	-4.220016341	0.993234611	5	NA
cg17939805	8.71E-05	0.147688335	1	F	0.564274912	0.296603868	0.831945957	-2.440468294	4.219947255	0.993051954	18	SKOR2
cg21432338	8.72E-05	0.147688335	1	F	0.248558321	0.130642786	0.366473855	-0.292092471	4.21963568	0.992228189	3	NA
cg03545047	8.74E-05	0.147688335	1	M	-0.391525234	-0.577292865	-0.205757603	-1.892720406	-4.21897924	0.990492729	7	ZNF767P
cg01893315	8.75E-05	0.147688335	1	M	-0.459701666	-0.677830784	-0.241572548	-1.020078125	-4.218714235	0.989792157	13	NA
cg23975646	8.76E-05	0.147688335	1	M	-0.390653472	-0.576032704	-0.205274241	-0.643550035	-4.218405127	0.988975018	18	MBP
cg05562282	8.87E-05	0.148369508	1	M	-0.322772164	-0.476078591	-0.169465738	-3.534996451	-4.21457113	0.978841884	19	MATK
cg18732042	8.88E-05	0.148369508	1	M	-0.399170519	-0.588777247	-0.209563791	-0.921413294	-4.214270309	0.978046995	10	ANK3
cg21462596	8.89E-05	0.148369508	1	M	-0.359871079	-0.530814366	-0.188927793	-2.38199113	-4.214175051	0.977795289	19	PRTN3
cg22758895	8.90E-05	0.148369508	1	F	0.516210445	0.270974048	0.761446841	-1.538515407	4.213660449	0.976435578	5	CTD-2089N3.2;CTD-2089N3.3
cg23449165	8.93E-05	0.148369508	1	M	-0.211835154	-0.312489913	-0.111180396	-1.006395844	-4.212902376	0.974432683	16	RNA5SP408;RNA5SP409
cg14298244	8.96E-05	0.148369508	1	M	-0.509050167	-0.750985619	-0.267114716	0.297478083	-4.211906741	0.971802371	18	MBP
cg00393158	8.97E-05	0.148369508	1	M	-0.569183493	-0.839724031	-0.298642955	0.846579314	-4.211507919	0.97074882	11	RP11-98J9.1
cg11270195	8.97E-05	0.148369508	1	M	-0.427289126	-0.6303855	-0.224192752	0.876529604	-4.211505236	0.970741733	14	NA
cg21160372	8.98E-05	0.148369508	1	M	-0.66553293	-0.981901814	-0.349164046	-0.621380823	-4.211079691	0.969617639	21	NCAM2
cg18431640	9.03E-05	0.148930982	1	F	0.637993381	0.33458808	0.941398682	-1.327824424	4.209307783	0.964937615	13	ZIC2
cg04450456	9.29E-05	0.152843406	1	F	0.187220651	0.098009309	0.276431994	-0.210815999	4.200987123	0.942972417	4	FAM184B
cg09896021	9.38E-05	0.153934086	1	F	0.77353688	0.404701596	1.142372164	1.626577672	4.198230103	0.935698564	6	ZFAND3
cg08937137	9.42E-05	0.154246306	1	F	0.203881067	0.106638177	0.301123956	-0.158065169	4.196978218	0.932396411	14	SYT16
cg17853504	9.51E-05	0.154879786	1	F	0.432383121	0.226019469	0.638746774	-3.751027066	4.194239251	0.925173235	12	RP11-444D3.1
cg19394080	9.51E-05	0.154879786	1	M	-0.787180859	-1.162895175	-0.411466544	0.180052305	-4.194058234	0.924695932	1	NA
cg12794567	9.52E-05	0.154879786	1	M	-0.40339701	-0.59594587	-0.210848151	0.592824115	-4.193816259	0.924057912	10	CYP26C1
cg08527951	9.65E-05	0.156636345	1	M	-0.801059854	-1.183784287	-0.41833542	0.438311607	-4.189830485	0.913550877	2	AC007682.1
cg08163803	9.68E-05	0.156759919	1	F	0.308499771	0.161076098	0.455923444	-3.645178807	4.18895111	0.911233325	13	MICU2
cg05660795	9.84E-05	0.158995254	1	F	0.242996248	0.12673815	0.359254345	-1.895415789	4.184022681	0.898248681	7	IGFBP1
cg05363871	9.86E-05	0.158995254	1	M	-0.448521495	-0.663138623	-0.233904367	-1.782241765	-4.183469004	0.896790366	2	GREB1
cg03359183	9.91E-05	0.159071223	1	F	1.101889626	0.574427202	1.629352051	-2.62846985	4.181809473	0.892419888	13	DACH1
cg01765564	9.93E-05	0.159071223	1	F	0.32435113	0.169072469	0.47962979	-2.723886132	4.181396123	0.891331425	2	APLF
cg14987607	9.96E-05	0.159071223	1	M	-0.490193122	-0.724914517	-0.255471728	-0.061106511	-4.18053834	0.889072803	1	NFASC
cg19430783	9.97E-05	0.159071223	1	M	-0.417753626	-0.617805584	-0.217701667	1.279674216	-4.180181072	0.888132145	14	CPNE6
cg05501127	9.99E-05	0.159071223	1	M	-0.217000924	-0.320929317	-0.113072532	1.586841665	-4.179699404	0.886864007	1	WASF2
cg03350814	9.99E-05	0.159071223	1	F	0.664595917	0.346284999	0.982906835	-3.411638034	4.179494981	0.88632582	8	RIMS2;RP11-1C8.4
cg15004284	0.000100385	0.159470881	1	F	0.370504935	0.192991561	0.548018309	2.351798793	4.17811695	0.882698174	3	SMARCC1
cg22359892	0.000100651	0.159552015	1	M	-0.305420296	-0.451778288	-0.159062305	1.730929526	-4.17733329	0.880635441	14	NA
cg10244666	0.000101914	0.161210068	1	M	-0.447386977	-0.661965611	-0.232808344	-3.221282597	-4.173635682	0.870905002	11	WT1
cg09552166	0.000102319	0.161507377	1	F	0.291943314	0.151880074	0.432006553	-4.13436105	4.172458635	0.867808354	3	MSL2
cg06051201	0.000103029	0.162115707	1	F	0.256734243	0.133502388	0.379966099	2.468048865	4.170407426	0.862412843	1	DMRTB1
cg26438048	0.000103204	0.162115707	1	M	-0.851843746	-1.260776191	-0.442911301	1.67360187	-4.169903881	0.861088497	5	SNORA18
cg15235999	0.000103378	0.162115707	1	F	0.672175471	0.34945491	0.994896032	-0.874303965	4.169401309	0.859766782	19	ZNF578
cg13950442	0.000103721	0.162115707	1	F	0.692879866	0.360140595	1.025619137	-2.03681692	4.168420802	0.857188351	18	C18orf65;ZNF516
cg17738722	0.000103796	0.162115707	1	F	0.413647391	0.214992732	0.61230205	1.767768645	4.168206326	0.856624381	6	NA
cg23170771	0.000104012	0.162115707	1	F	0.346301572	0.179965103	0.51263804	-0.028902202	4.167586845	0.854995513	7	DNAJB6
cg05949399	0.000104381	0.162349123	1	M	-0.420294932	-0.622222897	-0.218366968	1.082813468	-4.166538135	0.852238278	8	DLGAP2
cg19393696	0.000105118	0.163155483	1	F	0.250710983	0.130198033	0.371223934	-2.831709121	4.164446782	0.846740692	5	CTD-2410N18.5
cg14242928	0.000106021	0.16357814	1	F	0.342159186	0.177588136	0.506730237	-0.141535346	4.161907627	0.840067623	19	PRR19
cg14003290	0.000106364	0.16357814	1	M	-0.544408568	-0.806317406	-0.282499731	-0.222804606	-4.160949766	0.837550778	19	ZNF536
cg00836031	0.000106472	0.16357814	1	M	-0.281941361	-0.417589998	-0.146292725	-0.284493752	-4.16064857	0.836759419	20	MIR646HG
cg18570126	0.000106557	0.16357814	1	F	0.321422474	0.166769717	0.476075232	-2.146768	4.160411089	0.836135482	12	YEATS4
cg08750028	0.000106693	0.16357814	1	F	0.365047744	0.189388568	0.540706919	-2.051798546	4.160030376	0.835135262	12	NABP2;RNF41
cg06451817	0.000106711	0.16357814	1	M	-0.436882404	-0.647110536	-0.226654271	1.375826499	-4.159981453	0.835006735	6	KIF6
cg00569748	0.000107246	0.164060466	1	F	0.510470688	0.264744007	0.756197369	-0.653683748	4.158494856	0.831101525	8	RP11-379I19.1
cg06715044	0.000108313	0.165043071	1	F	0.403999342	0.209387403	0.598611281	-3.221782733	4.155553257	0.823375961	20	RP5-971N18.3;TMX4
cg03811629	0.000108333	0.165043071	1	M	-0.263471932	-0.390391544	-0.13655232	-0.878092543	-4.155500076	0.823236312	5	PSD2
cg18379413	0.000108663	0.165196847	1	M	-1.381196365	-2.046690707	-0.715702023	-2.5129131	-4.154595375	0.820860792	19	ZNF175
cg15255399	0.000108878	0.165196847	1	F	0.439647565	0.227784594	0.651510536	-2.789861433	4.154007616	0.819317611	1	CACHD1
cg20224517	0.000110122	0.166744164	1	F	0.394154083	0.204059514	0.584248653	-2.772873219	4.150629739	0.810450782	2	THUMPD2
cg16826333	0.000111019	0.16774975	1	M	-0.424880846	-0.62991369	-0.219848003	1.263566267	-4.14821629	0.804117548	4	PPP2R2C
cg00830285	0.000111631	0.16774975	1	F	0.360425074	0.186427745	0.534422403	0.210214586	4.146580381	0.799825639	7	RP11-143I21.1
cg00883565	0.000111659	0.16774975	1	M	-0.26354663	-0.390777553	-0.136315707	-2.526483369	-4.146507577	0.799634651	10	NA
cg12091498	0.000112027	0.16774975	1	F	0.387468715	0.200368454	0.574568976	-0.219861586	4.145528667	0.797066807	12	RP11-96H19.1;SLC38A4
cg17259790	0.000112161	0.16774975	1	F	0.229567837	0.118704996	0.340430677	-0.142282988	4.145173511	0.796135242	12	IPO8
cg00068428	0.000112273	0.16774975	1	M	-0.324832951	-0.481712453	-0.16795345	-1.572044999	-4.144876087	0.795355133	8	RP11-770E5.1
cg04979639	0.000112366	0.16774975	1	M	-0.611884712	-0.907414635	-0.316354788	0.053636327	-4.144630465	0.794710914	2	GRB14
cg02431065	0.00011447	0.170549561	1	F	0.306439231	0.158236766	0.454641696	-4.093425644	4.139106588	0.780227456	2	CTD-2308L22.1;EPHA4
cg07685025	0.000115749	0.172035796	1	M	-0.331914229	-0.492565505	-0.171262952	-1.851226691	-4.135798419	0.771557734	12	CCDC60;RP11-768F21.1
cg06136007	0.000115931	0.172035796	1	F	0.730148698	0.376706292	1.083591105	-1.6914763	4.135331541	0.770334441	18	C18orf65;ZNF516
cg09732307	0.000116749	0.172873952	1	M	-0.503422111	-0.747236799	-0.259607423	0.679126003	-4.133234975	0.764841886	1	PDPN
cg01322405	0.000116961	0.172873952	1	F	0.21925662	0.113053606	0.325459634	1.914984268	4.132696846	0.763432307	21	WRB
cg01742249	0.000117224	0.172918917	1	M	-0.267041089	-0.396410783	-0.137671395	-2.049879947	-4.132027592	0.761679377	4	NA
cg04428700	0.000117574	0.173092732	1	F	0.327171001	0.168636855	0.485705148	-2.667194465	4.131137574	0.759348416	7	HOTTIP;HOTTIP_1;HOXA13
cg20256556	0.000118076	0.173189261	1	M	-0.267111532	-0.396583034	-0.13764003	0.528265848	-4.12986757	0.756022668	7	LINC01006
cg26276964	0.000118396	0.173189261	1	M	-0.60401679	-0.896846554	-0.311187025	-2.60386654	-4.129062598	0.753914934	8	CSMD1
cg03701930	0.000118411	0.173189261	1	M	-0.703956083	-1.04524009	-0.362672076	0.86411082	-4.129023013	0.75381129	10	NA
cg17219624	0.000118572	0.173189261	1	M	-0.6371061	-0.946010804	-0.328201396	-0.363564841	-4.128620037	0.752756218	4	RP11-138B4.1
cg24461952	0.000118967	0.17342676	1	M	-0.349576996	-0.519112293	-0.180041699	-3.159774172	-4.127626464	0.750155041	12	GALNT9
cg05387815	0.000119374	0.173678336	1	F	0.635179842	0.32705911	0.943300574	-0.824274918	4.126610323	0.747495076	19	ZNF578
cg12287945	0.000120151	0.174468482	1	F	0.232486277	0.119656072	0.345316482	-2.38502053	4.124673918	0.74242696	19	LSR
cg15932554	0.000120663	0.174775492	1	M	-0.446262902	-0.662909714	-0.22961609	-1.439607731	-4.123406546	0.739110481	10	OGDHL
cg16762283	0.000120965	0.174775492	1	M	-0.255028656	-0.378859542	-0.13119777	-0.504532693	-4.122661487	0.737161015	15	NTRK3
cg14698405	0.000121068	0.174775492	1	M	-0.462138396	-0.686546659	-0.237730133	-1.192883875	-4.122407143	0.736495554	18	NA
cg16492650	0.000121631	0.175248308	1	M	-0.498754284	-0.741024106	-0.256484462	1.41348197	-4.12102257	0.732873317	1	RP5-965F6.2
cg21924073	0.000123018	0.176903629	1	M	-0.506062193	-0.752083785	-0.260040601	-1.378502046	-4.117639702	0.724025613	14	RP11-412H8.2
cg25668515	0.000123559	0.177062576	1	M	-0.478669065	-0.711447496	-0.245890634	2.141798996	-4.116331077	0.720603871	1	RSRP1
cg00288327	0.000123981	0.177062576	1	F	0.451851745	0.232060348	0.671643142	-4.13105075	4.115313717	0.717944064	7	HOTAIRM1;HOTAIRM1_1;HOXA1
cg19324997	0.000124277	0.177062576	1	M	-0.543885213	-0.808489668	-0.279280759	1.554847753	-4.114601448	0.716082074	2	HDAC4
cg26288449	0.000124473	0.177062576	1	M	-0.229719484	-0.341492641	-0.117946326	-1.35512642	-4.114129751	0.71484906	19	SBK2
cg22702093	0.000124849	0.177062576	1	M	-0.482738136	-0.717672436	-0.247803836	-0.030494262	-4.113228686	0.712493862	5	EMB
cg02811647	0.000124949	0.177062576	1	F	0.317352791	0.162897718	0.471807865	1.96229453	4.112991559	0.711874099	5	GFPT2
cg06548292	0.000125	0.177062576	1	M	-0.44596807	-0.66302645	-0.228909689	0.109534954	-4.112869041	0.71155389	18	MBP
cg15530351	0.000125094	0.177062576	1	F	0.44988839	0.230909913	0.668866868	-0.823496463	4.112643151	0.710963521	8	ANGPT2;MCPH1
cg19420933	0.000125458	0.177062576	1	F	0.516801121	0.265200517	0.768401725	0.567657988	4.111775946	0.708697199	14	NPAS3
cg13052174	0.00012551	0.177062576	1	M	-0.339703601	-0.505090629	-0.174316573	-0.512865566	-4.111652308	0.708374106	7	LINC01006
cg04546993	0.000126151	0.177629154	1	F	0.4183966	0.214621998	0.622171203	-1.923592408	4.110131971	0.704401496	8	NA
cg24866706	0.000127134	0.178631814	1	M	-0.554327549	-0.82445792	-0.284197177	2.527221357	-4.107813527	0.698344758	3	MTRNR2L12;RPL18AP8
cg00931558	0.000127343	0.178631814	1	F	0.564391043	0.289323633	0.839458453	-2.587668361	4.107321027	0.697058348	8	ZFHX4;ZFHX4-AS1
cg13372293	0.000127886	0.178951912	1	F	0.602525248	0.308781536	0.89626896	-0.592414989	4.106051056	0.693741509	2	NBEAL1;WDR12
cg17771569	0.000128053	0.178951912	1	M	-0.268340742	-0.39917493	-0.137506553	-2.938782972	-4.105660604	0.692721843	19	ATP8B3
cg15524363	0.000128372	0.179061193	1	F	0.378111225	0.193723133	0.562499317	-1.336169842	4.104916944	0.6907799	6	NA
cg03663028	0.000128721	0.179211933	1	F	1.558480291	0.79832819	2.318632393	-2.908113975	4.104105235	0.688660442	9	ERCC6L2;LINC00476
cg10317380	0.000129406	0.179828849	1	F	0.255900431	0.131036181	0.380764682	-1.826499403	4.102518785	0.684518616	11	HSPA8
cg11130441	0.000130352	0.180095258	1	F	0.248044252	0.126949117	0.369139387	1.00734538	4.100342613	0.678838375	2	CYP1B1-AS1
cg09561125	0.000130595	0.180095258	1	F	0.333784827	0.170808966	0.496760688	-0.770678985	4.099784048	0.677380635	7	NRCAM
cg09502069	0.0001308	0.180095258	1	M	-0.392264369	-0.583815718	-0.200713021	0.099018894	-4.099315289	0.676157343	1	DEGS1
cg14622790	0.000131018	0.180095258	1	F	0.346817296	0.177438227	0.516196366	-0.007947007	4.098818426	0.674860777	14	REC8
cg13572309	0.000131026	0.180095258	1	F	0.529980082	0.271146518	0.788813646	-0.272213948	4.098799074	0.674810281	12	LMO3;MGST1
cg20711639	0.000131051	0.180095258	1	F	0.531141855	0.271737257	0.790546454	-3.0011572	4.098741507	0.674660065	2	SEPHS1P6
cg02344943	0.000131598	0.180513495	1	F	1.447016806	0.740092729	2.153940883	-1.872381021	4.097495408	0.671408718	5	EMB
cg15256373	0.00013198	0.180703955	1	M	-0.4990538	-0.742912609	-0.25519499	2.452099153	-4.096628591	0.66914727	12	RFX4;RP11-144F15.1
cg23447996	0.000132533	0.180833922	1	F	0.60452217	0.309036911	0.90000743	-0.815900571	4.095378875	0.665887268	9	SYK
cg03625481	0.00013297	0.180833922	1	F	0.669308753	0.342077565	0.99653994	-3.19591097	4.094392661	0.66331496	9	NA
cg02613747	0.000133004	0.180833922	1	M	-0.221005506	-0.329059103	-0.112951909	1.672900723	-4.094317694	0.663119437	11	SHANK2
cg16227748	0.000133048	0.180833922	1	F	0.210395366	0.107526746	0.313263985	1.127392844	4.094217684	0.662858602	2	ARMC9
cg15867759	0.000133972	0.181757708	1	F	0.286981112	0.146596392	0.427365832	-0.548607055	4.092146268	0.657456846	6	NA
cg08291335	0.000135118	0.182397341	1	F	0.673979459	0.344078291	1.003880627	-1.734760909	4.089596699	0.650809924	9	FANCG
cg01886125	0.000135313	0.182397341	1	M	-0.251187328	-0.374152099	-0.128222558	-1.566987339	-4.089165579	0.649686153	2	SH3RF3
cg04206644	0.000135519	0.182397341	1	F	0.256459994	0.130900061	0.382019928	-4.415324989	4.088709225	0.648496665	13	INTS6;INTS6-AS1
cg06503144	0.000135672	0.182397341	1	M	-0.413684102	-0.616235922	-0.211132282	0.619702538	-4.088371532	0.647616506	11	KDM4E
cg21518713	0.000136024	0.182397341	1	F	0.58078306	0.296360869	0.865205251	-2.906443998	4.087597616	0.645599511	10	KCNMA1;KCNMA1-AS1
cg03113015	0.000136065	0.182397341	1	F	0.216302786	0.110372187	0.322233384	-1.070620997	4.08750561	0.645359734	7	CYP51A1-AS1;LRRD1
cg21767693	0.000136161	0.182397341	1	M	-0.333337752	-0.49659265	-0.170082854	-2.664215303	-4.087294751	0.644810227	19	ZNF540;ZNF571
cg15814504	0.000136753	0.182855152	1	F	0.801780981	0.408977355	1.194584608	-3.311753491	4.085995985	0.641425874	5	NA
cg04600092	0.000137237	0.182855152	1	F	0.400538577	0.204258289	0.596818864	-2.47683345	4.084936775	0.638666134	7	RP11-1220K2.2
cg02318784	0.000137278	0.182855152	1	F	0.395990768	0.201934851	0.590046684	-1.841084259	4.084847495	0.638433531	15	TVP23BP1
cg24127861	0.000137661	0.182855152	1	F	0.284820543	0.145215293	0.424425792	-1.770257616	4.084014116	0.636262446	14	REC8
cg23328253	0.000137733	0.182855152	1	F	0.60478201	0.308335779	0.901228241	-0.339131075	4.083857741	0.635855084	4	PPP2R2C
cg11112979	0.000138355	0.183216389	1	M	-0.264370287	-0.393999676	-0.134740898	-0.365811921	-4.082506097	0.632334334	16	NA
cg01074657	0.0001387	0.183216389	1	F	0.348535681	0.177606018	0.519465343	-0.903775059	4.081760175	0.630391598	1	GIPC2
cg04594613	0.000138969	0.183216389	1	M	-0.50742822	-0.756317722	-0.258538718	1.44793623	-4.081179638	0.628879715	5	CDH18
cg08093055	0.000139264	0.183216389	1	M	-0.429549409	-0.640272788	-0.218826029	-2.045630902	-4.080544113	0.627224746	20	MIR1-1HG;MIR1-1HG-AS1
cg10569606	0.000139598	0.183216389	1	F	0.252504427	0.128611932	0.376396922	-1.698775017	4.079826283	0.625355589	12	KCNA1
cg20645466	0.000139704	0.183216389	1	M	-0.446478135	-0.665556979	-0.227399291	-0.37461622	-4.079598557	0.624762647	16	NA
cg04731926	0.000139759	0.183216389	1	F	0.227792936	0.116015786	0.339570086	-1.695730489	4.079480819	0.624456092	19	LSR
cg08471449	0.000140128	0.183216389	1	F	0.358922487	0.182766427	0.535078547	1.872255991	4.078690534	0.622398528	2	NCKAP5;NCKAP5-IT1
cg16218204	0.000140223	0.183216389	1	F	0.222362135	0.113223317	0.331500953	-2.977775059	4.078488707	0.621873088	7	CDK5;SLC4A2
cg03718773	0.000141228	0.184206541	1	F	0.341760473	0.173930932	0.509590015	0.17897149	4.076346549	0.616296898	5	EFNA5
cg10105259	0.000141768	0.184586797	1	M	-0.569868964	-0.849795112	-0.289942815	3.938647273	-4.075202655	0.613319822	15	NIPA1
cg19697911	0.000143029	0.185070027	1	M	-0.21600498	-0.322178256	-0.109831704	-0.955966429	-4.072548064	0.606412546	2	OTOS
cg24001611	0.00014305	0.185070027	1	M	-0.193438884	-0.288521242	-0.098356527	0.58546208	-4.072503923	0.606297708	19	ZFR2
cg03122917	0.000143109	0.185070027	1	F	0.448923811	0.228254457	0.669593165	1.639015623	4.072379957	0.605975201	3	COL6A5
cg15017067	0.000143375	0.185070027	1	F	0.184789396	0.093943376	0.275635415	-0.431147942	4.071822288	0.604524435	4	FAM184B
cg16805483	0.000143471	0.185070027	1	M	-0.476629523	-0.710961262	-0.242297784	0.737282611	-4.071622432	0.604004536	2	GREB1
cg15114474	0.000143633	0.185070027	1	M	-0.621611805	-0.927248573	-0.315975037	-4.463311229	-4.071283354	0.603122499	11	NA
cg08668247	0.000144719	0.18604554	1	M	-0.80665888	-1.203500654	-0.409817105	-0.153704848	-4.069023614	0.597245151	8	CSMD1
cg00098799	0.000145858	0.18604554	1	F	0.484250956	0.245882239	0.722619673	0.047192291	4.066669715	0.591124533	15	IGF1R
cg05408698	0.000146109	0.18604554	1	M	-0.424560227	-0.633573164	-0.215547291	1.974967068	-4.066153915	0.589783573	9	SYK
cg02167438	0.000146282	0.18604554	1	F	0.412835546	0.209576999	0.616094093	-2.384182887	4.065799336	0.588861794	20	PAK5
cg01781725	0.00014666	0.18604554	1	M	-0.465190691	-0.69426984	-0.236111542	-1.369724055	-4.065024138	0.586846691	16	RP11-161M6.3
cg23192059	0.000146694	0.18604554	1	F	0.789733483	0.400829443	1.178637523	-1.222377538	4.064955269	0.586667675	4	GABRB1
cg18126442	0.000146819	0.18604554	1	F	0.437945725	0.222265829	0.65362562	0.344274964	4.064698159	0.58599937	2	AC009501.4;OTX1
cg27551895	0.000146935	0.18604554	1	F	0.337179613	0.171115482	0.503243744	-1.544306139	4.064462723	0.58538742	10	NA
cg22331699	0.000146935	0.18604554	1	M	-0.737992848	-1.101461361	-0.374524335	0.43068594	-4.064461673	0.585384692	8	CSMD1
cg14747453	0.000147124	0.18604554	1	F	0.29964513	0.152053071	0.44723719	0.89615077	4.064076791	0.584384334	1	NA
cg16378520	0.000147188	0.18604554	1	M	-0.423352828	-0.631884614	-0.214821041	0.709849823	-4.063945495	0.58404309	7	FAM20C
cg22083073	0.000147393	0.18604554	1	M	-0.717763786	-1.071350537	-0.364177035	2.109339116	-4.063527777	0.582957455	13	NA
cg21248196	0.000148453	0.186658688	1	F	0.592411834	0.300421691	0.884401977	1.109269596	4.061376095	0.577366137	18	PSMA8
cg00668144	0.000149017	0.186658688	1	F	0.274204717	0.139015725	0.40939371	-3.975284148	4.060235869	0.574403737	4	TACC3
cg07570075	0.000149299	0.186658688	1	F	0.407706473	0.206670067	0.60874288	-3.602113411	4.059668465	0.572929719	5	ADRA1B
cg16822939	0.000149387	0.186658688	1	F	0.343837923	0.174287179	0.513388668	-1.295722503	4.059492548	0.572472737	20	MATN4
cg04100243	0.0001494	0.186658688	1	F	0.370059568	0.187577406	0.55254173	-4.044026727	4.059465858	0.572403405	3	WDR48
cg20834081	0.000149639	0.186658688	1	M	-0.3401037	-0.507833989	-0.17237341	-1.999595863	-4.058985821	0.571156457	13	GPC6;GPC6-AS1
cg13044693	0.000149843	0.186658688	1	F	0.188316419	0.095434276	0.281198561	-1.301953229	4.058575557	0.57009081	22	PNPLA3;RP4-796I17.5;SAMM50
cg06053528	0.000149887	0.186658688	1	F	0.675817952	0.342481222	1.009154681	-0.808546957	4.058487642	0.56986246	1	AL355388.1;MEX3A
cg14258680	0.000150279	0.186833705	1	M	-0.273704882	-0.408731671	-0.138678094	1.569033008	-4.057703235	0.567825146	8	DLGAP2
cg11261698	0.000151343	0.187842626	1	M	-0.543331076	-0.811512655	-0.275149496	-4.84906075	-4.055582823	0.562318808	2	HOXD-AS2;HOXD8
cg18270926	0.000151794	0.1880211	1	F	0.358442369	0.181480553	0.535404186	-3.056769507	4.054688034	0.559995604	4	PABPC4L
cg12033248	0.000152378	0.1880211	1	M	-0.447131819	-0.667942088	-0.226321551	-0.415301682	-4.053535539	0.557003659	8	KCNU1
cg00869930	0.000152416	0.1880211	1	M	-0.578435152	-0.864093172	-0.292777132	0.719847611	-4.053460359	0.5568085	6	NA
cg24714905	0.000152499	0.1880211	1	F	1.218737454	0.616844285	1.820630623	-0.990770464	4.053296908	0.556384209	13	ZIC2
cg21356613	0.000153487	0.188926153	1	F	0.498734089	0.252308149	0.74516003	-2.248766518	4.05135505	0.55134408	11	AC104389.28;HBE1;HBG2;OR51M1
cg16364145	0.000154923	0.190366192	1	F	0.588157652	0.297346281	0.878969023	-1.71489253	4.04855498	0.544078462	14	FOXA1;TTC6
cg12920180	0.000155169	0.190366192	1	F	0.938047965	0.474180493	1.401915438	-3.860598506	4.04807733	0.542839295	14	COCH
cg18727645	0.000155786	0.190807993	1	M	-0.418092693	-0.624901719	-0.211283666	2.404369657	-4.046884044	0.539743856	3	LPP
cg17959448	0.000158952	0.194098806	1	F	0.42023768	0.212056158	0.628419202	-2.164893277	4.040829117	0.524043769	11	LMO2
cg20702527	0.000158994	0.194098806	1	M	-0.286612727	-0.428600635	-0.14462482	2.011111833	-4.040748196	0.523834022	2	HDAC4
cg25812921	0.000159854	0.19436736	1	M	-0.607703281	-0.90888046	-0.306526102	0.138673088	-4.039124077	0.519624714	4	NA
cg26762418	0.000159896	0.19436736	1	M	-0.236940823	-0.354370751	-0.119510896	-2.17644413	-4.039045772	0.519421787	3	GPR149
cg20234684	0.000160337	0.19436736	1	F	0.389719293	0.196531411	0.582907176	-4.803157816	4.038217419	0.517275235	1	USF1
cg06068039	0.000160375	0.19436736	1	M	-0.417273012	-0.624123236	-0.210422788	-0.365584259	-4.03814561	0.517089163	6	GRM4
cg21694330	0.000160522	0.19436736	1	M	-0.546491242	-0.817415911	-0.275566572	0.013834066	-4.037869958	0.516374904	3	NA
cg25091323	0.000161139	0.194776556	1	M	-0.352907071	-0.527911926	-0.177902215	1.6475572	-4.036713586	0.513378814	13	NA
cg18417901	0.000161638	0.194776556	1	F	0.300690955	0.151545401	0.449836509	-2.383138065	4.035782265	0.510966113	11	SHANK2
cg09075307	0.000161799	0.194776556	1	M	-0.173454691	-0.259496224	-0.087413157	2.513585937	-4.035483535	0.510192275	12	EP400
cg01786096	0.000162327	0.194776556	1	M	-0.216552545	-0.323998744	-0.109106345	1.305971208	-4.034501742	0.507649198	19	NA
cg14787690	0.000162569	0.194776556	1	F	0.360978359	0.181852894	0.540103823	-0.19620158	4.034052172	0.506484805	6	NA
cg15809032	0.00016266	0.194776556	1	M	-0.43705791	-0.653944829	-0.220170991	1.470425588	-4.033883014	0.506046699	10	WDR11-AS1
cg25137715	0.000162895	0.194776556	1	M	-0.350962797	-0.525144375	-0.176781219	1.660180171	-4.03344869	0.504921872	2	LINC00298;LINC00299
cg20583782	0.000163165	0.194776556	1	F	0.519523367	0.261653919	0.777392815	-0.288759611	4.032950291	0.503631176	6	NA
cg12271966	0.000163217	0.194776556	1	F	0.228020119	0.114837838	0.341202399	-3.600550767	4.032853069	0.503379409	22	LINC01521;PATZ1
cg11730618	0.000164613	0.196126743	1	M	-0.497864592	-0.745146785	-0.250582399	1.277049567	-4.030287895	0.496737693	3	RAB7A
cg00577578	0.000165776	0.197123738	1	F	0.300391318	0.15111263	0.449670005	-0.600040564	4.028164916	0.491242431	1	GBAP1
cg20318748	0.00016598	0.197123738	1	F	0.320372315	0.16114949	0.47959514	-1.221409936	4.027794729	0.490284354	20	NANP;ZNF337-AS1
cg04984039	0.000166837	0.197707595	1	F	0.388094426	0.195139802	0.58104905	0.441222633	4.026242132	0.486266561	7	NA
cg23123165	0.000167003	0.197707595	1	F	0.467815422	0.235207347	0.700423496	1.105435025	4.025941151	0.485487771	7	NA
cg07824824	0.000167973	0.198178564	1	M	-0.21538019	-0.322518427	-0.108241954	1.303183567	-4.024194265	0.480968248	18	CIDEA
cg09662201	0.000168077	0.198178564	1	M	-0.354427594	-0.530741443	-0.178113745	2.133809825	-4.02400744	0.480484952	15	RP11-624L4.1
cg07160163	0.000168201	0.198178564	1	F	0.619401817	0.311256729	0.927546904	-3.166867194	4.023786233	0.479912726	9	SYK
cg10897746	0.000169858	0.199599323	1	F	0.285573079	0.143399333	0.427746824	1.86167487	4.020828348	0.472262638	3	LINC01209;RP11-644C3.1
cg15797110	0.000170104	0.199599323	1	F	0.498998473	0.250543011	0.747453935	-4.060053259	4.020391465	0.471132938	7	HOXA7
cg08319050	0.000170644	0.199599323	1	M	-0.330442709	-0.495011999	-0.165873418	1.709738427	-4.019435377	0.468660879	7	JAZF1;TAX1BP1
cg03099482	0.000170758	0.199599323	1	F	0.443339458	0.222533449	0.664145467	-1.578839703	4.019232887	0.468137355	7	FOXP2
cg17525102	0.000171111	0.199599323	1	F	0.768216366	0.385545561	1.15088717	-2.30627964	4.018610359	0.466527939	14	FOXG1
cg13289200	0.000171143	0.199599323	1	F	0.314275312	0.157723514	0.470827111	-1.748334519	4.018554651	0.466383924	2	SH3RF3
cg17114847	0.000171511	0.199599323	1	F	0.540925905	0.271427795	0.810424015	-1.184661322	4.017905617	0.464706121	11	AGBL2
cg05926339	0.000171796	0.199599323	1	M	-0.286379944	-0.429076897	-0.143682992	0.773812888	-4.017404635	0.463411131	10	LBX1;LBX1-AS1
cg15033068	0.000171905	0.199599323	1	M	-0.234552116	-0.351429977	-0.117674256	-2.732093641	-4.017212233	0.46291381	19	MATK
cg04451988	0.000172091	0.199599323	1	F	0.730883653	0.366653058	1.095114248	-3.989614165	4.01688593	0.462070412	10	FAM171A1
cg10066623	0.000172781	0.199910764	1	M	-0.420264143	-0.62976268	-0.210765606	-0.660279924	-4.01567925	0.458951774	5	ACOT12
cg11309619	0.000172898	0.199910764	1	F	0.29001157	0.145435604	0.434587536	-3.04503796	4.01547472	0.458423218	3	RP11-572M11.4
cg17722675	0.000173332	0.200102112	1	F	0.450613744	0.225932298	0.67529519	-0.991664478	4.014716634	0.456464238	6	EYA4
cg21350181	0.000173672	0.200183714	1	F	0.388014894	0.194517474	0.581512314	2.838383562	4.01412499	0.454935489	5	RASGRF2-AS1
cg20240573	0.000174111	0.200379384	1	M	-0.280235788	-0.42001189	-0.140459686	0.208347526	-4.013362116	0.452964461	7	ADAP1;COX19
cg20061837	0.000174511	0.20052888	1	M	-0.709704984	-1.063752958	-0.35565701	-2.454461698	-4.012669725	0.451175692	5	NA
cg05073620	0.000175777	0.201671996	1	F	0.246818228	0.123621867	0.370014589	0.344619587	4.010486175	0.445535542	3	DNAH12
cg07288557	0.000176452	0.201855036	1	F	0.401299557	0.200937858	0.601661256	1.668932949	4.009328575	0.442546039	12	RP11-96H19.1;SLC38A4
cg18897479	0.00017648	0.201855036	1	F	0.428414462	0.21451224	0.642316685	-2.725602002	4.009281036	0.44242328	5	CTB-158E9.1
cg26566074	0.000177283	0.202319017	1	F	0.265514026	0.132900648	0.398127404	-2.370626206	4.007908565	0.438879434	12	IPO8
cg04317399	0.00017743	0.202319017	1	F	0.630998625	0.315821032	0.946176218	-2.554508383	4.007658913	0.438234871	7	HOXA-AS2;HOXA-AS3;HOXA3;HOXA4;RP1-170O19.22
cg18191428	0.000177763	0.202388971	1	F	0.663365248	0.331973908	0.994756589	-1.946532906	4.007091272	0.436769385	8	GFRA2
cg05313918	0.000178378	0.202581064	1	F	0.415760534	0.208008745	0.623512322	0.875459496	4.006048145	0.434076591	13	NA
cg21023909	0.000178477	0.202581064	1	F	0.252167611	0.126156449	0.378178774	0.969946762	4.005880237	0.433643175	4	NA
cg04609350	0.000178983	0.202825258	1	F	0.347626943	0.173876509	0.521377377	-2.241134012	4.005024759	0.431435088	10	CYP26A1;RP11-348J12.5
cg26648917	0.000179238	0.202825258	1	F	0.827116444	0.413663787	1.240569102	-0.441205611	4.004594453	0.430324505	14	MIPOL1
cg12746496	0.00017979	0.202982496	1	F	0.234948662	0.117477043	0.35242028	0.19541626	4.00366469	0.427925063	11	SAC3D1
cg08607907	0.000180185	0.202982496	1	F	0.354902204	0.177425795	0.532378613	0.03261993	4.003001363	0.426213378	7	PEG10;SGCE
cg12437239	0.000180196	0.202982496	1	F	1.062794635	0.531319061	1.594270209	-3.150984219	4.002982742	0.426165329	3	GOLIM4
cg11150191	0.000180616	0.203090259	1	M	-0.27970129	-0.419597152	-0.139805427	0.328921355	-4.002278195	0.424347434	14	FAM181A;FAM181A-AS1
cg05110241	0.000181078	0.203090259	1	F	0.271883741	0.13587169	0.407895792	3.261702376	4.001506456	0.422356342	16	PRMT7
cg24457614	0.000181274	0.203090259	1	M	-0.498652655	-0.748128099	-0.249177211	0.296787422	-4.001179222	0.421512134	2	NRXN1
cg11595755	0.00018141	0.203090259	1	M	-0.643572252	-0.96556913	-0.321575374	0.706346035	-4.000951846	0.420925561	10	LRMDA
cg26839512	0.000181657	0.203090259	1	F	0.228640442	0.114233567	0.343047318	1.823532926	4.000539851	0.41986276	4	SPATA18
cg22187660	0.000182865	0.203930878	1	F	0.205040736	0.102391221	0.307690251	2.403090323	3.998535223	0.414692283	17	SLC38A10
cg09216823	0.000183186	0.203930878	1	M	-0.360422865	-0.540885284	-0.179960445	-2.437823744	-3.998004079	0.413322529	3	ATP13A4;ATP13A4-AS1
cg24128038	0.000184	0.203930878	1	M	-0.346690095	-0.520334786	-0.173045405	0.977524775	-3.996663648	0.409866119	7	SNX8
cg05939986	0.000184403	0.203930878	1	F	0.30535914	0.152390312	0.458327968	1.961219949	3.996001657	0.40815933	3	NA
cg06534464	0.000184505	0.203930878	1	M	-0.325292501	-0.488253756	-0.162331246	-0.070102441	-3.995833336	0.407725375	15	RP11-386M24.3
cg09797312	0.000184545	0.203930878	1	F	0.637344071	0.318049671	0.956638471	-2.03217842	3.995768535	0.407558312	18	C18orf65;ZNF516
cg03523740	0.000184737	0.203930878	1	F	0.162695431	0.081182403	0.244208459	-1.888543428	3.995452807	0.406744352	1	TXLNA
cg11904170	0.000184867	0.203930878	1	M	-0.239166132	-0.358998601	-0.119333663	1.862630584	-3.99523976	0.406195125	14	NA
cg08960812	0.000184878	0.203930878	1	F	0.226304039	0.112915551	0.339692528	1.717106004	3.995222893	0.406151644	14	REC8
cg24529941	0.000185359	0.20415864	1	M	-0.21932863	-0.329243764	-0.109413495	-2.506462474	-3.994436331	0.404124045	4	OTUD4
cg22328206	0.000186081	0.204242548	1	M	-0.27052309	-0.406133968	-0.134912212	-0.365752063	-3.993259049	0.401089614	14	PRIMA1
cg05079548	0.000186207	0.204242548	1	F	0.438518316	0.218681616	0.658355017	-0.916527653	3.993054286	0.400561885	7	RNA5SP243
cg21822187	0.000186259	0.204242548	1	F	0.365038169	0.182034436	0.548041903	-0.899666447	3.992969587	0.400343597	12	HMGA2
cg08739896	0.000186928	0.204318099	1	M	-0.777813531	-1.16785903	-0.387768032	2.577465825	-3.991883857	0.397545622	8	REXO1L6P
cg19599045	0.000187075	0.204318099	1	M	-0.265939449	-0.399306456	-0.132572443	-1.683658794	-3.991646152	0.396933094	14	SLC7A7
cg24199218	0.000187192	0.204318099	1	M	-0.323479857	-0.48571072	-0.161248994	-2.412254967	-3.991456839	0.396445278	6	TFEB
cg08018256	0.000187427	0.204318099	1	F	0.250394691	0.124805367	0.375984014	1.258623954	3.991076655	0.395465665	5	LMAN2
cg10970271	0.000187957	0.20459529	1	F	0.255282417	0.127214168	0.383350666	-0.22690129	3.990222441	0.393264796	10	PDCD4
cg20132545	0.000188634	0.20481978	1	F	0.27747539	0.138235538	0.416715242	-2.030282475	3.989133689	0.390459973	3	AC091633.3;PPP1R2
cg10507267	0.000188714	0.20481978	1	M	-0.383761857	-0.576343515	-0.191180199	2.253995663	-3.989004803	0.390127963	2	NA
cg22271305	0.000189773	0.204885766	1	F	0.81674134	0.406705192	1.226777487	-1.487773563	3.987310605	0.385764214	11	AGBL2
cg12672932	0.000190619	0.204885766	1	M	-0.414155507	-0.622148157	-0.206162856	-4.848341832	-3.985961735	0.38229057	2	ARL6IP6;PRPF40A
cg26565544	0.000191513	0.204885766	1	F	0.231729925	0.115311686	0.348148164	-0.97328983	3.984545301	0.378643551	7	NA
cg16023162	0.000191795	0.204885766	1	F	0.713161925	0.354838007	1.071485844	-3.540821484	3.984098103	0.37749224	4	PRKG2
cg05723107	0.000192159	0.204885766	1	F	0.695618056	0.346058622	1.045177489	-0.559195196	3.983524506	0.376015611	9	HACD4
cg00538599	0.000192522	0.204885766	1	M	-0.4268105	-0.641320566	-0.212300433	0.886610597	-3.982952169	0.374542327	10	OGDHL
cg13747878	0.000192939	0.204885766	1	F	0.47225076	0.234863805	0.709637716	-0.263412967	3.982295554	0.372852225	11	NA
cg05745457	0.000193145	0.204885766	1	M	-0.296547523	-0.445625568	-0.147469477	0.452080782	-3.981972753	0.3720214	4	TKTL2
cg26735748	0.000193242	0.204885766	1	M	-0.257403633	-0.386808515	-0.12799875	0.233247178	-3.981820529	0.371629616	2	MERTK
cg26909564	0.000193727	0.204885766	1	M	-0.43898177	-0.65971379	-0.218249751	-0.416512953	-3.981060912	0.369674674	19	ZNF579
cg13643885	0.000194367	0.204885766	1	M	-0.405824067	-0.609934763	-0.20171337	0.857311896	-3.980060812	0.367101108	12	RP11-100F15.1
cg11284631	0.000194505	0.204885766	1	M	-0.37813273	-0.568326272	-0.187939187	1.112496471	-3.979845159	0.366546207	5	OSMR
cg16883141	0.000194602	0.204885766	1	F	0.293151654	0.145696358	0.44060695	0.605796867	3.979693698	0.366156488	1	SRSF4
cg21720679	0.000194949	0.204885766	1	M	-0.297890622	-0.447749935	-0.148031308	-0.351136325	-3.979154169	0.364768306	20	RBL1
cg09470142	0.000194972	0.204885766	1	F	0.402204939	0.199866624	0.604543254	0.338047045	3.979119151	0.364678211	2	C2orf88
cg11042841	0.000194973	0.204885766	1	F	0.357252155	0.177528285	0.536976025	2.426040143	3.979117556	0.364674107	3	NA
cg10381113	0.000195043	0.204885766	1	M	-0.366839469	-0.551391548	-0.182287391	1.433042383	-3.979007787	0.36439169	13	RP11-307N16.6;SPATA13
cg03043824	0.000195047	0.204885766	1	M	-0.263844756	-0.396581763	-0.131107749	1.397776358	-3.979001648	0.364375894	1	NA
cg00146225	0.000195141	0.204885766	1	F	0.318661799	0.158341115	0.478982484	0.008713688	3.978855068	0.363998774	1	RGS7
cg15875860	0.000195221	0.204885766	1	M	-0.245394203	-0.368857333	-0.121931073	-2.184776899	-3.978732022	0.363682209	22	PICK1;RP5-1039K5.13
cg05421282	0.000195347	0.204885766	1	M	-0.304927036	-0.458350008	-0.151504065	0.140970928	-3.978535308	0.363176123	19	MATK
cg24967487	0.000195457	0.204885766	1	M	-0.547419943	-0.822864132	-0.271975754	-1.1891416	-3.978365456	0.362739152	3	NA
cg15461335	0.000195725	0.204885766	1	F	0.543117136	0.269809365	0.816424907	-1.470899613	3.977948892	0.36166752	13	MIR4500HG;SLITRK5
cg12895255	0.000195783	0.204885766	1	F	0.825408593	0.410036599	1.240780586	-2.665360178	3.977859581	0.361437772	20	PLCB4
cg24873464	0.000195968	0.204885766	1	F	0.662943792	0.329305316	0.996582267	-2.925459143	3.977573869	0.360702803	3	CNTN4
cg26063563	0.000196257	0.204885766	1	F	0.765266645	0.380088927	1.150444363	-3.015096713	3.977125563	0.359549628	5	KCNN2
cg19302410	0.000196269	0.204885766	1	F	0.26718058	0.132701355	0.401659806	1.9468744	3.977107809	0.35950396	19	PRR19
cg16988879	0.000196491	0.204885766	1	F	0.264188478	0.131203782	0.397173174	-4.225621335	3.976764579	0.358621116	16	RP11-77H9.8;USP7
cg23498273	0.000198302	0.206411542	1	F	0.405588593	0.201284307	0.609892878	-1.207729227	3.973982307	0.351466032	7	PEG10;SGCE
cg01479190	0.00019851	0.206411542	1	M	-0.565839336	-0.850888431	-0.280790241	-1.132169698	-3.973664011	0.350647637	2	NA
cg13473086	0.000199377	0.206490077	1	F	0.415648012	0.206190093	0.625105932	-1.429713634	3.972341678	0.347248027	13	PCDH9
cg14804237	0.000199423	0.206490077	1	M	-0.212174455	-0.319097624	-0.105251286	1.498099386	-3.9722717	0.347068135	4	NA
cg08774009	0.000199595	0.206490077	1	M	-0.383413114	-0.576643046	-0.190183182	1.097586997	-3.972009112	0.346393115	8	NA
cg08329092	0.000199799	0.206490077	1	M	-0.377468438	-0.567717213	-0.187219664	0.062933632	-3.971700125	0.345598848	11	NA
cg20541178	0.000199974	0.206490077	1	M	-0.557616587	-0.838681108	-0.276552067	-2.11524173	-3.971433829	0.344914344	8	LYNX1
cg23418645	0.000200311	0.206551177	1	F	0.436478092	0.216444655	0.656511529	-0.312622889	3.970922778	0.34360077	14	GPHN;RP11-72M17.1
cg10037414	0.0002016	0.207282337	1	F	0.636645932	0.315548179	0.957743685	-3.211129966	3.968975119	0.338595385	5	GABRA6;GABRB2
cg00260012	0.000201948	0.207282337	1	M	-0.340289024	-0.511939297	-0.168638752	0.571323094	-3.968451875	0.337250879	2	CAPN13
cg11886073	0.000202534	0.207282337	1	F	0.911271236	0.451501311	1.371041162	-2.067972206	3.967571633	0.334989244	4	NA
cg19989295	0.00020258	0.207282337	1	F	0.39485439	0.195632337	0.594076443	-0.563051211	3.967502728	0.334812214	14	REC8
cg16099167	0.000202892	0.207282337	1	M	-0.232471098	-0.349777172	-0.115165024	2.398957981	-3.967035999	0.333613142	2	NA
cg14230851	0.000203027	0.207282337	1	M	-0.26757754	-0.402605354	-0.132549727	-1.243907737	-3.966834633	0.333095833	20	NA
cg02958718	0.00020304	0.207282337	1	F	1.158696657	0.573980013	1.743413302	-1.970397058	3.966815228	0.333045983	11	SLC37A2
cg01878960	0.000203525	0.207282337	1	M	-0.28001923	-0.421352011	-0.138686449	-0.199614413	-3.966090559	0.331184426	7	PTPRN2
cg23245291	0.000203529	0.207282337	1	M	-0.554017892	-0.833645219	-0.274390566	0.861166106	-3.966083516	0.331166336	13	NA
cg09301294	0.0002046	0.207666295	1	F	0.640259237	0.316973773	0.963544701	-2.541085029	3.964490201	0.32707396	3	EPHA6
cg10562781	0.000204652	0.207666295	1	M	-0.185303879	-0.278871007	-0.091736752	-3.477667488	-3.964412966	0.326875605	6	BRPF3;RP1-179N16.6
cg19301058	0.000204744	0.207666295	1	F	0.471679343	0.233501875	0.70985681	-1.02342644	3.964275763	0.326523243	1	TXNIP
cg26896762	0.000205096	0.207739194	1	F	0.649804897	0.321638695	0.977971099	-2.319736487	3.963754999	0.325185891	5	CTD-2314G24.2;ISL1
cg13958215	0.000205908	0.208277818	1	M	-0.508701791	-0.765685546	-0.251718035	0.964346519	-3.96255469	0.322103753	8	CA3
cg07797709	0.000206523	0.208481559	1	F	0.354871681	0.175558095	0.534185267	-2.860657526	3.961647428	0.319774402	15	NA
cg07495574	0.000206805	0.208481559	1	M	-0.466682027	-0.702517106	-0.230846948	-0.148603748	-3.961232606	0.318709453	22	NA
cg12572278	0.00020695	0.208481559	1	F	0.283531051	0.14024257	0.426819533	-2.438450084	3.961019892	0.318163388	11	OAF
cg19486756	0.00020855	0.209809319	1	F	0.614708479	0.30386869	0.925548269	2.164679659	3.958678857	0.312154577	5	ZNF300
cg02458237	0.000208955	0.209932493	1	F	0.37118874	0.183461684	0.558915796	-4.598201639	3.958089387	0.31064184	17	MYO15A
cg06579756	0.000210881	0.211581479	1	F	0.241490718	0.119271726	0.363709709	-3.462851756	3.95529992	0.303484838	7	COX19
cg07987051	0.00021185	0.21226733	1	M	-0.204106418	-0.30744156	-0.100771275	1.497482315	-3.953905557	0.299908221	16	NAGPA;RP11-165E7.1
cg00214530	0.000212966	0.212901628	1	F	0.827347409	0.408308091	1.246386728	-1.917145723	3.952308268	0.295811854	6	TARID
cg20390242	0.000213057	0.212901628	1	F	0.603011703	0.297585006	0.908438401	-2.958216232	3.952177291	0.295475991	2	GPD2
cg00589002	0.000213412	0.212901628	1	M	-0.290094701	-0.437047092	-0.14314231	0.002713057	-3.951671302	0.294178536	1	TP73
cg05600654	0.000213962	0.212901628	1	F	0.394410239	0.194575459	0.594245019	-1.332140724	3.950888541	0.292171545	10	TACR2
cg10211908	0.000214162	0.212901628	1	M	-0.405580183	-0.611089208	-0.200071158	1.160049901	-3.950604031	0.291442113	8	GFRA2
cg05068494	0.000214587	0.212901628	1	F	0.261932386	0.129189977	0.394674795	0.948527012	3.950000747	0.289895489	12	OTOGL
cg15736127	0.000214938	0.212901628	1	F	0.75927066	0.37443814	1.144103179	-1.552385719	3.949503725	0.288621375	2	GPD2
cg24064325	0.000215188	0.212901628	1	F	0.367825642	0.181378339	0.554272945	2.340457564	3.949149459	0.287713263	2	AC007246.3
cg07853992	0.000215445	0.212901628	1	M	-0.496816301	-0.748670899	-0.244961703	-3.243264898	-3.948786263	0.286782303	17	SPAG9
cg09883843	0.00021561	0.212901628	1	M	-0.353690889	-0.533000514	-0.174381263	2.832104759	-3.94855274	0.286183747	18	LAMA3
cg16030814	0.000215633	0.212901628	1	M	-0.540368334	-0.814319508	-0.26641716	1.349209201	-3.948520517	0.286101156	16	RNA5SP408;RNA5SP409
cg22792461	0.00021605	0.213029808	1	F	0.376261293	0.185479293	0.567043294	-0.308690595	3.947933411	0.284596399	10	ENTPD1-AS1
cg09480054	0.00021728	0.213781976	1	F	0.483528469	0.238249581	0.728807357	-4.138222326	3.946204203	0.280165067	2	HAAO
cg19613863	0.000217388	0.213781976	1	M	-0.398500513	-0.600655061	-0.196345965	-0.066618234	-3.946054171	0.279780636	1	PATJ
cg01894048	0.000217925	0.21402764	1	F	0.413892312	0.203889663	0.623894961	-3.184022795	3.945302077	0.277853628	5	KCNN2
cg21081034	0.000218313	0.214125211	1	F	0.390698917	0.192437071	0.588960763	0.777768588	3.944761363	0.27646833	2	AC009501.4;OTX1
cg24749178	0.000218671	0.214194211	1	F	0.387912202	0.191039556	0.584784848	1.132720182	3.94426182	0.275188595	3	SNRK
cg23765633	0.000218975	0.214209993	1	M	-0.21486136	-0.323919196	-0.105803524	-0.133608671	-3.943838452	0.274104067	7	NA
cg13120756	0.000219752	0.214448874	1	M	-0.319612383	-0.481883399	-0.157341367	-0.115086395	-3.942759767	0.271341099	17	RUNDC3A;RUNDC3A-AS1
cg02168505	0.000219796	0.214448874	1	F	0.455056716	0.224015418	0.686098014	-4.488282446	3.942698669	0.271184614	19	ZNF317
cg02397720	0.000220536	0.214824764	1	F	0.489292542	0.240804561	0.737780522	-3.71969862	3.941675643	0.268564578	2	NA
cg02520707	0.000221338	0.214824764	1	M	-0.532894341	-0.803601517	-0.262187166	-0.050817977	-3.940569711	0.265732597	1	LEMD1;MIR135B
cg25726611	0.000222143	0.214824764	1	M	-0.558411556	-0.842160957	-0.274662155	1.329070903	-3.939463839	0.262901163	15	RP11-184D12.1
cg02839523	0.000222162	0.214824764	1	F	0.491362519	0.24168156	0.741043478	2.449765452	3.939438057	0.262835154	16	RP11-403P17.5;TK2
cg12053155	0.000222196	0.214824764	1	F	0.49430203	0.243124356	0.745479704	-0.92356866	3.939390504	0.26271341	13	EFNB2
cg23495332	0.000222443	0.214824764	1	M	-0.393413635	-0.593342422	-0.193484848	0.311966786	-3.939052326	0.26184764	1	HIVEP3
cg12798035	0.000222834	0.214824764	1	F	0.241644614	0.118826605	0.364462624	-2.628176552	3.93851715	0.260477607	1	MINDY1;PRUNE1
cg23302603	0.000223021	0.214824764	1	M	-0.474551947	-0.71576281	-0.233341084	-0.539347647	-3.938261694	0.259823683	2	KIF1A
cg23958868	0.000223065	0.214824764	1	M	-0.464916515	-0.701233401	-0.228599628	-3.141744612	-3.938201115	0.259668614	4	DGKQ;SLC26A1
cg18545089	0.000223071	0.214824764	1	M	-0.19908391	-0.300278388	-0.097889432	-0.242128835	-3.93819324	0.259648454	12	CACNA2D4
cg18944924	0.000223737	0.215074595	1	F	0.614983216	0.302314742	0.927651689	-0.67044924	3.937284924	0.257323504	2	RMDN2;RMDN2-AS1
cg13313518	0.000224003	0.215074595	1	M	-0.320204244	-0.483016812	-0.157391677	-3.055146612	-3.936922208	0.256395161	11	IGF2;IGF2-AS;INS-IGF2
cg13400209	0.000224198	0.215074595	1	M	-0.470206535	-0.709306082	-0.231106988	1.332366845	-3.93665705	0.255716537	2	NA
cg13308243	0.000224962	0.21552875	1	M	-0.489856198	-0.739013147	-0.240699249	1.042191149	-3.935621068	0.253065343	1	PDPN
cg08421807	0.000226036	0.216279393	1	M	-0.391083161	-0.590074339	-0.192091983	-2.876978422	-3.934168597	0.249348896	10	NA
cg14275511	0.00022688	0.216808191	1	F	0.260845904	0.128083769	0.393608038	1.83335486	3.933031895	0.246440886	6	FAM50B;RP11-420L9.4
cg11798182	0.000228169	0.216994975	1	M	-0.407839565	-0.615507878	-0.200171252	0.239891817	-3.931305495	0.242025059	14	LINC01550
cg02987853	0.000228321	0.216994975	1	M	-0.3066672	-0.462827516	-0.150506884	-2.616811609	-3.931102087	0.24150484	19	GNG7
cg16456980	0.000228913	0.216994975	1	M	-0.192306019	-0.29025129	-0.094360748	0.934324093	-3.930312479	0.239485536	11	SHANK2
cg09041863	0.000229005	0.216994975	1	F	0.491668456	0.241244154	0.742092758	-2.022095721	3.930190021	0.239172385	11	SOX6
cg26146639	0.000229062	0.216994975	1	F	0.194167711	0.09526923	0.293066193	-3.826204609	3.930113221	0.238975996	7	ZNF783
cg06202149	0.000229072	0.216994975	1	M	-0.266585212	-0.402369685	-0.130800738	-0.397800112	-3.930100128	0.238942515	1	TP73
cg16839413	0.000229119	0.216994975	1	M	-0.182030047	-0.274748047	-0.089312047	2.154295248	-3.930037568	0.23878254	20	ZNF512B
cg15396204	0.000229446	0.217028063	1	M	-0.312464208	-0.471637173	-0.153291244	-1.618666514	-3.929602725	0.237670619	1	RP11-233E12.2
cg25015598	0.000230498	0.217746056	1	F	0.45401337	0.222651426	0.685375314	1.809339806	3.928207242	0.234102698	1	CTSS
ch.4.1889364R	0.000231004	0.217947446	1	F	0.300736428	0.147457186	0.45401567	-2.020931445	3.927537741	0.232391166	4	EIF4E
cg27052781	0.000231477	0.217968815	1	M	-0.344649412	-0.520338115	-0.168960708	0.014485983	-3.926913894	0.230796476	19	WDR18
cg16952880	0.000231613	0.217968815	1	M	-0.528663047	-0.798166979	-0.259159114	0.759584513	-3.926734347	0.230337538	14	MIPOL1
cg26210343	0.000232626	0.218177188	1	M	-0.230128319	-0.347483833	-0.112772805	1.92292492	-3.925402904	0.22693458	17	LRRC59;RP1-117B12.4
cg04414767	0.000232814	0.218177188	1	M	-0.479485488	-0.724017745	-0.234953231	1.574790783	-3.925156571	0.226305056	8	TMEM74
cg19802865	0.000233192	0.218177188	1	F	0.628203908	0.30778643	0.948621385	-1.543696606	3.924660647	0.225037738	14	FOXA1;TTC6
cg02126277	0.000233371	0.218177188	1	M	-0.189544344	-0.286227833	-0.092860855	1.206042752	-3.924426395	0.224439143	20	NA
cg24803719	0.000233385	0.218177188	1	M	-0.673492496	-1.017031649	-0.329953343	-0.599761582	-3.924408384	0.224393119	17	NA
cg12214614	0.000233595	0.218177188	1	M	-0.356576477	-0.538473919	-0.174679036	1.113678132	-3.924133501	0.223690723	14	NA
cg00599503	0.000234115	0.218388517	1	M	-0.565214004	-0.853591884	-0.276836125	0.879295876	-3.923454711	0.221956344	6	EYS;RP11-307F22.2
cg19181022	0.000235087	0.218836695	1	M	-0.44076831	-0.665725204	-0.215811416	1.323625825	-3.922190917	0.218727622	18	AQP4;AQP4-AS1
cg20674212	0.000235185	0.218836695	1	M	-0.322848495	-0.487627473	-0.158069518	0.252600303	-3.922063648	0.218402506	8	RP11-252C15.1
cg04215757	0.000235946	0.21927056	1	F	0.327921884	0.160511378	0.49533239	2.276638534	3.92107695	0.215882106	17	MED9
cg24580252	0.000236844	0.219808561	1	M	-0.395059605	-0.596804925	-0.193314285	2.040784636	-3.919916627	0.212918612	15	RP11-323I15.2
cg26942275	0.000237572	0.219808561	1	F	0.300919634	0.147212045	0.454627224	-0.554892166	3.918978559	0.210523081	7	COL1A2
cg06918625	0.000237574	0.219808561	1	M	-0.354951775	-0.536258695	-0.173644856	-0.27015211	-3.918976389	0.210517541	10	COL13A1
cg18956933	0.000237707	0.219808561	1	F	0.757580743	0.370596828	1.144564658	-0.515958383	3.918805298	0.210080658	3	ZIC1
cg22732636	0.000238843	0.220480061	1	F	0.582176053	0.28468098	0.879671125	-1.3047021	3.917348724	0.206361681	8	DLC1
cg20068058	0.000239027	0.220480061	1	F	0.278439376	0.136146861	0.420731891	1.136708305	3.917114538	0.205763813	11	CREB3L1
cg09347923	0.000239984	0.221089	1	F	0.72660614	0.355168492	1.098043788	-1.980015016	3.915893008	0.202645587	11	AGBL2
cg17323457	0.00024101	0.221485686	1	M	-0.409988052	-0.619641808	-0.200334296	0.517891226	-3.914589506	0.199318645	16	ZNF423
cg09688700	0.000241066	0.221485686	1	F	0.891859055	0.435784766	1.347933344	-3.009391743	3.914518142	0.19913652	11	AGBL2
cg02899093	0.000241308	0.221485686	1	M	-0.26538299	-0.401103816	-0.129662165	2.267802979	-3.914211281	0.198353402	10	SFMBT2
cg10706553	0.00024163	0.221506965	1	M	-0.475487786	-0.718684596	-0.232290976	-4.340789195	-3.913804832	0.197316183	19	TIMM29;YIPF2
cg17404981	0.000243141	0.221830523	1	M	-0.249638085	-0.377382202	-0.121893967	0.354191889	-3.911898756	0.192452778	4	CTBP1
cg26102435	0.000243645	0.221830523	1	M	-0.402710044	-0.608817049	-0.196603039	0.321868159	-3.91126627	0.190839237	14	NA
cg16451872	0.000244173	0.221830523	1	F	0.333392826	0.162733451	0.504052202	-1.280447749	3.910603388	0.189148291	15	UBE3A
cg04273661	0.000244301	0.221830523	1	M	-0.229046275	-0.346296823	-0.111795728	-0.131119738	-3.910443623	0.188740768	19	COMP
cg01176694	0.000244318	0.221830523	1	F	0.179315887	0.087522217	0.271109556	1.342270364	3.910422743	0.188687511	16	NA
cg13819659	0.000244432	0.221830523	1	F	0.671193532	0.327590033	1.01479703	-1.441827306	3.910280028	0.188323487	16	RP11-467L24.1
cg23059919	0.000244646	0.221830523	1	M	-0.309818822	-0.468434979	-0.151202664	-0.404338779	-3.910011611	0.18763885	14	RP11-131H24.5
cg15666459	0.000244727	0.221830523	1	M	-0.383100407	-0.579239161	-0.186961654	-3.525363634	-3.909911048	0.187382358	2	ST3GAL5;ST3GAL5-AS1
cg05541640	0.00024486	0.221830523	1	F	0.146471173	0.071478041	0.221464305	-1.093686643	3.909744188	0.186956774	3	ABHD14A;ABHD14A-ACY1;ABHD14B;RP11-155D18.12
cg12081897	0.000244966	0.221830523	1	F	0.56225172	0.274369525	0.850133915	-4.826921362	3.909612024	0.186619691	1	TRNP1
cg02203760	0.000245862	0.222370803	1	F	0.314638964	0.153492595	0.475785334	0.923040212	3.90849583	0.183773083	11	KRTAP5-11
cg01365486	0.000246294	0.22249058	1	M	-0.235230513	-0.355723369	-0.114737657	-0.728871739	-3.907959282	0.182404881	6	NA
cg18741951	0.00024681	0.222686012	1	M	-0.249846834	-0.377847616	-0.121846052	0.034038828	-3.907319302	0.180773049	22	KLHL22;RNY1P9
cg19966787	0.000247227	0.222792333	1	F	0.661579788	0.322596358	1.000563217	-0.705695727	3.906802286	0.179454852	16	CDH8;CTC-420A11.2
cg07557707	0.000247631	0.222817567	1	M	-0.640020713	-0.967999543	-0.312041884	-0.493778498	-3.906302685	0.178181141	19	ZSCAN1
cg11400488	0.000247854	0.222817567	1	M	-0.229268708	-0.346765829	-0.111771587	1.607195967	-3.906026922	0.177478128	8	INTS8
cg25971727	0.000248643	0.223254649	1	F	0.715551361	0.348749678	1.082353044	-0.532983544	3.905055106	0.175000847	12	ACSS3
cg04182992	0.000248941	0.223254649	1	F	0.351998662	0.171542252	0.532455073	0.689645467	3.904688316	0.174065932	7	RP5-877J2.1
cg27469783	0.000249503	0.223489297	1	M	-0.379804903	-0.574550952	-0.185058854	-3.071470681	-3.903997982	0.172306456	19	MATK
cg07536920	0.000251448	0.224386826	1	F	0.470999553	0.229346108	0.712652999	-3.487098645	3.901621872	0.166251589	9	RORB;RORB-AS1
cg19971650	0.000251776	0.224386826	1	F	0.705255848	0.343376683	1.067135014	-3.528552017	3.901223125	0.165235673	5	GABRA6;GABRB2
cg10054014	0.000251997	0.224386826	1	F	0.224814854	0.109450456	0.340179253	-0.360945933	3.90095438	0.164551001	21	TSPEAR;TSPEAR-AS1
cg18359132	0.000252023	0.224386826	1	F	0.587664825	0.286100469	0.889229182	-1.415820245	3.90092286	0.164470701	8	RP11-159H10.3;SLCO5A1
cg02169883	0.000252157	0.224386826	1	F	0.223380197	0.108746276	0.338014118	-0.159198509	3.900759697	0.164055031	7	CYP51A1-AS1;LRRD1
cg22613799	0.000252316	0.224386826	1	F	0.355685328	0.173146221	0.538224436	-4.383675771	3.900566641	0.163563217	1	RP11-342M1.3;ZNF691
cg16524778	0.000253434	0.224634399	1	F	0.682735998	0.332231559	1.033240437	-1.954140025	3.899212945	0.160114995	7	NA
cg22555258	0.00025374	0.224634399	1	F	0.626193977	0.304686796	0.947701157	0.882131626	3.898844215	0.159175847	1	NA
cg16602816	0.000254218	0.224634399	1	M	-0.348608826	-0.527621772	-0.169595881	0.065743128	-3.898267294	0.15770653	5	NA
cg24049888	0.000254829	0.224634399	1	M	-0.530118928	-0.802389843	-0.257848014	0.071789185	-3.897532408	0.155835065	11	POU2AF1
cg26767059	0.00025502	0.224634399	1	M	-0.24713424	-0.374070712	-0.120197767	1.169456628	-3.897302958	0.155250782	2	KLHL29
cg01070760	0.00025561	0.224634399	1	F	0.534599606	0.259961364	0.809237848	0.986750614	3.896595261	0.153448776	18	PSMA8
cg23327011	0.000256093	0.224634399	1	M	-0.38809835	-0.587504523	-0.188692176	0.802935443	-3.896017247	0.151977107	18	MBP
cg08247587	0.000256128	0.224634399	1	F	0.592789538	0.288209118	0.897369958	-1.177326936	3.895975559	0.151870969	14	TTC6
cg06108323	0.000256265	0.224634399	1	F	0.323637315	0.157342667	0.489931962	-0.930250576	3.895812011	0.151454587	3	TBC1D5
cg24309609	0.000256299	0.224634399	1	M	-0.339779567	-0.514370459	-0.165188675	-0.902195337	-3.895770365	0.151348558	14	NA
cg20679630	0.000256543	0.224634399	1	F	0.249503073	0.121289903	0.377716243	-3.53623103	3.895479604	0.150608323	17	AC113189.5;MPDU1
cg23329156	0.000256717	0.224634399	1	F	0.396353331	0.192666736	0.600039926	-4.39241624	3.895271543	0.150078647	3	IL1RAP
cg07106737	0.000256742	0.224634399	1	M	-0.383134723	-0.580029736	-0.18623971	1.28796829	-3.895242243	0.150004057	16	ZFPM1
cg11183632	0.000256945	0.224634399	1	F	0.968554304	0.470777951	1.466330657	-2.066309091	3.894999337	0.149385695	20	NA
cg22617878	0.000257227	0.224634399	1	M	-0.290270193	-0.439463785	-0.141076601	-0.001179547	-3.894663545	0.148530904	3	ATP2B2
cg23857862	0.000257429	0.224634399	1	M	-0.520501878	-0.78804689	-0.252956867	1.264659874	-3.894422965	0.147918509	8	PPDPFL
cg08977360	0.000258845	0.22520717	1	F	0.371620304	0.180519942	0.562720665	3.596387778	3.892741812	0.143639674	21	WDR4
cg03832522	0.000258974	0.22520717	1	M	-0.393958603	-0.596554045	-0.19136316	0.45789684	-3.892589358	0.143251696	2	RUFY4
cg10109614	0.000258994	0.22520717	1	M	-0.359508116	-0.544388325	-0.174627907	-2.446218847	-3.892565678	0.143191434	11	LARGE2
cg03929977	0.00025945	0.225339604	1	F	0.490193747	0.238072433	0.742315062	-2.985728662	3.892027304	0.141821404	12	KCNA1
cg12903825	0.000259967	0.225488128	1	F	0.232772111	0.113031652	0.352512571	-1.332811852	3.891416364	0.140266829	9	PHYHD1
cg01888182	0.000260645	0.225488128	1	M	-0.361753933	-0.547882158	-0.175625708	-1.438349941	-3.890618962	0.138237976	4	PDGFC
cg08098253	0.000260847	0.225488128	1	F	0.502510046	0.24394471	0.761075383	0.843933788	3.890380861	0.137632209	11	GRIK4
cg24863476	0.00026145	0.225488128	1	F	0.545294357	0.264663426	0.825925288	-1.399188408	3.889673428	0.135832498	18	CCDC102B
cg21680161	0.000261481	0.225488128	1	M	-0.249820981	-0.378390374	-0.121251588	0.444819738	-3.889636269	0.135737971	3	NA
cg27264249	0.000261811	0.225488128	1	F	0.37264546	0.18084591	0.564445009	0.30894564	3.889250584	0.134756862	3	CNTN4
cg23330270	0.000261959	0.225488128	1	M	-0.236156395	-0.357710846	-0.114601945	-0.772777	-3.889076808	0.134314825	12	CACNA2D4
cg00846834	0.000262047	0.225488128	1	M	-0.307673518	-0.46604346	-0.149303576	1.059911032	-3.888973947	0.134053181	1	RAVER2
cg21338620	0.000262504	0.22550099	1	F	0.680470143	0.33016106	1.030779226	-1.162994418	3.888439539	0.132693881	14	SLC25A21;SLC25A21-AS1
cg02347427	0.000263034	0.22550099	1	F	0.293716091	0.142485675	0.444946507	-0.781428867	3.887821056	0.131120849	19	ZNF614
cg10636403	0.000263071	0.22550099	1	F	0.352360422	0.170932835	0.533788009	-0.940152189	3.887778113	0.131011635	7	HOTAIRM1;HOXA1
cg09027814	0.000263283	0.22550099	1	F	0.667105056	0.323596176	1.010613937	-1.631900107	3.887531644	0.130384811	5	CTC-235G5.3;SV2C
cg03141594	0.000263579	0.22550099	1	F	0.434184449	0.210592333	0.657776564	1.802349004	3.88718718	0.129508798	2	ARMC9
cg16318112	0.000264235	0.225630816	1	F	0.708851004	0.34374211	1.073959897	-1.715356173	3.886424371	0.127569028	1	AGRN
cg17969853	0.000264344	0.225630816	1	F	0.214752742	0.104136156	0.325369327	2.202074985	3.886298379	0.127248658	6	AFG1L
cg05486832	0.000264641	0.225630816	1	F	0.370409124	0.179598866	0.561219382	0.227763896	3.885953786	0.126372459	19	CTD-2666L21.1
cg18754910	0.000266152	0.226659364	1	M	-0.456544244	-0.691831368	-0.221257121	1.635962021	-3.884207168	0.121931932	11	NA
cg21406461	0.000267031	0.226690556	1	F	0.458382708	0.222086585	0.69467883	0.123566603	3.883195942	0.119361495	1	IFI16
cg01018477	0.000267154	0.226690556	1	M	-0.325819793	-0.493785925	-0.157853661	-0.225942504	-3.883053876	0.119000407	5	NA
cg23372422	0.000267299	0.226690556	1	F	0.266449227	0.129083852	0.403814602	0.577432664	3.882888	0.118578806	1	MFN2
cg22999268	0.000267408	0.226690556	1	F	0.471587661	0.22845725	0.714718072	-2.665418631	3.882762475	0.11825977	13	ZMYM2
cg13995220	0.000267821	0.22678215	1	M	-0.825233568	-1.250740571	-0.399726564	-0.367050874	-3.882288864	0.117056086	4	RP11-91J3.3
cg24750391	0.000268246	0.226883326	1	F	0.270797414	0.131151341	0.410443487	-1.988202581	3.881802713	0.115820607	7	PON3
cg11202495	0.000268591	0.226916659	1	M	-0.349913201	-0.530376388	-0.169450014	1.325659482	-3.881408726	0.114819406	8	NA
cg15551982	0.000269211	0.22718272	1	M	-0.258956566	-0.392534421	-0.125378711	2.866722421	-3.880700579	0.113019993	2	AC017028.10;HDAC4
cg20786197	0.000270426	0.227784906	1	M	-0.390924956	-0.592648039	-0.189201872	1.036103754	-3.879318807	0.109509367	21	B3GALT5;B3GALT5-AS1
cg04089320	0.000270547	0.227784906	1	F	0.273871639	0.132544815	0.415198464	-1.447477585	3.879181815	0.109161351	5	EMB
cg02667022	0.000271044	0.227784906	1	F	0.354072173	0.171332679	0.536811668	-3.123913065	3.878618381	0.107730059	5	JAKMIP2
cg25458600	0.000271315	0.227784906	1	M	-0.453429711	-0.687466999	-0.219392424	-2.166899459	-3.878310648	0.106948371	1	LCE1B;LCE1D
cg15646463	0.000271457	0.227784906	1	M	-0.56052195	-0.849846703	-0.271197196	1.642473759	-3.878150923	0.106542658	2	AC007680.2;AC007682.1
cg11410718	0.000271918	0.227914582	1	F	0.756302439	0.365869166	1.146735711	-2.943809988	3.877629883	0.105219235	7	HOXA-AS2;HOXA-AS3;HOXA3;HOXA4;RP1-170O19.22
cg07870378	0.000272303	0.227980773	1	F	0.205429567	0.099366787	0.311492347	1.917400414	3.877194786	0.104114175	16	MGRN1;UBALD1
cg18041884	0.000272964	0.22807843	1	M	-0.270761346	-0.410581607	-0.130941085	-1.91570866	-3.876450386	0.102223693	12	NA
cg22374213	0.000273138	0.22807843	1	F	0.45934233	0.222127529	0.696557132	1.137977023	3.876255178	0.101727971	18	DOK6;RP11-465I4.3
cg17933706	0.000273407	0.22807843	1	M	-0.273416046	-0.414625309	-0.132206782	1.342213538	-3.875952847	0.100960243	20	NINL
cg27305939	0.000273661	0.22807843	1	F	0.195354804	0.094453868	0.29625574	1.530156259	3.875668069	0.100237117	1	MORN1;RP4-740C4.5
cg26552477	0.000273954	0.22807843	1	M	-0.415144109	-0.629584623	-0.200703595	0.320909211	-3.875339133	0.099401894	7	AC093627.9
cg11948947	0.000274864	0.228337034	1	F	0.440977502	0.213133004	0.668822	-0.735645419	3.874320649	0.096816025	4	TMEM33
cg00134504	0.00027531	0.228337034	1	M	-0.38751239	-0.587758277	-0.187266503	1.50019449	-3.873822015	0.095550149	5	COL23A1
cg18511007	0.000275483	0.228337034	1	F	0.370144598	0.178863967	0.56142523	-0.738729689	3.873629622	0.095061747	7	COL1A2
cg26451930	0.000275493	0.228337034	1	M	-0.377285371	-0.572256724	-0.182314018	-2.155883411	-3.873618397	0.095033252	13	NA
cg16945633	0.000275969	0.228477176	1	M	-0.458549121	-0.695547957	-0.221550285	-2.365957381	-3.873087657	0.093685998	12	RP13-554M15.8
cg08739176	0.0002766	0.228531041	1	F	0.838186163	0.404895417	1.271476909	-1.033311453	3.872386944	0.091907421	8	GDAP1;JPH1
cg23757168	0.000276649	0.228531041	1	M	-0.471333527	-0.714987471	-0.227679584	-0.308884356	-3.872331798	0.091767454	12	RP11-110L15.1
cg04144533	0.000277204	0.22873527	1	M	-0.302796382	-0.459350625	-0.146242139	-0.790828672	-3.871716177	0.090205007	1	RASSF5
cg19683962	0.000278291	0.229129666	1	M	-0.466304919	-0.707472579	-0.22513726	-3.203021991	-3.870513641	0.087153337	4	CYP2U1;RP11-286E11.1
cg02991338	0.000278299	0.229129666	1	F	1.078443617	0.520683538	1.636203697	-2.634070346	3.87050552	0.087132731	14	FOXG1
cg07909285	0.000279022	0.229397575	1	F	0.43259458	0.20881494	0.65637422	-1.432532005	3.869707843	0.085108739	8	ZFPM2
cg23456144	0.000279241	0.229397575	1	F	0.591448366	0.285475145	0.897421587	-3.320567443	3.86946651	0.084496434	10	C10orf25;ZNF22
cg10646395	0.0002816	0.230301551	1	F	0.560920486	0.270546151	0.851294821	-2.008536292	3.866880464	0.077936387	11	PRDM11
cg04937274	0.000281715	0.230301551	1	M	-0.429669991	-0.652106465	-0.207233516	-0.022308598	-3.866755336	0.077619032	16	NETO2
cg23072408	0.000281797	0.230301551	1	F	0.301416084	0.145371937	0.45746023	1.207538772	3.866665605	0.077391454	2	NCKAP5
cg05284751	0.000281904	0.230301551	1	M	-0.292614554	-0.444106689	-0.14112242	-0.584104375	-3.866548963	0.077095627	16	SLC25A1P4
cg02424753	0.000282186	0.230301551	1	M	-0.18625153	-0.28268516	-0.0898179	0.601794724	-3.866241784	0.076316588	16	ZDHHC1
cg22783103	0.000282394	0.230301551	1	F	0.840535229	0.405313956	1.275756502	2.909750175	3.866014509	0.075740213	13	NA
cg12107466	0.000282791	0.230301551	1	M	-0.448312466	-0.680470366	-0.216154567	2.105132005	-3.865583194	0.074646437	10	NA
cg05293216	0.000283104	0.230301551	1	F	0.629112621	0.303298928	0.954926315	-0.683137488	3.865242442	0.073782366	9	FANCG
cg05001932	0.000283129	0.230301551	1	F	0.702576499	0.338713755	1.066439244	-1.828191631	3.865215409	0.073713816	5	AC005915.1;C5orf63
cg15865827	0.000284057	0.230719385	1	F	0.572605531	0.275977271	0.869233792	0.853962089	3.864209712	0.071163826	18	PSMA8
cg19446741	0.000284568	0.230719385	1	F	0.500206071	0.241046001	0.75936614	-0.170144748	3.863656822	0.069762091	2	C2orf88
cg20125559	0.000284705	0.230719385	1	M	-0.336224655	-0.510431524	-0.162017785	2.553030636	-3.863509228	0.069387916	2	HDAC4
cg18788284	0.000285225	0.230719385	1	M	-0.327986962	-0.49795037	-0.158023555	-1.598894273	-3.862947665	0.067964328	8	DLGAP2
cg26179477	0.000285554	0.230719385	1	M	-0.326154296	-0.495183549	-0.157125044	0.505206875	-3.862592627	0.067064344	12	PRMT8
cg17697306	0.000285677	0.230719385	1	F	0.326054111	0.157070979	0.495037243	-2.707656863	3.862460033	0.066728244	1	LINC00624
cg11577089	0.000285815	0.230719385	1	F	0.28316791	0.136405641	0.429930179	-1.306273159	3.862311448	0.066351615	2	RMDN2;RMDN2-AS1
cg00964320	0.000286569	0.231077027	1	M	-0.519430718	-0.788701441	-0.250159994	-1.683598479	-3.861501127	0.064297776	14	DAAM1
cg24394172	0.00028705	0.231179452	1	F	0.526803693	0.253674335	0.799933051	-0.541470005	3.860984887	0.062989427	4	GABRA4;GABRB1
cg13169641	0.000287318	0.231179452	1	F	0.368690228	0.177522995	0.559857461	1.376806868	3.860698139	0.062262739	1	BOLA1
cg11260422	0.000287892	0.231223843	1	F	0.614325036	0.295744635	0.932905438	-3.089798532	3.860084699	0.060708226	14	FOXA1;TTC6
cg14974752	0.000288153	0.231223843	1	F	0.239278424	0.115182983	0.363373865	0.111838055	3.85980521	0.060000018	6	TCP11
cg15224291	0.000288306	0.231223843	1	M	-0.389225882	-0.591096168	-0.187355596	0.610745146	-3.859641672	0.059585635	18	MBP
cg08241953	0.000291195	0.233142644	1	F	0.577879513	0.277926383	0.877832644	1.471834239	3.856573154	0.051812093	5	SREK1
cg24344394	0.000291326	0.233142644	1	F	0.526121373	0.253023936	0.799218809	-1.029183074	3.85643482	0.051461722	1	FCRL1
cg10778996	0.000292893	0.233872545	1	M	-0.48070172	-0.730329791	-0.231073649	0.811302571	-3.854782957	0.047278416	13	SLC7A1
cg13305883	0.000293015	0.233872545	1	F	0.452194663	0.217362468	0.687026859	-0.00951805	3.854654593	0.046953375	1	TXNIP
cg21163714	0.000293471	0.233872545	1	M	-0.325243511	-0.494168833	-0.156318188	0.714039992	-3.854176133	0.045741878	8	NA
cg25130433	0.000293789	0.233872545	1	F	0.685309827	0.32934213	1.041277524	-2.458945053	3.853843233	0.044898997	4	KDR
cg08914121	0.000294026	0.233872545	1	F	0.190158536	0.091378883	0.288938188	-0.593964013	3.853594413	0.044269025	8	NA
cg12955583	0.000294176	0.233872545	1	F	0.642502744	0.308734974	0.976270514	-3.695562387	3.853437004	0.043870501	10	KNDC1
cg24707346	0.00029444	0.233872545	1	F	0.244864971	0.117653235	0.372076707	-2.054069642	3.85316101	0.043171769	16	STX4
cg21484213	0.000295958	0.234578703	1	F	0.556301117	0.267173851	0.845428383	-3.28389969	3.851576746	0.039161392	2	AC078882.1;LRP1B
cg11736929	0.00029596	0.234578703	1	F	0.385737306	0.185257351	0.586217261	-0.068022326	3.851575018	0.039157017	11	NA
cg19227485	0.000296335	0.23462566	1	M	-0.476873669	-0.724745183	-0.229002154	0.49820054	-3.851185137	0.038170212	17	SLFN13
cg10388525	0.000296707	0.234670264	1	M	-0.272320615	-0.41388284	-0.130758391	-0.939638115	-3.850798689	0.037192144	9	RUSC2
cg26785693	0.000297856	0.235328963	1	M	-0.322899248	-0.490806034	-0.154992462	-2.108970262	-3.849607559	0.034177812	10	OGDHL
cg17170684	0.000299893	0.236427223	1	F	0.325113722	0.155963165	0.494264279	-2.29179172	3.847508091	0.028865967	5	RN7SKP62
cg14685796	0.000300211	0.236427223	1	F	0.38584595	0.185080484	0.586611416	-1.358450757	3.847180913	0.028038312	5	CTD-2089N3.2;CTD-2089N3.3
cg21705926	0.000300984	0.236427223	1	M	-0.320086212	-0.486669521	-0.153502904	-0.614113354	-3.846388598	0.026034159	7	AC005481.5;PTPRN2
cg06717221	0.000302405	0.236427223	1	M	-0.388047974	-0.590077096	-0.186018852	-2.397789186	-3.844936032	0.022360464	19	ATP8B3
cg20413433	0.000302417	0.236427223	1	F	0.287887176	0.138004251	0.437770101	1.204803277	3.844924651	0.022331682	2	TBC1D8
cg10482096	0.000302696	0.236427223	1	F	0.283251368	0.135771058	0.430731679	-2.222666522	3.844639702	0.0216111	19	ZNF805
cg00421363	0.00030279	0.236427223	1	F	0.367957327	0.176368441	0.559546213	-2.026496494	3.844543831	0.021368669	19	PPFIA3
cg09405238	0.000303014	0.236427223	1	M	-0.208744981	-0.317441245	-0.100048717	0.155214044	-3.84431617	0.020792984	3	ECE2;EIF2B5
cg03890222	0.000303214	0.236427223	1	F	0.43972329	0.210741432	0.668705148	-0.453250212	3.844112308	0.020277496	2	CYP1B1;CYP1B1-AS1
cg08723248	0.000304071	0.236427223	1	M	-0.372998987	-0.567278712	-0.178719262	2.014316375	-3.843243013	0.01807954	12	RP11-436I9.6
cg24988159	0.000304171	0.236427223	1	F	0.400960627	0.192111306	0.609809949	3.303597764	3.843141135	0.017821964	15	DPH6;RBM17P4
cg12243864	0.000304707	0.236427223	1	M	-0.691150066	-1.05120193	-0.331098203	0.998785229	-3.842598112	0.016449117	8	CSMD1
cg19059663	0.000304745	0.236427223	1	F	0.403365422	0.193231738	0.613499105	1.101186483	3.842560077	0.016352963	11	STX3
cg04916466	0.000304867	0.236427223	1	M	-0.402366892	-0.611987153	-0.19274663	0.20069932	-3.842436097	0.016039537	1	FMOD
cg15856230	0.000305041	0.236427223	1	F	0.304459499	0.145838593	0.463080405	-2.682369148	3.842260235	0.015594961	13	BRCA2;ZAR1L
cg07173239	0.000305047	0.236427223	1	F	0.786692862	0.376831711	1.196554013	-2.79875219	3.842254503	0.015580471	5	CTD-2089N3.3
cg17535647	0.00030505	0.236427223	1	F	0.618869274	0.29644266	0.941295887	-2.210549491	3.842250828	0.01557118	12	PDE3A;RP11-284H19.1
cg08884410	0.000305084	0.236427223	1	M	-0.466026582	-0.708825361	-0.223227803	-1.19284485	-3.84221678	0.015485109	7	NA
cg27500519	0.000305594	0.236427223	1	M	-0.245411728	-0.373287825	-0.117535631	-1.374393807	-3.841701471	0.014182485	14	PRIMA1
cg24519027	0.000306608	0.236427223	1	M	-0.180059131	-0.27390705	-0.086211212	-0.831444776	-3.84068048	0.01160184	21	FAM207A
cg16264705	0.000307252	0.236427223	1	F	0.509786328	0.244037783	0.775534872	0.505774441	3.840033061	0.009965618	12	ATP5MC2
cg19112957	0.000307821	0.236427223	1	F	0.825868153	0.395284068	1.256452237	-1.528581049	3.83946241	0.008523526	11	AGBL2
cg17882660	0.000307903	0.236427223	1	F	0.997870045	0.477597862	1.518142227	-1.888705089	3.839379607	0.008314285	13	ZIC2
cg24606594	0.000308109	0.236427223	1	M	-0.210636626	-0.320464809	-0.100808443	0.080757632	-3.839173717	0.007794014	12	SLC4A8
cg14219131	0.000308209	0.236427223	1	F	0.301758126	0.1444141	0.459102152	1.67162736	3.839073167	0.007539937	19	ZNF44
cg12586933	0.000308229	0.236427223	1	F	0.381228916	0.182445838	0.580011993	-1.017765127	3.839052907	0.007488741	2	C2orf88
cg26505878	0.000308933	0.236427223	1	F	0.240334677	0.114994702	0.365674651	-1.858150294	3.838349426	0.00571123	5	CTD-2366F13.1;MOCS2
cg25989719	0.000309045	0.236427223	1	M	-0.274569782	-0.417768328	-0.131371235	-2.995556449	-3.838237134	0.005427511	14	GCH1
cg20002209	0.00030918	0.236427223	1	M	-0.335318734	-0.510206296	-0.160431172	-0.323391959	-3.838102498	0.005087347	16	LA16c-321D4.2
cg15460050	0.000309512	0.236427223	1	M	-0.492276697	-0.749048802	-0.235504591	-0.060587708	-3.837771463	0.004250995	21	AL035610.1
cg27527924	0.000309657	0.236427223	1	F	0.486448765	0.232706996	0.740190534	-0.775130684	3.83762749	0.003887259	6	KPNA5
cg02836963	0.00030973	0.236427223	1	M	-0.333455402	-0.507395981	-0.159514822	0.060607236	-3.837554164	0.003702012	1	FAM163A
cg14992771	0.000309741	0.236427223	1	F	0.54128741	0.258934508	0.823640312	0.61726765	3.837543784	0.00367579	4	NPFFR2
cg08551065	0.00031019	0.236527675	1	F	0.348490196	0.166685302	0.53029509	-3.730072605	3.837096032	0.002544647	8	ZFHX4;ZFHX4-AS1
cg12571978	0.000311031	0.236553561	1	M	-0.482821376	-0.734760721	-0.230882031	0.24078506	-3.83626119	0.000435795	7	NA
cg09865454	0.000311085	0.236553561	1	M	-0.387685262	-0.589984801	-0.185385723	1.469111304	-3.836207352	0.000299807	7	HOXA-AS2;HOXA3
cg15093390	0.000311277	0.236553561	1	M	-0.348918356	-0.530997844	-0.166838869	-0.493906069	-3.836016531	-0.000182179	18	L3MBTL4
cg21348210	0.000311497	0.236553561	1	M	-0.258203315	-0.392951736	-0.123454895	-2.672526773	-3.835798684	-0.000732415	2	NA
cg24933709	0.000311855	0.236584075	1	F	0.234367354	0.112046875	0.356687832	-0.532252395	3.835443751	-0.001628865	7	RP11-143I21.1
cg00262344	0.00031287	0.236813718	1	F	0.570206117	0.272527593	0.867884642	0.379364022	3.834440839	-0.004161677	18	PSMA8
cg18125510	0.000313594	0.236813718	1	F	0.256774553	0.122699367	0.390849738	-0.580680258	3.833727574	-0.005962787	14	WARS;WDR25
cg20117153	0.000314157	0.236813718	1	F	0.556905087	0.2660743	0.847735875	-0.835976089	3.833173531	-0.007361717	6	STMND1
cg00578917	0.000314278	0.236813718	1	F	1.307998639	0.624905562	1.991091716	-2.299964835	3.833055275	-0.007660294	21	CYYR1
cg00663139	0.000314366	0.236813718	1	M	-0.314734282	-0.479105787	-0.150362776	-1.184711043	-3.832967973	-0.007880712	2	GREB1
cg13253980	0.000314368	0.236813718	1	F	0.550875978	0.263178225	0.83857373	-3.251004056	3.832966637	-0.007884085	10	FFAR4;RBP4
cg12426234	0.000314388	0.236813718	1	F	0.556161626	0.265701926	0.846621326	-1.998368031	3.832946958	-0.00793377	21	NCAM2
cg22032961	0.000315847	0.237568587	1	F	0.225178995	0.107533633	0.342824356	-0.712603381	3.831516851	-0.011544118	1	NA
cg22981485	0.000316029	0.237568587	1	F	0.371050553	0.177185216	0.56491589	1.50616684	3.831339101	-0.011992805	2	ASAP2
cg19768360	0.000316753	0.237872118	1	M	-0.182123438	-0.277296274	-0.086950602	0.553466874	-3.830632636	-0.013775998	1	ST3GAL3
cg17704864	0.000318457	0.238693276	1	M	-0.272118088	-0.414381259	-0.129854917	1.444472704	-3.828975613	-0.017957824	11	OSBPL5
cg04728131	0.000318522	0.238693276	1	F	0.252985157	0.120722497	0.385247818	-0.676994671	3.828912672	-0.018116649	17	GPATCH8
cg08268757	0.000319293	0.238693276	1	F	0.386290999	0.184295526	0.588286471	1.183133701	3.828164819	-0.020003683	19	AURKC
cg23328194	0.000319371	0.238693276	1	M	-0.328970961	-0.500996582	-0.15694534	-1.922777434	-3.828089674	-0.020193282	8	ADRA1A
cg01519897	0.000319549	0.238693276	1	F	0.361658376	0.172531333	0.550785419	-1.338731	3.827917508	-0.020627671	5	HAND1
cg24023023	0.000319773	0.238693276	1	F	0.491886753	0.234643058	0.749130448	3.343052945	3.827701492	-0.021172682	6	NA
cg19889291	0.0003211	0.239240092	1	M	-0.399445533	-0.608414831	-0.190476236	2.099957968	-3.826421078	-0.02440286	2	SUCLG1
cg17135722	0.000321149	0.239240092	1	M	-0.345076419	-0.525604796	-0.164548043	-1.186547165	-3.826374558	-0.024520207	20	PCSK2
cg08491001	0.000322429	0.239953103	1	F	0.349521143	0.166608727	0.532433558	0.286026173	3.825145339	-0.027620681	2	ASAP2
cg23318459	0.00032323	0.24030894	1	F	0.287206038	0.136874389	0.437537688	-0.952648188	3.824378066	-0.029555721	4	TRPC3
cg03059131	0.00032489	0.241005521	1	F	1.093211469	0.520757078	1.66566586	-1.834187101	3.822794588	-0.033548565	15	FOXB1
cg01874700	0.000325304	0.241005521	1	F	0.176446753	0.084041824	0.268851683	-3.081134033	3.822400643	-0.034541791	20	RP4-550H1.7
cg18581669	0.000326466	0.241005521	1	F	0.266171682	0.126737713	0.405605652	3.32172138	3.821298216	-0.037320975	8	ERICH1
cg12885287	0.000326699	0.241005521	1	M	-0.300882249	-0.458508444	-0.143256055	2.17398032	-3.821077537	-0.03787725	2	HDAC4
cg22798201	0.000327232	0.241005521	1	F	0.57673965	0.274557402	0.878921899	-2.866109278	3.820573289	-0.039148266	4	GABRA4;GABRB1
cg19497031	0.000327496	0.241005521	1	F	0.953842391	0.454044872	1.45363991	-2.068108464	3.820324006	-0.039776579	13	POU4F1;RNF219-AS1
cg23854728	0.000328188	0.241005521	1	M	-0.269111435	-0.410145442	-0.128077428	1.539805736	-3.8196712	-0.041421869	2	CLIP4
cg16510127	0.000328237	0.241005521	1	F	0.374725549	0.178339691	0.571111407	0.248635552	3.819625361	-0.041537392	1	MEX3A
cg16244889	0.000328251	0.241005521	1	M	-0.231613123	-0.352997164	-0.110229082	-1.591823934	-3.819611958	-0.04157117	14	PRIMA1
cg09508060	0.00032827	0.241005521	1	M	-0.405925887	-0.618664959	-0.193186815	-0.62678855	-3.819593636	-0.041617344	12	RP11-407A16.3;RP11-407A16.4;RP11-407A16.7
cg01051381	0.000328773	0.241005521	1	F	0.468384917	0.222881659	0.713888175	-1.786255212	3.819120096	-0.042810718	11	COPB1;PSMA1
cg18377764	0.00032893	0.241005521	1	F	0.31128908	0.14812109	0.474457069	-1.956843023	3.81897308	-0.0431812	14	RP11-72M17.1
cg18128969	0.00032911	0.241005521	1	F	0.361206853	0.171865109	0.550548598	-0.786530687	3.81880323	-0.043609213	21	NCAM2
cg24954684	0.000329226	0.241005521	1	F	0.270860468	0.12887355	0.412847386	-2.712043286	3.818694933	-0.04388211	12	CLIP1
cg25854040	0.00032927	0.241005521	1	M	-0.281155002	-0.428540014	-0.13376999	1.540668331	-3.818652742	-0.043988426	7	POLD2
cg16136385	0.000329354	0.241005521	1	F	0.152686405	0.072644621	0.23272819	-1.002939594	3.818574612	-0.044185303	11	CKAP5
cg11975654	0.000329988	0.241232173	1	F	0.71465555	0.339958	1.0893531	-2.412657653	3.817979492	-0.04568485	14	LINC02588;NOVA1
cg05700079	0.000330948	0.241470467	1	F	0.726051329	0.345289279	1.10681338	-2.790022256	3.817080706	-0.047949327	3	ZIC1
cg04755582	0.000330963	0.241470467	1	M	-0.311336638	-0.474611081	-0.148062194	-3.20921219	-3.817066207	-0.047985854	12	NA
cg12198839	0.000331527	0.241555041	1	M	-0.278774837	-0.424993025	-0.132556648	3.643608321	-3.816540228	-0.049310917	2	NCK2
cg03345976	0.000331729	0.241555041	1	F	0.326856188	0.155410702	0.498301675	1.886963197	3.81635116	-0.049787198	4	TRAM1L1
cg02404417	0.000333125	0.242334036	1	M	-0.43080451	-0.656850845	-0.204758175	0.062058246	-3.815051859	-0.053059946	12	AC007436.1;KRT17P8
cg08657492	0.000333829	0.242608944	1	F	0.466017162	0.221452589	0.710581736	-0.090751437	3.814398279	-0.054705996	7	HOXA-AS2;HOXA-AS3;HOXA3;HOXA4;RP1-170O19.22
cg18341263	0.000336403	0.243915748	1	F	0.206828137	0.098217581	0.315438692	-1.215053837	3.81202078	-0.060692517	15	GCOM1;POLR2M
cg15640503	0.000337157	0.243915748	1	M	-0.282234149	-0.4304692	-0.133999097	-3.094976163	-3.811327993	-0.06243658	8	NA
cg06372850	0.000337207	0.243915748	1	F	0.442453445	0.210065192	0.674841698	-3.002553204	3.811281998	-0.062552365	2	NA
cg12078933	0.000337354	0.243915748	1	F	0.285956389	0.135759196	0.436153582	-2.408770179	3.811146665	-0.062893038	19	CTD-2192J16.24;WDR83;WDR83OS
cg14844194	0.000337789	0.243915748	1	F	0.375941417	0.178459334	0.5734235	-2.18778035	3.810747287	-0.063898357	2	SEPHS1P6
cg11449840	0.000338115	0.243915748	1	M	-0.310889806	-0.474213064	-0.147566548	-2.832453506	-3.810448724	-0.064649866	4	TEC
cg16299559	0.000338382	0.243915748	1	M	-0.206940415	-0.315661743	-0.098219087	1.33644634	-3.810204104	-0.065265573	2	NA
cg26037102	0.00033855	0.243915748	1	F	0.223587365	0.106115408	0.341059322	-4.341402966	3.810050458	-0.06565229	8	CCNE2;NDUFAF6
cg05181814	0.00033858	0.243915748	1	M	-0.61061951	-0.931438979	-0.289800042	-1.040223982	-3.810023335	-0.065720556	21	NCAM2
cg03377952	0.000340014	0.244489009	1	M	-0.31418974	-0.479321731	-0.149057749	-1.869240346	-3.808714825	-0.069013633	7	LRRC72;SOSTDC1
cg09900250	0.000340033	0.244489009	1	F	0.400498665	0.190003385	0.610993945	1.263951527	3.808696663	-0.069059336	4	POLN
cg19848159	0.00034078	0.244788748	1	F	0.321700184	0.152589899	0.490810469	2.107778211	3.808017728	-0.070767751	5	NA
cg10939949	0.00034294	0.246102735	1	M	-0.240220494	-0.36656376	-0.113877229	-1.212511226	-3.806060016	-0.07569307	7	CARD11
cg03327643	0.000343626	0.246356962	1	M	-0.549414669	-0.838424699	-0.26040464	1.811755155	-3.805441154	-0.077249763	1	KIF26B
cg10912240	0.000344098	0.246380197	1	F	0.503797956	0.238754164	0.768841749	-2.601784493	3.80501557	-0.078320203	14	FOXG1;FOXG1-AS1
cg14260998	0.000344321	0.246380197	1	F	0.289728331	0.137296695	0.442159967	1.717553061	3.804814856	-0.078825023	1	NPHP4
cg20732881	0.000345303	0.246623127	1	F	0.440527092	0.208703518	0.672350666	0.799881458	3.803931607	-0.081046334	4	NA
cg17747265	0.000345324	0.246623127	1	M	-0.308963017	-0.47155291	-0.146373124	-2.733645738	-3.80391345	-0.081091994	1	CFAP74
cg04606769	0.000346101	0.246940835	1	F	0.173102894	0.081991872	0.264213915	-3.521318567	3.803216834	-0.082843741	16	AC009133.15;AC009133.24;MAZ
cg21545296	0.000347033	0.247283753	1	M	-0.639343551	-0.975929572	-0.302757529	-1.189962879	-3.802383241	-0.084939715	5	RNF180
cg23259603	0.000347247	0.247283753	1	F	0.565618123	0.267830314	0.863405932	-0.128792001	3.802192277	-0.085419837	5	CTC-207P7.1
cg00445126	0.000348275	0.247621821	1	F	0.47652633	0.225583261	0.727469399	0.585037457	3.801275718	-0.087724079	2	AC009501.4;OTX1
cg06546607	0.000348655	0.247621821	1	F	0.15712528	0.074374322	0.239876238	-1.863061456	3.800937318	-0.088574749	19	PEPD
cg11258813	0.00034872	0.247621821	1	F	0.341359696	0.16157784	0.521141552	1.901229499	3.80087912	-0.088721043	14	DDHD1
cg18693568	0.000349657	0.248007107	1	M	-0.517736979	-0.79047005	-0.245003908	-4.342417911	-3.800047773	-0.090810695	10	CPEB3;MARCH5
cg09095033	0.000350136	0.248007107	1	F	0.925233841	0.437785387	1.412682294	-0.539475033	3.79962281	-0.091878777	2	GPD2
cg05471296	0.000350264	0.248007107	1	F	0.615227876	0.291092742	0.93936301	-3.630154188	3.799509814	-0.092162766	7	HOXA7
cg18126938	0.000351032	0.248314883	1	F	0.251489633	0.118967656	0.384011609	1.046938538	3.798829978	-0.093871276	1	RGS7
cg12304200	0.000352758	0.249298292	1	M	-0.28707282	-0.438405876	-0.135739764	-3.225128188	-3.797309065	-0.097692935	10	ALDH18A1
cg10658517	0.000354492	0.250285784	1	M	-0.629000439	-0.960716642	-0.297284236	-0.599234813	-3.795787898	-0.101514428	4	NA
cg13281772	0.000355555	0.250494708	1	M	-0.337708641	-0.515849782	-0.1595675	-0.716890353	-3.794858775	-0.103848183	10	CFAP46
cg22494035	0.000355999	0.250494708	1	M	-0.277399915	-0.42374315	-0.13105668	-2.816528863	-3.794471957	-0.104819696	15	CCDC33
cg19651132	0.000356101	0.250494708	1	F	0.681647529	0.322033645	1.041261413	-3.965343076	3.794382322	-0.105044813	12	KCNA1
cg22997113	0.000356136	0.250494708	1	F	0.84775363	0.400504348	1.295002912	-1.817637959	3.794352543	-0.105119602	7	HOXA-AS2;HOXA-AS3;HOXA3;HOXA4;RP1-170O19.22
cg16567087	0.000357879	0.251361406	1	M	-0.239805266	-0.36636985	-0.113240683	-4.447516547	-3.792837149	-0.108925029	15	LINC00933;UBE2Q2P1
cg03585053	0.000358044	0.251361406	1	M	-0.418031257	-0.638668405	-0.197394109	1.305542083	-3.792693921	-0.109284659	2	HDAC4
cg01055594	0.000358806	0.251513539	1	F	0.460865228	0.217577934	0.704152522	0.116252468	3.792033699	-0.110942312	2	AC079145.4;WDR35
cg00434575	0.000358937	0.251513539	1	F	0.472120491	0.222884185	0.721356798	-1.389134569	3.791920448	-0.111226641	8	PPP1R42;RP11-409C19.2
cg18643445	0.000359545	0.251523173	1	F	0.386451939	0.182412519	0.590491358	-3.024794792	3.791395454	-0.112544639	5	GABRA6;GABRB2
cg12594348	0.000359943	0.251523173	1	M	-0.260456167	-0.397984623	-0.122927711	-1.833359084	-3.791052094	-0.113406595	12	CSRNP2
cg00331501	0.000359966	0.251523173	1	F	0.21057101	0.099382784	0.321759236	1.109701669	3.791032034	-0.113456952	5	CPLANE1;OFD1P17
cg21188007	0.00036039	0.25158298	1	F	0.214579699	0.101263833	0.327895564	-2.724099804	3.790666573	-0.11437434	1	SRP9
cg17758446	0.000360956	0.25174168	1	F	0.219930067	0.103773835	0.336086298	-2.128525394	3.790179391	-0.1155972	1	DNAJC6
cg25881719	0.000362028	0.251906135	1	F	1.308267959	0.617137341	1.999398576	-2.385316576	3.789258612	-0.117908198	18	RP11-17M16.2;ZNF516
cg03056838	0.000362108	0.251906135	1	F	0.2698554	0.127293841	0.412416959	-3.462813471	3.789189727	-0.118081074	22	BMS1P20;IGLV1-51
cg11538641	0.000362482	0.251906135	1	F	0.73495274	0.346652691	1.12325279	-2.849540883	3.788869455	-0.118884824	6	SIM1
cg20134133	0.000362547	0.251906135	1	F	0.2136337	0.100762227	0.326505174	0.982087464	3.788813624	-0.119024932	9	GNAQ
cg21565496	0.000363907	0.25259831	1	M	-0.536509416	-0.820056456	-0.252962377	0.058434425	-3.787650563	-0.121943409	13	LINC00332;RP11-427J23.1
cg08965685	0.000364223	0.25259831	1	M	-0.637189388	-0.973970061	-0.300408715	-0.034604913	-3.787381449	-0.122618631	12	B4GALNT3
cg15571786	0.000364781	0.252749445	1	M	-0.48382731	-0.739581951	-0.228072669	1.450458843	-3.786906043	-0.123811388	16	5S_rRNA;LINC02167
cg08339906	0.000365135	0.25275932	1	M	-0.431471114	-0.659568048	-0.20337418	0.99267642	-3.786604547	-0.124567777	19	WDR18
cg10513437	0.000366237	0.253243971	1	F	0.282400204	0.133072591	0.431727816	-3.0773066	3.785668304	-0.126916411	5	MIR3912;NPM1
cg22778843	0.000366545	0.253243971	1	F	0.239892116	0.113033172	0.366751061	1.937719894	3.785406779	-0.127572411	10	PFKP
cg17394535	0.000366857	0.253243971	1	M	-0.315221747	-0.481927877	-0.148515617	-2.374990218	-3.785142871	-0.128234365	17	PITPNM3
cg15706657	0.00036741	0.253334718	1	M	-0.202259063	-0.30923771	-0.095280416	0.093213974	-3.784674761	-0.129408451	6	GPR31;TCP10L2
cg02270980	0.000367927	0.253334718	1	M	-0.390835664	-0.597579907	-0.184091422	-0.07165888	-3.784237954	-0.130503956	2	PPP4R3B
cg27240495	0.000368011	0.253334718	1	M	-0.657697689	-1.0056131	-0.309782278	1.339626898	-3.784167255	-0.13068126	14	TRAV27
cg21248267	0.000368736	0.253455706	1	M	-0.569033708	-0.870095449	-0.267971967	0.3575092	-3.783555407	-0.132215637	7	DGKB
cg26316373	0.000368868	0.253455706	1	M	-0.319977742	-0.489275083	-0.1506804	-2.342135054	-3.783443954	-0.132495122	17	SAMD14
cg23870168	0.000369265	0.25349393	1	M	-0.242918879	-0.371456416	-0.114381342	0.415065545	-3.783110005	-0.133332524	2	HDAC4
cg10519241	0.000370904	0.254384156	1	M	-0.408552433	-0.624811611	-0.192293256	2.217769841	-3.781733568	-0.136783621	5	CTD-2215E18.1;LIX1
cg20764575	0.000371609	0.254496756	1	F	0.258629308	0.121707594	0.395551021	0.556744931	3.781142864	-0.138264472	7	GSDME
cg24082440	0.000372186	0.254496756	1	F	0.274697356	0.129250475	0.420144238	-1.045778038	3.78066102	-0.139472328	21	MRAP
cg18923912	0.000372306	0.254496756	1	F	0.663988247	0.312410119	1.015566375	-2.08536441	3.780560708	-0.139723774	2	RAB6C;RAB6C-AS1
cg25859972	0.000372437	0.254496756	1	F	0.350566144	0.164937912	0.536194377	-2.890022868	3.780451027	-0.1399987	3	ADAMTS9;ADAMTS9-AS2
cg19925675	0.000373104	0.254579471	1	F	0.507252335	0.238617681	0.775886989	-0.949983249	3.779894628	-0.141393302	4	LINC01060
cg06242102	0.000373365	0.254579471	1	M	-0.597406174	-0.913803377	-0.281008971	0.91973092	-3.779677497	-0.141937507	7	PTPRN2
cg05390473	0.000374432	0.254579471	1	F	0.327849023	0.154173418	0.501524629	-1.025885156	3.778789908	-0.144161937	16	RP11-80F22.15;RP11-80F22.2
cg21080533	0.000374446	0.254579471	1	M	-0.414910738	-0.634707298	-0.195114178	-2.416539011	-3.778778693	-0.144190043	6	PGK2
cg02187063	0.000374472	0.254579471	1	F	0.396973507	0.18667787	0.607269143	0.182038346	3.778756757	-0.144245013	4	RP11-292D4.1
cg24009250	0.000374944	0.254579471	1	M	-0.365866769	-0.559703796	-0.172029743	-0.477491056	-3.778364921	-0.145226921	14	CTD-2506J14.1
cg05718015	0.000374955	0.254579471	1	M	-0.25911506	-0.396395121	-0.121834999	0.764020547	-3.778355929	-0.145249453	1	HIVEP3
cg01575590	0.000375907	0.254729738	1	M	-0.521230321	-0.797437585	-0.245023058	-2.21486274	-3.777567648	-0.147224652	20	KCNQ2
cg12179023	0.000376061	0.254729738	1	M	-0.539641675	-0.825615047	-0.253668303	0.372069655	-3.777439869	-0.147544807	10	NA
cg17470143	0.000376623	0.254729738	1	M	-0.402939503	-0.616496257	-0.189382748	-1.281553714	-3.776975857	-0.14870736	13	DCLK1
cg01614764	0.000376707	0.254729738	1	F	0.29960886	0.140814118	0.458403602	-1.796993493	3.77690627	-0.148881699	7	SSC4D
cg12847554	0.000377109	0.254729738	1	M	-0.589514788	-0.901989096	-0.277040479	-1.786559283	-3.776574548	-0.149712754	6	SIM1
cg07527547	0.000377232	0.254729738	1	F	0.325915805	0.153158379	0.498673231	-0.816603261	3.776472887	-0.149967433	10	NA
cg22939193	0.000379255	0.25586322	1	F	0.539145737	0.253236074	0.8250554	-2.741714165	3.774809294	-0.154134545	2	AC079145.4;WDR35
cg15848286	0.000381222	0.256349625	1	M	-0.295534199	-0.45232322	-0.138745177	-1.2408634	-3.773199506	-0.15816595	15	NA
cg03475776	0.000381414	0.256349625	1	M	-0.249384355	-0.3816951	-0.117073611	1.998531387	-3.773043099	-0.158557593	2	HDAC4
cg19070118	0.000381507	0.256349625	1	F	0.53137367	0.249447959	0.813299381	-1.916667627	3.772967117	-0.158747849	3	ZNF717
cg26677196	0.000381581	0.256349625	1	F	0.242295802	0.11374124	0.370850363	-0.474618175	3.772906761	-0.158898976	19	NA
cg18771357	0.0003817	0.256349625	1	F	0.918717618	0.431262297	1.40617294	-2.828955173	3.772809726	-0.159141942	13	EFNB2
cg15350840	0.000382488	0.25664727	1	M	-0.228835735	-0.350272598	-0.107398872	1.792710998	-3.772167581	-0.160749727	11	SHANK2;SHANK2-AS1
cg18651870	0.000383483	0.257047607	1	F	0.324153168	0.152097073	0.496209263	-0.827514069	3.771359055	-0.162773887	18	NETO1;RP11-676J15.1
cg26376517	0.000383878	0.257047607	1	M	-0.266094686	-0.407346134	-0.124843239	3.26864303	-3.771038529	-0.163576267	17	ABCA9
cg04144226	0.00038436	0.257047607	1	F	0.565354467	0.265215412	0.865493523	-1.279181248	3.770647989	-0.164553863	7	KCND2
cg01310768	0.000384468	0.257047607	1	M	-0.345073721	-0.528272939	-0.161874503	-1.398972321	-3.770560771	-0.164772179	5	LYSMD3
cg08202754	0.000384911	0.257112434	1	M	-0.50192874	-0.768427423	-0.235430058	0.693616751	-3.77020245	-0.165669067	7	NA
cg06107260	0.000385477	0.257226075	1	M	-0.237813744	-0.364096107	-0.111531381	2.316776436	-3.769744568	-0.166815095	2	HDAC4
cg10636426	0.000386118	0.257226075	1	F	0.202406316	0.094911032	0.3099016	-0.885492333	3.769227262	-0.168109763	15	NA
cg01992381	0.000386267	0.257226075	1	F	0.391505117	0.183575358	0.599434876	0.884015823	3.769106996	-0.168410742	12	A2ML1
cg16245947	0.000386893	0.257226075	1	F	0.367842482	0.172453905	0.563231058	-1.613131118	3.768602996	-0.169671997	7	IMMP2L
cg10246568	0.000386996	0.257226075	1	F	0.285951226	0.134057868	0.437844584	1.511225367	3.768520248	-0.169879066	1	NA
cg22388683	0.000387157	0.257226075	1	M	-0.264567487	-0.405106919	-0.124028056	0.194684167	-3.76839096	-0.170202589	5	NA
cg01990592	0.000388091	0.25761628	1	F	0.338675679	0.158733823	0.518617535	1.194425666	3.767640773	-0.172079702	1	RP11-68I18.10;SEMA6C
cg24247743	0.000391097	0.259187636	1	F	0.673093975	0.315243937	1.030944014	1.125619324	3.765236927	-0.178093253	18	PSMA8
cg06649044	0.000391623	0.259187636	1	F	0.153398624	0.071835273	0.234961976	-2.411919164	3.764818771	-0.179139117	20	SOX18;TCEA2;ZNF512B
cg16386961	0.000391789	0.259187636	1	M	-0.55655755	-0.852494316	-0.260620784	-0.024619112	-3.764686604	-0.179469673	13	LINC00353
cg21211075	0.000391932	0.259187636	1	M	-1.008703727	-1.545075073	-0.472332381	-2.084784212	-3.764573065	-0.179753631	19	ZNF175
cg20285045	0.000392468	0.259187636	1	F	0.360978708	0.169008997	0.552948419	-4.036164161	3.764146774	-0.180819743	11	APOA1;APOA1-AS
cg02663382	0.00039255	0.259187636	1	F	0.716418804	0.335418315	1.097419294	0.1463424	3.764082354	-0.180980846	19	CTD-2554C21.2;ZNF573
cg14847278	0.000393885	0.259838319	1	M	-0.335601834	-0.514129263	-0.157074404	-0.553592616	-3.763024516	-0.183626092	19	NA
cg15517854	0.000395841	0.26089718	1	F	0.424307108	0.198499205	0.650115012	-3.147506237	3.761480748	-0.18748575	20	RP13-401N8.1
cg00567536	0.00039783	0.261976209	1	M	-0.236936595	-0.363082002	-0.110791189	-4.488907648	-3.759918043	-0.191391891	3	PTPN23;RP11-708J19.1
cg25140385	0.000398562	0.262071798	1	M	-0.394730523	-0.604917703	-0.184543343	0.057347329	-3.759344803	-0.192824545	1	CRB1
cg07475178	0.00039868	0.262071798	1	F	0.359875962	0.16824353	0.551508393	2.757638561	3.759252544	-0.193055109	16	LDHD
cg10340487	0.000399211	0.262172031	1	M	-0.250500141	-0.383905123	-0.117095159	-4.647453961	-3.758837936	-0.194091223	3	EIF2B5;EPHB3
cg26943241	0.000399538	0.262172031	1	M	-0.561609275	-0.860717159	-0.262501391	1.445500083	-3.75858248	-0.194729579	7	DPP6;RP11-476H24.1
cg16695714	0.000400083	0.262177941	1	M	-0.27334494	-0.418942385	-0.127747496	2.010157122	-3.758157357	-0.195791866	6	ADTRP
cg23675524	0.000400368	0.262177941	1	F	0.195875854	0.091536222	0.300215486	0.781551732	3.757935098	-0.196347215	19	CTC-360G5.8;FBXO17
cg05768284	0.000400605	0.262177941	1	M	-0.309732062	-0.474728985	-0.144735138	-1.917262617	-3.757750924	-0.196807392	17	AC007461.2;SOX9-AS1
cg08941340	0.000402095	0.262545271	1	M	-0.445522902	-0.682929928	-0.208115875	0.423996369	-3.756592951	-0.199700412	4	EVC2
cg07104322	0.000402177	0.262545271	1	M	-0.26886692	-0.412141207	-0.125592633	-0.769723394	-3.756529379	-0.199859222	12	HRK
cg08251176	0.000402555	0.262545271	1	F	0.257702407	0.120366768	0.395038046	-0.816599697	3.756236221	-0.200591552	3	ATP6V1A;NAA50
cg17371184	0.000402579	0.262545271	1	F	0.539533068	0.252001894	0.827064241	0.654833868	3.756218133	-0.200636737	11	NA
cg08304190	0.000403209	0.262725524	1	F	0.850596691	0.397232796	1.303960587	-0.20175204	3.755730592	-0.201854577	20	MIR663A;MIR663AHG
cg17505193	0.000405812	0.264046953	1	M	-0.428775126	-0.657432398	-0.200117854	-3.723778603	-3.753723158	-0.206868103	1	KLHL17
cg27322479	0.000406445	0.264046953	1	F	0.38553538	0.179910368	0.591160392	2.235581484	3.753236851	-0.208082427	6	NA
cg19646204	0.000406742	0.264046953	1	M	-0.468235884	-0.717984315	-0.218487454	1.649730169	-3.753008948	-0.208651482	12	CLEC2D
cg18176842	0.000407699	0.264046953	1	M	-0.32097701	-0.492213738	-0.149740282	-3.07134031	-3.752275179	-0.210483508	2	FAM84A
cg20837557	0.000408361	0.264046953	1	F	0.284464593	0.132686255	0.436242931	-0.918362569	3.751769072	-0.211747013	6	RAB32
cg11138521	0.000408749	0.264046953	1	M	-0.482478946	-0.73992978	-0.225028112	1.783413135	-3.751472247	-0.212487999	1	NA
cg05363903	0.000408772	0.264046953	1	F	0.342963594	0.159957327	0.525969862	-0.217568717	3.751454926	-0.212531239	2	IQCA1
cg03088458	0.000408962	0.264046953	1	M	-0.225754858	-0.34622289	-0.105286826	-3.064485837	-3.751310065	-0.212892851	19	NA
cg12503912	0.000408988	0.264046953	1	M	-0.367096331	-0.562988491	-0.17120417	-2.645500484	-3.751290186	-0.212942475	4	RP11-665I14.1
cg15186910	0.000409093	0.264046953	1	M	-0.351607553	-0.539238494	-0.163976611	0.201059322	-3.751210288	-0.21314192	4	NA
cg12151328	0.000409143	0.264046953	1	F	0.220206466	0.10269485	0.337718082	-2.496671413	3.751171701	-0.213238242	3	GTPBP8;RP11-484K9.4
cg16583346	0.000409793	0.264236799	1	M	-0.314033641	-0.481637585	-0.146429697	-1.525593154	-3.750676566	-0.21447416	5	RP1-137K24.1
cg22917286	0.000410612	0.264524649	1	F	0.455694194	0.212443711	0.698944677	-2.325193517	3.750053446	-0.216029421	12	RP11-707G18.1
cg21426755	0.000411024	0.264524649	1	M	-0.280360182	-0.430029507	-0.130690857	-2.095587363	-3.749740449	-0.216810586	15	SNHG14;SNORD116-28
cg05725197	0.000411307	0.264524649	1	M	-0.376606213	-0.577667673	-0.175544753	0.606580897	-3.749525592	-0.217346798	2	NA
cg02975282	0.000412127	0.264822973	1	M	-0.396467218	-0.608167123	-0.184767313	-0.369030097	-3.748903781	-0.218898534	13	NA
cg03603214	0.000414077	0.265668156	1	F	0.720718784	0.335728284	1.105709285	-3.34206384	3.747429762	-0.22257642	1	AGBL4;BEND5
cg01836011	0.000414157	0.265668156	1	F	0.221519481	0.103187246	0.339851715	-0.44109783	3.747369638	-0.22272642	1	RGS7
cg24607560	0.000414532	0.265679453	1	M	-0.573107061	-0.879274958	-0.266939164	1.643019201	-3.747087049	-0.223431426	17	ASIC2
cg06850283	0.000416312	0.266590809	1	F	0.753006438	0.350588112	1.155424763	-2.179076528	3.745748496	-0.226770467	5	FGF10;FGF10-AS1
cg03431846	0.000417364	0.2669096	1	F	0.57540314	0.267834042	0.882972238	-1.375510443	3.744960164	-0.228736672	14	REC8
cg22280167	0.000417528	0.2669096	1	M	-0.282980322	-0.434246182	-0.131714462	0.204100043	-3.744837609	-0.229042321	11	DSCAML1
cg14823201	0.000419899	0.268063372	1	M	-0.320155168	-0.491373535	-0.1489368	0.115124751	-3.743069044	-0.233452475	8	NA
cg16434868	0.000420054	0.268063372	1	F	0.226679221	0.105447861	0.347910581	2.81814356	3.7429533	-0.233741059	6	POM121L2
cg09701162	0.000420687	0.268237338	1	M	-0.412737889	-0.633503912	-0.191971866	-1.61598271	-3.742482503	-0.234914845	8	NA
cg09080522	0.000421327	0.268399786	1	M	-0.255391947	-0.392013798	-0.118770096	-1.085872498	-3.742007977	-0.23609785	22	PARVB;PARVG
cg20996351	0.000421771	0.268399786	1	F	0.375962597	0.174823812	0.577101381	0.686795423	3.741678706	-0.236918682	1	MAP3K6
cg22991477	0.000422025	0.268399786	1	F	0.198033819	0.092081026	0.303986611	1.893011748	3.741490351	-0.237388209	5	EFNA5
cg09646943	0.000423344	0.268907066	1	M	-0.424147496	-0.651135609	-0.197159382	0.179521068	-3.740515563	-0.239817944	19	CTD-2521M24.10;NXNL1
cg02681442	0.000423746	0.268907066	1	F	0.789114355	0.366775917	1.211452793	-3.082756413	3.7402188	-0.240557582	14	FOXG1
cg25278175	0.000423908	0.268907066	1	M	-0.612615752	-0.940501633	-0.284729872	-1.244782442	-3.740099175	-0.240855719	2	NRXN1
cg00726782	0.00042477	0.269153499	1	F	0.287021717	0.133375085	0.440668349	-4.034832083	3.739464272	-0.242437987	12	NA
cg25338036	0.000425021	0.269153499	1	M	-0.457024665	-0.701688252	-0.212361077	-1.233076912	-3.739279884	-0.242897481	8	CSMD1
cg14558431	0.000425758	0.269338688	1	F	0.951102529	0.441865466	1.460339593	-4.096047021	3.738737771	-0.244248349	9	C9orf170
cg03667544	0.000426038	0.269338688	1	M	-0.252711867	-0.388025676	-0.117398058	-3.195798745	-3.738532752	-0.244759203	10	VENTX
cg04093209	0.000427088	0.269773333	1	F	0.375779938	0.174528256	0.577031619	-3.726328877	3.737762878	-0.246677383	10	RP11-162G10.5;ZNF248
cg25721455	0.000427914	0.270031502	1	F	0.42140415	0.195681614	0.647126685	-0.329281276	3.737158876	-0.248182138	9	HACD4
cg00387390	0.000428754	0.270031502	1	F	0.297689246	0.138207654	0.457170838	-0.941130021	3.736545351	-0.249710481	11	RP11-64D24.2;ZBTB16
cg14704079	0.000428894	0.270031502	1	M	-0.356235789	-0.547087828	-0.165383751	-3.991383128	-3.736443501	-0.249964185	4	NAA15;NDUFC1
cg26232870	0.000428949	0.270031502	1	F	0.384815513	0.17864975	0.590981275	-3.237880078	3.736402902	-0.250065315	5	CTD-2201I18.1;THBS4
cg08322344	0.00043025	0.270621237	1	M	-0.275487058	-0.423117275	-0.127856841	0.124026229	-3.735455935	-0.252423979	20	OSBPL2
cg06148562	0.000430957	0.270627198	1	M	-0.36436624	-0.559652596	-0.169079884	0.932821123	-3.734942358	-0.253703039	14	PRIMA1
cg26519488	0.000431291	0.270627198	1	M	-0.221237243	-0.339819612	-0.102654874	-0.105890747	-3.734700582	-0.254305146	12	HECTD4
cg27250139	0.000431425	0.270627198	1	F	0.58535058	0.27159656	0.899104601	-3.489350543	3.734602883	-0.254548447	8	MSRA;RP11-1E4.1
cg09618381	0.000432113	0.270627198	1	M	-0.460399069	-0.707210711	-0.213587426	-0.045465412	-3.734104505	-0.255789502	6	NA
cg16312505	0.000432435	0.270627198	1	M	-0.278580492	-0.427931786	-0.129229198	2.208657768	-3.733871652	-0.256369319	5	NA
cg05819154	0.000432444	0.270627198	1	M	-0.369374054	-0.567401514	-0.171346594	0.870515062	-3.733865267	-0.256385219	16	NA
cg21701856	0.000433664	0.27116265	1	M	-0.265838946	-0.408393203	-0.123284689	-3.764038481	-3.732983661	-0.25858029	12	STYK1
cg09635681	0.000435183	0.271883871	1	F	0.472498239	0.21905011	0.725946369	-4.922960815	3.731889518	-0.261304157	16	IQCK;KNOP1
cg23723762	0.000435971	0.272147593	1	F	0.483608997	0.22416169	0.743056305	0.808624574	3.731323282	-0.262713632	2	AC008073.7;FAM228A;RP11-507M3.1
cg06204066	0.000437163	0.272662637	1	F	0.486377521	0.225385191	0.74736985	2.640408874	3.730468912	-0.26484011	6	DNAH8
cg26756050	0.000437774	0.272814942	1	F	1.335112353	0.618601178	2.051623528	-2.778027854	3.730031675	-0.265928268	3	GOLIM4
cg26153364	0.000439723	0.272978724	1	F	0.796165152	0.368729999	1.223600304	-2.840671205	3.728641272	-0.269388122	1	NEGR1
cg06587623	0.000439924	0.272978724	1	M	-0.452812116	-0.695921527	-0.209702705	-0.56815457	-3.728498233	-0.269744019	5	CTD-2247C11.5
cg26107597	0.000440198	0.272978724	1	F	0.186572616	0.086398782	0.286746449	-0.338844415	3.728303674	-0.270228089	14	COCH
cg02064992	0.000440221	0.272978724	1	F	0.221435091	0.102542511	0.340327672	0.638289593	3.728287257	-0.270268936	11	RP11-347E10.1
cg07035165	0.000440358	0.272978724	1	F	0.353013952	0.163469302	0.542558601	-0.831980491	3.728189804	-0.270511398	5	KCNN2
cg24418603	0.000440479	0.272978724	1	M	-0.469179374	-0.721102813	-0.217255935	1.281751336	-3.72810392	-0.270725073	22	TBC1D22A
cg09297839	0.000440607	0.272978724	1	M	-0.341252912	-0.524491396	-0.158014428	-0.362621318	-3.728012422	-0.270952714	11	AC109309.4;MRGPRE
cg02351761	0.000443029	0.273892793	1	F	0.193342001	0.089477655	0.297206346	-3.206840567	3.726296373	-0.275221547	15	MAN2C1;RP11-817O13.8
cg11446693	0.000443184	0.273892793	1	F	0.317366814	0.146870659	0.48786297	-0.117272201	3.726186564	-0.275494671	19	MZF1;MZF1-AS1
cg03162994	0.000443188	0.273892793	1	F	0.574183968	0.265719992	0.882647944	0.313076697	3.726183888	-0.275501327	18	PSMA8
cg06638935	0.000444972	0.274216382	1	M	-0.321747901	-0.494656188	-0.148839615	-1.166223819	-3.724925496	-0.278630971	7	NA
cg24825242	0.000445357	0.274216382	1	M	-0.306980473	-0.471964696	-0.14199625	2.938289795	-3.724654644	-0.27930451	6	STXBP5-AS1
cg17952465	0.000445888	0.274216382	1	F	0.298087513	0.137866711	0.458308315	-1.156186127	3.724281981	-0.280231184	22	CHKB-CPT1B;CPT1B
cg13812291	0.000446142	0.274216382	1	F	0.468505055	0.216673443	0.720336666	0.661180818	3.724103226	-0.280675662	15	IGF1R
cg23558235	0.000446295	0.274216382	1	F	0.214281388	0.099097171	0.329465606	2.068758682	3.723995522	-0.280943465	11	ANKK1
cg19070567	0.000446436	0.274216382	1	F	0.830927089	0.384261043	1.277593136	-3.211156323	3.72389692	-0.281188632	21	ADAMTS5
cg06827339	0.00044679	0.274216382	1	M	-0.482664947	-0.742139458	-0.223190436	1.129442732	-3.723648961	-0.281805152	12	NA
cg08684580	0.000446814	0.274216382	1	M	-0.335798331	-0.516320056	-0.155276606	-2.243948154	-3.723631813	-0.281847787	7	BAIAP2L1
cg12553689	0.000447108	0.274216382	1	F	0.38114604	0.176234502	0.586057577	0.477673771	3.723425543	-0.282360633	15	IGF1R
cg06487044	0.000448405	0.274216382	1	F	0.336848111	0.155707852	0.51798837	-0.968893184	3.722517999	-0.284616862	3	RP11-325B23.2
cg01153368	0.000448447	0.274216382	1	F	0.571451664	0.264150812	0.878752517	-0.26884703	3.722488901	-0.284689197	2	NA
cg23397216	0.000448645	0.274216382	1	F	0.247332757	0.114323452	0.380342062	0.71714493	3.722350712	-0.285032721	19	PPP1R13L
cg00380350	0.000449003	0.274216382	1	F	0.292265472	0.135081925	0.449449019	1.154799867	3.722100545	-0.285654587	3	FGD5
cg25485192	0.000449532	0.274216382	1	F	0.304921572	0.140915189	0.468927955	0.21195272	3.7217318	-0.286571177	7	PEG10;SGCE
cg20691101	0.000449697	0.274216382	1	M	-0.409401189	-0.629610241	-0.189192137	-1.376939691	-3.721616389	-0.286858045	4	IDUA
cg03855954	0.000450205	0.274216382	1	M	-0.274477223	-0.422127272	-0.126827174	-2.0158777	-3.721263205	-0.287735895	20	WFDC12
cg14359292	0.000451126	0.274216382	1	F	0.528859455	0.244320111	0.813398799	-0.671838095	3.720622616	-0.289327982	7	HOXA-AS2;HOXA-AS3;HOXA3;HOXA4;RP1-170O19.22
ch.13.1744822R	0.000451428	0.274216382	1	F	0.366828415	0.169454626	0.564202203	-4.065190541	3.720413104	-0.289848659	13	MYO16
cg20930992	0.000451432	0.274216382	1	M	-0.298789646	-0.459554986	-0.138024307	2.06657427	-3.720409946	-0.289856507	7	VOPP1
cg11746651	0.000451449	0.274216382	1	M	-0.255434419	-0.392872685	-0.117996153	-0.961923292	-3.72039819	-0.289885725	1	TP73-AS1
cg19991640	0.000451641	0.274216382	1	M	-0.232399087	-0.357447512	-0.107350663	0.570736267	-3.720264931	-0.290216888	21	FAM207A
cg04874294	0.000452081	0.274216382	1	M	-0.405581159	-0.623832657	-0.187329661	-0.836125567	-3.719959515	-0.290975862	2	NA
cg04443978	0.000452371	0.274216382	1	F	0.312961328	0.144541356	0.4813813	1.815593493	3.719758616	-0.291475088	17	CLTC;PTRH2
cg07519495	0.000452564	0.274216382	1	M	-0.172606639	-0.265498141	-0.079715137	-0.656271017	-3.719625223	-0.291806557	14	TGM1
cg13355704	0.000453044	0.274283644	1	F	0.281946354	0.130198079	0.43369463	-0.164854329	3.719292998	-0.292632073	2	ANXA4
cg26499663	0.000454475	0.274718605	1	F	0.450116468	0.207791768	0.692441168	-0.895881308	3.718303991	-0.295089331	8	AC022182.1
cg24711649	0.000455031	0.274718605	1	F	0.541557036	0.249974376	0.833139696	-0.320696023	3.717921223	-0.296040251	12	ACSS3
cg03740673	0.000455347	0.274718605	1	M	-0.212702279	-0.327231176	-0.098173382	-0.537615654	-3.717703395	-0.296581383	19	PEPD
cg00442670	0.000455607	0.274718605	1	M	-0.34752329	-0.534655178	-0.160391401	1.271864029	-3.717524062	-0.297026872	17	ZNF652
cg06402572	0.00045561	0.274718605	1	M	-0.212769409	-0.327340029	-0.098198789	3.150147413	-3.717522441	-0.297030898	9	SNORD121A;UBAP2
cg00225006	0.0004571	0.275393627	1	F	0.281145783	0.129714621	0.432576944	1.51046868	3.716498765	-0.299573633	15	WHAMM
cg23407804	0.000459247	0.276463375	1	M	-0.259555725	-0.39941333	-0.11969812	2.563477384	-3.715028936	-0.303223911	5	NA
cg11537406	0.000459815	0.276581042	1	F	0.647965681	0.298782949	0.997148413	-0.074676716	3.714641618	-0.304185674	11	SLC37A2
cg04340234	0.000460703	0.276891722	1	M	-0.274194345	-0.421979252	-0.126409439	1.353802121	-3.714035815	-0.305689854	7	LRGUK
cg03425163	0.000461216	0.276976117	1	M	-0.273200073	-0.420462928	-0.125937217	-1.145310026	-3.713686741	-0.306556528	13	RP11-307N16.6;SPATA13
cg00611495	0.000463034	0.277386256	1	M	-0.231054651	-0.355641271	-0.106468031	-1.998850071	-3.712453172	-0.309618854	16	SSTR5-AS1
cg19734015	0.000463063	0.277386256	1	F	0.288788033	0.133070259	0.444505807	0.256940874	3.71243348	-0.309667735	7	PEG10;SGCE
cg12118187	0.000463225	0.277386256	1	M	-0.213897092	-0.329236249	-0.098557935	1.31509035	-3.712323214	-0.309941442	15	CYP19A1;RP11-108K3.2
cg10403239	0.000463392	0.277386256	1	M	-0.183163011	-0.281932509	-0.084393512	-0.722750827	-3.712210532	-0.31022114	19	CTC-525D6.1
cg13124737	0.000464124	0.277601189	1	M	-0.501908855	-0.772596175	-0.231221535	1.253237275	-3.711714981	-0.311451143	20	MIR646HG
cg23725644	0.000464536	0.277624072	1	M	-0.697913826	-1.074337915	-0.321489736	-0.12410426	-3.711436781	-0.312141621	4	NA
cg27447796	0.000465857	0.277972503	1	M	-0.549408791	-0.845806928	-0.253010655	1.206347807	-3.710545913	-0.314352522	16	RNA5SP406;RNA5SP407;RNA5SP408;RNA5SP409
cg24363180	0.000465867	0.277972503	1	M	-0.523388816	-0.80575007	-0.241027562	1.647290565	-3.710539084	-0.314369469	2	NRXN1
cg03980072	0.000467082	0.278474427	1	M	-0.35629887	-0.548559719	-0.164038021	0.882476619	-3.709721124	-0.316399173	7	NA
cg08970235	0.000468104	0.278856905	1	F	0.411345802	0.189340299	0.633351305	-1.134420206	3.709035614	-0.318100026	13	FAM155A;FAM155A-IT1
cg02742971	0.000468695	0.278856905	1	F	0.705072374	0.324500433	1.085644316	-2.073534508	3.708639395	-0.319083027	2	OSR1
cg18479329	0.000469146	0.278856905	1	M	-0.306274859	-0.471604148	-0.140945569	-2.5042107	-3.708337247	-0.319832602	5	CTD-2316B1.2
cg22674793	0.000469523	0.278856905	1	M	-0.363357557	-0.559513816	-0.167201297	-1.560175962	-3.708085152	-0.32045798	4	RNU6-784P;RP11-46J23.1;RUFY3
cg26147480	0.000469599	0.278856905	1	F	0.259146347	0.119245922	0.399046772	0.284359021	3.708034204	-0.320584365	10	ABRAXAS2
cg17252233	0.00047175	0.279645461	1	F	0.24458387	0.112493909	0.376673831	1.073266733	3.70659961	-0.324142731	7	CHCHD3
cg20046143	0.00047207	0.279645461	1	M	-0.312070939	-0.480617639	-0.143524238	-0.716499258	-3.706386844	-0.324670412	7	FLJ40288
cg10503854	0.000472304	0.279645461	1	F	0.365029175	0.167871936	0.562186414	-4.681688543	3.706231327	-0.325056098	17	EIF4A3;RP11-334C17.3
cg17032565	0.000472432	0.279645461	1	F	0.515065358	0.236865131	0.793265585	1.810882307	3.706146092	-0.32526748	2	SH3RF3
cg19678828	0.000473956	0.280324326	1	F	0.899372118	0.413465194	1.385279042	-2.288951552	3.705134738	-0.327775423	21	CYYR1
cg07003941	0.000476055	0.281342329	1	F	0.400568824	0.18407098	0.617066667	1.954981326	3.703746421	-0.331217545	22	CHKB-CPT1B;CPT1B
cg11046985	0.000476979	0.281664337	1	M	-0.278466809	-0.428996189	-0.127937428	-2.216612868	-3.703137485	-0.332727088	1	NA
cg16572119	0.000477557	0.281781472	1	M	-0.383789517	-0.591273951	-0.176305084	1.173851701	-3.702757441	-0.333669142	12	SLC6A13
cg06873806	0.000478032	0.281838234	1	F	0.46317916	0.212753932	0.713604389	-0.47558063	3.702444923	-0.334443774	8	BHLHE22;RP11-21C4.1
cg22857963	0.000479819	0.282116868	1	M	-0.422309468	-0.650710191	-0.193908745	-2.000303523	-3.701272141	-0.337350402	8	GLI4;ZFP41
cg10247798	0.000480272	0.282116868	1	F	0.173560208	0.079684862	0.267435553	-2.690663095	3.700976151	-0.338083906	3	ABHD14A;ABHD14A-ACY1;ABHD14B;RP11-155D18.12
cg21747542	0.000480754	0.282116868	1	F	1.086319708	0.498700416	1.673939	-4.149072569	3.700660865	-0.338865194	9	DMRT3
cg07045570	0.000480851	0.282116868	1	M	-0.296687012	-0.457175678	-0.136198346	0.403944375	-3.700597424	-0.339022396	2	ACP1;SH3YL1
cg26946978	0.00048137	0.282116868	1	F	1.007017078	0.462235471	1.551798685	-3.617613716	3.700258574	-0.339862027	16	PLCG2;RP11-960L18.1
cg07298772	0.000481453	0.282116868	1	F	0.436381454	0.200301973	0.672460934	2.062254672	3.70020442	-0.339996209	2	AC096649.3
cg06833564	0.000482094	0.282116868	1	F	0.191266569	0.087780915	0.294752224	1.830915799	3.69978589	-0.341033212	16	MGRN1;UBALD1
cg13146164	0.000482309	0.282116868	1	F	0.209954574	0.096353384	0.323555765	0.097432263	3.699645672	-0.34138062	3	ITPR1
cg14577706	0.00048244	0.282116868	1	F	0.299970887	0.137660372	0.462281402	0.695301559	3.699560429	-0.341591816	9	MPDZ;RP11-272P10.2
cg01131321	0.000482446	0.282116868	1	M	-0.341475349	-0.526243615	-0.156707082	-1.536215847	-3.699556355	-0.34160191	10	FAM24B
cg00769305	0.000482679	0.282116868	1	M	-0.262173978	-0.404039012	-0.120308945	-1.54178785	-3.699405118	-0.341976605	1	HES3
cg15827681	0.000483626	0.282407434	1	M	-0.358557039	-0.552608265	-0.164505813	-3.077605111	-3.698788822	-0.343503414	7	BAIAP2L1
cg16654801	0.000483935	0.282407434	1	F	0.6729291	0.308719776	1.037138425	-1.435763903	3.69858772	-0.344001594	10	EMX2;EMX2OS
cg24737783	0.000484586	0.282565612	1	F	0.279309355	0.128121514	0.430497196	-0.823703098	3.698165055	-0.34504859	1	HENMT1
cg21724692	0.000485202	0.282702517	1	M	-0.137565805	-0.212037066	-0.063094544	-1.176884041	-3.697766313	-0.346036267	19	NA
cg26084649	0.000485622	0.282726123	1	F	0.360024436	0.16511081	0.554938062	1.198082641	3.697493779	-0.346711294	13	LHFPL6
cg03445173	0.000487188	0.28322733	1	M	-0.486790494	-0.750406134	-0.223174854	1.357053678	-3.696481952	-0.349217208	2	MSGN1
cg26460887	0.000487245	0.28322733	1	M	-0.404805263	-0.62402497	-0.185585557	-1.683728431	-3.696444862	-0.349309058	12	ANO4;RP11-350G24.1
cg03689146	0.000487893	0.283382407	1	F	0.532023704	0.243877089	0.82017032	-0.236828306	3.696026988	-0.350343859	7	NA
cg22324022	0.000492151	0.285632157	1	F	0.396138394	0.181429177	0.61084761	-3.832851457	3.69329436	-0.357109216	2	AC007682.1;NRXN1
cg24461669	0.000492837	0.285807215	1	F	0.756997853	0.34665211	1.167343596	1.735751705	3.692856143	-0.358193885	6	NA
cg22686124	0.000493665	0.285955015	1	M	-0.614225885	-0.947226871	-0.2812249	2.965217269	-3.692327972	-0.359501114	1	KIF26B
cg24574963	0.000493861	0.285955015	1	F	0.404859243	0.18535842	0.624360066	0.524347395	3.692203077	-0.359810217	7	RP11-143I21.1
cg06707970	0.000495	0.28639161	1	F	0.705200211	0.32278971	1.087610712	-2.600669946	3.691478117	-0.361604299	20	CDH4
cg20062057	0.000495938	0.286514178	1	F	0.562870928	0.257592379	0.868149478	-1.242744992	3.690882356	-0.363078504	2	NRXN1
cg06232721	0.000496243	0.286514178	1	M	-0.390995732	-0.603067195	-0.17892427	0.229649877	-3.690689084	-0.363556727	16	RNA5SP406
cg18422654	0.000496368	0.286514178	1	M	-0.279706425	-0.431419146	-0.127993704	-0.826513378	-3.690609701	-0.363753145	14	MYH7
cg08521684	0.000497768	0.287099329	1	M	-0.267963974	-0.413342504	-0.122585443	-1.185475586	-3.689723388	-0.365945989	3	MUC4
cg24635422	0.00049848	0.287287006	1	M	-0.452446288	-0.697941957	-0.206950619	-1.117075839	-3.689273638	-0.367058613	6	NA
cg26844459	0.000499003	0.287365563	1	M	-0.174794201	-0.269645366	-0.079943036	-1.488403423	-3.688943683	-0.367874832	20	MIR1-1HG;MIR1-1HG-AS1
cg20189682	0.000501058	0.288325663	1	M	-0.407742167	-0.629078957	-0.186405376	2.213033232	-3.687649982	-0.371074712	2	HDAC4
cg05220207	0.000501584	0.288405086	1	F	0.224630742	0.102682351	0.346579132	0.061105514	3.687319695	-0.371891555	18	EPG5
cg05590942	0.000503981	0.289182003	1	F	0.421737529	0.192689785	0.650785272	1.007706927	3.685818162	-0.375604539	17	NA
cg13353474	0.000504077	0.289182003	1	M	-0.412659303	-0.636780258	-0.188538349	-0.973548339	-3.685758296	-0.375752557	7	KIAA1147
cg23940612	0.000505279	0.289182003	1	M	-0.227743365	-0.35145911	-0.104027619	-0.419966758	-3.685007963	-0.37760765	2	RUFY4
cg07358634	0.000505373	0.289182003	1	M	-0.264227584	-0.407764718	-0.12069045	-0.480386615	-3.684949651	-0.377751808	6	NA
cg07273321	0.000506434	0.289182003	1	M	-0.354651395	-0.54734425	-0.161958541	0.013879456	-3.684289409	-0.379383977	10	CUZD1
cg10137231	0.000506515	0.289182003	1	F	0.451695099	0.206272094	0.697118104	-0.454622649	3.684238889	-0.379508861	14	REC8
cg01640319	0.000507294	0.289182003	1	M	-0.398160801	-0.614525025	-0.181796577	1.24785112	-3.683754877	-0.380705263	13	NA
cg13015159	0.000507916	0.289182003	1	F	0.565147683	0.258009065	0.872286301	0.543151571	3.683368758	-0.381659628	11	MMP26;OR51H1
cg25928208	0.000508156	0.289182003	1	M	-0.480089889	-0.741013035	-0.219166744	1.377886321	-3.683219726	-0.382027974	13	NA
cg08392784	0.000508169	0.289182003	1	F	0.267939061	0.122317048	0.413561073	2.3166942	3.683211656	-0.382047921	16	C16orf90;LA16c-306E5.1;LA16c-306E5.3
cg02383281	0.000508453	0.289182003	1	M	-0.539189238	-0.832246782	-0.246131694	1.790144398	-3.68303617	-0.382481637	8	CSMD1
cg10938556	0.000508584	0.289182003	1	M	-0.2637461	-0.407099276	-0.120392925	-1.339631199	-3.682954917	-0.382682453	14	NA
cg09416313	0.000509203	0.289182003	1	M	-0.431146703	-0.665511061	-0.196782344	-2.452041364	-3.682571408	-0.383630254	19	MATK
cg25217842	0.000509641	0.289182003	1	F	0.333674012	0.152280888	0.515067137	0.266667362	3.68230058	-0.384299542	17	NA
cg16244664	0.000509954	0.289182003	1	M	-0.188025345	-0.290245764	-0.085804925	1.419820679	-3.68210704	-0.384777817	12	PIWIL1
cg21078330	0.000510044	0.289182003	1	M	-0.379973318	-0.5865498	-0.173396836	-1.312458718	-3.682051829	-0.384914252	2	NCKAP5
cg00509898	0.000510254	0.289182003	1	M	-0.371283353	-0.573142549	-0.169424158	0.729658565	-3.681922253	-0.385234447	16	NA
cg06653045	0.000511221	0.289182003	1	F	1.13373792	0.517247762	1.750228077	-2.424052207	3.681325331	-0.386709423	17	KCNJ2;KCNJ2-AS1
cg19403023	0.000511223	0.289182003	1	M	-0.340758778	-0.526052491	-0.155465066	-0.859764299	-3.68132401	-0.386712687	16	PRSS41
cg07639720	0.000511306	0.289182003	1	F	0.511743239	0.233469785	0.790016692	-3.199640151	3.681272861	-0.38683907	15	BNC1;RP11-382A20.4
cg11898209	0.000511423	0.289182003	1	F	0.23541322	0.107398766	0.363427674	0.166722128	3.68120084	-0.387017019	20	FER1L4
cg15610667	0.000511492	0.289182003	1	F	0.172734594	0.078802828	0.266666361	-0.629578497	3.681158432	-0.387121803	17	TNK1
cg18787478	0.000512789	0.289327978	1	F	0.531030046	0.242197284	0.819862808	-3.044375559	3.680360111	-0.389094176	5	NA
cg01002995	0.000512974	0.289327978	1	M	-0.366262588	-0.565482765	-0.167042411	-3.534026728	-3.680246538	-0.389374757	12	FOXJ2
cg01669394	0.000513036	0.289327978	1	M	-0.263780025	-0.40725862	-0.12030143	1.503891994	-3.680208832	-0.389467907	2	SPATS2L
cg05611218	0.00051333	0.289327978	1	F	0.357208569	0.1629016	0.551515538	-3.847957246	3.680028358	-0.389913754	5	ZNF131
cg01995078	0.000513696	0.289327978	1	M	-0.308499613	-0.476321141	-0.140678084	-4.864079335	-3.679803463	-0.39046932	19	EIF3K;MAP4K1
cg26179590	0.000516667	0.290236165	1	F	0.32954655	0.150187028	0.508906072	-1.046133866	3.67798544	-0.394959768	7	PEG10;SGCE
cg09447808	0.000517216	0.290236165	1	F	0.424889399	0.193617382	0.656161417	-2.700908898	3.677650724	-0.395786372	4	SLC39A8
cg19731476	0.000517483	0.290236165	1	F	0.272578764	0.124204562	0.420952965	-3.336923455	3.677488271	-0.396187544	3	UBE2E1
cg01561916	0.000517981	0.290236165	1	F	0.586203432	0.267085985	0.905320879	-2.762974549	3.677185014	-0.396936402	2	HAAO
cg20706134	0.000518116	0.290236165	1	F	0.613399137	0.279469429	0.947328846	-1.258320673	3.677102843	-0.397139309	13	PCDH20
cg23660637	0.000518426	0.290236165	1	M	-0.263972602	-0.407684591	-0.120260612	1.256455637	-3.676914456	-0.397604486	15	RP11-1084I9.1
cg10323697	0.000518683	0.290236165	1	F	0.478555859	0.218009349	0.739102369	-3.152791042	3.676758043	-0.397990703	14	FOXA1;TTC6
cg08613613	0.000518709	0.290236165	1	M	-0.380588521	-0.587798263	-0.173378778	0.248534465	-3.676742271	-0.398029645	15	THSD4
cg03935379	0.000518939	0.290236165	1	M	-0.205810387	-0.317867205	-0.093753568	1.451690328	-3.676602467	-0.398374842	5	TERT
cg10383008	0.000519599	0.290236165	1	F	0.347924576	0.158470702	0.53737845	-1.362921574	3.676201358	-0.399365195	3	NFKBIZ;NXPE3
cg13762474	0.000519868	0.290236165	1	M	-0.196149804	-0.302963154	-0.089336453	-0.554132231	-3.676038188	-0.399768053	15	PLA2G4D
cg25607321	0.000519993	0.290236165	1	F	0.389552318	0.177417291	0.601687346	-1.665347424	3.675962586	-0.399954705	11	NAV2;RP11-359E10.1
cg21734880	0.000521913	0.290672433	1	F	0.367410113	0.167269577	0.567550648	-0.71336097	3.674800119	-0.402824443	4	SLC9B1;SLC9B2
cg06934572	0.000523296	0.290672433	1	F	0.448028863	0.203917183	0.692140543	0.020024739	3.673965787	-0.40488382	2	ASAP2
cg05747803	0.000523788	0.290672433	1	M	-0.278810617	-0.43073481	-0.126886423	2.392330632	-3.673669146	-0.405615954	10	DIP2C;RP11-490E15.2
cg08970330	0.000524041	0.290672433	1	M	-0.498343874	-0.769903227	-0.226784521	-4.829909186	-3.67351682	-0.405991895	11	C11orf98;CSKMT;LBHD1;RP11-831H9.11;SNORA57
cg01419567	0.000524298	0.290672433	1	F	1.079570164	0.491262144	1.667878184	-1.408870834	3.673362421	-0.406372943	8	ZFHX4;ZFHX4-AS1
cg26559808	0.00052484	0.290672433	1	M	-0.304336849	-0.470198882	-0.138474817	-0.835579632	-3.673036387	-0.407177548	1	RP11-418J17.3;RP5-834N19.1
cg08956101	0.000524848	0.290672433	1	M	-0.632729689	-0.977564607	-0.287894772	0.472864094	-3.673031491	-0.407189628	7	DGKB
cg00034769	0.000525134	0.290672433	1	M	-0.289956619	-0.447989093	-0.131924145	-0.757227816	-3.6728599	-0.407613074	14	LINC01550
cg00855262	0.000525343	0.290672433	1	M	-0.18080518	-0.279351185	-0.082259176	1.528599951	-3.672734404	-0.407922762	19	CTD-2561J22.3
cg20107395	0.000525499	0.290672433	1	F	0.76022843	0.34586316	1.174593699	-2.745177998	3.672640621	-0.408154187	20	DOK5
cg16127845	0.000525702	0.290672433	1	M	-0.289225246	-0.446873758	-0.131576734	-3.523374944	-3.672518547	-0.408455419	7	C7orf50;GPER1
cg18391758	0.000526316	0.290672433	1	F	0.390547816	0.177649906	0.603445727	-1.575513471	3.672150641	-0.40936324	16	GRIN2A
cg03241388	0.000526469	0.290672433	1	F	0.492890823	0.224196298	0.761585348	-1.461396908	3.672058485	-0.409590629	21	SIM2
cg07814977	0.000526575	0.290672433	1	F	0.300151836	0.136524224	0.463779449	2.384504543	3.671995035	-0.409747187	6	NEU1
cg19572055	0.000526639	0.290672433	1	M	-0.249793122	-0.385969129	-0.113617114	-0.697672996	-3.671956705	-0.409841763	8	ERICH1
cg22127570	0.000527509	0.290936445	1	F	0.470269116	0.213863132	0.726675101	-3.206510972	3.671436111	-0.411126222	4	NA
cg25522285	0.000528062	0.291025336	1	F	0.278101688	0.126457976	0.4297454	-0.313162022	3.67110573	-0.411941317	4	NA
cg06252849	0.000528694	0.291158205	1	F	0.17535765	0.079728521	0.270986779	-4.066799772	3.670727871	-0.412873499	5	AGGF1
cg18642369	0.000530293	0.2917956	1	F	0.339949129	0.154513919	0.525384338	2.823754957	3.669774741	-0.41522464	13	DOCK9
cg07527273	0.000530766	0.2917956	1	M	-0.339447374	-0.524623075	-0.154271673	-0.241711352	-3.669493561	-0.415918181	18	MBP;RP11-4B16.1;RP11-4B16.4
cg11259290	0.000531029	0.2917956	1	M	-0.333528421	-0.515482961	-0.151573882	-3.198566964	-3.669337221	-0.416303786	9	KCNT1
cg20228115	0.000532708	0.292502133	1	F	0.311294755	0.141423531	0.481165979	-1.337654938	3.668340671	-0.418761511	3	GOLIM4
cg13131861	0.00053357	0.292597052	1	M	-0.373899002	-0.577961264	-0.169836739	-1.789533158	-3.667830703	-0.420019071	19	AC007796.1;CTC-439O9.1
cg26904700	0.000533668	0.292597052	1	F	0.621130686	0.282131784	0.960129589	-2.189300122	3.667772308	-0.420163064	5	CTC-235G5.3;SV2C
cg23205529	0.000534645	0.292787451	1	F	0.280193378	0.127246175	0.433140582	-3.192392382	3.667194968	-0.42158663	6	BRD2
cg02458554	0.000534803	0.292787451	1	M	-0.182695488	-0.282424737	-0.082966239	-0.496598335	-3.667101645	-0.421816728	18	NA
cg14960043	0.000535944	0.293196149	1	F	0.263704197	0.119727748	0.407680647	-3.155591781	3.666428812	-0.423475573	6	DEF6
cg27576142	0.000537226	0.293391947	1	F	0.497218385	0.225692672	0.768744098	-5.014149491	3.665674429	-0.425335278	16	RPL13;SNORD68
cg06184669	0.000537312	0.293391947	1	F	0.767604338	0.348417901	1.186790775	-2.826395021	3.665623636	-0.425460484	4	GABRB1
cg10820079	0.000537486	0.293391947	1	F	0.478392604	0.217136568	0.739648641	0.385150422	3.665521721	-0.425711707	5	NA
cg18556834	0.000542944	0.296084414	1	F	0.273966565	0.124219717	0.423713414	-0.542527396	3.662330614	-0.433575897	14	REC8
cg21619224	0.000543786	0.296084414	1	F	0.269249911	0.122061448	0.416438373	1.057997753	3.661840913	-0.434782381	6	EZR
cg18406792	0.000543953	0.296084414	1	M	-0.209441305	-0.323937756	-0.094944853	-0.921860733	-3.661744008	-0.435021119	18	LDLRAD4
cg25681060	0.000544011	0.296084414	1	M	-0.214029113	-0.331034699	-0.097023527	-0.517626958	-3.661709865	-0.435105233	22	SEZ6L
cg13056505	0.00054442	0.296090097	1	F	0.228784845	0.10370448	0.35386521	2.002735593	3.66147258	-0.435689793	1	C1orf61
cg00890054	0.00054551	0.296466003	1	M	-0.271625251	-0.420152794	-0.123097709	-0.626164433	-3.660840612	-0.437246569	1	SPSB1
cg21107579	0.000546123	0.296582334	1	M	-0.455338489	-0.704346499	-0.206330478	-0.003578659	-3.660485727	-0.438120717	18	MBP
cg20271758	0.000546801	0.296733655	1	M	-0.231190061	-0.357633012	-0.104747111	1.684904718	-3.660093774	-0.439086117	20	NA
cg16452539	0.000547266	0.296769221	1	M	-0.220982755	-0.341851971	-0.10011354	-1.395807285	-3.659825301	-0.439747349	6	TDRG1
cg22354234	0.000548412	0.297174199	1	F	0.450501477	0.204049654	0.696953301	-2.915108665	3.659163854	-0.44137633	2	THUMPD2
cg06585020	0.00054979	0.297703925	1	M	-0.289773932	-0.448332343	-0.13121552	-1.489741382	-3.658370617	-0.443329664	14	PRIMA1
cg13432163	0.000551775	0.298125123	1	M	-0.411600869	-0.636890665	-0.186311074	-1.450452775	-3.657231379	-0.446134608	12	ABCD2
cg04383462	0.000552003	0.298125123	1	M	-0.316434627	-0.489641351	-0.143227903	-3.77535746	-3.65710078	-0.446456127	3	GNAT1
cg03519133	0.000552082	0.298125123	1	F	0.884914546	0.400533109	1.369295983	-2.508047802	3.657055211	-0.446568311	5	CTC-235G5.3;SV2C
cg04239863	0.000552172	0.298125123	1	M	-0.285920596	-0.442429006	-0.129412186	0.243533399	-3.657003992	-0.446694404	16	RP11-134D3.1
cg15465219	0.000553579	0.298628502	1	F	0.371739765	0.168210505	0.575269026	-2.45566608	3.656199124	-0.448675727	19	NA
cg15888031	0.000553908	0.298628502	1	F	0.325927381	0.147471465	0.504383296	-0.079161994	3.656011657	-0.449137174	1	RAP1GAP
cg09314434	0.000554479	0.298672334	1	F	0.194366908	0.087935163	0.300798654	-0.263122438	3.655685414	-0.449940187	6	CSNK2B;CSNK2B-LY6G5B-562;GPANK1
cg07615383	0.000554792	0.298672334	1	F	0.478918661	0.216658805	0.741178518	-0.546867291	3.655506955	-0.450379427	15	IGF1R
cg18517195	0.000556391	0.299316386	1	F	0.397700999	0.179862375	0.615539622	-2.812865836	3.654596809	-0.452619383	15	LRRC49;THAP10
cg13523445	0.000557304	0.299430721	1	M	-0.248926469	-0.385293979	-0.112558959	-0.202187795	-3.654078251	-0.453895466	14	SUSD6
cg00578032	0.000557751	0.299430721	1	F	0.711966515	0.32190822	1.10202481	-1.316391832	3.653824847	-0.454519013	19	CTD-2554C21.2;ZNF573
cg02651442	0.000557879	0.299430721	1	F	0.19354668	0.087508009	0.29958535	-0.489811824	3.6537525	-0.454697031	8	NA
cg06335918	0.000558215	0.299430721	1	F	0.249146503	0.112639163	0.385653844	-2.684279252	3.653561861	-0.455166111	11	RNU2-2P;WDR74
cg23469963	0.000558884	0.299430965	1	F	0.390482674	0.176515062	0.604450286	0.546590908	3.653182791	-0.456098802	2	ASAP2
cg24527044	0.000559021	0.299430965	1	F	0.294627892	0.133181137	0.456074648	3.434601095	3.65310547	-0.456289041	7	C7orf26
cg10095539	0.00056015	0.299819858	1	F	0.190627376	0.086151351	0.295103402	-1.031064233	3.652467027	-0.457859769	2	AC097721.2;SPOPL
cg08025208	0.000560813	0.299958793	1	M	-0.310490677	-0.480676915	-0.140304439	0.76140877	-3.652092763	-0.45878048	20	MIR646;MIR646HG
cg12808028	0.000562378	0.300579561	1	F	0.323705899	0.146233285	0.501178513	2.223838493	3.651211091	-0.460949235	10	ENTPD1;ENTPD1-AS1
cg18967278	0.000563752	0.301097428	1	M	-0.271111271	-0.419780181	-0.122442361	-1.961685133	-3.650438956	-0.46284831	6	DAXX
cg08418279	0.000565272	0.301525704	1	M	-0.383016392	-0.593099589	-0.172933195	-1.940718712	-3.649586967	-0.464943528	16	ZNF423
cg16949584	0.000565499	0.301525704	1	M	-0.378144222	-0.585562289	-0.170726156	-0.772257881	-3.649459607	-0.46525671	10	CYP2E1
cg05260129	0.000566105	0.301525704	1	M	-0.188821235	-0.29240227	-0.0852402	-4.69817216	-3.649120972	-0.466089391	3	CYB561D2;NPRL2;XXcos-LUCA11.5
cg09613911	0.000566176	0.301525704	1	F	0.18913439	0.085380431	0.29288835	1.867773342	3.649080963	-0.466187768	3	TAMM41
cg09766212	0.00056696	0.30159749	1	M	-0.255690522	-0.395972184	-0.115408859	0.03100059	-3.648643233	-0.467264049	8	KB-1683C8.1
cg06116009	0.000567122	0.30159749	1	F	0.503762291	0.227372031	0.780152551	0.741588529	3.648552456	-0.46748724	13	NA
cg14331449	0.000567541	0.301604283	1	M	-0.360184481	-0.557813115	-0.162555847	3.062874939	-3.648318978	-0.468061272	1	COLGALT2
cg07079570	0.000568358	0.301729285	1	F	0.268282018	0.121060701	0.415503336	1.00542642	3.647863166	-0.469181879	5	RASGRF2
cg04461028	0.000568588	0.301729285	1	M	-0.330529268	-0.51191547	-0.149143066	1.087494544	-3.647735565	-0.469495572	2	HDAC4
cg26201213	0.000570079	0.302012608	1	F	0.234392896	0.105734683	0.36305111	-0.025611385	3.646906277	-0.471534125	10	MGMT
cg20801216	0.000570544	0.302012608	1	M	-0.442394757	-0.685242332	-0.199547183	0.871482301	-3.646648263	-0.472168323	2	WDPCP
cg17745163	0.000571885	0.302012608	1	F	0.380133564	0.171421001	0.588846126	0.039518693	3.645904604	-0.473996092	1	TXNIP
cg16620641	0.000572224	0.302012608	1	M	-0.715981027	-1.109111054	-0.322851	-2.416356744	-3.645717152	-0.474456779	4	NA
cg27351813	0.000572303	0.302012608	1	M	-0.23375724	-0.362109927	-0.105404552	-4.046083767	-3.645673541	-0.474563956	19	SHANK1
cg04595326	0.000572341	0.302012608	1	F	0.427614119	0.192816097	0.662412141	-2.819023395	3.645652553	-0.474615535	4	GABRB1
cg16326123	0.000572491	0.302012608	1	M	-0.470129696	-0.728278419	-0.211980973	1.349074885	-3.645569465	-0.474819729	2	HDAC4
cg02761568	0.000573107	0.302012608	1	F	0.220296271	0.099320044	0.341272497	-2.603664447	3.645228744	-0.475657044	6	RNF182
cg09435861	0.000573358	0.302012608	1	F	0.28879479	0.130196407	0.447393173	0.324019465	3.645090152	-0.475997616	6	CDK19
cg06719628	0.000573507	0.302012608	1	F	0.276619359	0.124703957	0.428534761	-3.118291503	3.645007588	-0.476200505	11	NLRX1
cg21757368	0.00057359	0.302012608	1	F	0.355592039	0.160303524	0.550880553	-2.714068511	3.64496197	-0.476312603	6	TBC1D32
cg14814103	0.000574216	0.30212829	1	M	-0.692995207	-1.073619122	-0.312371291	1.06671273	-3.644616461	-0.477161604	5	AC010368.1;AGXT2
cg17554862	0.000574712	0.302175551	1	F	0.257609923	0.116108426	0.399111419	-4.235521322	3.644342849	-0.477833904	2	CFLAR
cg13624385	0.000580102	0.304352139	1	F	0.77103011	0.347170236	1.194889984	-2.677983526	3.641385913	-0.485097683	4	PCDH7
cg18093691	0.000580489	0.304352139	1	M	-0.243871303	-0.377942939	-0.109799667	-0.106168073	-3.641174263	-0.485617478	5	CCNI2
cg16627358	0.000581061	0.304352139	1	M	-0.331268821	-0.513404067	-0.149133574	0.473845384	-3.64086217	-0.486383925	16	ZFPM1
cg02845345	0.000581755	0.304352139	1	M	-0.498075373	-0.771951119	-0.224199626	1.183576969	-3.640484346	-0.487311747	17	ASIC2
cg03688421	0.000581803	0.304352139	1	F	0.486230376	0.218865867	0.753594885	2.634071213	3.640457823	-0.487376877	2	DPP4
cg15852572	0.000581984	0.304352139	1	F	0.93095302	0.419034137	1.442871903	-3.320571413	3.640359629	-0.487618003	3	PAQR9;PAQR9-AS1;U2SURP
cg22735601	0.000582267	0.304352139	1	M	-0.263717174	-0.408737942	-0.118696407	1.626740491	-3.640205401	-0.487996716	4	HSP90AB2P
cg20660425	0.000582677	0.304352139	1	M	-0.525234245	-0.814083619	-0.23638487	3.047902797	-3.639982336	-0.488544449	3	GOLIM4
cg27228660	0.000583076	0.304352139	1	M	-0.30284629	-0.469404693	-0.136287887	0.75065722	-3.639765326	-0.489077294	3	NA
cg15760194	0.000583138	0.304352139	1	F	0.155369535	0.069919121	0.240819949	0.177790043	3.639731683	-0.489159898	10	NA
cg10094788	0.000584099	0.304352139	1	M	-0.446975544	-0.692839211	-0.201111878	0.980129826	-3.639209708	-0.490441476	16	LINC02167;RNA5SP422;RNA5SP423
cg03829241	0.000584369	0.304352139	1	M	-0.241512155	-0.374363841	-0.108660469	-3.636729995	-3.639063185	-0.490801207	11	SLC22A18;SLC22A18AS
cg19352062	0.000585371	0.304352139	1	F	0.417251357	0.187694287	0.646808426	-2.423311027	3.638519941	-0.492134864	8	NA
cg07017214	0.000585507	0.304352139	1	F	0.289994045	0.130446259	0.449541832	-0.049551783	3.638446318	-0.492315599	6	TMPOP1
cg13763247	0.000585617	0.304352139	1	M	-0.350953435	-0.544042779	-0.157864091	-0.570818907	-3.638386783	-0.492461747	18	TTC39C
cg20630456	0.000586143	0.304352139	1	F	0.25476831	0.114587633	0.394948987	-0.68371756	3.63810247	-0.493159674	18	EPG5
cg16316416	0.000586377	0.304352139	1	M	-0.35409351	-0.548932492	-0.159254528	2.548872178	-3.637975666	-0.493470941	5	OSMR
cg03855575	0.000586403	0.304352139	1	F	0.706608595	0.317797649	1.09541954	-2.46439139	3.637961573	-0.493505535	18	CCDC178
cg13046440	0.000586689	0.304352139	1	F	0.274221876	0.123325054	0.425118699	-2.406076674	3.637807189	-0.493884494	15	UBE3A
cg05812452	0.000587122	0.304352139	1	F	0.407641004	0.183312839	0.631969169	0.497560813	3.637573125	-0.494459019	4	AC108142.1
cg04985396	0.000587449	0.304352139	1	F	0.568996823	0.255858061	0.882135585	-2.46782607	3.637396837	-0.494891717	1	NEGR1
cg02822908	0.000589619	0.304690108	1	M	-0.565159575	-0.87628656	-0.25403259	1.149970936	-3.636227809	-0.497760795	13	NA
cg08638928	0.000589754	0.304690108	1	F	0.255732372	0.114945887	0.396518857	-4.38283271	3.636155236	-0.497938889	2	AC010894.3;GPR155
cg07924344	0.000590145	0.304690108	1	M	-0.345428352	-0.53560552	-0.155251184	0.28811005	-3.635944787	-0.498455321	1	NA
cg17132447	0.000590542	0.304690108	1	F	0.524854558	0.235876508	0.813832607	-0.912742007	3.635731404	-0.498978935	20	RP4-715N11.2
cg16986146	0.000590988	0.304690108	1	M	-0.34636475	-0.537081181	-0.155648318	-0.30704721	-3.635492466	-0.49956524	2	LINC00954
cg22551060	0.000591394	0.304690108	1	F	0.512608054	0.230337295	0.794878813	1.082633197	3.635274489	-0.500100089	8	DLGAP2
cg05495351	0.000591436	0.304690108	1	F	0.563616364	0.253255634	0.873977094	-3.005925637	3.635251842	-0.500155658	2	AC007682.1;NRXN1
cg06818327	0.000592032	0.304690108	1	M	-0.382393552	-0.592980713	-0.17180639	2.491251827	-3.634932441	-0.500939337	11	CTD-2560E9.3;PRDM11
cg09125316	0.000592137	0.304690108	1	M	-0.198745426	-0.308197795	-0.089293057	-3.850119739	-3.634876414	-0.501076801	7	COX19
cg17590876	0.000592199	0.304690108	1	M	-0.472214898	-0.732273801	-0.212155996	1.688172299	-3.634842808	-0.501159253	20	CDH4
cg06121906	0.000593884	0.305168615	1	M	-0.33639703	-0.521704036	-0.151090024	0.117358543	-3.633941974	-0.503369293	3	DLEC1
cg13373360	0.00059395	0.305168615	1	F	0.645422861	0.289883012	1.000962711	-1.968408489	3.633906378	-0.503456617	4	NR3C2
cg04872851	0.000595045	0.305519704	1	M	-0.42629568	-0.661164117	-0.191427243	1.637482032	-3.633322495	-0.5048889	3	NA
cg03943613	0.0005958	0.305696364	1	F	0.324424437	0.145662362	0.503186512	-1.090728772	3.632920103	-0.505875906	3	NA
cg17499426	0.000597735	0.306046265	1	F	0.245188178	0.110048034	0.380328321	1.556141894	3.631891147	-0.508399499	2	NA
cg00142925	0.000598072	0.306046265	1	F	0.213384458	0.095767762	0.331001154	-1.373644652	3.631712674	-0.508837178	11	APOA1;APOA1-AS
cg11769049	0.000598123	0.306046265	1	F	0.426465171	0.191397449	0.661532893	-4.074540659	3.6316856	-0.508903573	17	FDXR
cg08009901	0.000598245	0.306046265	1	F	0.269373053	0.120891899	0.417854207	-2.127422738	3.631620749	-0.509062605	6	NA
cg13304359	0.00059854	0.306046265	1	F	0.295261353	0.132503291	0.458019416	-2.545480855	3.63146422	-0.509446454	6	RPS6KA2
cg10016004	0.00059999	0.306366659	1	M	-0.299394043	-0.464465072	-0.134323014	1.083783496	-3.630696695	-0.511328483	1	OTUD3
cg25755575	0.000600454	0.306366659	1	F	0.467633455	0.209786135	0.725480775	-0.452581966	3.630451387	-0.511929948	1	ESRRG
cg24788333	0.000600573	0.306366659	1	M	-0.484613282	-0.751827728	-0.217398835	0.986625381	-3.630388085	-0.512085155	7	HAUS6P1
cg05447100	0.000600815	0.306366659	1	M	-0.220057519	-0.341400905	-0.098714132	0.414081288	-3.630260368	-0.512398289	6	LINC01558
cg15137369	0.000601525	0.306518334	1	F	0.26627552	0.1194316	0.413119439	-1.142165285	3.629885679	-0.513316911	8	LRP12;ZFPM2
cg27526038	0.000602057	0.306579328	1	M	-0.600111633	-0.931082942	-0.269140324	0.3229756	-3.629605065	-0.514004857	4	NA
cg22813430	0.000602885	0.306790722	1	M	-0.263258259	-0.408466911	-0.118049608	-2.963266888	-3.629168955	-0.515073951	12	KRT7
cg13537061	0.000604289	0.306827898	1	M	-0.344802464	-0.535028187	-0.154576741	-1.439965489	-3.628430355	-0.516884417	7	AC009531.2
cg11373903	0.000604451	0.306827898	1	F	0.496819416	0.222720306	0.770918526	-2.561956412	3.628345285	-0.517092927	11	CNTN5
cg17011964	0.000604474	0.306827898	1	M	-0.31609616	-0.490489432	-0.141702888	-0.5742297	-3.628333238	-0.517122454	13	EFNB2
cg06915343	0.000604609	0.306827898	1	M	-0.241407521	-0.37459695	-0.108218091	1.144926291	-3.628262588	-0.517295621	2	HDAC4
cg22191015	0.000605547	0.306920598	1	M	-0.193406097	-0.300126648	-0.086685545	-0.525230403	-3.627770234	-0.518502337	16	CDIPT;CDIPTOSP
cg03396347	0.000605617	0.306920598	1	M	-0.364108606	-0.56502401	-0.163193203	-2.191151312	-3.62773358	-0.518592169	1	CFAP74
cg25947283	0.000606305	0.306946377	1	M	-0.231500069	-0.359254687	-0.103745452	0.086450658	-3.627372806	-0.519476332	19	CERS4;ELAVL1
cg05318071	0.000606772	0.306946377	1	F	0.287459827	0.128812824	0.44610683	2.293299326	3.627128662	-0.520074639	2	INSIG2
cg01234195	0.000606906	0.306946377	1	M	-0.301247288	-0.467506717	-0.13498786	-1.068285151	-3.627058301	-0.520247061	6	RIPOR2
cg04217927	0.000608889	0.307739656	1	F	0.76390109	0.342181015	1.185621165	-2.951666018	3.626022782	-0.522784451	11	AGBL2
cg15158515	0.000609994	0.307896357	1	F	0.281266919	0.125965737	0.436568101	-1.719192686	3.625447076	-0.524194958	19	SYNGR4;TMEM143
cg18246393	0.000610027	0.307896357	1	M	-0.179303444	-0.278306096	-0.080300793	0.386188757	-3.625429633	-0.524237693	4	NA
cg24192663	0.000611296	0.308265967	1	F	0.217967338	0.097594448	0.338340228	0.83793886	3.624769608	-0.525854627	1	FCGR2A;HSPA6;RP11-25K21.6
cg25983544	0.000611768	0.308265967	1	F	0.557066153	0.249404475	0.864727831	0.246195223	3.624524513	-0.52645502	18	PSMA8
cg12993163	0.000612003	0.308265967	1	M	-0.46427281	-0.720694358	-0.207851263	-0.522486159	-3.624402392	-0.526754165	3	SHOX2
cg10023087	0.000614553	0.309340493	1	M	-0.389043824	-0.60399412	-0.174093527	3.442611914	-3.623081897	-0.529988444	18	DYM
cg17936807	0.000615357	0.309425643	1	M	-0.505970319	-0.78555566	-0.226384978	0.177718729	-3.622666196	-0.531006479	14	GNG2
cg08120263	0.000615554	0.309425643	1	F	0.833412425	0.372878622	1.293946227	-2.632087538	3.622564548	-0.531255403	14	FOXG1
cg26968166	0.000616112	0.309496977	1	F	0.35347037	0.158131315	0.548809425	1.011748541	3.622276561	-0.531960623	15	ANXA2
cg12982512	0.000617834	0.310152392	1	F	0.318044134	0.142239712	0.493848556	0.028391348	3.621389761	-0.53413201	7	Y_RNA
cg00306459	0.000618929	0.310173293	1	F	0.273228027	0.122173011	0.424283044	-1.435838477	3.620826949	-0.535509938	5	NA
cg03269638	0.000619101	0.310173293	1	M	-0.213592383	-0.331680499	-0.095504266	1.705510827	-3.620739147	-0.535724894	9	MIR6855;USP20
cg07498302	0.00061968	0.310173293	1	M	-0.238523957	-0.370406736	-0.106641177	1.712098144	-3.620441942	-0.536452478	13	NA
cg11365584	0.000620044	0.310173293	1	M	-0.246917042	-0.383447506	-0.110386578	0.256892461	-3.620255088	-0.536909898	12	KCTD10
cg26690949	0.000620305	0.310173293	1	F	0.479247096	0.214242127	0.744252064	-3.865831042	3.620121505	-0.537236902	20	FAM217B;SYCP2
cg25930602	0.000620379	0.310173293	1	F	0.309032307	0.138147687	0.479916927	-0.502696862	3.620083446	-0.537330068	2	NCKAP5
cg15968721	0.000621954	0.310751922	1	F	0.2205505	0.098566224	0.342534776	-0.028139708	3.619277378	-0.53930312	11	CTD-2530H12.4
cg01031400	0.000624679	0.311903435	1	F	0.22940196	0.102473304	0.356330616	-0.819719792	3.617887999	-0.542703387	8	TNFRSF10D
cg12590411	0.000625849	0.312277975	1	M	-0.361490414	-0.56153683	-0.161443999	0.197821311	-3.617292983	-0.544159365	1	TDRD10
cg15414028	0.0006271	0.312520715	1	M	-0.212413844	-0.329982901	-0.094844787	-2.021853096	-3.616658132	-0.545712665	10	FAM107B
cg02987814	0.00062744	0.312520715	1	M	-0.23072038	-0.358428024	-0.103012737	1.94361318	-3.616485607	-0.546134759	20	NA
cg07998325	0.000627596	0.312520715	1	M	-0.249311447	-0.387312586	-0.111310307	-0.54175722	-3.616406335	-0.5463287	19	CACNA1A
cg09834465	0.000628134	0.312579258	1	F	0.639860099	0.285652229	0.994067969	-1.093615945	3.616133847	-0.546995328	1	EFCAB14P1
cg05448363	0.000629218	0.312703743	1	F	0.337583882	0.150678964	0.5244888	-1.43460452	3.615585602	-0.548336497	4	RP11-626E13.1;SORBS2
cg02359132	0.000629226	0.312703743	1	F	0.224666592	0.100278736	0.349054448	-1.171520184	3.615581774	-0.548345859	6	GTF3C6
cg01162378	0.000629788	0.312773873	1	M	-0.50340824	-0.782144777	-0.224671702	-0.250237094	-3.615297934	-0.549040171	16	CDH11
cg17283117	0.000631086	0.313094363	1	F	0.326828593	0.1458312	0.507825986	-3.069472395	3.614642895	-0.550642366	2	AC096574.4;HES6
cg18924141	0.000631275	0.313094363	1	F	0.621244597	0.277190798	0.965298396	-3.246585936	3.61454754	-0.550875587	7	HOXA7
cg27074582	0.000632144	0.31324102	1	M	-0.338387894	-0.525814445	-0.150961343	0.843454113	-3.614110102	-0.551945432	2	HDAC4
cg24915233	0.000632413	0.31324102	1	F	0.148747031	0.066355817	0.231138245	1.450595685	3.613974451	-0.55227718	1	KIF1B
cg07735220	0.000633371	0.313369939	1	F	0.293975592	0.131120363	0.456830821	-1.172558574	3.613493179	-0.553454123	2	NA
cg27319723	0.000633996	0.313369939	1	M	-0.579476443	-0.900519971	-0.258432915	0.799158001	-3.61317952	-0.554221122	8	NA
cg11512365	0.000634268	0.313369939	1	F	1.105725283	0.493104443	1.718346124	-2.112546199	3.613043143	-0.554554598	4	SNCA;SNCA-AS1
cg19265000	0.000634409	0.313369939	1	M	-0.170511541	-0.264984351	-0.076038731	-0.330978852	-3.612972213	-0.554728035	12	RHEBL1
cg05702092	0.00063505	0.313369939	1	M	-0.311070173	-0.483435552	-0.138704795	0.154040088	-3.612650991	-0.555513466	2	LBX2
cg20870979	0.000635392	0.313369939	1	F	0.272778035	0.121623338	0.423932733	-0.265109981	3.612479757	-0.555932139	10	ZMIZ1;ZMIZ1-AS1
cg25434001	0.000635942	0.313369939	1	F	0.213127885	0.095018164	0.331237605	-3.053005098	3.612204309	-0.556605596	3	GTPBP8;RP11-484K9.4
cg22973574	0.000636419	0.313369939	1	M	-0.315758201	-0.49075444	-0.140761962	-3.410655242	-3.611965534	-0.557189364	19	PRTN3
cg10319505	0.000636467	0.313369939	1	F	0.754025596	0.33613457	1.171916621	-3.260475198	3.611941586	-0.557247913	9	RASEF
cg23226631	0.000637135	0.313491098	1	M	-0.243753729	-0.378857773	-0.108649686	1.588097684	-3.611607916	-0.558063648	6	NA
cg03693585	0.000639206	0.313535795	1	F	0.2293581	0.102196683	0.356519517	-0.892779855	3.61057523	-0.56058802	3	RP11-95M5.1
cg01314306	0.000639607	0.313535795	1	M	-0.213795451	-0.332335139	-0.095255764	-1.648890465	-3.610375358	-0.561076556	7	NA
cg23967554	0.000639956	0.313535795	1	F	0.412102216	0.183599618	0.640604813	0.08734505	3.610201829	-0.561500688	10	AL121928.1;PSD
cg07252122	0.000639957	0.313535795	1	F	0.276850865	0.123342477	0.430359254	0.777469505	3.610201542	-0.561501391	14	KIAA0586
cg05571441	0.000640031	0.313535795	1	M	-0.346913297	-0.539271896	-0.154554698	-0.612766663	-3.610164691	-0.56159146	2	LINC01185
cg06799265	0.000640067	0.313535795	1	M	-0.45828922	-0.712405483	-0.204172958	0.264064319	-3.610146763	-0.561635277	1	MAEL;RNA5SP65
cg00968241	0.000641512	0.313535795	1	F	0.30518719	0.135930652	0.474443729	1.313241193	3.609429145	-0.563389119	3	LEKR1
cg26266427	0.000641606	0.313535795	1	M	-0.411668976	-0.639983161	-0.183354792	0.77591171	-3.609382595	-0.563502877	6	TNXB
cg11228758	0.000641677	0.313535795	1	M	-0.306361456	-0.476273099	-0.136449813	-0.436765962	-3.609347194	-0.563589391	1	LEPR
cg23831005	0.000641727	0.313535795	1	F	0.393543381	0.175278119	0.611808644	-3.557929309	3.609322295	-0.56365024	4	ARHGEF38
cg14280384	0.00064207	0.313535795	1	M	-0.330272452	-0.5134553	-0.147089604	-0.530196792	-3.609152375	-0.564065483	19	NA
cg13356896	0.000642588	0.313535795	1	F	0.651783352	0.290251433	1.01331527	-1.424994844	3.608895376	-0.564693509	2	BOLL
cg25030644	0.000642708	0.313535795	1	F	0.196219558	0.087378481	0.305060635	-2.51302417	3.608835919	-0.564838799	1	CDC42BPA
cg01026796	0.000643747	0.313793048	1	M	-0.185488865	-0.288392391	-0.082585338	-1.846447178	-3.608321763	-0.566095145	5	DHX29;MTREX
cg13704403	0.00064408	0.313793048	1	M	-0.440926869	-0.685550722	-0.196303017	-4.255500951	-3.608157097	-0.566497486	4	DGKQ
cg00753399	0.000644772	0.313793048	1	M	-0.437081896	-0.679595542	-0.194568251	0.540101081	-3.607815442	-0.567332248	2	MOB1A
cg12075247	0.000644924	0.313793048	1	F	0.524820224	0.233619152	0.816021295	1.651123567	3.607740293	-0.567515851	12	RP11-96H19.1;SLC38A4
cg23438828	0.000645989	0.313822305	1	M	-0.332036202	-0.516296209	-0.147776195	0.023412872	-3.607215002	-0.568799185	14	NA
cg09656668	0.000646135	0.313822305	1	F	0.99136308	0.441205579	1.541520581	-2.291305648	3.607143138	-0.568974748	19	CTD-2666L21.1
cg02798144	0.000646381	0.313822305	1	M	-0.239076779	-0.371757037	-0.106396521	-2.70088475	-3.607021768	-0.569271247	19	MATK
cg25641572	0.000646672	0.313822305	1	M	-0.793795151	-1.234344581	-0.35324572	0.956944962	-3.606878156	-0.569622076	8	NA
cg26328922	0.000647262	0.313903491	1	F	0.606365502	0.269810828	0.942920176	0.644997364	3.606587995	-0.570330882	9	NA
cg00157515	0.000648736	0.314413227	1	F	0.428700023	0.190708282	0.666691764	0.11534292	3.605863606	-0.572100283	2	AC009501.4;OTX1
cg00763961	0.000650001	0.314572097	1	F	0.238528521	0.106087223	0.370969818	-1.847516307	3.605243161	-0.57361563	9	RP11-18B3.2;TMEM38B
cg22764436	0.000650153	0.314572097	1	M	-0.508349155	-0.790612302	-0.226086008	-2.148313025	-3.60516877	-0.57379731	2	CCDC140
cg12030941	0.000650333	0.314572097	1	M	-0.514681982	-0.800468461	-0.228895503	-0.724149621	-3.605080447	-0.57401301	4	NA
cg09844342	0.000651476	0.314920241	1	F	0.652040401	0.289926976	1.014153827	1.238973944	3.604520948	-0.575379345	5	CTD-2134P3.1
cg06829120	0.000652833	0.315273649	1	M	-0.4721162	-0.734356161	-0.209876238	1.582545088	-3.603858284	-0.576997457	6	RP3-399L15.3
cg17300736	0.000653056	0.315273649	1	M	-0.474728193	-0.738426949	-0.211029436	-0.528817059	-3.603749676	-0.577262644	11	IGF2;IGF2-AS;INS-IGF2
cg14601891	0.000654152	0.315598066	1	M	-0.343730775	-0.534692306	-0.152769243	0.249694712	-3.603215209	-0.578567578	9	RP11-235C23.6
cg06289767	0.000655358	0.315873229	1	M	-0.347814089	-0.541075591	-0.154552586	0.27593904	-3.602628597	-0.579999699	5	NA
cg03108257	0.000655619	0.315873229	1	F	0.305120793	0.135575668	0.474665919	2.116498149	3.602501498	-0.580309975	1	BCAS2
cg05633420	0.000655997	0.315873229	1	F	0.199447876	0.088615904	0.310279847	-2.021844223	3.602317846	-0.580758298	13	NA
cg14424530	0.000656507	0.31591435	1	F	0.542228167	0.240894544	0.84356179	-3.088059549	3.602070055	-0.58136317	13	SLC7A1
cg01130127	0.000657283	0.315931301	1	M	-0.240199625	-0.373700227	-0.106699022	-3.635699676	-3.601693679	-0.582281883	19	CLEC11A
cg05292619	0.000657393	0.315931301	1	M	-0.483262195	-0.751858546	-0.214665843	0.258275868	-3.601640715	-0.582411163	5	NA
cg27015469	0.000658315	0.316170024	1	M	-0.348258075	-0.541843361	-0.15467279	-0.775625027	-3.601194068	-0.583501323	6	C2;EHMT2
cg00560531	0.000660477	0.316895673	1	M	-0.373559737	-0.581269672	-0.165849802	-0.235482249	-3.60014892	-0.586051989	8	PPDPFL
cg13691247	0.000661214	0.316895673	1	F	0.35622712	0.158135054	0.554319186	1.54864606	3.599793361	-0.586919626	12	ATP5MC2
cg07114353	0.000661349	0.316895673	1	F	0.253435296	0.112501537	0.394369055	-3.716351388	3.599728418	-0.587078096	18	NA
cg15935527	0.000662302	0.316895673	1	F	0.530608114	0.235502667	0.825713561	-1.931961695	3.599269243	-0.588198497	18	MBP
cg10865363	0.000662338	0.316895673	1	F	0.454702019	0.201811624	0.707592414	2.362408299	3.59925173	-0.588241228	17	RP11-13K12.1
cg09626894	0.000662383	0.316895673	1	F	0.696348129	0.309059766	1.083636492	-2.064095329	3.599230326	-0.588293453	7	CFTR
cg11223933	0.000663533	0.316930086	1	M	-0.242367892	-0.377186503	-0.107549281	-0.794232583	-3.598677352	-0.58964261	17	CTD-2020K17.3;FMNL1
cg16117386	0.00066426	0.316930086	1	M	-0.443903916	-0.690852121	-0.19695571	-1.402606344	-3.598328219	-0.590494373	6	DST
cg09531892	0.000664278	0.316930086	1	F	0.526692745	0.23368756	0.81969793	-0.739402729	3.598319355	-0.590515997	8	LRP12;ZFPM2
cg19490311	0.000665374	0.316930086	1	M	-0.285892653	-0.444961232	-0.126824073	1.576768	-3.597793777	-0.591798133	10	SLIT1
cg01532746	0.000665457	0.316930086	1	F	0.366908464	0.162761038	0.57105589	-2.459598946	3.597754254	-0.591894543	20	NA
cg12429953	0.000665961	0.316930086	1	F	0.205007218	0.090933792	0.319080644	-3.62656804	3.597512744	-0.592483662	18	NA
cg16053005	0.000666229	0.316930086	1	M	-0.447583277	-0.696643657	-0.198522897	0.769975155	-3.597384663	-0.592796084	4	NA
cg26451984	0.00066675	0.316930086	1	M	-0.288822963	-0.449551358	-0.128094568	0.58224151	-3.597135406	-0.593404064	2	HDAC4
cg07747428	0.000666919	0.316930086	1	F	0.479197088	0.212520511	0.745873665	-3.328461671	3.597054124	-0.593602319	3	AC078828.1
cg23190268	0.000667453	0.316930086	1	M	-0.381086978	-0.593179618	-0.168994338	0.815052133	-3.596799133	-0.594224253	7	AC093627.12
cg04646987	0.000667456	0.316930086	1	F	0.384759508	0.170622837	0.598896179	3.984232014	3.596797505	-0.594228224	5	TRIO
cg14986671	0.00066757	0.316930086	1	M	-0.224433761	-0.349343542	-0.09952398	0.814563969	-3.596743061	-0.594361011	10	EBF3
cg14009348	0.000668874	0.317086016	1	M	-0.267133659	-0.415834022	-0.118433296	1.387769042	-3.596120691	-0.595878879	2	XDH
cg20528183	0.000669573	0.317086016	1	F	0.262290769	0.116272682	0.408308856	-0.390391713	3.595787558	-0.59669128	7	PEG10;SGCE
cg19013279	0.000670138	0.317086016	1	M	-0.496858658	-0.773482101	-0.220235215	1.683729797	-3.595518718	-0.597346859	8	SFRP1
cg02519751	0.00067037	0.317086016	1	F	0.683570913	0.302984737	1.064157089	-1.295203434	3.595408483	-0.597615665	3	ZIC1
cg05483125	0.000670377	0.317086016	1	F	0.205498109	0.091084505	0.319911712	-2.505798181	3.595405179	-0.597623721	16	NA
cg07395969	0.000670458	0.317086016	1	M	-0.318418551	-0.495703905	-0.141133196	-0.901121468	-3.595366561	-0.59771789	1	CAPN2
cg12572987	0.000672023	0.317624064	1	M	-0.291628293	-0.454031272	-0.129225314	-3.644979862	-3.594622908	-0.599531138	11	AP002884.2;SDHD;TIMM8B
cg16072004	0.000672972	0.317634833	1	F	0.258885788	0.11469851	0.403073067	-0.339342585	3.594172694	-0.60062879	5	SLC34A1
cg22690212	0.000673762	0.317634833	1	F	0.46946191	0.207966335	0.730957484	-0.259679868	3.593798237	-0.601541682	1	TXNIP
cg21969395	0.000673979	0.317634833	1	F	0.693677182	0.307280133	1.080074231	-2.230159985	3.593695555	-0.601792003	4	LRAT
cg23845889	0.000674777	0.317634833	1	M	-0.224993926	-0.35033483	-0.099653023	-3.014544183	-3.593317948	-0.602712504	8	MTMR7
cg17482224	0.000674963	0.317634833	1	F	0.262185345	0.116122061	0.40824863	-0.409665155	3.593230068	-0.602926723	1	DNAH14
cg18406708	0.000675409	0.317634833	1	F	0.311857038	0.1381115	0.485602576	-0.239341065	3.593019419	-0.603440199	2	RMDN2;RMDN2-AS1
cg23406699	0.000675455	0.317634833	1	M	-0.318311665	-0.495654363	-0.140968967	1.382072964	-3.592997514	-0.603493591	16	LINC02167;RNA5SP420;RNA5SP421;RNA5SP422;RNA5SP423
cg15722243	0.000675493	0.317634833	1	F	0.492710372	0.2182026	0.767218144	-1.192608512	3.592979453	-0.603537616	4	LINC01182
cg18911668	0.000675891	0.317634833	1	M	-0.20601136	-0.320794151	-0.091228569	-0.577743059	-3.592791889	-0.6039948	2	NA
cg24423282	0.000676842	0.317881165	1	F	1.035615153	0.458532144	1.612698162	-1.636989051	3.592342883	-0.60508919	11	AGBL2
cg03830559	0.000678074	0.318089523	1	F	0.263047375	0.116443993	0.409650756	-2.389494941	3.591762886	-0.606502738	2	VRK2
cg22754570	0.000678286	0.318089523	1	F	1.001490692	0.443317451	1.559663932	-2.335418982	3.591662987	-0.606746195	21	CYYR1
cg27072488	0.00067857	0.318089523	1	M	-0.300875445	-0.468572322	-0.133178569	0.689324387	-3.591529573	-0.607071324	11	ABCC8
cg10079263	0.000679055	0.31811636	1	M	-0.308920168	-0.481111812	-0.136728525	-1.623593912	-3.591301485	-0.607627158	7	NA
cg04364561	0.000679742	0.318237898	1	F	0.226547102	0.100258726	0.352835477	-3.81312775	3.590978526	-0.608414147	3	FGF12;FGF12-AS2
cg05001009	0.000680282	0.318290428	1	F	0.38259254	0.169301783	0.595883296	-3.833703427	3.590724919	-0.609032111	2	AC007682.1;NRXN1
cg01082798	0.00068166	0.318734492	1	M	-0.493901354	-0.769294974	-0.218507734	1.039024785	-3.590079093	-0.610605686	7	NA
cg14633815	0.000682618	0.318807168	1	F	0.667730264	0.295365196	1.040095332	-2.150305829	3.589630954	-0.611697492	11	NAV2;RP11-359E10.1
cg15534876	0.000682673	0.318807168	1	M	-0.25412621	-0.395842727	-0.112409694	0.067164071	-3.589605033	-0.611760643	1	NA
cg24171640	0.000684121	0.319188405	1	M	-0.369330255	-0.575330489	-0.163330022	1.809038335	-3.588928844	-0.6134079	20	PLCB1
cg22732770	0.000684367	0.319188405	1	F	0.16648107	0.073620451	0.259341689	-0.234317024	3.588814065	-0.613687493	2	NA
cg14595683	0.000684778	0.319188405	1	M	-0.307054589	-0.478334133	-0.135775046	0.769863061	-3.588622449	-0.614154248	8	ZFHX4;ZFHX4-AS1
cg27299406	0.000685274	0.319219488	1	F	0.544418942	0.240714521	0.848123362	-3.449515587	3.588391244	-0.614717416	2	HAAO
cg11407507	0.000686829	0.319743686	1	M	-0.368450654	-0.574032536	-0.162868771	-0.665856082	-3.587667336	-0.616480575	15	NA
cg19987137	0.000689305	0.320532366	1	F	0.403126298	0.178124615	0.628127981	-0.068064066	3.586518193	-0.619279024	20	RP5-850E9.3
cg09991587	0.000689386	0.320532366	1	M	-0.363852596	-0.56693609	-0.160769101	0.742233483	-3.586480915	-0.619369796	7	NA
cg20934138	0.000691174	0.320926334	1	M	-0.238128798	-0.37107052	-0.105187076	-0.914787902	-3.585653289	-0.621384945	22	AC008079.10;PEX26;TUBA8
cg00758229	0.00069123	0.320926334	1	F	0.287580287	0.127029797	0.448130776	-1.774464857	3.58562736	-0.621448074	3	RARB
cg00332961	0.000691528	0.320926334	1	M	-0.266033859	-0.41456109	-0.117506628	-0.407691826	-3.585489896	-0.621782752	2	NA
cg17717282	0.000694423	0.321984988	1	F	0.55383823	0.244514108	0.863162352	0.626077172	3.584155274	-0.625031717	4	CFAP299;RP11-395C17.1
cg02371916	0.000695001	0.321984988	1	F	0.285658767	0.126103691	0.445213843	-1.024169612	3.583889458	-0.625678731	13	MCF2L;MCF2L-AS1
cg20896300	0.000695108	0.321984988	1	M	-0.333917708	-0.520430446	-0.147404971	3.143520079	-3.583840131	-0.625798792	7	BBS9
cg03033080	0.000695718	0.32204133	1	M	-0.511274139	-0.796873215	-0.225675062	-4.809427226	-3.58356017	-0.6264802	12	RFC5
cg26774164	0.000696333	0.32204133	1	M	-0.239672208	-0.373564292	-0.105780124	0.399593938	-3.583277565	-0.627168013	15	CCDC33
cg06403553	0.0006967	0.32204133	1	M	-0.617891195	-0.963090262	-0.272692127	1.890076254	-3.583109388	-0.627577312	6	PGK2
cg04925767	0.000697231	0.32204133	1	F	0.383322669	0.16915613	0.597489208	-0.973887566	3.582865941	-0.628169779	9	NA
cg14089562	0.000697396	0.32204133	1	M	-0.345062451	-0.537856657	-0.152268245	-1.662720958	-3.582790373	-0.628353682	1	TRABD2B
cg16578636	0.000698145	0.322126377	1	M	-0.289595357	-0.451414335	-0.127776379	-0.604371226	-3.582447342	-0.629188452	10	PCGF5
cg19904347	0.000698446	0.322126377	1	M	-0.31250068	-0.487125336	-0.137876024	-1.602837055	-3.582309271	-0.629524439	19	NOVA2
cg05216340	0.000699362	0.322348618	1	F	0.64984423	0.286670342	1.013018118	-1.110971089	3.581890673	-0.630543021	4	KCTD8
cg12867776	0.000700215	0.32249861	1	F	0.188462631	0.083126379	0.293798882	0.100825823	3.581500874	-0.631491464	13	IL17D
cg00539912	0.000700837	0.32249861	1	F	0.258274431	0.113907266	0.402641596	-3.749321784	3.581217176	-0.63218171	20	NA
cg04072419	0.000700989	0.32249861	1	F	0.279144259	0.123108517	0.435180002	1.434010856	3.58114811	-0.632349745	2	AC007040.8
cg18081419	0.000701551	0.322557716	1	F	0.365727054	0.161278726	0.570175382	-3.307109092	3.580891805	-0.63297331	19	CTB-32O4.2;UQCRFS1
cg13799838	0.000702319	0.322598115	1	F	0.236325481	0.104202164	0.368448799	0.92889878	3.580541862	-0.633824644	9	TLE1
cg14210988	0.000702507	0.322598115	1	F	0.328975977	0.145049845	0.51290211	-1.744076274	3.580456659	-0.634031917	1	LINC00624
cg02165680	0.000704488	0.323209522	1	M	-0.283713372	-0.442373674	-0.125053069	-1.480250254	-3.579556321	-0.636221994	18	NA
cg03360551	0.000704708	0.323209522	1	M	-0.341685724	-0.532771075	-0.150600372	0.147172528	-3.579456688	-0.636464332	20	NINL
cg03294491	0.000708504	0.324510313	1	F	0.206880374	0.091128414	0.322632334	1.138155688	3.577738665	-0.640642495	18	SMAD2
cg01441308	0.000708703	0.324510313	1	F	0.610686554	0.268991798	0.95238131	0.898935694	3.577648906	-0.640860754	2	BIN1
cg25071680	0.000708853	0.324510313	1	M	-0.553948669	-0.863902992	-0.243994346	1.103151633	-3.5775812	-0.641025386	18	DOK6
cg09566069	0.000710249	0.324857168	1	F	0.335561374	0.147769618	0.523353131	-1.17173815	3.576952016	-0.642555211	9	ARHGEF39;CA9
cg27112565	0.000710485	0.324857168	1	F	0.524406308	0.230921689	0.817890927	-2.510688604	3.576845943	-0.642813107	2	AC007682.1;NRXN1
cg00242526	0.000711632	0.325055473	1	F	0.227497537	0.100159896	0.354835178	0.827900337	3.576329894	-0.644067713	2	ING5
cg08434603	0.000711793	0.325055473	1	M	-0.459248351	-0.716309525	-0.202187177	2.007677274	-3.576257595	-0.644243478	13	CLDN10
cg09366624	0.000713254	0.325292851	1	M	-0.300559792	-0.468826969	-0.132292615	1.178245738	-3.575601793	-0.645837682	2	NDUFA10
cg00248488	0.000713447	0.325292851	1	M	-0.401851375	-0.626831687	-0.176871063	1.934233923	-3.575515114	-0.646048381	12	PRMT8
cg10124919	0.000713625	0.325292851	1	M	-0.650359807	-1.014478067	-0.286241548	0.465334447	-3.575435184	-0.646242669	8	CSMD1
cg07627103	0.000714313	0.325406572	1	M	-0.251872871	-0.392901589	-0.110844153	-4.587545205	-3.575127291	-0.646991057	15	POLG;RP11-217B1.2
cg12452738	0.000714989	0.325515271	1	F	0.342092687	0.150531843	0.53365353	-0.915989281	3.574824479	-0.647727056	3	NA
cg20227153	0.000715752	0.325605992	1	M	-0.292910308	-0.456946258	-0.128874358	-1.739088333	-3.574483454	-0.648555892	12	RP11-1028N23.2;RP11-1028N23.3
cg07204134	0.000716064	0.325605992	1	M	-0.211475909	-0.329911507	-0.09304031	2.134057345	-3.574343733	-0.648895462	19	DPP9
cg15772260	0.00071726	0.32574373	1	M	-0.296048984	-0.461873907	-0.130224061	0.495244272	-3.573809872	-0.650192852	14	BCL11B
cg01590314	0.000717744	0.32574373	1	F	0.192977401	0.08487909	0.301075713	-3.039953223	3.573594055	-0.6507173	8	CYHR1;KIFC2
cg22658238	0.000718446	0.32574373	1	M	-0.261293797	-0.407673065	-0.114914529	1.455433598	-3.573281258	-0.651477382	10	NA
cg21472830	0.000719647	0.32574373	1	F	0.325636196	0.143184418	0.508087974	2.606190751	3.572746872	-0.652775829	2	NCKAP5;NCKAP5-IT1
cg01518259	0.000719726	0.32574373	1	M	-0.385318125	-0.601211412	-0.169424837	0.023733017	-3.572711699	-0.652861287	16	NA
cg09919392	0.000719751	0.32574373	1	M	-0.409863128	-0.639509686	-0.180216571	-0.727678417	-3.572700288	-0.652889012	16	RP11-14K3.2
cg09512891	0.000720209	0.32574373	1	F	0.496519096	0.218303303	0.774734889	0.374943011	3.572496817	-0.653383372	6	NA
cg14497670	0.000720403	0.32574373	1	F	0.410740245	0.180583588	0.640896902	-2.082756893	3.572410779	-0.653592406	20	FOXA2
cg13871633	0.000720948	0.32574373	1	F	0.452239933	0.198811923	0.705667943	2.197468318	3.572168767	-0.654180377	3	KRBOX1;RP11-136C24.3;RP11-141M3.6;ZNF662
cg04266915	0.000720975	0.32574373	1	M	-0.241927108	-0.377499632	-0.106354583	-0.12866521	-3.572156889	-0.654209234	19	ZSCAN18
cg04171339	0.000721187	0.32574373	1	M	-0.501129898	-0.781963397	-0.220296398	-4.003461291	-3.572062723	-0.654438005	4	TBC1D14
cg27287254	0.000721701	0.325778218	1	M	-0.224825029	-0.350825163	-0.098824894	-3.217948551	-3.571834453	-0.654992557	6	COL11A2
cg06522768	0.000722534	0.325956389	1	F	0.446748615	0.196348532	0.697148698	-3.450027796	3.571465176	-0.655889627	2	RMDN2;RMDN2-AS1
cg14269869	0.000724273	0.325988669	1	M	-0.714601832	-1.115218417	-0.313985248	2.308881978	-3.570695989	-0.657758011	8	CTA-392E5.1
cg04391789	0.00072432	0.325988669	1	M	-0.282622448	-0.441065788	-0.124179107	1.76937172	-3.570675115	-0.657808709	16	ZNF423
cg19821049	0.000724842	0.325988669	1	F	0.624173023	0.274227532	0.974118513	0.249127763	3.570444336	-0.658369235	15	GABRB3
cg10515232	0.000725056	0.325988669	1	M	-0.310807624	-0.485067951	-0.136547297	1.478272383	-3.570350173	-0.658597935	2	HDAC4
cg11382055	0.000725243	0.325988669	1	F	0.341355281	0.149963385	0.532747177	-1.720811348	3.570267489	-0.658798752	1	KCNK1
cg11389917	0.000725729	0.325988669	1	F	0.330073918	0.144996155	0.515151681	1.321080955	3.570052813	-0.659320132	9	TRMO;Y_RNA
cg00010734	0.000725769	0.325988669	1	F	0.287070237	0.126104534	0.44803594	-0.142386217	3.570035144	-0.659363043	6	NA
cg04175248	0.000726507	0.325988669	1	M	-0.398540987	-0.622030794	-0.17505118	2.321703597	-3.569710079	-0.660152485	8	HMBOX1
cg26805749	0.000726552	0.325988669	1	F	0.588568938	0.258515311	0.918622566	-2.868392511	3.569690002	-0.660201242	11	SOX6
cg10753889	0.000728349	0.326597922	1	F	0.226733826	0.099559415	0.353908236	0.168510843	3.568898992	-0.662122085	11	APOA1;APOA1-AS
cg10569039	0.000729168	0.326633096	1	M	-0.319424563	-0.498607028	-0.140242098	-1.880659106	-3.568539234	-0.662995619	7	GLI3
cg00744791	0.000729414	0.326633096	1	F	0.297074199	0.130424227	0.463724172	-2.488918226	3.568431483	-0.663257241	6	NA
cg03488202	0.000730444	0.326633096	1	F	0.353929461	0.155360183	0.552498738	1.524611059	3.567979356	-0.664354966	16	DNAAF1
cg13442966	0.000731066	0.326633096	1	M	-0.392436382	-0.612626477	-0.172246287	0.352434015	-3.567706823	-0.665016616	18	MBP
cg04418091	0.000731733	0.326633096	1	F	0.365516413	0.160413902	0.570618924	0.716106438	3.567414554	-0.665726146	12	ATP5MC2
cg14905105	0.000731843	0.326633096	1	M	-0.216392897	-0.337819246	-0.094966548	-0.692870001	-3.567366564	-0.665842648	20	PSMF1;TMEM74B
cg12027248	0.000732454	0.326633096	1	M	-0.828589659	-1.293577909	-0.363601409	0.572083301	-3.567099342	-0.666491338	8	CSMD1
cg15576116	0.000733343	0.326633096	1	M	-0.189581868	-0.295983079	-0.083180658	-2.915608893	-3.566710856	-0.667434354	5	AC008781.7;DIAPH1
cg08486172	0.000733663	0.326633096	1	M	-0.438401392	-0.68446008	-0.192342704	0.7848492	-3.566571166	-0.667773424	8	NA
cg06992213	0.000733875	0.326633096	1	M	-0.409067244	-0.638667706	-0.179466782	-1.320471799	-3.566478586	-0.667998139	6	NA
cg07044785	0.000734308	0.326633096	1	M	-0.375191744	-0.585789782	-0.164593706	-1.60716213	-3.566289759	-0.668456462	17	NA
cg12451425	0.000735315	0.326633096	1	F	0.216372837	0.094906133	0.33783954	2.347871014	3.565850787	-0.669521883	17	HOXB-AS1;HOXB-AS3
cg14250961	0.00073611	0.326633096	1	M	-0.403588002	-0.630174972	-0.177001032	0.753339598	-3.565504499	-0.670362299	10	EBF3
cg11717462	0.000736195	0.326633096	1	F	0.379528346	0.166447	0.592609693	-2.687361872	3.565467317	-0.670452534	3	SSUH2
cg06060754	0.00073632	0.326633096	1	F	0.596097175	0.261420936	0.930773414	-3.247764183	3.565413116	-0.670584071	5	RGS14
cg18063733	0.000736431	0.326633096	1	F	0.790005432	0.346454189	1.233556674	-1.17359266	3.565364626	-0.670701747	5	CTD-2089N3.2;CTD-2089N3.3
cg11841288	0.000736759	0.326633096	1	F	0.411962884	0.180655665	0.643270104	2.168357494	3.565221987	-0.671047901	1	NA
cg23431988	0.000737019	0.326633096	1	F	0.316250891	0.138678028	0.493823754	2.41888535	3.565109179	-0.671321657	8	CTD-2530N21.4;PIWIL2
cg24682012	0.000737555	0.326633096	1	F	0.304330438	0.133439663	0.475221213	-1.89493368	3.564876138	-0.671887168	11	SMPD1
cg13883696	0.000737683	0.326633096	1	M	-0.267178493	-0.41720966	-0.117147325	-1.197481912	-3.564820614	-0.672021903	1	NFIA
cg16689238	0.000737821	0.326633096	1	M	-0.31533765	-0.49241505	-0.13826025	-0.501338968	-3.564760562	-0.672167625	16	RARRES2P7
cg13139335	0.000738308	0.326633096	1	F	0.559301583	0.245207986	0.873395179	1.187927708	3.56454942	-0.672679967	8	C8orf37-AS1
cg27595997	0.000738865	0.326633096	1	F	0.954671508	0.41850898	1.490834035	-4.063058151	3.564307606	-0.673266715	16	PLCG2;RP11-960L18.1
cg12110659	0.000738996	0.326633096	1	F	0.411791741	0.18051761	0.643065871	0.132359104	3.564250746	-0.673404677	18	CDH7
cg24954845	0.000739411	0.326633096	1	F	0.552908632	0.242363498	0.863453767	-3.046182302	3.564070737	-0.673841442	4	PRKG2
cg02901828	0.000740491	0.326737907	1	M	-0.640423185	-1.000168712	-0.280677657	0.216129909	-3.563603001	-0.674976267	1	AGBL4;RP11-141A19.1
cg23244095	0.000741265	0.326737907	1	F	0.269214879	0.117974351	0.420455407	-0.019059206	3.5632685	-0.675787784	1	TMEM240
cg00830934	0.000741346	0.326737907	1	F	0.191590061	0.083956825	0.299223296	1.843114166	3.563233244	-0.675873314	5	CTNNA1
cg00775467	0.000741585	0.326737907	1	F	0.45976634	0.201467088	0.718065593	-1.295661241	3.563130247	-0.67612318	19	CTD-2616J11.15
cg09088834	0.000742696	0.326737907	1	F	0.456924652	0.200187294	0.713662009	-2.113477116	3.562650308	-0.677287437	20	NINL
cg10821044	0.000743456	0.326737907	1	F	0.492419251	0.215712697	0.769125804	-4.966868539	3.562322652	-0.678082227	17	GLOD4;MRM3
cg18535459	0.000744298	0.326737907	1	M	-0.640221767	-1.000020073	-0.280423461	-2.121208063	-3.561959649	-0.678962708	19	ZSCAN1
cg03911627	0.000744759	0.326737907	1	F	0.248055122	0.108642827	0.387467418	-4.361209168	3.561761173	-0.6794441	6	NA
cg04846307	0.000745925	0.326737907	1	F	0.365891708	0.160223764	0.571559651	-1.696047831	3.561259619	-0.680660518	5	HAND1
cg18702948	0.000745942	0.326737907	1	F	0.24263369	0.106248877	0.379018502	-0.308515202	3.561252494	-0.680677797	17	NA
cg15362619	0.000746032	0.326737907	1	F	0.216494612	0.094801302	0.338187922	-0.622573718	3.561213919	-0.68077135	2	STK17B
cg06546806	0.000746041	0.326737907	1	M	-0.637572489	-0.995957339	-0.279187639	-0.463879209	-3.56121014	-0.680780514	2	AC079135.1
cg01343041	0.000746075	0.326737907	1	F	0.426252896	0.186651558	0.665854234	-0.53081696	3.56119519	-0.680816771	2	AC008073.7;FAM228A;RP11-507M3.1
cg12479047	0.000746171	0.326737907	1	F	0.233479997	0.102236858	0.364723136	-0.820312485	3.561153914	-0.680916871	3	RARB
cg25408608	0.000746241	0.326737907	1	M	-0.249834202	-0.390271498	-0.109396906	1.834440124	-3.561124088	-0.680989204	20	NINL
cg05820861	0.000747729	0.327196798	1	M	-0.366409616	-0.57241346	-0.160405771	0.206355029	-3.560485416	-0.682538001	13	C1QTNF9;RP11-307N16.6
cg09018399	0.000749067	0.327589303	1	F	0.583618884	0.255442217	0.91179555	-2.938604529	3.559912392	-0.683927462	8	RP11-159H10.3;SLCO5A1
cg23318843	0.00075025	0.327760583	1	F	0.601793234	0.263348759	0.940237709	-3.047393077	3.559406144	-0.6851549	5	CTD-2314G24.2;ISL1
cg11410023	0.000750784	0.327760583	1	F	0.537555148	0.235218354	0.839891941	-0.895700398	3.559177905	-0.685708249	3	EPHA6
cg20624830	0.00075114	0.327760583	1	F	0.74621788	0.326505157	1.165930602	-3.906013664	3.559026247	-0.686075923	10	SPAG6
cg00996273	0.000751222	0.327760583	1	F	0.267107962	0.116870724	0.417345201	0.356987912	3.558991212	-0.686160858	11	KCNQ1
cg26844804	0.000752239	0.327967686	1	M	-0.350700314	-0.547978871	-0.153421756	-0.602836937	-3.558557148	-0.68721313	15	NA
cg08863589	0.000752579	0.327967686	1	F	0.370990535	0.162289686	0.579691384	0.994246924	3.558412481	-0.687563819	15	PCSK6;PCSK6-AS1
cg05012048	0.000753242	0.328064575	1	M	-0.217039085	-0.339144194	-0.094933976	1.395805556	-3.558129823	-0.688248991	2	HDAC4
cg26385283	0.000755589	0.328649735	1	F	0.35561993	0.155493808	0.555746051	-2.770627477	3.557132046	-0.690667386	18	HMSD
cg03892543	0.000755882	0.328649735	1	M	-0.455110234	-0.711233769	-0.198986699	-3.00715487	-3.557007559	-0.690969088	16	COTL1
cg24608182	0.000755912	0.328649735	1	F	0.264918835	0.115829269	0.4140084	0.076963161	3.556995059	-0.690999381	1	BOLA1
cg00804031	0.000756849	0.328864643	1	M	-0.340390633	-0.531975197	-0.148806069	-4.006619953	-3.55659784	-0.691962023	19	PIAS4
cg06579118	0.000758299	0.329173505	1	M	-0.224884783	-0.351480194	-0.098289372	-3.94516327	-3.555983863	-0.693449848	1	NPPB
cg26184028	0.000759093	0.329173505	1	F	0.388478623	0.169769916	0.60718733	-2.203257977	3.555647718	-0.694264352	6	CCDC170
cg14273620	0.000759625	0.329173505	1	M	-0.346695623	-0.541893332	-0.151497914	-0.730030334	-3.555423321	-0.694808056	2	HDAC4
cg20620576	0.000759753	0.329173505	1	M	-0.513111825	-0.802010143	-0.224213507	-0.741061111	-3.555369026	-0.694939606	13	MYO16
cg23713934	0.000760218	0.329173505	1	F	0.246904999	0.107881935	0.385928063	2.154130356	3.555172686	-0.69541531	1	DUSP27
cg21146568	0.000760645	0.329173505	1	M	-0.407392436	-0.636791653	-0.177993219	-0.977187666	-3.554992624	-0.695851562	21	AF127936.5
cg00507008	0.000760878	0.329173505	1	F	0.272811104	0.119189235	0.426432973	2.089949163	3.554894141	-0.69609016	12	NA
cg14220722	0.000761101	0.329173505	1	M	-0.218152779	-0.340999406	-0.095306151	0.506628777	-3.554800115	-0.696317956	9	GRIN1
cg22068464	0.000762443	0.329384741	1	M	-0.309504243	-0.483820603	-0.135187883	-1.113419606	-3.554234941	-0.697687123	2	NA
cg26852625	0.000762822	0.329384741	1	M	-0.723966868	-1.131731662	-0.316202074	1.304923024	-3.554075411	-0.698073572	8	CSMD1
cg11846581	0.000763307	0.329384741	1	F	0.211528772	0.092381141	0.330676404	-3.028132326	3.553871408	-0.698567739	15	MAN2C1;RP11-817O13.8
cg16705245	0.000763719	0.329384741	1	F	0.272074768	0.118815979	0.425333558	-3.027055719	3.553698267	-0.698987133	2	MIR1258;ZNF385B
cg22937563	0.000764483	0.329384741	1	M	-0.237096818	-0.370664709	-0.103528927	0.342915724	-3.553377364	-0.699764416	1	LMX1A
cg17064250	0.000764653	0.329384741	1	F	0.43265479	0.188914916	0.676394664	-1.670858547	3.55330599	-0.699937292	6	RUNX2
cg07804289	0.000764691	0.329384741	1	M	-0.302013486	-0.472156193	-0.131870779	-0.615018837	-3.553290149	-0.69997566	1	NA
cg04248796	0.00076608	0.329515343	1	M	-0.285234173	-0.445950399	-0.124517946	0.354900001	-3.552707898	-0.701385852	1	NA
cg16346032	0.000766654	0.329515343	1	F	0.185558125	0.080997654	0.290118596	-1.800682337	3.552467539	-0.701967954	1	NA
cg00465188	0.000768048	0.329515343	1	F	0.218776839	0.095477658	0.34207602	-2.484188861	3.551884413	-0.703380076	18	FHOD3
cg08913262	0.000768159	0.329515343	1	M	-0.257800208	-0.403094255	-0.11250616	-0.272477611	-3.551837723	-0.703493135	6	LRP11;RP11-350J20.5
cg22220502	0.000768734	0.329515343	1	M	-0.280995727	-0.439373284	-0.12261817	-1.788508477	-3.551597571	-0.704074655	12	PAWR
cg04576568	0.000768894	0.329515343	1	M	-0.252100934	-0.3941952	-0.110006669	-2.328082101	-3.55153075	-0.704236456	2	AC053503.11;ASIC4
cg22885540	0.000769599	0.329515343	1	M	-0.45745354	-0.715314179	-0.199592901	-0.43742997	-3.551236632	-0.704948611	7	NA
cg15558727	0.000771143	0.329515343	1	M	-0.45414208	-0.710182487	-0.198101672	0.250305355	-3.550593138	-0.706506605	13	MIR4500HG
cg06632759	0.000771406	0.329515343	1	F	0.272524531	0.118873396	0.426175666	-0.501806607	3.550483523	-0.706771983	19	CTC-454I21.3;ZNF585B
cg10973720	0.000772209	0.329515343	1	M	-0.177223372	-0.277152482	-0.077294263	1.631429999	-3.550149606	-0.707580366	2	HDAC4
cg24832715	0.000772253	0.329515343	1	F	0.595326065	0.259643973	0.931008156	0.139154446	3.550131166	-0.707625006	2	LINC01250
cg02538126	0.000773359	0.329515343	1	F	0.265494005	0.115772499	0.415215512	-2.45443959	3.54967185	-0.708736895	4	NA
cg03782584	0.000773735	0.329515343	1	F	0.183980414	0.080222754	0.287738074	-2.204090692	3.549515677	-0.709114929	2	AC097721.2;SPOPL
cg17457637	0.000774274	0.329515343	1	F	0.541633089	0.236154261	0.847111918	-2.723070585	3.549292125	-0.709656049	7	HOXA-AS2;HOXA-AS3;HOXA3;HOXA4;RP1-170O19.22
cg14422334	0.00077502	0.329515343	1	F	0.193534551	0.084372344	0.302696758	1.835113874	3.54898266	-0.710405094	16	NA
cg14417917	0.000775147	0.329515343	1	M	-0.200375382	-0.313397791	-0.087352973	-1.022841729	-3.548930373	-0.710531647	9	LRRC26;RP11-350O14.18;TMEM210
cg03061435	0.000775637	0.329515343	1	M	-0.315698625	-0.493779694	-0.137617557	-0.698136564	-3.548727171	-0.711023462	1	MFSD4A
cg25580287	0.000775717	0.329515343	1	M	-0.351047416	-0.549070083	-0.153024748	0.405081802	-3.548693961	-0.711103839	8	NA
cg12854979	0.00077579	0.329515343	1	F	0.210003636	0.091541477	0.328465794	1.498343064	3.548663714	-0.711177044	17	NA
cg02862748	0.000775899	0.329515343	1	M	-0.381851112	-0.597254422	-0.166447803	-1.311781103	-3.548618908	-0.711285486	1	TBX15
cg06240947	0.000776689	0.329515343	1	M	-0.568387079	-0.889045409	-0.24772875	-1.334644645	-3.548291945	-0.712076795	8	NA
cg04433323	0.000776806	0.329515343	1	F	0.258665735	0.112736219	0.404595251	-2.591890022	3.548243657	-0.712193657	3	NA
cg24543400	0.000777043	0.329515343	1	F	0.363300953	0.158334501	0.568267405	-4.018074348	3.54814556	-0.71243106	2	TRIB2
cg15888838	0.000777048	0.329515343	1	F	0.290093029	0.126428798	0.45375726	3.533651574	3.548143643	-0.712435699	4	LINC01088
cg19678070	0.000777635	0.329515343	1	M	-0.353301742	-0.552640597	-0.153962888	-2.307416432	-3.547901014	-0.713022862	3	CLCN2;EIF2B5;POLR2H
cg14542922	0.000777739	0.329515343	1	M	-0.325762067	-0.509564793	-0.141959341	-3.689590581	-3.547858071	-0.713126782	7	DGKB
cg10432265	0.000777781	0.329515343	1	F	0.635048393	0.27673719	0.993359596	-2.909457006	3.547840672	-0.713168888	11	SRSF8
cg05527996	0.000777842	0.329515343	1	F	0.26722213	0.116447229	0.41799703	-3.346635894	3.547815643	-0.713229455	11	LMO2
cg06048819	0.000777848	0.329515343	1	M	-0.238504078	-0.37307547	-0.103932686	-2.53145037	-3.547813138	-0.713235516	3	RNU2-37P;RUVBL1;RUVBL1-AS1
cg11858305	0.000778374	0.329550653	1	F	0.479648214	0.208999243	0.750297185	-0.192758172	3.54759575	-0.71376157	18	PSMA8
cg20569855	0.000779085	0.329663953	1	M	-0.277922618	-0.434757748	-0.121087489	0.01296884	-3.547302461	-0.714471266	1	PSRC1
cg14681629	0.000779702	0.32973702	1	F	0.690738097	0.30091824	1.080557954	-2.218239462	3.547048495	-0.71508578	5	AC025171.1;ANXA2R;CTD-2201E18.3
cg26206396	0.000781245	0.330123539	1	M	-0.465021407	-0.727504466	-0.202538347	-0.036525644	-3.546413237	-0.716622786	14	FOXG1;FOXG1-AS1
ch.2.80942047R	0.000781744	0.330123539	1	F	0.295611223	0.128742725	0.462479722	-3.753814461	3.546208235	-0.717118756	2	AC084193.1
cg01950866	0.000781948	0.330123539	1	M	-0.207092602	-0.323996312	-0.090188892	1.387757581	-3.546124382	-0.71732162	16	C16orf70
cg14391737	0.000782803	0.330297237	1	M	-0.311763527	-0.487771383	-0.135755671	-2.366518158	-3.545772981	-0.718171724	11	PRSS23
cg22154859	0.000783473	0.330392235	1	M	-0.236014996	-0.369268916	-0.102761076	0.505401987	-3.545498283	-0.718836237	20	PFDN4
cg10327756	0.0007842	0.330511362	1	F	0.245670927	0.106953614	0.38438824	0.041322837	3.545200245	-0.719557177	4	ADAM29
cg19237617	0.00078496	0.330603736	1	F	0.208233672	0.090644863	0.325822481	-0.785726355	3.544889	-0.720310028	3	FGD5
cg02725453	0.000785308	0.330603736	1	M	-0.179810716	-0.28135327	-0.078268162	0.077938036	-3.54474633	-0.720655111	22	ZBED4
cg17963461	0.000787644	0.331399438	1	M	-0.52200415	-0.816869284	-0.227139016	0.535031746	-3.54379186	-0.722963524	5	NA
cg05557780	0.000790435	0.332242839	1	M	-0.503509771	-0.788019224	-0.219000319	1.324954669	-3.542655133	-0.725712262	12	PDZRN4
cg15100417	0.000790802	0.332242839	1	M	-0.272484484	-0.426459015	-0.118509953	0.75820231	-3.542505736	-0.726073483	5	CTD-2587M23.1
cg04662153	0.000791035	0.332242839	1	F	0.371985242	0.161779575	0.582190909	0.206192929	3.542411135	-0.726302211	2	ASAP2
cg05918492	0.000791436	0.332242839	1	F	0.425951717	0.185238978	0.666664457	1.746661477	3.542248071	-0.726696461	4	PITX2
cg06264984	0.000792894	0.33232367	1	F	0.365590637	0.158954488	0.572226786	-2.238710101	3.541656521	-0.728126601	2	CYP1B1;CYP1B1-AS1
cg24924631	0.000792988	0.33232367	1	M	-0.412206169	-0.645192481	-0.179219857	0.905392232	-3.541618307	-0.728218983	15	BCL2A1
cg20451561	0.00079299	0.33232367	1	F	0.18067673	0.07855498	0.28279848	-3.971357398	3.541617443	-0.72822107	8	GS1-24F4.2;XKR5
cg00248828	0.000793417	0.33232367	1	M	-0.293777728	-0.459834309	-0.127721147	-0.80651523	-3.541444577	-0.728638966	17	C17orf50;MMP28;TAF15
cg14085247	0.000794117	0.332429783	1	M	-0.242213172	-0.379134082	-0.105292262	1.078624225	-3.54116085	-0.729324834	19	CACNA1A
cg17436674	0.000796129	0.332961232	1	M	-0.365725374	-0.572514123	-0.158936625	1.478661014	-3.540347248	-0.731291425	4	AC004066.3;ARHGEF38
cg22404042	0.000796283	0.332961232	1	F	0.30100236	0.130806376	0.471198345	-2.203217613	3.540285334	-0.731441069	7	AC018464.3
cg23358699	0.000797967	0.333478078	1	M	-0.253566384	-0.396968137	-0.110164631	0.403275214	-3.539605735	-0.733083538	20	MYT1
cg15020568	0.000798676	0.333586692	1	F	0.50848833	0.220895007	0.796081653	0.819012359	3.539320283	-0.733773372	13	NA
cg14567287	0.000799683	0.333820009	1	F	0.237654564	0.103225329	0.372083799	-1.098342729	3.538914784	-0.734753256	7	DNAJB6
cg01102379	0.000803328	0.334953913	1	F	0.19315782	0.083852979	0.302462661	-1.416570514	3.537452127	-0.738287218	11	GAB2;RP11-452H21.1
cg23009290	0.000804062	0.334953913	1	M	-0.243068945	-0.380629093	-0.105508797	1.178249231	-3.537158463	-0.738996645	3	NA
cg12836863	0.000804198	0.334953913	1	F	0.339090551	0.147185879	0.530995222	-2.471601911	3.537103888	-0.739128483	13	BRCA2;ZAR1L
cg00561081	0.000804231	0.334953913	1	M	-0.21624627	-0.338628986	-0.093863554	0.678416525	-3.537090829	-0.739160029	16	AC010547.9;ZNF23
cg10012079	0.000805031	0.334953913	1	F	0.289020441	0.125437003	0.452603879	-2.249134061	3.536770685	-0.739933379	1	RP11-342M1.3;ZNF691
cg16717065	0.000805357	0.334953913	1	F	0.495993902	0.21525468	0.776733125	-3.304311796	3.53664052	-0.740247797	2	AC108025.2;LINC01248;SOX11
cg24293948	0.000805553	0.334953913	1	M	-0.249026412	-0.389981838	-0.108070987	-0.796003544	-3.536562109	-0.740437199	18	SERPINB8
cg09911585	0.000807852	0.335721715	1	F	0.326960759	0.141844488	0.512077031	1.228909027	3.535645489	-0.742651114	19	CTD-2554C21.2;ZNF573
cg21577889	0.000809659	0.335783172	1	F	0.433150334	0.187862522	0.678438146	-2.610658829	3.534926256	-0.744388045	1	HOOK1
cg16213087	0.000810227	0.335783172	1	F	0.241496029	0.104731003	0.378261054	-3.001024182	3.53470046	-0.744933295	2	NA
cg23455602	0.000810714	0.335783172	1	F	0.219424533	0.09515233	0.343696736	-3.842145981	3.534507104	-0.745400193	4	UGT8
cg16481448	0.000810869	0.335783172	1	M	-0.588742938	-0.922186285	-0.25529959	0.857448866	-3.534445812	-0.745548193	5	NA
cg04752352	0.000811366	0.335783172	1	M	-0.668215347	-1.04669019	-0.289740504	1.459874041	-3.534248665	-0.746024224	11	SERGEF
cg20695334	0.000811576	0.335783172	1	F	0.324671981	0.140774569	0.508569392	-3.791162116	3.534165384	-0.746225312	4	FGFRL1
cg19839221	0.000811611	0.335783172	1	M	-0.253810877	-0.397572436	-0.110049318	-0.951297012	-3.534151229	-0.746259488	17	CHD3;NAA38
cg09662920	0.000812205	0.335783172	1	F	0.180690725	0.078338494	0.283042956	-0.694026193	3.53391598	-0.746827494	1	GIPC2
cg00406711	0.000812227	0.335783172	1	F	0.291474579	0.126368431	0.456580728	1.403680065	3.533906967	-0.746849254	18	NA
cg12451120	0.000812516	0.335783172	1	M	-0.259410557	-0.406358752	-0.112462362	-2.346035953	-3.533792667	-0.747125222	16	C1QTNF8
cg06376357	0.000813405	0.335862765	1	F	0.386001174	0.167321466	0.604680882	2.513827843	3.533440755	-0.747974849	18	MYOM1
cg03838806	0.000813737	0.335862765	1	M	-0.385396281	-0.603741434	-0.167051127	-1.249223853	-3.533309144	-0.748292587	4	PPP2R2C
cg11948799	0.000814064	0.335862765	1	M	-0.568734106	-0.890960549	-0.246507663	1.974090217	-3.533180048	-0.748604245	16	ZNF423
cg11946449	0.000814757	0.335962426	1	M	-0.31185043	-0.488548556	-0.135152303	-1.336238414	-3.532905952	-0.749265939	11	SYT13
cg12768508	0.000816245	0.336027899	1	M	-0.363693249	-0.569800379	-0.157586118	0.6955822	-3.532318827	-0.75068321	7	NA
cg12101498	0.000816311	0.336027899	1	F	0.39887809	0.172829831	0.624926348	1.447499759	3.532292752	-0.750746151	1	DESI2
cg08995424	0.000816483	0.336027899	1	F	0.446346181	0.193392411	0.699299952	-0.598949159	3.532224845	-0.750910062	12	ATP5MC2
cg11517576	0.000817651	0.336027899	1	M	-0.397517558	-0.62282848	-0.172206636	-0.086319292	-3.531764571	-0.752021015	15	MEGF11
cg15763138	0.000817691	0.336027899	1	F	0.383247335	0.166023729	0.600470941	-1.864018321	3.531748735	-0.752059234	4	1-Mar
cg25377796	0.000818311	0.336027899	1	M	-0.308777186	-0.483803398	-0.133750974	-0.456767788	-3.531504678	-0.752648275	4	NA
cg26306643	0.0008191	0.336027899	1	M	-0.511829415	-0.801978542	-0.221680288	0.873957366	-3.531194565	-0.753396705	4	RP11-180C1.1
cg06726390	0.000819415	0.336027899	1	F	0.293296483	0.127024868	0.459568099	-1.373238838	3.531070707	-0.753695617	20	PCED1A;VPS16
cg06571780	0.000819546	0.336027899	1	M	-0.297865921	-0.466730436	-0.129001406	-1.461793612	-3.531019326	-0.753819613	21	SIM2
cg14613786	0.000819717	0.336027899	1	F	0.281506621	0.121913392	0.44109985	2.309123624	3.530952097	-0.753981855	18	MAPK4
cg22277154	0.000820472	0.336027899	1	M	-0.253501564	-0.39723009	-0.109773038	-3.783916926	-3.530655517	-0.754697563	13	NA
cg02288093	0.000822276	0.336027899	1	M	-0.3357459	-0.526142873	-0.145348926	0.907537517	-3.529948355	-0.756403945	4	FGB
cg20430077	0.000822657	0.336027899	1	M	-0.313322153	-0.491010436	-0.135633871	-1.518502181	-3.529799096	-0.756764082	10	NA
cg00589371	0.000822718	0.336027899	1	F	0.458645059	0.198540867	0.718749252	-3.617085138	3.52977515	-0.756821859	18	CDH7
cg06048154	0.000823183	0.336027899	1	M	-0.379257048	-0.594350258	-0.164163837	-1.945445986	-3.52959302	-0.757261294	16	PRSS29P
cg21068090	0.000823619	0.336027899	1	F	0.214905249	0.093017228	0.336793271	-0.35380284	3.529422663	-0.757672313	4	SPATA18
cg23588509	0.000824609	0.336027899	1	M	-0.386707192	-0.606060329	-0.167354055	-4.135065279	-3.529035877	-0.758605464	12	MCRS1;PRPF40B
cg26363038	0.000824673	0.336027899	1	M	-0.400978012	-0.628427652	-0.173528371	0.617239786	-3.529010717	-0.758666163	7	NA
cg03894339	0.00082476	0.336027899	1	M	-0.517792506	-0.811506508	-0.224078504	-3.731089441	-3.528976643	-0.758748365	8	INTS10
cg20195763	0.000824908	0.336027899	1	M	-0.434278562	-0.680623925	-0.1879332	0.045547644	-3.528918878	-0.758887721	2	ACKR3
cg21429174	0.000825177	0.336027899	1	M	-0.265373458	-0.415911546	-0.11483537	-1.941803231	-3.528813961	-0.759140826	16	CPNE2;RP11-407G23.1
cg06823965	0.000825455	0.336027899	1	M	-0.197789248	-0.309992373	-0.085586123	-0.002693052	-3.5287054	-0.759402717	7	CUX1
cg18631301	0.0008261	0.336027899	1	M	-0.398177223	-0.624073811	-0.172280636	-2.01362523	-3.528453652	-0.760010015	5	FBXL7
cg04283864	0.000826118	0.336027899	1	F	0.516919099	0.223656505	0.810181694	0.378109136	3.528446853	-0.760026414	6	RP3-400B16.2;RP3-400B16.3
cg00632560	0.000826586	0.336027899	1	M	-0.425458673	-0.66684571	-0.184071636	0.708585279	-3.528264311	-0.760466748	20	ZNF512B
cg21241823	0.000826667	0.336027899	1	F	0.187133989	0.080961221	0.293306758	0.186694348	3.528232599	-0.760543244	21	PRDM15
cg00892419	0.000829313	0.336498492	1	M	-0.399929436	-0.626900535	-0.172958338	-0.030867095	-3.527203242	-0.763026026	13	NA
cg10713236	0.00082949	0.336498492	1	M	-0.330401757	-0.517917606	-0.142885908	0.553377955	-3.527134673	-0.763191398	2	NA
cg09192159	0.000829567	0.336498492	1	F	0.215647301	0.093258027	0.338036574	-3.915835797	3.527104627	-0.763263861	17	NA
cg16531520	0.000829636	0.336498492	1	M	-0.300760654	-0.471456771	-0.130064538	1.690971476	-3.527077922	-0.763328266	10	INPP5A
cg08520308	0.000830093	0.336500623	1	F	0.365206726	0.157923921	0.572489531	0.535408842	3.526900152	-0.763756991	5	NA
cg02107781	0.000831565	0.336674863	1	M	-0.299950942	-0.470223643	-0.129678242	-1.615373844	-3.52632942	-0.765133333	2	LINC01185
cg23096644	0.000833474	0.336674863	1	F	0.345050526	0.149135158	0.540965893	-1.407279248	3.525590475	-0.766915134	7	PEG10;SGCE
cg00513208	0.000833929	0.336674863	1	F	0.439688035	0.190026231	0.689349839	0.033181397	3.525414754	-0.767338815	10	UPF2
cg09770905	0.000834147	0.336674863	1	F	0.72252474	0.312253986	1.132795494	-2.083431366	3.525330491	-0.767541975	2	GPD2
cg17806614	0.000834532	0.336674863	1	M	-0.262693195	-0.411864399	-0.113521991	-2.295374439	-3.525181665	-0.767900795	2	DCDC2C
cg12942038	0.000835698	0.336674863	1	M	-0.269953609	-0.423267234	-0.116639984	0.807053262	-3.524731671	-0.768985675	2	CNNM4
cg21261487	0.000836055	0.336674863	1	M	-0.25145194	-0.394263558	-0.108640322	-0.630230885	-3.524594227	-0.76931702	18	MBP;RP11-4B16.4
cg06267394	0.000836406	0.336674863	1	M	-0.499819671	-0.783702143	-0.2159372	-0.717806033	-3.524458821	-0.769643443	4	RP11-91J3.2
cg26992603	0.000836649	0.336674863	1	F	0.289902286	0.125242161	0.45456241	-2.072180458	3.524364953	-0.769869727	12	NA
cg16361969	0.000836719	0.336674863	1	F	0.747860481	0.323083767	1.172637196	-1.801937599	3.524338039	-0.769934607	9	ELAVL2
cg17805260	0.000836753	0.336674863	1	F	0.270014349	0.11664854	0.423380158	-0.796442676	3.524325147	-0.769965686	1	RP11-376N17.4;SAMD13
cg16573178	0.000837443	0.336674863	1	F	0.657789835	0.284142738	1.031436932	-2.893846188	3.524059392	-0.770606307	1	AGBL4;BEND5
cg03209103	0.000837504	0.336674863	1	F	0.325877158	0.140766569	0.510987747	0.520822785	3.524035955	-0.770662802	7	PEG10;SGCE
cg23590273	0.000837523	0.336674863	1	M	-0.290505169	-0.455523468	-0.12548687	-1.537400036	-3.524028668	-0.770680368	21	PDE9A
cg20940153	0.000837551	0.336674863	1	F	0.456986167	0.197399362	0.716572972	-1.170761159	3.524017976	-0.77070614	8	AF131215.8;XKR6
cg13332754	0.000838072	0.336674863	1	M	-0.367676005	-0.576542872	-0.158809137	0.000563968	-3.523817505	-0.771189369	18	NA
cg00368762	0.000838222	0.336674863	1	M	-0.357157227	-0.560051986	-0.154262469	-0.661689703	-3.523759743	-0.771328598	5	PAM
cg17940762	0.000838688	0.336680411	1	M	-0.249232167	-0.3908238	-0.107640534	0.628210725	-3.523580323	-0.771761067	5	3-Mar
cg04720348	0.000839634	0.336878113	1	M	-0.289455842	-0.453915958	-0.124995725	-1.145185552	-3.523217055	-0.772636634	5	ARHGEF28
cg17371404	0.00084009	0.336879069	1	F	0.23748328	0.102545716	0.372420844	0.446959253	3.523042206	-0.773058047	19	RYR1
cg24751154	0.000841406	0.337069935	1	M	-0.546454324	-0.856993154	-0.235915494	-0.230875487	-3.522537526	-0.774274333	5	NA
cg08832054	0.000841472	0.337069935	1	F	0.23065398	0.099577084	0.361730875	0.881212437	3.522511987	-0.77433588	16	FLYWCH2
cg23748554	0.000843963	0.337885735	1	F	0.440332716	0.190031086	0.690634346	-2.911476115	3.521558854	-0.776632657	8	RP11-159H10.3;SLCO5A1
cg13729816	0.000845704	0.338400403	1	F	0.443940818	0.191540586	0.69634105	0.362990681	3.520894417	-0.778233547	19	ZNF534
cg24462247	0.000846675	0.338606703	1	M	-0.228541499	-0.358491233	-0.098591765	1.113844252	-3.520524338	-0.779125137	4	NA
cg15175162	0.000847349	0.338694061	1	F	0.31818145	0.137248843	0.499114056	1.389437313	3.520267695	-0.779743404	4	FBXL5
cg12051592	0.0008484	0.338760399	1	M	-0.206496906	-0.323933878	-0.089059934	-0.69856825	-3.519867999	-0.780706244	18	NA
cg20306265	0.000849212	0.338760399	1	M	-0.170099297	-0.266845051	-0.073353543	-1.284728429	-3.519559236	-0.78144999	1	TENT5C
cg21608192	0.000850022	0.338760399	1	F	0.262831174	0.113330129	0.412332218	-4.013594315	3.519251636	-0.782190894	16	XYLT1
cg04606550	0.000850746	0.338760399	1	M	-0.247623659	-0.388485499	-0.10676182	1.452941022	-3.518977226	-0.782851823	5	TRIO
cg01824511	0.00085088	0.338760399	1	F	0.193128297	0.083264804	0.30299179	-1.47723851	3.518926384	-0.782974275	14	FOXA1;TTC6
cg01946824	0.000850934	0.338760399	1	F	0.521699362	0.224922308	0.818476416	1.38099323	3.518905956	-0.783023476	3	C3orf30;IGSF11;RP11-484M3.5
cg24011182	0.000851031	0.338760399	1	M	-0.383494243	-0.601653376	-0.16533511	-0.620189686	-3.518869203	-0.783111995	9	AL353141.1;PAPPA
cg08420232	0.00085116	0.338760399	1	M	-0.317658599	-0.498368197	-0.136949	0.477100012	-3.518820137	-0.783230168	19	KCTD15
cg05043389	0.00085304	0.339165031	1	M	-0.592823929	-0.93013778	-0.255510078	-1.230757993	-3.518108464	-0.784944082	6	HLA-DOA
cg04880618	0.0008531	0.339165031	1	F	0.373575878	0.161011708	0.586140048	-3.049918101	3.5180859	-0.784998419	17	MXRA7
cg02593636	0.000854127	0.339165031	1	M	-0.269388915	-0.422687759	-0.116090071	-0.890247623	-3.517697709	-0.785933206	12	EIF2S3L
cg22458304	0.000855118	0.339165031	1	F	0.572064088	0.246489833	0.897638342	-0.302130874	3.517323427	-0.786834444	2	NA
cg18856581	0.000856592	0.339165031	1	F	0.600042932	0.258491347	0.941594517	-1.815725891	3.516767791	-0.788172262	14	MDGA2
cg20067719	0.000857659	0.339165031	1	M	-0.207316258	-0.325336633	-0.089295884	-3.12518127	-3.516365802	-0.789140062	17	SPATA20
cg14859324	0.00085808	0.339165031	1	F	0.570671693	0.245786798	0.895556589	-0.899919828	3.516207406	-0.789521389	15	GABRB3
cg16439198	0.000858226	0.339165031	1	F	0.374253397	0.161186631	0.587320163	0.880424901	3.516152569	-0.789653402	2	CYP1B1;CYP1B1-AS1
cg23707559	0.000858358	0.339165031	1	F	0.303779443	0.130831867	0.47672702	-0.460084818	3.516102886	-0.789773005	3	LRRC34
cg14758163	0.00085864	0.339165031	1	F	0.410120987	0.176624061	0.643617913	-1.121048438	3.515997031	-0.790027833	5	NA
cg21895380	0.0008591	0.339165031	1	F	0.274101248	0.118037669	0.430164828	-0.439446714	3.515823985	-0.790444401	4	LIMCH1
cg06288869	0.000859126	0.339165031	1	M	-0.29042873	-0.45578906	-0.125068401	3.581740123	-3.515814248	-0.790467842	8	NA
cg19744936	0.00085971	0.339165031	1	F	0.350325059	0.150849351	0.549800766	0.67003573	3.515595208	-0.790995112	19	EPHX3
cg27130993	0.00085984	0.339165031	1	F	0.249380366	0.107380762	0.391379971	-1.076500775	3.515546113	-0.79111329	5	ABLIM3;RP11-331K21.1
cg08095637	0.000860184	0.339165031	1	F	0.384414115	0.165516962	0.603311267	-1.935292146	3.515417315	-0.79142332	3	LRRC34
cg13525579	0.000860302	0.339165031	1	F	0.380549561	0.163850275	0.597248847	2.291470537	3.51537305	-0.791529869	7	NA
cg06225856	0.000860453	0.339165031	1	F	0.193827468	0.083453006	0.304201929	2.49191571	3.515316228	-0.791666641	3	FLNB
cg26720125	0.000861768	0.339165031	1	M	-0.618757942	-0.97115717	-0.266358715	-1.270642087	-3.51482343	-0.792852774	21	SIM2
cg26642224	0.000861807	0.339165031	1	F	0.621413645	0.267500461	0.975326829	-3.260908212	3.514808904	-0.792887734	4	NA
cg06377543	0.000862451	0.339165031	1	F	0.49712638	0.213978986	0.780273773	0.14777515	3.514567711	-0.793468234	18	PSMA8
cg01046070	0.00086328	0.339165031	1	F	0.30821854	0.132651552	0.483785528	-2.292716261	3.514257447	-0.794214937	16	MLKL
cg10512498	0.000863502	0.339165031	1	M	-0.455804735	-0.715445685	-0.196163786	1.832665419	-3.514174461	-0.79441465	4	WDR17
cg22359781	0.000864057	0.339165031	1	F	0.328649385	0.141429143	0.515869627	-4.124389201	3.513967137	-0.794913582	11	NA
cg25976133	0.000864247	0.339165031	1	F	0.338094438	0.145489783	0.530699093	0.405293042	3.513896134	-0.795084448	18	ZNF407
cg12806825	0.000864406	0.339165031	1	F	0.552551755	0.237770349	0.867333161	-0.406746848	3.513836627	-0.79522765	2	AC092652.1;ARHGAP15
cg08067268	0.000865681	0.339165031	1	M	-0.297768339	-0.467425993	-0.128110685	-3.755027875	-3.51336067	-0.796372967	2	HADHA;HADHB
cg10386298	0.00086572	0.339165031	1	M	-0.424513275	-0.666386607	-0.182639943	1.091049401	-3.513346331	-0.796407469	1	HLX-AS1
cg10488454	0.000865871	0.339165031	1	M	-0.302165894	-0.474332583	-0.129999206	-0.921738397	-3.513289935	-0.796543172	10	WDFY4
cg17493815	0.000866784	0.339165031	1	F	0.477533663	0.205420375	0.749646952	-3.012894805	3.51294957	-0.797362142	4	GUCY1B1
cg24591575	0.000866818	0.339165031	1	M	-0.421503545	-0.661690007	-0.181317083	-0.28613828	-3.51293716	-0.797392003	16	NA
cg08189694	0.000866818	0.339165031	1	F	0.160879128	0.069204951	0.252553305	-0.298740255	3.512936968	-0.797392465	12	ITFG2
cg20482698	0.000867397	0.339165031	1	F	0.392504852	0.168829049	0.616180656	-2.073861258	3.512721327	-0.797911304	1	ACTN2
cg17775621	0.000868473	0.339165031	1	F	0.310633127	0.133593193	0.48767306	-1.165065137	3.512321021	-0.798874406	10	CELF2
cg21291985	0.000868594	0.339165031	1	M	-0.313974173	-0.49292057	-0.135027776	1.782256352	-3.51227604	-0.798982624	20	ZBTB46
cg18713766	0.000868733	0.339165031	1	M	-0.158123841	-0.248246243	-0.068001439	-0.404365891	-3.512224528	-0.799106551	15	RP11-483E23.4
cg23448820	0.000869257	0.339165031	1	M	-0.283440381	-0.444995679	-0.121885082	-1.892130221	-3.512029777	-0.799575074	2	SOCS5
cg18887230	0.000869607	0.339165031	1	M	-0.377193258	-0.592193768	-0.162192748	-0.450438411	-3.511899715	-0.799887963	7	SMURF1
cg08913333	0.000869666	0.339165031	1	F	0.255391278	0.109817097	0.400965459	0.46551151	3.511877668	-0.799941001	10	NA
cg05155520	0.00087032	0.339165031	1	M	-0.552334299	-0.867189087	-0.237479511	0.432228129	-3.511635129	-0.800524455	18	AC100848.1;LINC00305;RP11-146N18.1
cg21489966	0.000870806	0.339165031	1	F	0.261127417	0.112265678	0.409989156	1.239777095	3.511454613	-0.800958689	4	BANK1;RP11-498M5.2
cg01210965	0.00087133	0.339165031	1	F	0.279987146	0.120365155	0.439609138	-1.402060088	3.511260436	-0.801425773	3	C3orf22;CHST13
cg25833171	0.000871337	0.339165031	1	F	0.29363103	0.126230471	0.461031589	0.55241405	3.511257814	-0.80143208	10	FGFR2
cg06409334	0.00087212	0.339292141	1	M	-0.567355582	-0.890834638	-0.243876526	0.852667678	-3.510967743	-0.802129802	12	GALNT8
cg00233307	0.000873726	0.339591425	1	F	0.152182322	0.065400543	0.238964101	-0.646819632	3.51037354	-0.803558963	19	EIF3K;MAP4K1
cg03442322	0.000873857	0.339591425	1	F	0.380945133	0.16370865	0.598181616	2.696248669	3.510325101	-0.803675461	10	NRP1
cg18995465	0.000874547	0.339591425	1	M	-0.274741181	-0.43142554	-0.118056822	0.502186459	-3.510070097	-0.804288741	2	AC011286.1
cg09240678	0.000874716	0.339591425	1	F	0.172136111	0.073965474	0.270306749	-1.914304451	3.510007567	-0.804439122	1	DNALI1
cg23198793	0.000875568	0.339744652	1	F	0.155977263	0.067014182	0.244940344	1.819222675	3.5096932	-0.805195123	15	CAPN3;RP11-164J13.1
cg03753411	0.000877104	0.33991898	1	F	0.398988637	0.171385046	0.626592227	-3.504610567	3.50912705	-0.806556528	3	CADM2
cg04889181	0.000877482	0.33991898	1	M	-0.167973657	-0.263798253	-0.07214906	-0.994536348	-3.508987743	-0.806891494	8	TACC1
cg14872583	0.0008778	0.33991898	1	M	-0.292212466	-0.458917626	-0.125507305	2.996453383	-3.508870732	-0.807172844	1	DCAF8;RP11-574F21.3
cg24300494	0.000877846	0.33991898	1	F	0.255122966	0.109576399	0.400669533	1.800451826	3.508853724	-0.807213739	4	FAM13A
cg07202981	0.000879558	0.340404698	1	F	0.515033862	0.221156505	0.80891122	-3.433248928	3.508224134	-0.808727475	10	ENTPD1-AS1
cg25243475	0.000881064	0.34069504	1	F	0.17256742	0.074085264	0.271049576	0.692553266	3.50767165	-0.810055692	11	DCUN1D5
cg00204976	0.000881225	0.34069504	1	M	-0.483181043	-0.758931324	-0.207430762	0.573571824	-3.507612401	-0.810198123	2	ACKR3
cg08789101	0.000881834	0.340753275	1	M	-0.510675851	-0.802135904	-0.219215799	1.562408266	-3.507389169	-0.810734751	7	LINC01006
cg08194677	0.000883267	0.341129464	1	F	0.656981647	0.281963827	1.031999467	-3.657530133	3.506864668	-0.811995522	2	ANTXR1
cg21540359	0.000884436	0.341272194	1	F	0.375304493	0.161047304	0.589561682	-0.051376028	3.50643696	-0.813023544	7	NA
cg01631319	0.000884853	0.341272194	1	M	-0.274018604	-0.430459598	-0.117577611	-1.616450544	-3.50628455	-0.813389853	1	PROX1;PROX1-AS1;RP11-478J18.2
cg12865552	0.000885013	0.341272194	1	M	-0.751208938	-1.180091602	-0.322326273	0.004572288	-3.506226178	-0.813530144	17	NA
cg03950121	0.000886621	0.341550885	1	F	0.344758936	0.147895102	0.541622771	-0.180587413	3.505639605	-0.814939839	10	DPYSL4
cg19511141	0.000886655	0.341550885	1	F	0.17094305	0.073331009	0.26855509	-1.733015776	3.505627208	-0.814969632	17	CTD-2350C19.2;SLC46A1
cg03451212	0.000887302	0.341617006	1	F	1.083061469	0.464569216	1.701553723	-2.193890308	3.505391389	-0.815536329	8	RP11-159H10.3;SLCO5A1
cg15049271	0.000887947	0.341617006	1	F	0.360804955	0.15475015	0.56685976	-1.233050767	3.505156559	-0.816100627	17	BCAS3
cg23519794	0.000888205	0.341617006	1	M	-0.163541501	-0.256942147	-0.070140855	0.488583843	-3.505062555	-0.816326514	22	DRG1;EIF4ENIF1;SFI1
cg23127998	0.00088915	0.341778434	1	F	0.390449573	0.167436956	0.613462189	-3.8048638	3.504718914	-0.817152232	20	FLRT3;MACROD2
cg21136883	0.000889544	0.341778434	1	F	0.358342172	0.153659926	0.563024418	2.273181952	3.504575514	-0.817496789	6	LIN28B
cg00052932	0.000890913	0.342062847	1	F	0.419909746	0.180026556	0.659792935	-1.04861119	3.504078394	-0.818691183	2	ANKAR
cg16055075	0.000891388	0.342062847	1	F	0.222493661	0.095382743	0.34960458	2.892228389	3.503906104	-0.819105107	10	MTG1;RP11-108K14.8
cg09498130	0.000891665	0.342062847	1	F	0.356498827	0.152824747	0.560172906	-4.367519313	3.503805708	-0.819346303	4	NA
cg20511582	0.000893201	0.342475376	1	F	0.338157619	0.144931504	0.531383733	-3.419908721	3.503249187	-0.820683238	1	NA
cg05487654	0.000894582	0.342696769	1	F	0.383767449	0.164448207	0.603086691	2.901787196	3.50274945	-0.821883652	6	CRYBG1
cg08675002	0.000894811	0.342696769	1	F	0.326979583	0.140109616	0.513849551	2.349005222	3.502666589	-0.822082684	5	ADGRV1
cg23154526	0.000895161	0.342696769	1	F	0.67176596	0.287835535	1.055696385	-2.496128604	3.502540272	-0.822386089	15	FOXB1
cg04772476	0.000896309	0.342932362	1	M	-0.454624822	-0.714484619	-0.194765026	0.342668641	-3.502125653	-0.823381932	6	HLA-C
cg18567954	0.000896699	0.342932362	1	M	-0.251996076	-0.396040734	-0.107951419	-1.000253749	-3.501985121	-0.823719449	12	DTX1
cg20523626	0.000899005	0.3436038	1	F	0.403259077	0.172695556	0.633822598	3.011514224	3.501154127	-0.825715098	17	RNA5SP447
cg11205166	0.000899659	0.3436038	1	F	0.183474407	0.078565803	0.288383012	0.603165692	3.500918955	-0.826279817	2	AC092687.3;ATP6V1C2
cg02101892	0.000899841	0.3436038	1	M	-0.283193789	-0.445123835	-0.121263744	0.045621762	-3.500853687	-0.826436541	16	ZNF423
cg13341865	0.000900853	0.343813788	1	M	-0.510907539	-0.803074532	-0.218740547	-1.107536864	-3.500489951	-0.827309929	10	MALRD1
cg01654582	0.000902674	0.344102205	1	M	-0.151808544	-0.238637808	-0.06497928	-4.430921485	-3.4998366	-0.828878595	4	AADAT
cg25697538	0.000902895	0.344102205	1	M	-0.236428896	-0.371661148	-0.101196644	-1.150409596	-3.499757458	-0.829068599	2	NA
cg07934321	0.000902997	0.344102205	1	F	0.634645447	0.271638079	0.997652814	-1.591101101	3.499720838	-0.829156517	14	NA
cg21246531	0.000904406	0.344295024	1	F	0.308089043	0.131841489	0.484336597	-1.02358954	3.499216622	-0.830366974	9	RECK
cg16092600	0.00090443	0.344295024	1	F	0.391956625	0.167730654	0.616182596	-1.796496159	3.499208088	-0.83038746	6	KPNA5
cg07805604	0.000905785	0.344379831	1	F	0.195404459	0.083604273	0.307204646	-1.552672446	3.498723451	-0.831550817	19	CCDC106
cg02995731	0.000906501	0.344379831	1	M	-0.253432341	-0.398443629	-0.108421054	-0.595390479	-3.498467967	-0.832164061	6	TDRG1
cg26472036	0.000906584	0.344379831	1	M	-0.275427009	-0.433024746	-0.117829272	0.346354327	-3.498438341	-0.832235173	19	LLfos-48D6.2;PEAK3
cg10518265	0.000906799	0.344379831	1	M	-0.558469493	-0.878029512	-0.238909474	1.19920226	-3.498361544	-0.832419504	7	NA
cg09928274	0.000907488	0.344379831	1	F	0.616718547	0.263803212	0.969633882	-0.521874491	3.498115571	-0.833009884	19	ELSPBP1
cg25583503	0.000907494	0.344379831	1	F	0.56798069	0.242955279	0.893006102	-0.998499335	3.498113757	-0.833014237	4	UGT2B11;UGT2B7
cg14596987	0.000907895	0.344379831	1	M	-0.340855209	-0.535916659	-0.145793759	2.367058113	-3.497970652	-0.833357702	9	PTCH1
cg02796475	0.000909018	0.344630128	1	F	0.355823969	0.152173037	0.559474902	-3.012373505	3.497570449	-0.834318186	11	NA
cg16668896	0.000909714	0.344718126	1	F	0.237543879	0.101579296	0.373508463	-0.402854929	3.497322822	-0.834912457	7	NA
cg15113672	0.000911449	0.345199723	1	F	0.437566056	0.187069259	0.688062853	-0.619086141	3.496706028	-0.836392568	15	RORA
cg20682236	0.000912539	0.345436496	1	M	-0.49445739	-0.77755452	-0.211360259	1.232373639	-3.49631923	-0.837320683	13	SLITRK6
cg12406839	0.000913365	0.345495716	1	F	0.625720333	0.267439765	0.9840009	0.980071014	3.496026276	-0.83802358	8	DLGAP2
cg06017659	0.000913658	0.345495716	1	M	-0.251009356	-0.394738807	-0.107279906	-0.625287384	-3.495922685	-0.838272123	7	PTPRN2
cg08606695	0.00091433	0.345495716	1	F	0.414011542	0.176929922	0.651093162	-2.326569498	3.495684559	-0.838843433	4	NA
cg01587896	0.000914554	0.345495716	1	F	0.45619034	0.194949306	0.717431373	-0.981275184	3.495605106	-0.839034052	5	CTD-2314G24.2;ISL1
cg14056993	0.000916019	0.345869336	1	F	0.32433638	0.138575035	0.510097725	1.515434193	3.495087014	-0.840276961	3	MAGI1
cg13210403	0.000917288	0.345869336	1	F	0.416397252	0.177878112	0.654916393	-1.508582759	3.494638788	-0.841352173	14	HSPA2;RP11-973N13.4
cg24973864	0.00091788	0.345869336	1	F	0.37283978	0.159258297	0.586421263	-2.531388859	3.494429794	-0.841853484	5	CTD-2134P3.1
cg16468280	0.000918139	0.345869336	1	M	-0.292633624	-0.460273347	-0.124993901	1.839152021	-3.49433844	-0.842072608	2	HDAC4
cg15307268	0.000918423	0.345869336	1	F	0.241492247	0.103145703	0.379838791	-1.865355597	3.494238565	-0.842312167	15	GPR176;RP11-325N19.3
cg21545008	0.000919771	0.345869336	1	F	0.30398676	0.129814566	0.478158954	-1.346410692	3.493763633	-0.843451278	16	MSLN
cg02057301	0.000920042	0.345869336	1	F	0.347364258	0.14833307	0.546395446	-1.163735876	3.493668296	-0.843679929	6	STMND1
cg16114709	0.000920849	0.345869336	1	M	-0.172839944	-0.271881043	-0.073798846	0.870960253	-3.493384141	-0.844361412	2	KLHL29
cg01414542	0.000920921	0.345869336	1	M	-0.276939271	-0.435632727	-0.118245814	0.203706722	-3.493358839	-0.844422091	2	NA
cg13760501	0.000921918	0.345869336	1	M	-0.359392417	-0.565354337	-0.153430497	-0.358024906	-3.49300858	-0.845262062	2	AC098820.2
cg13005781	0.000921999	0.345869336	1	M	-0.296457589	-0.466353979	-0.1265612	1.79722864	-3.492979982	-0.84533064	16	AMFR
cg11796455	0.000922792	0.345869336	1	F	0.331534472	0.141520793	0.521548151	1.130931369	3.492701723	-0.845997906	6	RP11-637O19.2;RP11-637O19.3
cg21296513	0.000922805	0.345869336	1	F	0.147488463	0.062957699	0.232019228	-3.673874198	3.49269714	-0.846008895	11	NRGN;RP11-677M14.2
cg06528559	0.000922923	0.345869336	1	F	0.725688426	0.309766237	1.141610615	0.43717671	3.492655741	-0.846108168	2	AC009501.4
cg10273096	0.000922957	0.345869336	1	F	0.858315164	0.366377402	1.350252927	-3.223787434	3.492643815	-0.846136765	9	ERCC6L2;LINC00476
cg12255494	0.000922987	0.345869336	1	F	0.278443425	0.118854898	0.438031951	-2.055096174	3.492633182	-0.846162262	16	C16orf91
cg18624059	0.00092469	0.346196437	1	M	-0.291164025	-0.458071841	-0.124256209	0.056987878	-3.492036013	-0.847594152	2	GALNT14
cg27208256	0.000925223	0.346196437	1	F	0.422600991	0.180334877	0.664867106	-0.135403397	3.491849455	-0.848041451	4	INPP4B;RP11-223C24.1
cg24555360	0.000926025	0.346196437	1	M	-0.258164896	-0.406175983	-0.110153808	4.078320906	-3.491568878	-0.848714147	7	WIPI2
cg20126098	0.000926389	0.346196437	1	M	-0.368002672	-0.578993658	-0.157011686	2.176932136	-3.491441295	-0.849020022	12	NA
cg11510515	0.0009267	0.346196437	1	M	-0.520783532	-0.819379321	-0.222187743	1.664672279	-3.491332713	-0.849280337	4	RP11-11N5.1
cg05161170	0.000926907	0.346196437	1	M	-0.423122473	-0.665728476	-0.180516471	1.113125202	-3.49126026	-0.849454035	6	NA
cg07629355	0.000927119	0.346196437	1	F	0.384989807	0.164243269	0.605736344	-3.261881348	3.491186142	-0.849631721	11	IGSF9B
cg23405212	0.000929098	0.346356664	1	F	0.316844365	0.135135308	0.498553423	-0.860900202	3.49049553	-0.851287252	2	CRYGD
cg16843056	0.00092964	0.346356664	1	F	0.388597502	0.165726228	0.611468776	-0.387766242	3.490306636	-0.851740033	8	NA
cg16928337	0.000930657	0.346356664	1	F	0.229963732	0.098059862	0.361867601	-3.563013129	3.489952259	-0.852589442	10	NA
cg00567696	0.000931184	0.346356664	1	F	0.499962308	0.213176098	0.786748518	-3.457324379	3.489768949	-0.8530288	6	ENPP4;RP1-8B1.4
cg06507137	0.000931213	0.346356664	1	M	-0.513278284	-0.807703596	-0.218852971	-0.972417076	-3.489758867	-0.853052962	5	NA
cg07181000	0.000931689	0.346356664	1	F	0.334214313	0.1424941	0.525934527	3.067509017	3.489593317	-0.853449741	15	PRTG
cg11970327	0.000931939	0.346356664	1	M	-0.292499673	-0.460294692	-0.124704655	-1.288764567	-3.489506372	-0.85365812	7	SUGCT
[truncated: 741,463 more rows]
