# Supplementary material for: Sexually dimorphic DNA methylation and gene expression patterns in human first trimester placenta
Source: Biol Sex Differ. 2024 Aug 16;15:63. doi: 10.1186/s13293-024-00629-9 (PMC11328442; doi:10.1186/s13293-024-00629-9)
Supplement: Supplementary file 4 — Additional file 4. Genome context for DMPs with sex differences at P < 0.01 in human first trimester placenta, including the 151 DMPs significant at FDR < 0.05. [file 13293_2024_629_MOESM4_ESM.xlsx]

## Sheet: DMPs_P0.01_n56-sexdiff
Additional File 4: Differentially methylated probes (DMPs) analysis results and genome context for all probes with sex differences at P<0.01, including the 151 DMPs significant at False Discovery Rate<0.05. Model compared n=56 first trimester placentas, females versus males, no covariates, using the limma R package lmFit function.					Methylation sex differences (this study with first trimester human placenta)										Not placenta specific	Illumina annotations: MethylationEPIC array version B5 manifest
		hg19/hg38 chromosome (no difference between reference genome)	MAPINFO		limma lmFit model Pvalue	False Discovery Rate-adjusted Pvalue (Qvalue)	Bonferroni-adjusted Pvalue	Direction higher methylation based on logFC	limma lmFit log fold change	logFC confidence interval	logFC confidence interval	average methylation value	t-statistic	B-statistic	Imprinted sites if any from https://pubmed.ncbi.nlm.nih.gov/24402520/	Probe annotations are for the array itself and not specific to this study
probeID	gene_HGNC	CHR	Start_hg19	Start_hg38	P.Value	FDR	bonferroni	Direction_methylation	logFC	CI.L	CI.R	Avg_Mvalue	t	B	Court2014_PaternalOrMaternal	probeType	UCSC_RefGene_Name	UCSC_RefGene_Accession	UCSC_RefGene_Group	UCSC_CpG_Islands_Name	Relation_to_UCSC_CpG_Island	HMM_Island	Regulatory_Feature_Name	Regulatory_Feature_Group	GencodeBasicV12_NAME	GencodeBasicV12_Accession	GencodeBasicV12_Group	GencodeCompV12_NAME	GencodeCompV12_Accession	GencodeCompV12_Group	DNase_Hypersensitivity_NAME	DNase_Hypersensitivity_Evidence_Count	Methyl27_Loci	Methyl450_Loci
cg17612569	ATP5PF;GABPA	21	27107221	25734909	4.58077e-28	3.40562e-22	3.40562e-22	Male	-2.0661	-2.26933	-1.86288	-2.20456	-20.3516	34.2004		cg	GABPA;ATP5J;ATP5J;ATP5J;ATP5J;ATP5J;ATP5J	NM_002040;NM_001003697;NM_001685;NM_001003703;NM_001003701;NM_001003703;NM_001003696	TSS200;5'UTR;5'UTR;1stExon;Body;5'UTR;5'UTR	chr21:27106814-27108211	Island	21:26028686-26030173			ATP5J;ATP5J;ATP5J;ATP5J;ATP5J;GABPA;GABPA;GABPA;GABPA;ATP5J;ATP5J	ENST00000284971.3;ENST00000400099.1;ENST00000400090.3;ENST00000400087.3;ENST00000400093.3;ENST00000400075.3;ENST00000487266.1;ENST00000354828.3;ENST00000354828.3;ENST00000284971.3;ENST00000400094.1	5'UTR;5'UTR;5'UTR;5'UTR;5'UTR;TSS1500;TSS1500;1stExon;5'UTR;1stExon;TSS200	ATP5J;ATP5J;ATP5J;ATP5J;ATP5J;GABPA;GABPA;GABPA;GABPA;ATP5J;ATP5J	ENST00000284971.3;ENST00000400099.1;ENST00000400090.3;ENST00000400087.3;ENST00000400093.3;ENST00000400075.3;ENST00000487266.1;ENST00000354828.3;ENST00000354828.3;ENST00000284971.3;ENST00000400094.1	5'UTR;5'UTR;5'UTR;5'UTR;5'UTR;TSS1500;TSS1500;1stExon;5'UTR;1stExon;TSS200	chr21:27107185-27107535	3		TRUE
cg13192180	NOL11	17	65717569	67721452	7.90513e-18	2.93858e-12	5.87715e-12	Male	-0.901948	-1.04844	-0.755459	1.58397	-12.3252	22.2874		cg	NOL11	NM_015462	Body	chr17:65713768-65714268	S_Shelf				NOL11	ENST00000535137.1	5'UTR	NOL11	ENST00000535137.1	5'UTR				TRUE
cg00167275	GLUD1;SHLD2	10	88854588	87094830	5.35533e-16	1.32716e-10	3.98148e-10	Female	2.32881	1.9096	2.74802	-2.60922	11.1204	19.6639		cg	FAM35A;GLUD1;GLUD1	NM_019054;NM_005271;NM_005271	TSS1500;5'UTR;1stExon	chr10:88853757-88855498	Island	10:88843704-88845467	10:88854528-88855567	Promoter_Associated	FAM35A;GLUD1;GLUD1;GLUD1;RP11-96C23.7;GLUD1;GLUD1;GLUD1;GLUD1	ENST00000298784.1;ENST00000537649.1;ENST00000544149.1;ENST00000277865.4;ENST00000437629.1;ENST00000513510.2;ENST00000277865.4;ENST00000394415.3;ENST00000513510.2	TSS1500;TSS1500;TSS1500;1stExon;5'UTR;5'UTR;5'UTR;TSS200;1stExon	FAM35A;GLUD1;GLUD1;GLUD1;RP11-96C23.7;GLUD1;GLUD1;GLUD1;GLUD1	ENST00000298784.1;ENST00000537649.1;ENST00000544149.1;ENST00000277865.4;ENST00000437629.1;ENST00000513510.2;ENST00000277865.4;ENST00000394415.3;ENST00000513510.2	TSS1500;TSS1500;TSS1500;1stExon;5'UTR;5'UTR;5'UTR;TSS200;1stExon	chr10:88852520-88854995	3		TRUE
cg15817705	RP11-385M4.3	1	209406063	209232717	5.32918e-14	9.9051e-09	3.96204e-08	Male	-0.468309	-0.563394	-0.373223	0.176013	-9.85907	16.6436		cg				chr1:209404845-209405473	S_Shore	1:207472237-207472687												TRUE
cg09516963	DYRK2	12	68042445	67648664	4.40681e-12	5.48943e-07	3.27629e-06	Female	0.783148	0.60271	0.963585	0.134978	8.68828	13.5999		cg	DYRK2;DYRK2	NM_006482;NM_003583	TSS200;TSS200	chr12:68042166-68043876	Island	12:66327912-66330427			DYRK2;DYRK2;DYRK2	ENST00000537632.1;ENST00000344096.3;ENST00000393555.3	TSS1500;TSS200;TSS200	DYRK2;DYRK2;DYRK2;DYRK2;DYRK2	ENST00000537632.1;ENST00000344096.3;ENST00000393555.3;ENST00000319833.6;ENST00000543747.1	TSS1500;TSS200;TSS200;TSS1500;5'UTR	chr12:68041605-68044975	3
cg09241427	SHANK2	11	70860363	71149316	4.43017e-12	5.48943e-07	3.29366e-06	Female	0.47349	0.36438	0.5826	1.44941	8.68689	13.5961		cg	SHANK2	NM_012309	5'UTR									SHANK2	ENST00000413503.1	5'UTR	chr11:70859645-70860375	3
cg08937153	RP11-697N18.2;SPIDR	8	48504810	47592247	1.55111e-11	1.64741e-06	1.15319e-05	Male	-0.601558	-0.745606	-0.45751	1.15065	-8.35966	12.708		cg	SPIDR;SPIDR;SPIDR;SPIDR	NR_104581;NM_001080394;NM_001282916;NM_001282919	Body;Body;Body;Body						KIAA0146;KIAA0146	ENST00000524033.1;ENST00000521214.1	3'UTR;5'UTR	KIAA0146;KIAA0146;KIAA0146;KIAA0146;KIAA0146;KIAA0146;KIAA0146	ENST00000524033.1;ENST00000519661.1;ENST00000524141.1;ENST00000524126.1;ENST00000521550.1;ENST00000521214.1;ENST00000522117.1	3'UTR;3'UTR;3'UTR;3'UTR;5'UTR;5'UTR;3'UTR
cg10661558	AP001347.6;RNA5SP488	21	15443159	14070837	7.50493e-11	6.97452e-06	5.57962e-05	Female	0.714332	0.534467	0.894197	-0.00697141	7.95006	11.5762		cg				chr21:15442956-15443160	Island	21:14364737-14369179			RN5S488;AP001347.6	ENST00000364942.1;ENST00000428809.1	TSS200;5'UTR	RN5S488;AP001347.6;AP001347.6	ENST00000364942.1;ENST00000448463.1;ENST00000432621.1	TSS200;5'UTR;5'UTR	chr21:15443105-15443715	3
cg00804338	TFDP1	13	114239234	113584918	3.4766e-10	2.87191e-05	0.000258472	Female	1.62928	1.19748	2.06108	-3.58678	7.55323	10.4609		cg	TFDP1;TFDP1	NM_007111;NR_026580	5'UTR;Body			13:113286100-113287960	13:114238603-114239829	Promoter_Associated	TFDP1;TFDP1;TFDP1;TFDP1	ENST00000544902.1;ENST00000375370.4;ENST00000538138.1;ENST00000465174.1	TSS1500;5'UTR;5'UTR;5'UTR	TFDP1;TFDP1;TFDP1;TFDP1;TFDP1;TFDP1;TFDP1;TFDP1	ENST00000544902.1;ENST00000408980.2;ENST00000453989.1;ENST00000464794.1;ENST00000375370.4;ENST00000538138.1;ENST00000475254.1;ENST00000465174.1	TSS1500;TSS1500;TSS1500;5'UTR;5'UTR;5'UTR;5'UTR;5'UTR	chr13:114239180-114240015	3		TRUE
cg20374928	SRSF6	20	42087910	43459269	6.00782e-10	4.06053e-05	0.000446658	Female	0.467137	0.340972	0.593302	-0.171061	7.4118	10.0596		cg	SFRS6	NM_006275	Body	chr20:42085948-42087322	S_Shore		20:42087847-42087912	Unclassified							chr20:42087685-42088035	3		TRUE
cg25452172	CYP27B1;METTL1	12	58162751	57768967	5.86461e-10	4.06053e-05	0.000436011	Male	-0.3302	-0.419306	-0.241095	1.03302	-7.41804	10.0773		cg	METTL1;METTL1	NM_023033;NM_005371	3'UTR;3'UTR	chr12:58165563-58165962	N_Shelf				RP11-571M6.13;METTL1;METTL1;RP11-571M6.13	ENST00000546609.1;ENST00000324871.7;ENST00000257848.7;ENST00000546609.1	3'UTR;3'UTR;3'UTR;1stExon	RP11-571M6.13;METTL1;METTL1;METTL1;RP11-571M6.13	ENST00000546609.1;ENST00000324871.7;ENST00000257848.7;ENST00000547653.1;ENST00000546609.1	3'UTR;3'UTR;3'UTR;3'UTR;1stExon				TRUE
cg15604132	ZNF300	5	150285117	150905554	1.24284e-09	7.70005e-05	0.000924007	Male	-1.27661	-1.63037	-0.922856	0.308132	-7.22388	9.52358		cg	ZNF300;ZNF300;ZNF300	NM_052860;NM_001172832;NM_001172831	TSS1500;TSS1500;TSS1500	chr5:150284385-150284635	S_Shore				ZNF300;ZNF300;ZNF300	ENST00000427179.1;ENST00000394226.2;ENST00000418587.2	TSS1500;TSS1500;TSS1500	ZNF300;ZNF300;ZNF300	ENST00000427179.1;ENST00000394226.2;ENST00000446148.2	TSS1500;TSS1500;TSS1500
cg05994094	CCDC178	18	31020806	33440841	1.98859e-09	0.000113726	0.00147844	Female	1.69827	1.21961	2.17692	-2.90769	7.10234	9.17542		cg	C18orf34;C18orf34	NM_198995;NM_001105528	TSS200;TSS1500	chr18:31020510-31020847	Island	18:29274412-29274972			C18orf34;C18orf34;C18orf34	ENST00000403303.1;ENST00000383096.3;ENST00000300227.8	TSS1500;TSS200;TSS200	C18orf34;C18orf34;C18orf34	ENST00000403303.1;ENST00000383096.3;ENST00000300227.8	TSS1500;TSS200;TSS200	chr18:31020625-31021235	3		TRUE
cg09829303	TUBB3P2	7	134419774	134735022	2.46091e-09	0.000121973	0.00182959	Female	0.379804	0.271919	0.487688	0.602994	7.04721	9.01716		cg
cg08580836	ZNF300	5	150284448	150904885	2.30309e-09	0.000121973	0.00171225	Male	-1.78184	-2.28675	-1.27693	-0.146071	-7.06436	9.06641		cg	ZNF300	NM_052860	TSS200	chr5:150284385-150284635	Island	5:150264579-150264828			ZNF300;ZNF300;ZNF300;ZNF300;ZNF300;ZNF300;ZNF300	ENST00000418587.2;ENST00000394226.2;ENST00000274599.5;ENST00000446148.2;ENST00000394226.2;ENST00000418587.2;ENST00000427179.1	5'UTR;5'UTR;5'UTR;5'UTR;1stExon;1stExon;TSS200	ZNF300;ZNF300;ZNF300;ZNF300;ZNF300;ZNF300;ZNF300	ENST00000418587.2;ENST00000394226.2;ENST00000274599.5;ENST00000446148.2;ENST00000394226.2;ENST00000446148.2;ENST00000427179.1	5'UTR;5'UTR;5'UTR;5'UTR;1stExon;1stExon;TSS200	chr5:150284340-150284935	3		TRUE
cg14974262	ZNF300	5	150284594	150905031	4.76322e-09	0.000216916	0.00354127	Male	-1.41169	-1.82265	-1.00072	0.830206	-6.87624	8.52517		cg	ZNF300;ZNF300;ZNF300	NM_052860;NM_001172832;NM_001172831	TSS200;TSS200;TSS200	chr5:150284385-150284635	Island	5:150264579-150264828			ZNF300;ZNF300;ZNF300	ENST00000394226.2;ENST00000418587.2;ENST00000427179.1	TSS200;TSS200;TSS1500	ZNF300;ZNF300;ZNF300	ENST00000394226.2;ENST00000446148.2;ENST00000427179.1	TSS200;TSS200;TSS1500	chr5:150284340-150284935	3
cg04032578	ZNF300	5	150284619	150905056	4.96001e-09	0.000216916	0.00368757	Male	-1.36903	-1.76818	-0.969872	-0.279498	-6.86575	8.49494		cg	ZNF300;ZNF300;ZNF300	NM_052860;NM_001172832;NM_001172831	TSS200;TSS200;TSS200	chr5:150284385-150284635	Island	5:150264579-150264828			ZNF300;ZNF300;ZNF300	ENST00000394226.2;ENST00000418587.2;ENST00000427179.1	TSS200;TSS200;TSS1500	ZNF300;ZNF300;ZNF300	ENST00000394226.2;ENST00000446148.2;ENST00000427179.1	TSS200;TSS200;TSS1500	chr5:150284340-150284935	3
cg12777992	ZNF300	5	150284634	150905071	5.74556e-09	0.000237311	0.0042716	Male	-1.60508	-2.07567	-1.13449	-0.313934	-6.82765	8.38506		cg	ZNF300;ZNF300;ZNF300	NM_052860;NM_001172832;NM_001172831	TSS200;TSS200;TSS200	chr5:150284385-150284635	Island	5:150264579-150264828			ZNF300;ZNF300;ZNF300	ENST00000394226.2;ENST00000418587.2;ENST00000427179.1	TSS200;TSS200;TSS1500	ZNF300;ZNF300;ZNF300	ENST00000394226.2;ENST00000446148.2;ENST00000427179.1	TSS200;TSS200;TSS1500	chr5:150284340-150284935	3
cg21228005	ZNF300	5	150284796	150905233	6.38864e-09	0.000249984	0.0047497	Male	-2.19223	-2.83757	-1.5469	-0.00930544	-6.80015	8.3057		cg	ZNF300	NM_052860	TSS1500	chr5:150284385-150284635	S_Shore				ZNF300;ZNF300;ZNF300	ENST00000427179.1;ENST00000394226.2;ENST00000418587.2	TSS1500;TSS1500;TSS1500	ZNF300;ZNF300;ZNF300	ENST00000427179.1;ENST00000394226.2;ENST00000446148.2	TSS1500;TSS1500;TSS1500	chr5:150284340-150284935	3		TRUE
cg18237551	ZNF300	5	150284600	150905037	7.73717e-09	0.000287614	0.00575229	Male	-1.46912	-1.90478	-1.03347	0.760577	-6.75048	8.16229		cg	ZNF300	NM_052860	TSS1500	chr5:150284385-150284635	Island	5:150264579-150264828			ZNF300;ZNF300;ZNF300	ENST00000394226.2;ENST00000418587.2;ENST00000427179.1	TSS200;TSS200;TSS1500	ZNF300;ZNF300;ZNF300	ENST00000394226.2;ENST00000446148.2;ENST00000427179.1	TSS200;TSS200;TSS1500	chr5:150284340-150284935	3		TRUE
cg17561788	RANBP1	22	20114683	20127159	1.0956e-08	0.000387086	0.00814537	Male	-0.507263	-0.659726	-0.3548	1.3084	-6.66019	7.90133		cg	RANBP1	NM_002882	3'UTR	chr22:20118509-20119625	N_Shelf				RANBP1;RANBP1;RANBP1	ENST00000430524.1;ENST00000331821.3;ENST00000402752.1	3'UTR;3'UTR;3'UTR	RANBP1;RANBP1;RANBP1;RANBP1;RANBP1;RANBP1	ENST00000435265.1;ENST00000486575.1;ENST00000430524.1;ENST00000331821.3;ENST00000448394.1;ENST00000402752.1	3'UTR;5'UTR;3'UTR;3'UTR;3'UTR;3'UTR				TRUE
cg12385553		22	17256079	16775188	1.14544e-08	0.000387086	0.0085159	Male	-0.668929	-0.870331	-0.467526	-0.913646	-6.64864	7.86791		cg															chr22:17256000-17256350	3
cg02343823	ZNF300	5	150284419	150904856	1.7275e-08	0.000558405	0.0128433	Male	-1.34089	-1.7512	-0.930582	1.08916	-6.54182	7.55877		cg	ZNF300	NM_052860	TSS200	chr5:150284385-150284635	Island	5:150264579-150264828			ZNF300;ZNF300;ZNF300;ZNF300;ZNF300;ZNF300;ZNF300	ENST00000418587.2;ENST00000394226.2;ENST00000274599.5;ENST00000446148.2;ENST00000394226.2;ENST00000418587.2;ENST00000427179.1	5'UTR;5'UTR;5'UTR;5'UTR;1stExon;1stExon;TSS200	ZNF300;ZNF300;ZNF300;ZNF300;ZNF300;ZNF300;ZNF300	ENST00000418587.2;ENST00000394226.2;ENST00000274599.5;ENST00000446148.2;ENST00000394226.2;ENST00000446148.2;ENST00000427179.1	5'UTR;5'UTR;5'UTR;5'UTR;1stExon;1stExon;TSS200	chr5:150284340-150284935	3		TRUE
cg07628841	CCDC121;GPN1;RP11-158I13.2	2	27851430	27628562	1.89632e-08	0.000587434	0.0140984	Female	0.747817	0.518135	0.9775	-1.40234	6.51756	7.48851		cg	GPN1;CCDC121;GPN1;GPN1;CCDC121;CCDC121;GPN1;GPN1	NM_001145048;NM_001142683;NM_001145047;NR_026735;NM_024584;NM_001142682;NM_001145049;NM_007266	TSS200;1stExon;TSS200;TSS1500;5'UTR;1stExon;TSS200;TSS1500			2:27704902-27705755	2:27851370-27852154	Promoter_Associated	GPN1;GPN1;CCDC121;GPN1;CCDC121;GPN1;GPN1;RP11-158I13.2;GPN1	ENST00000264718.3;ENST00000461249.1;ENST00000324364.3;ENST00000515877.1;ENST00000394775.3;ENST00000503738.1;ENST00000407583.3;ENST00000505973.1;ENST00000515877.1	TSS1500;TSS1500;5'UTR;1stExon;1stExon;TSS200;TSS200;5'UTR;5'UTR	GPN1;GPN1;GPN1;GPN1;CCDC121;GPN1;GPN1;GPN1;CCDC121;CCDC121;GPN1;GPN1;RP11-158I13.2;GPN1	ENST00000264718.3;ENST00000436280.1;ENST00000478484.1;ENST00000461249.1;ENST00000324364.3;ENST00000481754.1;ENST00000515877.1;ENST00000481754.1;ENST00000522876.1;ENST00000394775.3;ENST00000503738.1;ENST00000407583.3;ENST00000505973.1;ENST00000515877.1	TSS1500;TSS1500;TSS1500;TSS1500;5'UTR;1stExon;1stExon;5'UTR;1stExon;1stExon;TSS200;TSS200;5'UTR;5'UTR	chr2:27851345-27851615	3		TRUE
cg11291313	ZNF300	5	150284530	150904967	2.10387e-08	0.000625658	0.0156414	Male	-1.26989	-1.66154	-0.878232	-0.0931998	-6.49052	7.41018		cg	ZNF300	NM_052860	TSS200	chr5:150284385-150284635	Island	5:150264579-150264828			ZNF300;ZNF300;ZNF300;ZNF300;ZNF300;ZNF300;ZNF300	ENST00000418587.2;ENST00000394226.2;ENST00000274599.5;ENST00000446148.2;ENST00000394226.2;ENST00000418587.2;ENST00000427179.1	5'UTR;5'UTR;5'UTR;5'UTR;1stExon;1stExon;TSS200	ZNF300;ZNF300;ZNF300;ZNF300;ZNF300;ZNF300;ZNF300	ENST00000418587.2;ENST00000394226.2;ENST00000274599.5;ENST00000446148.2;ENST00000394226.2;ENST00000446148.2;ENST00000427179.1	5'UTR;5'UTR;5'UTR;5'UTR;1stExon;1stExon;TSS200	chr5:150284340-150284935	3		TRUE
cg09971754	ANKRD11;SPG7	16	89557657	89491248	2.57228e-08	0.000735536	0.0191239	Male	-0.863571	-1.13208	-0.595064	-3.26504	-6.43814	7.25844		cg	ANKRD11	NM_013275	TSS1500	chr16:89555775-89557753	Island	16:88083135-88085241	16:89556459-89558709	Promoter_Associated	ANKRD11;ANKRD11	ENST00000378330.2;ENST00000301030.4	TSS1500;TSS1500	ANKRD11;ANKRD11;ANKRD11;ANKRD11;ANKRD11;SPG7;SPG7;SPG7;SPG7	ENST00000568512.1;ENST00000378330.2;ENST00000566973.1;ENST00000378332.2;ENST00000301030.4;ENST00000563783.1;ENST00000568509.1;ENST00000568509.1;ENST00000563783.1	TSS1500;TSS1500;TSS1500;TSS1500;TSS1500;1stExon;1stExon;5'UTR;5'UTR	chr16:89556945-89557835	3		TRUE
cg13150358	AC007682.1	2	51808957	51581818	3.77468e-08	0.00101711	0.0280633	Female	0.615116	0.420841	0.809391	-0.364239	6.33807	6.9684		cg						2:51662416-51662630			AC007682.1	ENST00000440698.1	5'UTR	AC007682.1	ENST00000440698.1	5'UTR				TRUE
cg26486466	ZNF300	5	150284616	150905053	3.83062e-08	0.00101711	0.0284791	Male	-1.17939	-1.55211	-0.806673	-0.0710208	-6.33423	6.95726		cg	ZNF300;ZNF300;ZNF300	NM_052860;NM_001172832;NM_001172831	TSS200;TSS200;TSS200	chr5:150284385-150284635	Island	5:150264579-150264828			ZNF300;ZNF300;ZNF300	ENST00000394226.2;ENST00000418587.2;ENST00000427179.1	TSS200;TSS200;TSS1500	ZNF300;ZNF300;ZNF300	ENST00000394226.2;ENST00000446148.2;ENST00000427179.1	TSS200;TSS200;TSS1500	chr5:150284340-150284935	3
cg21161307		8	86981879	85969649	7.02954e-08	0.00180213	0.0522619	Male	-1.21288	-1.60604	-0.819716	2.44636	-6.17535	6.49667		cg															chr8:86981840-86982050	3
cg20066496	TTBK2	15	43213993	42921794	9.9949e-08	0.00247694	0.0743082	Female	0.503132	0.33756	0.668704	-3.69451	6.08294	6.22887		cg	TTBK2	NM_173500	TSS1500	chr15:43212416-43213601	S_Shore				TTBK2;TTBK2;TTBK2;TTBK2	ENST00000267890.6;ENST00000263802.6;ENST00000567274.1;ENST00000567840.1	TSS1500;TSS1500;TSS1500;TSS1500	TTBK2;TTBK2;TTBK2;TTBK2;TTBK2;TTBK2	ENST00000267890.6;ENST00000566931.1;ENST00000263802.6;ENST00000564431.1;ENST00000567274.1;ENST00000567840.1	TSS1500;TSS1500;TSS1500;TSS1500;TSS1500;TSS1500	chr15:43213525-43214075	3		TRUE
cg08167066	CYS1	2	10220455	10080327	1.24641e-07	0.00298922	0.0926657	Female	0.51519	0.344016	0.686364	-2.01545	6.02486	6.06061		cg	CYS1;CYS1	NM_001037160;NM_001037160	1stExon;5'UTR	chr2:10219802-10221016	Island	2:10137100-10138459			CYS1;CYS1;CYS1	ENST00000381813.4;ENST00000381813.4;ENST00000477304.1	1stExon;5'UTR;3'UTR	CYS1;CYS1;CYS1	ENST00000381813.4;ENST00000381813.4;ENST00000477304.1	1stExon;5'UTR;3'UTR	chr2:10219045-10221435	3		TRUE
cg26586567	CSMD1	8	2966105	3108582	1.6364e-07	0.00380188	0.12166	Male	-1.09673	-1.46552	-0.727947	0.41624	-5.95309	5.85284		cg	CSMD1;CSMD1	NM_033225;NM_033225	ExonBnd;Body						CSMD1	ENST00000318252.9	ExonBnd	CSMD1;CSMD1	ENST00000335551.6;ENST00000523062.1	ExonBnd;TSS1500
cg09975562	HDAC4	2	240119034	239197337	1.8468e-07	0.00416068	0.137303	Male	-0.6524	-0.872959	-0.43184	2.012	-5.92115	5.76042		cg	HDAC4	NM_006037	Body			2:239783805-239784031			HDAC4	ENST00000456922.2	5'UTR	HDAC4;HDAC4;HDAC4;HDAC4;HDAC4	ENST00000463007.1;ENST00000493582.1;ENST00000535493.1;ENST00000456922.2;ENST00000496347.1	3'UTR;3'UTR;3'UTR;5'UTR;3'UTR	chr2:240118805-240119075	3		TRUE
cg02591892	MATK	19	3801397	3801398	1.97555e-07	0.00431983	0.146874	Male	-0.784242	-1.05017	-0.51831	-1.83509	-5.90334	5.7089		cg	MIR1268A;MATK	NR_031672;NM_002378	Body;5'UTR	chr19:3801392-3801819	Island	19:3752126-3752942	19:3801246-3802048	Unclassified_Cell_type_specific	MATK	ENST00000395045.1	5'UTR	MATK	ENST00000395045.1	5'UTR	chr19:3801385-3801675	3
cg11959806	ASIC2	17	32256988	33929968	2.31214e-07	0.0049114	0.171899	Male	-0.322944	-0.43323	-0.212658	2.02472	-5.86172	5.58856		cg	ASIC2	NM_001094	Body
cg26883712	ZNF311	6	28973466	29005688	2.40394e-07	0.00495695	0.178724	Female	0.65898	0.433541	0.88442	-0.927714	5.85141	5.55876		cg	ZNF311	NM_001010877	TSS1500			6:29081405-29081477	6:28973134-28973660	Promoter_Associated_Cell_type_specific	ZNF311;ZNF311;ZNF311	ENST00000377179.3;ENST00000483450.1;ENST00000535083.1	TSS1500;TSS1500;TSS200	ZNF311;ZNF311;ZNF311	ENST00000377179.3;ENST00000483450.1;ENST00000535083.1	TSS1500;TSS1500;TSS200	chr6:28973105-28973570	3		TRUE
cg22222428	CSMD1	8	3002981	3145458	2.46693e-07	0.00495695	0.183407	Male	-1.08809	-1.46076	-0.715413	-1.08136	-5.84456	5.53896		cg	CSMD1	NM_033225	Body						CSMD1	ENST00000523387.1	3'UTR	CSMD1	ENST00000523387.1	3'UTR
cg27565144	ZNF300	5	150285753	150906190	2.69489e-07	0.0052725	0.200355	Female	0.734559	0.481957	0.987161	2.7139	5.82114	5.47128		cg	ZNF300;ZNF300;ZNF300	NM_052860;NM_001172832;NM_001172831	TSS1500;TSS1500;TSS1500	chr5:150284385-150284635	S_Shore				ZNF300;ZNF300;ZNF300	ENST00000427179.1;ENST00000394226.2;ENST00000418587.2	TSS1500;TSS1500;TSS1500	ZNF300;ZNF300;ZNF300	ENST00000427179.1;ENST00000394226.2;ENST00000446148.2	TSS1500;TSS1500;TSS1500
cg04675542	ZNF300	5	150284416	150904853	2.82524e-07	0.00538578	0.210045	Male	-1.09386	-1.47083	-0.716889	0.969913	-5.80861	5.4351		cg	ZNF300	NM_052860	TSS200	chr5:150284385-150284635	Island	5:150264579-150264828			ZNF300;ZNF300;ZNF300;ZNF300;ZNF300;ZNF300;ZNF300	ENST00000418587.2;ENST00000394226.2;ENST00000274599.5;ENST00000446148.2;ENST00000394226.2;ENST00000418587.2;ENST00000427179.1	5'UTR;5'UTR;5'UTR;5'UTR;1stExon;1stExon;TSS200	ZNF300;ZNF300;ZNF300;ZNF300;ZNF300;ZNF300;ZNF300	ENST00000418587.2;ENST00000394226.2;ENST00000274599.5;ENST00000446148.2;ENST00000394226.2;ENST00000446148.2;ENST00000427179.1	5'UTR;5'UTR;5'UTR;5'UTR;1stExon;1stExon;TSS200	chr5:150284340-150284935	3		TRUE
cg00625334	CCDC178	18	31020754	33440789	3.12765e-07	0.00581321	0.232528	Female	1.19054	0.778338	1.60275	-1.43518	5.78163	5.35718		cg	C18orf34;C18orf34	NM_198995;NM_001105528	TSS200;TSS1500	chr18:31020510-31020847	Island	18:29274412-29274972			C18orf34;C18orf34;C18orf34	ENST00000403303.1;ENST00000383096.3;ENST00000300227.8	TSS1500;TSS200;TSS200	C18orf34;C18orf34;C18orf34	ENST00000403303.1;ENST00000383096.3;ENST00000300227.8	TSS1500;TSS200;TSS200	chr18:31020625-31021235	3		TRUE
cg08531052	PPFIA3	19	49633795	49130537	3.56382e-07	0.00646235	0.264956	Female	0.20482	0.133477	0.276163	2.06549	5.74694	5.25708		cg	PPFIA3	NM_003660	Body	chr19:49633660-49633946	Island	19:54325473-54325758												TRUE
cg16446577	C6orf89	6	36853324	36885547	4.06411e-07	0.00694094	0.302151	Female	0.304115	0.197537	0.410693	0.676767	5.712	5.15629		cg	C6orf89	NM_152734	TSS1500	chr6:36853590-36853927	N_Shore		6:36853217-36854556	Promoter_Associated	C6orf89;C6orf89;C6orf89;C6orf89;PI16	ENST00000480824.1;ENST00000355190.3;ENST00000540072.1;ENST00000510325.2;ENST00000536757.1	TSS1500;TSS1500;TSS1500;5'UTR;5'UTR	C6orf89;C6orf89;C6orf89;C6orf89;C6orf89;PI16	ENST00000480824.1;ENST00000355190.3;ENST00000416621.1;ENST00000540072.1;ENST00000510325.2;ENST00000536757.1	TSS1500;TSS1500;TSS1500;TSS1500;5'UTR;5'UTR				TRUE
cg22748740	ZNF311	6	28973350	29005572	4.097e-07	0.00694094	0.304596	Female	0.81068	0.526468	1.09489	-1.43743	5.70985	5.1501		cg	ZNF311	NM_001010877	TSS1500			6:29081171-29081333	6:28973134-28973660	Promoter_Associated_Cell_type_specific	ZNF311;ZNF311;ZNF311;ZNF311	ENST00000535083.1;ENST00000377179.3;ENST00000483450.1;ENST00000535083.1	5'UTR;TSS1500;TSS1500;1stExon	ZNF311;ZNF311;ZNF311;ZNF311	ENST00000535083.1;ENST00000377179.3;ENST00000483450.1;ENST00000535083.1	5'UTR;TSS1500;TSS1500;1stExon	chr6:28973105-28973570	3		TRUE
cg25439374	CACYBP	1	174968015	174998877	4.10784e-07	0.00694094	0.305402	Female	0.322231	0.209248	0.435214	-1.9077	5.70915	5.14808		cg	CACYBP;CACYBP	NM_001007214;NM_014412	TSS1500;TSS1500	chr1:174968490-174969624	N_Shore				CACYBP;CACYBP;CACYBP;CACYBP;CACYBP	ENST00000367681.2;ENST00000450101.2;ENST00000367679.2;ENST00000406752.1;ENST00000405362.1	TSS1500;TSS1500;TSS1500;TSS1500;TSS1500	CACYBP;CACYBP;CACYBP;CACYBP;CACYBP;CACYBP;CACYBP;CACYBP;CACYBP	ENST00000367681.2;ENST00000426793.1;ENST00000450101.2;ENST00000461977.1;ENST00000367679.2;ENST00000483307.1;ENST00000473925.1;ENST00000406752.1;ENST00000405362.1	TSS1500;TSS1500;TSS1500;TSS1500;TSS1500;TSS1500;TSS1500;TSS1500;TSS1500	chr1:174967700-174968355	3
cg17380238	PPP1R13L	19	45889464	45386205	4.64528e-07	0.00755913	0.345359	Female	0.654803	0.423886	0.88572	-1.1535	5.67639	5.05367		cg	PPP1R13L;PPP1R13L	NM_001142502;NM_006663	Body;Body	chr19:45888768-45889465	Island										chr19:45889360-45889850	3		TRUE
cg16650245		21	30229175	28856852	4.67704e-07	0.00755913	0.34772	Male	-0.333348	-0.450941	-0.215755	0.0335535	-5.67457	5.04844		cg															chr21:30229005-30229490	3
cg01096418	CHTF8	16	69154431	69120527	5.05167e-07	0.00799089	0.375572	Male	-0.45208	-0.612137	-0.292023	2.63901	-5.65402	4.98924		cg	CHTF8;CHTF8;CHTF8	NM_001039690;NM_001040146;NR_033227	Body;Body;Body						CHTF8;CHTF8;CHTF8;CHTF8;RP11-123C5.4;CHTF8;CHTF8	ENST00000519534.1;ENST00000519520.1;ENST00000519534.1;ENST00000520529.1;ENST00000574807.1;ENST00000522091.1;ENST00000306585.6	3'UTR;3'UTR;1stExon;3'UTR;TSS200;3'UTR;5'UTR	CHTF8;CHTF8;CHTF8;CHTF8;RP11-123C5.4;CHTF8;CHTF8	ENST00000519534.1;ENST00000519520.1;ENST00000519534.1;ENST00000520529.1;ENST00000574807.1;ENST00000522091.1;ENST00000306585.6	3'UTR;3'UTR;1stExon;3'UTR;TSS200;3'UTR;5'UTR
cg12269374	CSMD1	8	4238976	4381453	5.40575e-07	0.00837285	0.401897	Female	0.90488	0.583482	1.22628	-0.30646	5.63594	4.93718		cg	CSMD1	NM_033225	Body															TRUE
cg13266717	ARFRP1;RP4-583P15.15;ZGPAT	20	62338881	63707528	7.36166e-07	0.0109462	0.547311	Female	0.450468	0.288089	0.612846	-3.43664	5.55332	4.69963		cg	ARFRP1;ZGPAT;ZGPAT;ZGPAT;ARFRP1;ZGPAT	NM_001134758;NM_181485;NM_032527;NM_001083113;NM_003224;NM_001083113	5'UTR;TSS1500;TSS1500;5'UTR;5'UTR;1stExon	chr20:62338659-62340274	Island	20:61808739-61811021			ZGPAT;ZGPAT;ZGPAT;ZGPAT;ZGPAT;ARFRP1;ARFRP1;ARFRP1;ARFRP1;ARFRP1;ZGPAT;ZGPAT	ENST00000355969.6;ENST00000490623.1;ENST00000357119.4;ENST00000369967.3;ENST00000328969.5;ENST00000359715.4;ENST00000303260.6;ENST00000359715.4;ENST00000324228.2;ENST00000440854.1;ENST00000448100.1;ENST00000448100.1	TSS1500;TSS1500;TSS1500;TSS1500;TSS1500;1stExon;5'UTR;5'UTR;5'UTR;5'UTR;1stExon;5'UTR	ZGPAT;ZGPAT;ZGPAT;ZGPAT;ZGPAT;ZGPAT;ARFRP1;ARFRP1;ARFRP1;ARFRP1;ARFRP1;ARFRP1;ZGPAT;ZGPAT;ZGPAT;ZGPAT;ZGPAT	ENST00000355969.6;ENST00000477340.1;ENST00000357119.4;ENST00000431125.1;ENST00000369967.3;ENST00000328969.5;ENST00000424545.1;ENST00000359715.4;ENST00000303260.6;ENST00000359715.4;ENST00000324228.2;ENST00000440854.1;ENST00000486025.1;ENST00000472711.1;ENST00000448100.1;ENST00000448100.1;ENST00000478385.1	TSS1500;TSS1500;TSS1500;TSS1500;TSS1500;TSS1500;TSS1500;1stExon;5'UTR;5'UTR;5'UTR;5'UTR;TSS1500;TSS1500;1stExon;5'UTR;TSS1500	chr20:62338465-62339175	3		TRUE
cg12728170	FRMD5;PIN4P1	15	44168437	43876238	7.29911e-07	0.0109462	0.542661	Male	-0.652624	-0.887777	-0.417472	0.650316	-5.55561	4.7062		cg	PIN4P1;FRMD5;FRMD5;FRMD5;FRMD5	NR_003571;NR_104455;NM_001286491;NM_032892;NM_001286490	Body;Body;Body;Body;Body									FRMD5;FRMD5;FRMD5	ENST00000458630.1;ENST00000451277.1;ENST00000473965.1	3'UTR;3'UTR;3'UTR	chr15:44168325-44168575	3
cg27211179	EXD2;RP11-363J20.1	14	69657890	69191172	7.91443e-07	0.0115374	0.588407	Female	0.4233	0.270179	0.57642	-0.534852	5.5339	4.64389		cg	EXD2;EXD2;EXD2;EXD2;EXD2;EXD2;EXD2	NM_018199;NM_001193361;NM_001193360;NR_034164;NM_001193362;NM_001193363;NR_034165	TSS1500;TSS1500;TSS1500;TSS1500;TSS1500;TSS1500;TSS1500	chr14:69658127-69658773	N_Shore		14:69657782-69658953	Promoter_Associated	RP11-363J20.1;EXD2;EXD2;EXD2;EXD2;EXD2;EXD2;RP11-363J20.1;RP11-363J20.1	ENST00000556182.1;ENST00000409018.3;ENST00000193422.6;ENST00000409014.1;ENST00000409675.1;ENST00000409949.1;ENST00000409242.1;ENST00000557409.1;ENST00000554898.1	3'UTR;TSS1500;TSS1500;TSS1500;TSS1500;TSS1500;TSS1500;3'UTR;3'UTR	RP11-363J20.1;EXD2;EXD2;EXD2;EXD2;EXD2;EXD2;EXD2;EXD2;EXD2;RP11-363J20.1;RP11-363J20.1	ENST00000556182.1;ENST00000409018.3;ENST00000193422.6;ENST00000409014.1;ENST00000487724.1;ENST00000409675.1;ENST00000409949.1;ENST00000312994.5;ENST00000461908.1;ENST00000413191.1;ENST00000557409.1;ENST00000554898.1	3'UTR;TSS1500;TSS1500;TSS1500;TSS1500;TSS1500;TSS1500;TSS1500;TSS1500;TSS1500;3'UTR;3'UTR
cg14870223	WDR48	3	39093076	39051584	8.35985e-07	0.0119523	0.621522	Female	0.545843	0.347869	0.743817	0.610781	5.51921	4.60172		cg	WDR48	NM_020839	TSS1500	chr3:39093469-39094025	N_Shore		3:39092908-39094361	Promoter_Associated	WDR48;WDR48	ENST00000302313.5;ENST00000418020.1	TSS1500;TSS1500	WDR48;WDR48;WDR48;WDR48;WDR48;WDR48	ENST00000441361.1;ENST00000302313.5;ENST00000423296.2;ENST00000418020.1;ENST00000433841.2;ENST00000420940.2	TSS1500;TSS1500;TSS1500;TSS1500;TSS1500;TSS1500				TRUE
cg22635476		8	86850141	85837911	8.72313e-07	0.0122364	0.648531	Male	-0.864716	-1.17899	-0.550438	2.10591	-5.50779	4.56895		cg
cg22185558	ZNF311	6	28973524	29005746	9.06408e-07	0.0124792	0.673879	Female	0.744067	0.473132	1.015	-1.12624	5.49749	4.53941		cg	ZNF311	NM_001010877	TSS1500				6:28973134-28973660	Promoter_Associated_Cell_type_specific	ZNF311;ZNF311;ZNF311	ENST00000377179.3;ENST00000483450.1;ENST00000535083.1	TSS1500;TSS1500;TSS200	ZNF311;ZNF311;ZNF311	ENST00000377179.3;ENST00000483450.1;ENST00000535083.1	TSS1500;TSS1500;TSS200	chr6:28973105-28973570	3		TRUE
cg25766801	CSMD1	8	2990464	3132941	9.45201e-07	0.0127767	0.70272	Male	-0.592833	-0.809143	-0.376523	1.43799	-5.48623	4.50712		cg	CSMD1	NM_033225	Body						CSMD1	ENST00000523387.1	3'UTR	CSMD1	ENST00000523387.1	3'UTR	chr8:2990365-2990795	3		TRUE
cg16655338	RIMS1	6	72892901	72183197	9.80344e-07	0.0130151	0.728847	Female	0.867692	0.550526	1.18486	-3.70463	5.47641	4.47898		cg	RIMS1	NM_014989	Body	chr6:72892037-72892877	S_Shore	6:72948759-72949623						RIMS1	ENST00000370419.2	5'UTR	chr6:72892265-72892975	3		TRUE
cg26484813	AHNAK	11	62311573	62544100	1.05487e-06	0.0137589	0.784256	Male	-0.414431	-0.566465	-0.262397	-1.59583	-5.45669	4.42249		cg	AHNAK;AHNAK	NM_024060;NM_001620	5'UTR;5'UTR	chr11:62313282-62314314	N_Shore		11:62309917-62311714	Promoter_Associated	AHNAK;AHNAK	ENST00000257247.7;ENST00000378024.4	5'UTR;5'UTR	AHNAK;AHNAK;AHNAK;AHNAK;AHNAK;AHNAK;AHNAK	ENST00000533743.1;ENST00000528508.1;ENST00000533365.1;ENST00000257247.7;ENST00000531324.1;ENST00000378024.4;ENST00000530285.1	5'UTR;5'UTR;5'UTR;5'UTR;5'UTR;5'UTR;5'UTR	chr11:62311085-62311910	3		TRUE
cg22146350	5S_rRNA;LINC02167	16	34982739	35748367	1.13183e-06	0.0145082	0.841475	Male	-0.564367	-0.772127	-0.356607	1.27812	-5.43773	4.36819		cg	FLJ26245	NR_033985	Body						RP11-352B15.1;RN5S414	ENST00000566900.1;ENST00000516580.1	5'UTR;TSS200	RP11-352B15.1;RN5S414;RP11-352B15.1;RP11-352B15.1;RP11-352B15.1	ENST00000566900.1;ENST00000516580.1;ENST00000565625.1;ENST00000565625.1;ENST00000562769.1	5'UTR;TSS200;1stExon;5'UTR;5'UTR	chr16:34982425-34982935	3
cg09435617	ZNF311	6	28973353	29005575	1.19412e-06	0.0150471	0.887778	Female	0.687736	0.433886	0.941586	-1.12018	5.42329	4.32686		cg	ZNF311	NM_001010877	TSS1500			6:29081171-29081333	6:28973134-28973660	Promoter_Associated_Cell_type_specific	ZNF311;ZNF311;ZNF311;ZNF311	ENST00000535083.1;ENST00000377179.3;ENST00000483450.1;ENST00000535083.1	5'UTR;TSS1500;TSS1500;1stExon	ZNF311;ZNF311;ZNF311;ZNF311	ENST00000535083.1;ENST00000377179.3;ENST00000483450.1;ENST00000535083.1	5'UTR;TSS1500;TSS1500;1stExon	chr6:28973105-28973570	3		TRUE
cg26077108	CTB-58E17.5;PCGF2	17	36905415	38749161	1.26387e-06	0.0154039	0.939637	Female	0.446197	0.281035	0.611359	-2.92387	5.40797	4.28306		cg	PCGF2	NM_007144	TSS1500	chr17:36903871-36906328	Island	17:34157074-34160846			PCGF2;AC006449.1	ENST00000360797.2;ENST00000539023.1	TSS1500;TSS200	PCGF2;AC006449.1	ENST00000360797.2;ENST00000539023.1	TSS1500;TSS200	chr17:36905060-36905810	3
cg07908290	ZNF300	5	150284927	150905364	1.25022e-06	0.0154039	0.929486	Male	-1.42825	-1.95663	-0.89986	-1.34978	-5.4109	4.29144		cg	ZNF300;ZNF300;ZNF300	NM_052860;NM_001172832;NM_001172831	TSS1500;TSS1500;TSS1500	chr5:150284385-150284635	S_Shore				ZNF300;ZNF300;ZNF300	ENST00000427179.1;ENST00000394226.2;ENST00000418587.2	TSS1500;TSS1500;TSS1500	ZNF300;ZNF300;ZNF300	ENST00000427179.1;ENST00000394226.2;ENST00000446148.2	TSS1500;TSS1500;TSS1500	chr5:150284340-150284935	3
cg03902093	RAB7A	3	128444369	128725525	1.32684e-06	0.0159105	0.98645	Male	-0.507107	-0.695272	-0.318942	-0.053602	-5.39485	4.24554		cg	RAB7A	NM_004637	TSS1500	chr3:128444900-128445650	N_Shore		3:128444313-128446047	Unclassified	RAB7A;RAB7A	ENST00000265062.3;ENST00000482525.1	TSS1500;TSS1500	RAB7A;RAB7A;RAB7A	ENST00000265062.3;ENST00000482525.1;ENST00000491681.1	TSS1500;TSS1500;TSS1500				TRUE
cg13442960	ELAVL2	9	23821570	23821571	1.5967e-06	0.0188426	1	Female	0.802992	0.502247	1.10374	-1.3941	5.34478	4.10257		cg	ELAVL2;ELAVL2;ELAVL2	NM_001171195;NM_004432;NM_001171197	5'UTR;5'UTR;TSS200	chr9:23820691-23822135	Island	9:23810565-23812135			ELAVL2;ELAVL2;ELAVL2;ELAVL2;ELAVL2	ENST00000223951.5;ENST00000544538.1;ENST00000397312.2;ENST00000380117.1;ENST00000462649.1	TSS200;5'UTR;5'UTR;5'UTR;3'UTR	ELAVL2;ELAVL2;ELAVL2;ELAVL2;ELAVL2	ENST00000223951.5;ENST00000544538.1;ENST00000397312.2;ENST00000380117.1;ENST00000462649.1	TSS200;5'UTR;5'UTR;5'UTR;3'UTR	chr9:23821365-23822195	3		TRUE
cg27605748		5	42951711	42951608	1.64936e-06	0.0191599	1	Female	0.763727	0.477217	1.05024	0.347051	5.336	4.07751		cg				chr5:42951076-42952410	Island	5:42986618-42988127									chr5:42950540-42952495	3		TRUE
cg22194457	RP11-273B19.2	4	55707265	54841098	1.67548e-06	0.0191639	1	Female	0.473227	0.295555	0.650898	0.210794	5.33174	4.06537		cg									RP11-273B19.2	ENST00000512898.1	3'UTR	RP11-273B19.2	ENST00000512898.1	3'UTR	chr4:55707240-55707455	3
cg20594345	ZNF311	6	28973520	29005742	1.77301e-06	0.0199721	1	Female	0.661445	0.412391	0.910498	-0.89913	5.3164	4.02165		cg	ZNF311	NM_001010877	TSS1500				6:28973134-28973660	Promoter_Associated_Cell_type_specific	ZNF311;ZNF311;ZNF311	ENST00000377179.3;ENST00000483450.1;ENST00000535083.1	TSS1500;TSS1500;TSS200	ZNF311;ZNF311;ZNF311	ENST00000377179.3;ENST00000483450.1;ENST00000535083.1	TSS1500;TSS1500;TSS200	chr6:28973105-28973570	3		TRUE
cg21310336	ZNF311	6	28973446	29005668	1.89109e-06	0.0208767	1	Female	0.635798	0.395611	0.875986	-1.18852	5.29891	3.97181		cg	ZNF311	NM_001010877	TSS1500			6:29081405-29081477	6:28973134-28973660	Promoter_Associated_Cell_type_specific	ZNF311;ZNF311;ZNF311	ENST00000377179.3;ENST00000483450.1;ENST00000535083.1	TSS1500;TSS1500;TSS200	ZNF311;ZNF311;ZNF311	ENST00000377179.3;ENST00000483450.1;ENST00000535083.1	TSS1500;TSS1500;TSS200	chr6:28973105-28973570	3		TRUE
cg15171221	ZNF311	6	28973328	29005550	1.92536e-06	0.0208767	1	Female	0.652409	0.40572	0.899099	-0.780117	5.29404	3.95793		cg	ZNF311	NM_001010877	TSS1500			6:29081171-29081333	6:28973134-28973660	Promoter_Associated_Cell_type_specific	ZNF311;ZNF311;ZNF311	ENST00000535083.1;ENST00000377179.3;ENST00000483450.1	5'UTR;TSS1500;TSS1500	ZNF311;ZNF311;ZNF311	ENST00000535083.1;ENST00000377179.3;ENST00000483450.1	5'UTR;TSS1500;TSS1500	chr6:28973105-28973570	3		TRUE
cg07977713	MPL	1	43814169	43348497	1.93755e-06	0.0208767	1	Female	0.387353	0.24084	0.533867	0.224884	5.29232	3.95305		cg	MPL	NM_005373	Body	chr1:43814305-43815277	N_Shore		1:43814113-43815654	Unclassified_Cell_type_specific							chr1:43814145-43814475	3		TRUE
cg14299422	SH3RF3	2	110035758	109419301	2.07014e-06	0.0219867	1	Female	0.488667	0.303202	0.674132	1.72924	5.27434	3.90187		cg	SH3RF3	NM_001099289	Body												chr2:110035665-110035815	3
cg26127652	ZNF311	6	28973426	29005648	2.26248e-06	0.0224775	1	Female	0.725415	0.448829	1.002	-1.79286	5.25018	3.83315		cg	ZNF311	NM_001010877	TSS1500			6:29081405-29081477	6:28973134-28973660	Promoter_Associated_Cell_type_specific	ZNF311;ZNF311;ZNF311	ENST00000377179.3;ENST00000483450.1;ENST00000535083.1	TSS1500;TSS1500;TSS200	ZNF311;ZNF311;ZNF311	ENST00000377179.3;ENST00000483450.1;ENST00000535083.1	TSS1500;TSS1500;TSS200	chr6:28973105-28973570	3		TRUE
cg01670306		8	38508658	38651139	2.26252e-06	0.0224775	1	Female	0.454246	0.281051	0.627441	0.0972907	5.25018	3.83314		cg				chr8:38508299-38508748	Island	8:38627215-38627905									chr8:38508580-38508915	3		TRUE
cg06710937	LINC00621;NUS1P2	13	23489940	22915800	2.26752e-06	0.0224775	1	Female	0.819868	0.507233	1.1325	-3.69975	5.24957	3.83143		cg				chr13:23489630-23490058	Island	13:22387631-22388148	13:23489879-23490038	Unclassified_Cell_type_specific	RP11-363G2.5;RP11-363G2.5	ENST00000577004.1;ENST00000577004.1	1stExon;3'UTR	RP11-363G2.5;RP11-363G2.5	ENST00000577004.1;ENST00000577004.1	1stExon;3'UTR	chr13:23489565-23490095	3		TRUE
cg08245989	KRT17P8	12	9280923	9128326	2.17108e-06	0.0224775	1	Male	-0.395971	-0.546624	-0.245317	-0.776107	-5.2614	3.86505		cg						12:9171462-9172353												TRUE
cg17544539	NCAM2	21	22400862	21028543	2.24662e-06	0.0224775	1	Male	-0.739301	-1.02108	-0.457524	-1.08614	-5.25209	3.83859		cg	NCAM2	NM_004540	Body												chr21:22400720-22401030	3
cg08337341		5	42924013	42923910	2.33694e-06	0.0228608	1	Female	0.28001	0.173068	0.386951	-0.0671524	5.24137	3.8081		cg				chr5:42924214-42924670	N_Shore	5:42959770-42960620									chr5:42923585-42924135	3
cg06276860	RP11-80F22.15;RP11-80F22.2	16	34741304	35506932	2.45239e-06	0.0236787	1	Female	0.651183	0.401858	0.900509	-0.0609512	5.22823	3.77079		cg				chr16:34740812-34741494	Island	16:34597875-34598995			RP11-80F22.2	ENST00000569755.1	TSS200	RP11-80F22.2;RP11-80F22.2	ENST00000562591.1;ENST00000569755.1	TSS1500;TSS200	chr16:34741280-34741555	3		TRUE
cg04216051	HDAC4	2	240172612	239250915	2.51924e-06	0.0239736	1	Male	-0.640354	-0.885877	-0.394831	2.24831	-5.2209	3.74998		cg	HDAC4	NM_006037	Body			2:239837506-239837705			HDAC4	ENST00000456922.2	5'UTR	HDAC4;HDAC4;HDAC4;HDAC4;HDAC4	ENST00000446876.1;ENST00000463007.1;ENST00000493582.1;ENST00000535493.1;ENST00000456922.2	5'UTR;3'UTR;3'UTR;3'UTR;5'UTR	chr2:240172485-240172830	3		TRUE
cg20877594	LINC02575	21	45905208	44485324	2.54743e-06	0.0239736	1	Male	-0.999698	-1.38322	-0.616173	0.000303011	-5.21787	3.74136		cg						21:44729629-44730217	21:45904984-45905310	Unclassified_Cell_type_specific	AP001065.15	ENST00000449713.1	TSS1500	AP001065.15	ENST00000449713.1	TSS1500	chr21:45905065-45905370	3
cg21197843	CTA-392E5.1	8	86959593	85947363	2.59962e-06	0.0241589	1	Male	-0.755496	-1.04564	-0.46535	-0.996424	-5.21234	3.72567		cg									CTA-392E5.1	ENST00000518266.1	5'UTR	CTA-392E5.1	ENST00000518266.1	5'UTR
cg01127878	PRR19	19	42811035	42306882	2.66658e-06	0.0244753	1	Female	0.347209	0.213687	0.480732	-0.504336	5.2054	3.70598		cg	PRR19	NM_199285	5'UTR	chr19:42811013-42811219	Island	19:47502870-47503051			PRR19	ENST00000341747.3	5'UTR	PRR19	ENST00000341747.3	5'UTR	chr19:42810825-42811090	3		TRUE
cg13850355	GABRB1	4	47034939	47032921	3.05148e-06	0.0276666	1	Female	0.499208	0.305865	0.692552	-2.7064	5.16857	3.60158		cg	GABRB1	NM_000812	Body	chr4:47034427-47034940	Island	4:46729185-46729697	4:47034377-47035526	Unclassified	GABRB1	ENST00000509366.1	5'UTR	GABRB1;GABRB1	ENST00000381582.3;ENST00000509366.1	5'UTR;5'UTR				TRUE
cg22757019	CYP51A1-AS1;LRRD1	7	91808805	92179490	3.11617e-06	0.0279126	1	Female	0.306148	0.187445	0.424851	0.0103982	5.16284	3.58534		cg				chr7:91808331-91808632	S_Shore	7:91646268-91646873	7:91808056-91809374	Unclassified	LRRD1;LRRD1;LRRD1;CTB-161K23.1;LRRD1;LRRD1	ENST00000422722.1;ENST00000343318.5;ENST00000458448.1;ENST00000453068.1;ENST00000343318.5;ENST00000422722.1	1stExon;1stExon;TSS1500;5'UTR;5'UTR;3'UTR	LRRD1;LRRD1;LRRD1;LRRD1;CTB-161K23.1;LRRD1;LRRD1	ENST00000422722.1;ENST00000343318.5;ENST00000437357.1;ENST00000458448.1;ENST00000453068.1;ENST00000343318.5;ENST00000422722.1	1stExon;1stExon;TSS1500;TSS1500;5'UTR;5'UTR;3'UTR	chr7:91808760-91808935	3		TRUE
cg08665859	WDR48	3	39093223	39051731	3.18599e-06	0.0281984	1	Female	0.365626	0.223695	0.507556	-1.10459	5.15677	3.56817		cg	WDR48;WDR48;WDR48	NM_020839;NM_001303403;NM_001303402	TSS1500;TSS1500;TSS1500	chr3:39093469-39094025	N_Shore	3:39068216-39069050	3:39092908-39094361	Promoter_Associated	WDR48;WDR48	ENST00000302313.5;ENST00000418020.1	TSS1500;TSS1500	WDR48;WDR48;WDR48;WDR48;WDR48;WDR48	ENST00000441361.1;ENST00000302313.5;ENST00000423296.2;ENST00000418020.1;ENST00000433841.2;ENST00000420940.2	TSS1500;TSS1500;TSS1500;TSS1500;TSS1500;TSS1500	chr3:39093105-39093275	3
cg16992713	RP11-573G6.4	10	22540646	22251716	3.26927e-06	0.028595	1	Female	0.441357	0.269793	0.61292	-1.74197	5.14971	3.54818		cg				chr10:22540707-22542739	N_Shore		10:22540439-22540735	Promoter_Associated							chr10:22540645-22541715	3		TRUE
cg14355482	NCAM2	21	22373039	21000720	3.5056e-06	0.0303056	1	Male	-0.896018	-1.24561	-0.546422	-1.26775	-5.1306	3.4941		cg	NCAM2	NM_004540	Body	chr21:22369423-22370582	S_Shelf										chr21:22373000-22373295	3		TRUE
cg14906103	TMEM33	4	41936852	41934834	3.59476e-06	0.0307191	1	Female	0.657863	0.400842	0.914884	-0.0242613	5.12371	3.47464		cg	TMEM33	NM_018126	TSS1500	chr4:41937098-41937624	N_Shore		4:41936786-41937623	Promoter_Associated	TMEM33;TMEM33;TMEM33	ENST00000504986.1;ENST00000513702.1;ENST00000325094.5	TSS1500;TSS1500;TSS1500	TMEM33;TMEM33;TMEM33;TMEM33;TMEM33	ENST00000504986.1;ENST00000508448.1;ENST00000325094.5;ENST00000510383.1;ENST00000506794.1	TSS1500;TSS1500;TSS1500;TSS1500;TSS1500	chr4:41936640-41937970	3		TRUE
cg00105025	ZNF311	6	28973483	29005705	3.81752e-06	0.0312987	1	Female	0.645449	0.392464	0.898435	0.241127	5.10722	3.42804		cg	ZNF311	NM_001010877	TSS1500			6:29081405-29081477	6:28973134-28973660	Promoter_Associated_Cell_type_specific	ZNF311;ZNF311;ZNF311	ENST00000377179.3;ENST00000483450.1;ENST00000535083.1	TSS1500;TSS1500;TSS200	ZNF311;ZNF311;ZNF311	ENST00000377179.3;ENST00000483450.1;ENST00000535083.1	TSS1500;TSS1500;TSS200	chr6:28973105-28973570	3		TRUE
cg02905198	ATP5MC2	12	54070610	53676825	3.81912e-06	0.0312987	1	Female	0.323322	0.196592	0.450052	-1.87444	5.10711	3.42772		cg	ATP5G2;ATP5G2	NM_005176;NM_001002031	TSS1500;TSS200	chr12:54071053-54071265	N_Shore	12:52355919-52357099	12:54069540-54071256	Promoter_Associated	ATP5G2;ATP5G2;ATP5G2;ATP5G2	ENST00000338662.5;ENST00000338662.5;ENST00000394349.3;ENST00000549164.1	1stExon;5'UTR;TSS1500;TSS1500	ATP5G2;ATP5G2;ATP5G2;ATP5G2;ATP5G2;ATP5G2;ATP5G2	ENST00000338662.5;ENST00000552242.1;ENST00000338662.5;ENST00000552242.1;ENST00000549748.1;ENST00000394349.3;ENST00000549164.1	1stExon;1stExon;5'UTR;5'UTR;TSS1500;TSS1500;TSS1500	chr12:54070245-54070835	3		TRUE
cg26277454	TTBK2	15	43214058	42921859	3.83098e-06	0.0312987	1	Female	0.258638	0.157245	0.360032	0.924411	5.10625	3.42531		cg	TTBK2	NM_173500	TSS1500	chr15:43212416-43213601	S_Shore				TTBK2;TTBK2;TTBK2;TTBK2	ENST00000267890.6;ENST00000263802.6;ENST00000567274.1;ENST00000567840.1	TSS1500;TSS1500;TSS1500;TSS1500	TTBK2;TTBK2;TTBK2;TTBK2;TTBK2;TTBK2	ENST00000267890.6;ENST00000566931.1;ENST00000263802.6;ENST00000564431.1;ENST00000567274.1;ENST00000567840.1	TSS1500;TSS1500;TSS1500;TSS1500;TSS1500;TSS1500	chr15:43213525-43214075	3
cg25720795	HOTTIP	7	27246799	27207179	3.7507e-06	0.0312987	1	Male	-0.613115	-0.853199	-0.373031	-0.282626	-5.11207	3.44173		cg				chr7:27244530-27245297	S_Shore				HOTTIP	ENST00000521028.2	5'UTR	HOTTIP	ENST00000521028.2	5'UTR				TRUE
cg01068944	PLCB4	20	9049273	9068625	4.06214e-06	0.0328265	1	Female	0.637637	0.386877	0.888398	-2.00167	5.09017	3.37989		cg				chr20:9048958-9050018	Island	20:8996897-8998126			PLCB4	ENST00000334005.3	TSS1500	PLCB4;PLCB4;PLCB4;PLCB4	ENST00000334005.3;ENST00000437503.1;ENST00000407043.2;ENST00000441846.1	TSS1500;TSS1500;TSS200;TSS200	chr20:9048205-9049475	3		TRUE
cg13780890	NPW;ZNF598	16	2060257	2010255	4.20483e-06	0.0336142	1	Female	0.288893	0.175069	0.402717	-1.90732	5.08068	3.35312		cg	ZNF598	NM_178167	TSS1500	chr16:2059326-2060032	S_Shore	16:2000258-2000337			ZNF598;ZNF598;ZNF598	ENST00000562103.1;ENST00000431526.1;ENST00000563630.1	TSS1500;TSS1500;TSS1500	ZNF598;ZNF598;ZNF598;ZNF598;ZNF598	ENST00000562103.1;ENST00000431526.1;ENST00000562988.1;ENST00000565396.1;ENST00000563630.1	TSS1500;TSS1500;TSS1500;TSS1500;TSS1500	chr16:2060040-2060575	3
cg03602746	AC007319.1;AC018735.1	2	187867895	187003167	4.26478e-06	0.0337308	1	Female	0.504345	0.305481	0.703209	-2.16685	5.07679	3.34214		cg						2:187575998-187576433			AC007319.1	ENST00000412276.1	TSS200	AC007319.1;AC007319.1	ENST00000453517.1;ENST00000412276.1	TSS200;TSS200	chr2:187867865-187868195	3
cg24332710	AKR1A1	1	46016173	45550500	4.43829e-06	0.0341221	1	Female	0.301046	0.182086	0.420006	-0.344023	5.06582	3.31122		cg	AKR1A1;AKR1A1	NM_153326;NM_006066	TSS1500;TSS1500	chr1:46016403-46016694	N_Shore		1:46016026-46017512	Promoter_Associated	AKR1A1;AKR1A1;AKR1A1	ENST00000351829.4;ENST00000471651.1;ENST00000372070.3	TSS1500;TSS1500;TSS200	AKR1A1;AKR1A1;AKR1A1;AKR1A1;AKR1A1;AKR1A1	ENST00000434299.1;ENST00000496999.1;ENST00000476957.1;ENST00000481885.1;ENST00000471651.1;ENST00000372070.3	TSS1500;TSS1500;TSS1500;TSS1500;TSS1500;TSS200	chr1:46016085-46017035	3		TRUE
cg10815036		8	86991546	85979316	4.38768e-06	0.0341221	1	Male	-0.786534	-1.09714	-0.475924	1.06186	-5.06897	3.32011		cg
cg17370700		17	5401814	5498493	4.45194e-06	0.0341221	1	Male	-0.649234	-0.905825	-0.392643	0.847337	-5.06497	3.30884		cg				chr17:5403131-5404602	N_Shore										chr17:5401565-5401855	3		TRUE
cg16692923	NR3C2	4	149364700	148443547	4.57244e-06	0.034688	1	Female	0.454199	0.274429	0.63397	-1.88349	5.05762	3.28812		cg	NR3C2;NR3C2	NM_001166104;NM_000901	TSS1500;TSS1500	chr4:149363212-149367056	Island	4:149584089-149584799			NR3C2;NR3C2;NR3C2;NR3C2	ENST00000344721.4;ENST00000512865.1;ENST00000342437.4;ENST00000355292.3	5'UTR;TSS1500;TSS1500;TSS1500	NR3C2;NR3C2;NR3C2;NR3C2	ENST00000344721.4;ENST00000512865.1;ENST00000342437.4;ENST00000355292.3	5'UTR;TSS1500;TSS1500;TSS1500				TRUE
cg11821068	LINC00941	12	30949414	30796479	4.64469e-06	0.0348803	1	Female	0.330843	0.199785	0.461901	-2.31761	5.0533	3.27596		cg				chr12:30948548-30949757	Island	12:30839767-30841472	12:30948347-30949808	Unclassified	RP11-77I22.3	ENST00000547804.1	5'UTR	RP11-77I22.3;RP11-77I22.3	ENST00000550292.1;ENST00000547804.1	5'UTR;5'UTR	chr12:30947560-30950295	3		TRUE
cg03261377	CTA-392E5.1	8	86851494	85839264	4.75601e-06	0.0353591	1	Male	-0.909101	-1.26969	-0.54851	1.92128	-5.04678	3.25759		cg									CTA-392E5.1	ENST00000517368.1	TSS1500	CTA-392E5.1	ENST00000517368.1	TSS1500
cg09398924	WDR48	3	39093212	39051720	4.84878e-06	0.0354082	1	Female	0.417482	0.251714	0.583249	-2.62231	5.04146	3.2426		cg	WDR48	NM_020839	TSS1500	chr3:39093469-39094025	N_Shore	3:39068216-39069050	3:39092908-39094361	Promoter_Associated	WDR48;WDR48	ENST00000302313.5;ENST00000418020.1	TSS1500;TSS1500	WDR48;WDR48;WDR48;WDR48;WDR48;WDR48	ENST00000441361.1;ENST00000302313.5;ENST00000423296.2;ENST00000418020.1;ENST00000433841.2;ENST00000420940.2	TSS1500;TSS1500;TSS1500;TSS1500;TSS1500;TSS1500	chr3:39093105-39093275	3		TRUE
cg25438338	GMPR2;NEDD8;NEDD8-MDP1	14	24701525	24232318	4.85787e-06	0.0354082	1	Female	0.265617	0.160139	0.371094	-2.5925	5.04094	3.24115		cg	GMPR2;GMPR2;GMPR2;GMPR2;GMPR2;GMPR2;GMPR2;GMPR2;NEDD8-MDP1;NEDD8;NEDD8-MDP1;NEDD8	NM_001283023;NM_001283022;NM_001002002;NM_016576;NM_001283021;NM_001002001;NM_001002000;NR_104265;NM_001199823;NM_006156;NM_001199823;NM_006156	TSS1500;TSS1500;TSS1500;TSS1500;TSS200;TSS200;TSS200;TSS200;1stExon;1stExon;5'UTR;5'UTR	chr14:24701646-24701992	N_Shore	14:23770856-23772297	14:24701091-24702477	Promoter_Associated	NEDD8;GMPR2;GMPR2;GMPR2;GMPR2;GMPR2;GMPR2;GMPR2;GMPR2;GMPR2;NEDD8-MDP1;NEDD8;NEDD8;NEDD8;NEDD8-MDP1;NEDD8;NEDD8;GMPR2	ENST00000533242.1;ENST00000559910.1;ENST00000399440.2;ENST00000558701.1;ENST00000420554.2;ENST00000348719.7;ENST00000559104.1;ENST00000456667.3;ENST00000355299.4;ENST00000559836.1;ENST00000534348.1;ENST00000524927.1;ENST00000533242.1;ENST00000250495.5;ENST00000534348.1;ENST00000524927.1;ENST00000250495.5;ENST00000421944.2	3'UTR;TSS1500;TSS1500;TSS1500;TSS1500;TSS1500;TSS1500;TSS1500;TSS200;TSS200;1stExon;1stExon;1stExon;1stExon;5'UTR;5'UTR;5'UTR;TSS200	NEDD8;GMPR2;GMPR2;GMPR2;GMPR2;GMPR2;GMPR2;GMPR2;GMPR2;GMPR2;GMPR2;GMPR2;GMPR2;GMPR2;GMPR2;GMPR2;GMPR2;NEDD8;GMPR2;GMPR2;NEDD8;NEDD8;NEDD8-MDP1;NEDD8-MDP1;NEDD8;NEDD8;NEDD8;NEDD8-MDP1;NEDD8-MDP1;NEDD8;NEDD8;GMPR2;GMPR2;NEDD8;NEDD8;NEDD8	ENST00000533242.1;ENST00000559287.1;ENST00000560139.1;ENST00000559801.1;ENST00000561035.1;ENST00000559409.1;ENST00000558865.1;ENST00000558279.1;ENST00000399440.2;ENST00000558701.1;ENST00000561130.1;ENST00000420554.2;ENST00000558760.1;ENST00000559102.1;ENST00000348719.7;ENST00000559104.1;ENST00000456667.3;ENST00000527046.1;ENST00000355299.4;ENST00000559836.1;ENST00000531430.1;ENST00000526430.1;ENS…	3'UTR;TSS1500;TSS1500;TSS1500;TSS1500;TSS1500;TSS1500;TSS1500;TSS1500;TSS1500;TSS1500;TSS1500;TSS1500;TSS1500;TSS1500;TSS1500;TSS1500;TSS1500;TSS200;TSS200;1stExon;1stExon;1stExon;1stExon;1stExon;1stExon;1stExon;5'UTR;5'UTR;5'UTR;5'UTR;TSS200;TSS200;TSS200;3'UTR;3'UTR	chr14:24701220-24701915	3
cg18236571	PABPC4L	4	135122410	134201254	4.91077e-06	0.0354463	1	Female	0.440205	0.265293	0.615116	-0.767895	5.03796	3.23275		cg	PABPC4L	NM_001114734	5'UTR			4:135341838-135342385			PABPC4L	ENST00000529122.1	3'UTR	PABPC4L	ENST00000529122.1	3'UTR	chr4:135122400-135122630	3		TRUE
cg16762030		15	50148234	49856036	5.17687e-06	0.0364994	1	Female	0.352541	0.212056	0.493026	-1.63249	5.0234	3.1918		cg												FGF7	ENST00000560765.1	3'UTR	chr15:50148140-50148495	3		TRUE
cg21212139		9	86886588	84271672	5.20824e-06	0.0364994	1	Female	0.761746	0.458096	1.0654	-3.23063	5.02174	3.18711		cg						9:86076375-86076572	9:86886518-86886598	Unclassified_Cell_type_specific							chr9:86886460-86886850	3		TRUE
cg01535726	MSRA;RP11-1E4.1	8	9911482	10053971	5.27689e-06	0.0364994	1	Female	0.591143	0.35533	0.826957	0.473763	5.01812	3.17695		cg	MSRA;MSRA	NM_012331;NM_001135670	TSS1500;TSS1500	chr8:9911629-9912633	N_Shore				RP11-1E4.1;MSRA;MSRA;MSRA	ENST00000562143.1;ENST00000317173.4;ENST00000441698.2;ENST00000518255.1	1stExon;TSS1500;TSS1500;TSS1500	RP11-1E4.1;MSRA;MSRA;MSRA	ENST00000562143.1;ENST00000317173.4;ENST00000441698.2;ENST00000518255.1	1stExon;TSS1500;TSS1500;TSS1500				TRUE
cg27479634	ATP5MC2	12	54070545	53676760	5.29765e-06	0.0364994	1	Female	0.439499	0.26414	0.614858	-0.131976	5.01704	3.1739		cg	ATP5G2;ATP5G2	NM_005176;NM_001002031	TSS1500;TSS200	chr12:54071053-54071265	N_Shore	12:52355919-52357099	12:54069540-54071256	Promoter_Associated	ATP5G2;ATP5G2;ATP5G2;ATP5G2	ENST00000338662.5;ENST00000338662.5;ENST00000394349.3;ENST00000549164.1	1stExon;5'UTR;TSS1500;TSS1500	ATP5G2;ATP5G2;ATP5G2;ATP5G2;ATP5G2;ATP5G2;ATP5G2	ENST00000338662.5;ENST00000552242.1;ENST00000338662.5;ENST00000552242.1;ENST00000549748.1;ENST00000394349.3;ENST00000549164.1	1stExon;1stExon;5'UTR;5'UTR;TSS1500;TSS1500;TSS1500	chr12:54070245-54070835	3		TRUE
cg05449607	GTF3C6	6	111279612	110958408	5.35124e-06	0.0364994	1	Female	0.237196	0.142503	0.331889	-0.402794	5.01426	3.16609		cg	GTF3C6	NM_138408	TSS200	chr6:111279644-111280210	N_Shore	6:111386305-111386944	6:111279243-111280656	Promoter_Associated	GTF3C6;GTF3C6	ENST00000480191.1;ENST00000329970.7	TSS1500;TSS200	GTF3C6;GTF3C6	ENST00000480191.1;ENST00000329970.7	TSS1500;TSS200	chr6:111279205-111280015	3	TRUE	TRUE
cg12774458	LINC01550	14	98445422	97979084	5.34793e-06	0.0364994	1	Male	-0.230317	-0.322261	-0.138374	-0.146341	-5.01443	3.16657		cg	LINC01550	NR_015430	TSS1500				14:98445349-98445427	Promoter_Associated	C14orf64	ENST00000499006.2	TSS1500	C14orf64;C14orf64;C14orf64;C14orf64;C14orf64;C14orf64	ENST00000554822.1;ENST00000556462.1;ENST00000556138.1;ENST00000512901.2;ENST00000502187.1;ENST00000499006.2	TSS1500;TSS1500;TSS1500;TSS1500;TSS1500;TSS1500	chr14:98445340-98445710	3
cg13004792	CTD-2281E23.2;DLGAP2	8	1080555	1130554	5.51388e-06	0.0371043	1	Female	0.947637	0.568698	1.32658	-1.78193	5.00599	3.14286		cg						8:1067873-1068324			CTD-2281E23.2	ENST00000520524.1	5'UTR	CTD-2281E23.2;CTD-3212A4.1	ENST00000520524.1;ENST00000522092.1	5'UTR;5'UTR	chr8:1080265-1080935	3		TRUE
cg15936446		5	42952369	42952266	5.53973e-06	0.0371043	1	Female	0.707914	0.424762	0.991066	0.218601	5.0047	3.13922		cg				chr5:42951076-42952410	Island	5:42986618-42988127									chr5:42950540-42952495	3		TRUE
cg24664347	REXO1L6P	8	86841010	85828780	5.62757e-06	0.0373561	1	Male	-1.231	-1.7238	-0.738192	1.27865	-5.00035	3.12701		cg	REXO1L2P	NR_003594	TSS1500	chr8:86838850-86840677	S_Shore										chr8:86840965-86841475	3		TRUE
cg21845953	ZFHX4;ZFHX4-AS1	8	77593360	76681124	5.79962e-06	0.0381575	1	Female	0.563481	0.337527	0.789435	-3.95118	4.99203	3.10364		cg	LOC100192378;ZFHX4	NR_024360;NM_024721	Body;TSS200	chr8:77594255-77594860	N_Shore	8:77755745-77755996			ZFHX4;ZFHX4;RP11-65D13.1;RP11-65D13.1	ENST00000521891.2;ENST00000050961.6;ENST00000522961.1;ENST00000518143.1	TSS200;TSS200;3'UTR;3'UTR	ZFHX4;ZFHX4;ZFHX4;ZFHX4;RP11-65D13.1;RP11-65D13.1	ENST00000521891.2;ENST00000520307.1;ENST00000517683.1;ENST00000458716.2;ENST00000522961.1;ENST00000518143.1	TSS200;TSS1500;TSS200;TSS200;3'UTR;3'UTR	chr8:77593060-77593630	3		TRUE
cg23317297	AKR1A1	1	46016189	45550516	5.97256e-06	0.0386571	1	Female	0.28829	0.172498	0.404082	-0.755896	4.9839	3.08083		cg	AKR1A1;AKR1A1;AKR1A1;AKR1A1	NM_001202414;NM_001202413;NM_006066;NM_153326	TSS1500;TSS1500;TSS1500;TSS1500	chr1:46016403-46016694	N_Shore		1:46016026-46017512	Promoter_Associated	AKR1A1;AKR1A1;AKR1A1	ENST00000351829.4;ENST00000471651.1;ENST00000372070.3	TSS1500;TSS1500;TSS200	AKR1A1;AKR1A1;AKR1A1;AKR1A1;AKR1A1;AKR1A1	ENST00000434299.1;ENST00000496999.1;ENST00000476957.1;ENST00000481885.1;ENST00000471651.1;ENST00000372070.3	TSS1500;TSS1500;TSS1500;TSS1500;TSS1500;TSS200	chr1:46016085-46017035	3
cg04574346		12	132976866	132400279	5.97955e-06	0.0386571	1	Male	-0.290734	-0.407514	-0.173953	-0.967823	-4.98358	3.07992		cg				chr12:132976760-132977029	Island	12:131486389-131487055	12:132976714-132977176	Unclassified_Cell_type_specific							chr12:132976625-132977175	3		TRUE
cg18685455	AHI1;Y_RNA	6	135796690	135475551	6.19069e-06	0.039677	1	Female	0.375971	0.224661	0.527282	0.491501	4.97398	3.05298		cg	AHI1;AHI1;AHI1;AHI1	NM_001134832;NM_001134831;NM_017651;NM_001134830	Body;Body;Body;Body						Y_RNA	ENST00000364142.1	TSS1500	Y_RNA	ENST00000364142.1	TSS1500	chr6:135796520-135796735	3		TRUE
cg08390760	ZNF311	6	28973318	29005540	6.29117e-06	0.0399764	1	Female	0.829126	0.495143	1.16311	-1.02847	4.96952	3.04048		cg	ZNF311	NM_001010877	TSS1500			6:29081171-29081333	6:28973134-28973660	Promoter_Associated_Cell_type_specific	ZNF311;ZNF311;ZNF311	ENST00000535083.1;ENST00000377179.3;ENST00000483450.1	5'UTR;TSS1500;TSS1500	ZNF311;ZNF311;ZNF311	ENST00000535083.1;ENST00000377179.3;ENST00000483450.1	5'UTR;TSS1500;TSS1500	chr6:28973105-28973570	3		TRUE
cg24260662	AC104405.1;GPR39;RN7SKP103	2	133281441	132523867	6.47895e-06	0.0406422	1	Female	0.676838	0.403751	0.949924	-0.39696	4.96137	3.01764		cg	GPR39	NM_001508	Body						7SK;AC104405.1	ENST00000363848.1;ENST00000408215.1	5'UTR;TSS200	7SK;AC104405.1	ENST00000363848.1;ENST00000408215.1	5'UTR;TSS200
cg09805323	CCDC121;GPN1;RP11-158I13.2	2	27851850	27628982	6.50528e-06	0.0406422	1	Female	0.299943	0.178896	0.420989	-3.2293	4.96025	3.01449		cg	CCDC121;GPN1;GPN1;GPN1;CCDC121;CCDC121;GPN1;GPN1	NM_024584;NM_001145049;NM_007266;NR_026735;NM_001142683;NM_024584;NM_001145048;NM_001145047	5'UTR;5'UTR;TSS200;TSS200;TSS200;1stExon;5'UTR;Body			2:27704902-27705755	2:27851370-27852154	Promoter_Associated	GPN1;CCDC121;GPN1;GPN1;CCDC121;CCDC121;RP11-158I13.2;GPN1;GPN1	ENST00000461249.1;ENST00000324364.3;ENST00000503738.1;ENST00000264718.3;ENST00000394775.3;ENST00000324364.3;ENST00000505973.1;ENST00000515877.1;ENST00000424214.1	TSS1500;5'UTR;5'UTR;TSS200;TSS200;1stExon;5'UTR;5'UTR;5'UTR	GPN1;CCDC121;GPN1;GPN1;GPN1;GPN1;GPN1;CCDC121;CCDC121;CCDC121;RP11-158I13.2;GPN1;GPN1	ENST00000461249.1;ENST00000324364.3;ENST00000481754.1;ENST00000503738.1;ENST00000264718.3;ENST00000436280.1;ENST00000478484.1;ENST00000394775.3;ENST00000522876.1;ENST00000324364.3;ENST00000505973.1;ENST00000515877.1;ENST00000424214.1	TSS1500;5'UTR;5'UTR;5'UTR;TSS200;TSS200;TSS200;TSS200;TSS200;1stExon;5'UTR;5'UTR;5'UTR	chr2:27851720-27851975	3
cg02005600	HOXA-AS3;HOXA3;HOXA5;RP1-170O19.22	7	27183686	27144066	6.67286e-06	0.0413417	1	Female	0.304222	0.181274	0.42717	-2.53683	4.9532	2.99474		cg	HOXA5	NM_019102	TSS1500	chr7:27182613-27185562	Island	7:27149871-27150476	7:27182652-27184498	Unclassified	HOXA5;HOXA5;HOXA3;HOXA-AS3;HOXA-AS3	ENST00000520854.1;ENST00000222726.3;ENST00000467897.2;ENST00000518848.1;ENST00000521197.1	TSS1500;TSS1500;3'UTR;5'UTR;5'UTR	HOXA5;HOXA5;HOXA3;HOXA3;HOXA-AS3;HOXA-AS3	ENST00000520854.1;ENST00000222726.3;ENST00000518451.1;ENST00000467897.2;ENST00000518848.1;ENST00000521197.1	TSS1500;TSS1500;3'UTR;3'UTR;5'UTR;5'UTR				TRUE
cg15985987	CTA-392E5.1	8	86858750	85846520	6.75382e-06	0.0414975	1	Male	-0.970852	-1.36348	-0.578227	0.546722	-4.94986	2.98537		cg									CTA-392E5.1	ENST00000517368.1	5'UTR	CTA-392E5.1	ENST00000517368.1	5'UTR	chr8:86858600-86858770	3
cg25204764	SRRM1	1	24995933	24669441	6.96027e-06	0.0424155	1	Male	-0.438331	-0.615897	-0.260765	1.05303	-4.94151	2.96198		cg	SRRM1	NM_005839	Body			1:24868463-24868559			SRRM1	ENST00000479034.1	5'UTR	SRRM1;SRRM1;SRRM1	ENST00000489130.1;ENST00000474843.1;ENST00000479034.1	5'UTR;TSS200;5'UTR				TRUE
cg15368222		12	38449116	38055313	7.09586e-06	0.0428902	1	Female	0.452401	0.268936	0.635866	2.02745	4.93615	2.947		cg						12:36735100-36735586												TRUE
cg25114075	ANAPC13;CEP63	3	134205717	134486874	7.16324e-06	0.0429483	1	Female	0.388048	0.230597	0.545499	-4.77992	4.93353	2.93965		cg	CEP63;ANAPC13;CEP63;ANAPC13;CEP63;CEP63;ANAPC13	NM_001042383;NR_024400;NM_001042400;NM_015391;NM_001042384;NM_025180;NR_024401	5'UTR;TSS1500;5'UTR;TSS1500;5'UTR;5'UTR;TSS1500	chr3:134204520-134205439	S_Shore		3:134205699-134205782	Promoter_Associated	CEP63;CEP63;CEP63;CEP63;ANAPC13;ANAPC13;ANAPC13;CEP63;ANAPC13;CEP63	ENST00000332047.5;ENST00000354446.3;ENST00000337090.3;ENST00000383229.3;ENST00000514612.1;ENST00000510994.1;ENST00000354910.5;ENST00000513612.1;ENST00000511751.1;ENST00000504013.1	5'UTR;5'UTR;5'UTR;5'UTR;TSS1500;TSS1500;TSS1500;5'UTR;TSS200;5'UTR	CEP63;CEP63;ANAPC13;CEP63;CEP63;CEP63;CEP63;ANAPC13;CEP63;ANAPC13;ANAPC13;CEP63;ANAPC13;CEP63	ENST00000332047.5;ENST00000354446.3;ENST00000503439.1;ENST00000514412.1;ENST00000511574.1;ENST00000337090.3;ENST00000383229.3;ENST00000514612.1;ENST00000512894.1;ENST00000510994.1;ENST00000354910.5;ENST00000513612.1;ENST00000511751.1;ENST00000504013.1	5'UTR;5'UTR;TSS1500;5'UTR;5'UTR;5'UTR;5'UTR;TSS1500;5'UTR;TSS1500;TSS1500;5'UTR;TSS200;5'UTR	chr3:134205380-134205950	3		TRUE
cg00263248	LINC01550	14	98444151	97977813	7.37873e-06	0.0438864	1	Male	-0.475981	-0.669434	-0.282529	1.59552	-4.9253	2.91663		cg	C14orf64	NR_015430	Body				14:98444107-98445301	Unclassified_Cell_type_specific										TRUE
cg12631442	RPS6KB2	11	67195461	67427989	7.55217e-06	0.0441503	1	Female	0.395979	0.23483	0.557127	-0.925784	4.91885	2.89858		cg	RPS6KB2	NM_003952	TSS1500	chr11:67195800-67196190	N_Shore		11:67195319-67196509	Promoter_Associated	RPS6KB2;RPS6KB2;RPS6KB2	ENST00000524814.1;ENST00000539188.1;ENST00000312629.5	TSS1500;TSS1500;TSS1500	RPS6KB2;RPS6KB2;RPS6KB2;RPS6KB2;RPS6KB2;RPS6KB2;RPS6KB2	ENST00000530623.1;ENST00000556575.1;ENST00000524934.1;ENST00000420069.2;ENST00000312629.5;ENST00000528964.1;ENST00000525088.1	TSS1500;TSS1500;TSS1500;TSS1500;TSS1500;TSS1500;TSS1500	chr11:67195305-67195475	3
cg00489552	PKNOX2	11	125262496	125392599	7.60125e-06	0.0441503	1	Female	0.67453	0.399921	0.94914	-1.14837	4.91705	2.89355		cg	PKNOX2	NM_022062	Body									PKNOX2;PKNOX2;PKNOX2;PKNOX2	ENST00000532623.1;ENST00000526955.1;ENST00000559662.1;ENST00000557814.1	3'UTR;5'UTR;5'UTR;5'UTR
cg14566738	FOXD2	1	47905506	47439833	7.58539e-06	0.0441503	1	Male	-0.305241	-0.429493	-0.180988	-1.70818	-4.91763	2.89517		cg	FOXD2;FOXD2	NM_004474;NM_004474	1stExon;3'UTR	chr1:47902793-47905518	Island	1:47675329-47678200			FOXD2;FOXD2	ENST00000334793.5;ENST00000334793.5	1stExon;3'UTR	FOXD2;FOXD2	ENST00000334793.5;ENST00000334793.5	1stExon;3'UTR
cg22997177	ATP5MC2	12	54070527	53676742	7.73759e-06	0.0443399	1	Female	0.369964	0.219196	0.520732	-0.733187	4.91211	2.87973		cg	ATP5G2;ATP5G2	NM_005176;NM_001002031	TSS1500;TSS200	chr12:54071053-54071265	N_Shore	12:52355919-52357099	12:54069540-54071256	Promoter_Associated	ATP5G2;ATP5G2;ATP5G2;ATP5G2	ENST00000338662.5;ENST00000338662.5;ENST00000394349.3;ENST00000549164.1	1stExon;5'UTR;TSS1500;TSS1500	ATP5G2;ATP5G2;ATP5G2;ATP5G2;ATP5G2;ATP5G2;ATP5G2	ENST00000338662.5;ENST00000552242.1;ENST00000338662.5;ENST00000552242.1;ENST00000549748.1;ENST00000394349.3;ENST00000549164.1	1stExon;1stExon;5'UTR;5'UTR;TSS1500;TSS1500;TSS1500	chr12:54070245-54070835	3		TRUE
cg20254225	CYP1B1;CYP1B1-AS1	2	38301438	38074294	7.81085e-06	0.0443399	1	Female	0.533149	0.315764	0.750535	-1.7303	4.90949	2.87241		cg	CYP1B1	NM_000104	Body	chr2:38301276-38304518	Island	2:38154704-38157200			CYP1B1-AS1;CYP1B1	ENST00000431999.1;ENST00000494864.1	TSS1500;3'UTR	CYP1B1;CYP1B1;CYP1B1-AS1;CYP1B1	ENST00000462864.1;ENST00000492443.1;ENST00000431999.1;ENST00000494864.1	3'UTR;TSS1500;TSS1500;3'UTR	chr2:38300420-38302375	3		TRUE
cg02765596		16	66261889	66227985	7.86768e-06	0.0443399	1	Male	-0.341688	-0.481065	-0.202312	1.62709	-4.90747	2.86678		cg															chr16:66261625-66262075	3
cg10924904	LMNB2;TIMM13	19	2428100	2428101	7.87245e-06	0.0443399	1	Male	-0.653866	-0.920592	-0.387141	-2.72059	-4.9073	2.86631		cg	TIMM13	NM_012458	TSS200	chr19:2424005-2427983	S_Shore	19:2377874-2379128	19:2427338-2428176	Promoter_Associated	TIMM13	ENST00000215570.2	TSS1500	LMNB2;TIMM13	ENST00000532465.1;ENST00000215570.2	3'UTR;TSS1500
cg03977083	EMB	5	49737607	50441772	7.95326e-06	0.0444582	1	Female	0.50081	0.296401	0.705219	-1.02582	4.90446	2.85837		cg	EMB	NM_198449	TSS1500	chr5:49736607-49737300	S_Shore		5:49736312-49737859	Promoter_Associated_Cell_type_specific	EMB;EMB;EMB;EMB	ENST00000508934.1;ENST00000303221.5;ENST00000510295.1;ENST00000506190.1	TSS1500;TSS1500;TSS1500;3'UTR	EMB;EMB;EMB;EMB	ENST00000508934.1;ENST00000303221.5;ENST00000510295.1;ENST00000506190.1	TSS1500;TSS1500;TSS1500;3'UTR	chr5:49736405-49737795	3
cg05007325	RP11-80F22.15;RP11-80F22.2	16	34741493	35507121	8.12736e-06	0.0448544	1	Female	0.474494	0.280588	0.6684	-0.704721	4.89844	2.84154		cg				chr16:34740812-34741494	Island	16:34597875-34598995			RP11-80F22.2	ENST00000569755.1	TSS1500	RP11-80F22.2;RP11-80F22.2	ENST00000562591.1;ENST00000569755.1	TSS1500;TSS1500	chr16:34741280-34741555	3		TRUE
cg16886936		2	240355846	239434151	8.14481e-06	0.0448544	1	Male	-0.373082	-0.525564	-0.220601	-0.27604	-4.89784	2.83988		cg															chr2:240355765-240356070	3
cg19638749	PCBP1-AS1	2	70312615	70085482	8.42932e-06	0.0460799	1	Female	0.244955	0.144644	0.345265	-1.5942	4.88828	2.81319		cg				chr2:70313200-70315490	N_Shore		2:70312158-70313040	Promoter_Associated_Cell_type_specific	PCBP1-AS1	ENST00000416395.1	3'UTR	PCBP1-AS1;PCBP1-AS1;PCBP1-AS1;PCBP1-AS1;PCBP1-AS1;PCBP1-AS1;PCBP1-AS1;PCBP1-AS1;PCBP1-AS1;PCBP1-AS1;PCBP1-AS1;PCBP1-AS1;PCBP1-AS1;PCBP1-AS1;PCBP1-AS1;PCBP1-AS1;PCBP1-AS1;PCBP1-AS1;PCBP1-AS1;PCBP1-AS1;PCBP1-AS1;PCBP1-AS1;PCBP1-AS1;PCBP1-AS1;PCBP1-AS1;PCBP1-AS1;PCBP1-AS1;PCBP1-AS1;PCBP1-AS1;PCBP1-AS1;PCBP1-AS1;PCBP1-AS1;PCBP1-AS1;PCBP1-AS1;PCBP1-AS1;PCBP1-AS1;PCBP1-AS1;PCBP1-AS1	ENST00000429599.1;ENST00000437019.1;ENST00000416395.1;ENST00000366234.3;ENST00000425333.1;ENST00000425601.1;ENST00000449178.1;ENST00000458686.1;ENST00000421843.1;ENST00000432604.1;ENST00000421255.1;ENST00000422515.1;ENST00000413069.1;ENST00000444410.1;ENST00000458698.1;ENST00000413791.1;ENST00000439670.2;ENST00000442040.1;ENST00000437456.1;ENST00000416068.1;ENST00000444320.1;ENST00000415060.2;ENS…	3'UTR;3'UTR;3'UTR;3'UTR;3'UTR;3'UTR;3'UTR;3'UTR;3'UTR;3'UTR;3'UTR;3'UTR;3'UTR;3'UTR;3'UTR;3'UTR;3'UTR;3'UTR;3'UTR;3'UTR;3'UTR;3'UTR;3'UTR;3'UTR;3'UTR;3'UTR;3'UTR;3'UTR;3'UTR;3'UTR;3'UTR;3'UTR;3'UTR;3'UTR;3'UTR;3'UTR;3'UTR;3'UTR				TRUE
cg00150080		7	1447841	1408204	8.50942e-06	0.0461782	1	Male	-0.313087	-0.441367	-0.184806	-1.25844	-4.88565	2.80584		cg				chr7:1447612-1447842	Island	7:1413901-1414388												TRUE
cg20696478	ZNF175	19	52074483	51571229	8.59326e-06	0.0462953	1	Male	-1.80702	-2.54782	-1.06622	-2.28044	-4.88292	2.79822		cg	ZNF175	NM_007147	TSS200	chr19:52074311-52074536	Island	19:56766150-56766569	19:52074121-52074789	Promoter_Associated_Cell_type_specific	ZNF175	ENST00000545217.1	TSS200	ZNF175	ENST00000545217.1	TSS200	chr19:52074280-52074615	3		TRUE
cg02968741	GABRB1	4	47033423	47031405	8.73771e-06	0.0467348	1	Female	0.799299	0.471309	1.12729	-1.73205	4.87827	2.78527		cg	GABRB1;GABRB1	NM_000812;NM_000812	1stExon;5'UTR	chr4:47034427-47034940	N_Shore				GABRB1;GABRB1;GABRB1;GABRB1	ENST00000538619.1;ENST00000509366.1;ENST00000295454.3;ENST00000295454.3	TSS1500;TSS200;5'UTR;1stExon	GABRB1;GABRB1;GABRB1;GABRB1;GABRB1;GABRB1	ENST00000510909.1;ENST00000509366.1;ENST00000295454.3;ENST00000295454.3;ENST00000381582.3;ENST00000513567.1	TSS1500;TSS200;5'UTR;1stExon;TSS200;5'UTR	chr4:47033420-47034295	3		TRUE
cg18708075	ZNF175	19	52074312	51571058	8.88569e-06	0.046971	1	Male	-1.79929	-2.53833	-1.06024	-2.48758	-4.87359	2.77221		cg	ZNF175	NM_007147	TSS1500	chr19:52074311-52074536	Island		19:52074121-52074789	Promoter_Associated_Cell_type_specific	ZNF175	ENST00000545217.1	TSS1500	ZNF175	ENST00000545217.1	TSS1500	chr19:52074280-52074615	3		TRUE
cg12442677	TMEM219	16	29980368	29969046	8.90821e-06	0.046971	1	Male	-0.447911	-0.631913	-0.263909	1.17303	-4.87289	2.77024		cg	TMEM219;TMEM219	NM_194280;NM_001083613	Body;Body
cg18717628	KCNN2	5	113697892	114362194	8.98582e-06	0.0470465	1	Female	0.532065	0.313384	0.750747	-3.18501	4.87047	2.7635		cg	KCNN2;KCNN2	NM_021614;NM_001278204	TSS200;TSS200	chr5:113696516-113699195	Island	5:113724370-113727338			KCNN2;KCNN2;KCNN2	ENST00000512097.2;ENST00000507750.1;ENST00000264773.2	5'UTR;TSS1500;TSS200	KCNN2;KCNN2;KCNN2	ENST00000512097.2;ENST00000507750.1;ENST00000264773.2	5'UTR;TSS1500;TSS200
cg08835342	PRR19	19	42811090	42306937	9.07595e-06	0.0471159	1	Female	0.450816	0.265422	0.636209	1.01883	4.86769	2.75574		cg	PRR19	NM_199285	5'UTR	chr19:42811013-42811219	Island	19:47502870-47503051			PRR19	ENST00000341747.3	5'UTR	PRR19	ENST00000341747.3	5'UTR				TRUE
cg01366595		5	42952307	42952204	9.21984e-06	0.0471159	1	Female	0.779578	0.458695	1.10046	0.401534	4.8633	2.74351		cg				chr5:42951076-42952410	Island	5:42986618-42988127									chr5:42950540-42952495	3		TRUE
cg19273163		21	45903398	44483514	9.24127e-06	0.0471159	1	Male	-0.708046	-0.999525	-0.416568	-0.350261	-4.86265	2.74171		cg						21:44727796-44727908
cg17142432	SHANK2	11	70559104	70712998	9.25257e-06	0.0471159	1	Male	-0.354113	-0.499899	-0.208327	1.24527	-4.86231	2.74076		cg	SHANK2	NM_012309	Body			11:70236668-70236784			SHANK2	ENST00000468619.1	3'UTR	SHANK2;SHANK2;SHANK2	ENST00000470759.1;ENST00000468619.1;ENST00000498519.1	3'UTR;3'UTR;3'UTR	chr11:70559085-70559555	3		TRUE
cg19025234	CTD-2201I18.1;THBS4	5	79378772	80082948	9.56348e-06	0.0483679	1	Female	0.486031	0.285555	0.686508	-1.97105	4.85309	2.71507		cg	THBS4	NM_003248	Body			5:79414465-79414628	5:79378321-79380008	Unclassified	THBS4;CTD-2201I18.1;CTD-2201I18.1	ENST00000504720.1;ENST00000503007.1;ENST00000514042.1	5'UTR;TSS1500;3'UTR	THBS4;THBS4;CTD-2201I18.1;CTD-2201I18.1	ENST00000504720.1;ENST00000511888.1;ENST00000503007.1;ENST00000514042.1	5'UTR;5'UTR;TSS1500;3'UTR	chr5:79378620-79379110	3		TRUE
cg21751145	C2orf88	2	190744274	189879547	9.62997e-06	0.0483751	1	Female	0.433566	0.254659	0.612473	-1.03041	4.85115	2.70968		cg						2:190452383-190452664			C2orf88	ENST00000478197.1	TSS200	C2orf88;C2orf88	ENST00000478197.1;ENST00000495546.1	TSS200;TSS200	chr2:190744180-190744370	3		TRUE
cg07448006		4	176430688	175509536	9.79996e-06	0.0488216	1	Female	0.348032	0.204275	0.491789	-0.414903	4.84627	2.69607		cg															chr4:176430545-176430770	3
cg26605406	ZNF175	19	52074318	51571064	9.8502e-06	0.0488216	1	Male	-1.81448	-2.56419	-1.06478	-2.41274	-4.84484	2.6921		cg	ZNF175	NM_007147	TSS1500	chr19:52074311-52074536	Island		19:52074121-52074789	Promoter_Associated_Cell_type_specific	ZNF175	ENST00000545217.1	TSS1500	ZNF175	ENST00000545217.1	TSS1500	chr19:52074280-52074615	3		TRUE
cg01434336	CRIM1	2	36707220	36480076	9.96585e-06	0.0490677	1	Male	-0.336235	-0.475255	-0.197216	0.768806	-4.84158	2.68302		cg	CRIM1	NM_016441	Body									CRIM1	ENST00000481321.1	5'UTR
cg03984347	ARMH1	1	45190262	44724589	1.07255e-05	0.0517618	1	Female	0.360052	0.210551	0.509552	1.67528	4.82104	2.62589		cg	C1orf228	NM_001145636	Body	chr1:45189705-45190558	Island	1:44962312-44963533	1:45190223-45190416	Promoter_Associated	RP4-678E16.4;RP4-678E16.4	ENST00000568406.1;ENST00000568406.1	1stExon;5'UTR	C1orf228;C1orf228;RP4-678E16.4;RP4-678E16.4;C1orf228	ENST00000418779.1;ENST00000418779.1;ENST00000568406.1;ENST00000568406.1;ENST00000357508.1	1stExon;5'UTR;1stExon;5'UTR;5'UTR	chr1:45189585-45190335	3		TRUE
cg13942600	CSMD1	8	4147127	4289604	1.07277e-05	0.0517618	1	Female	1.19372	0.69806	1.68938	-1.43021	4.82098	2.62574		cg	CSMD1	NM_033225	Body												chr8:4147045-4147235	3
cg10147875	PPFIA3	19	49633674	49130416	1.09533e-05	0.0517618	1	Female	0.290741	0.169872	0.411609	1.76049	4.81515	2.60955		cg	PPFIA3	NM_003660	Body	chr19:49633660-49633946	Island	19:54325473-54325758												TRUE
cg25996148	PXDNL	8	52287284	51374723	1.06231e-05	0.0517618	1	Male	-0.424003	-0.59996	-0.248047	0.336993	-4.82372	2.63336		cg	PXDNL	NM_144651	Body						PXDNL	ENST00000356297.4	ExonBnd	PXDNL	ENST00000522628.1	ExonBnd				TRUE
cg18738804		8	86842690	85830460	1.09859e-05	0.0517618	1	Male	-0.794272	-1.12453	-0.464015	1.04279	-4.81432	2.60724		cg				chr8:86838850-86840677	S_Shelf													TRUE
cg14251471		9	23452127	23452128	1.09898e-05	0.0517618	1	Male	-0.792208	-1.12161	-0.462803	1.5776	-4.81422	2.60696		cg						9:23442083-23442234												TRUE
cg00809969	HOXA-AS3;HOXA3;HOXA5;RP1-170O19.22	7	27181067	27141447	1.10004e-05	0.0517618	1	Male	-0.418097	-0.591954	-0.24424	1.60679	-4.81395	2.60621		cg	HOXA5	NM_019102	3'UTR	chr7:27182613-27185562	N_Shore				HOXA3;HOXA-AS3;HOXA-AS3;HOXA5	ENST00000467897.2;ENST00000518848.1;ENST00000521197.1;ENST00000222726.3	3'UTR;5'UTR;5'UTR;3'UTR	HOXA3;HOXA3;HOXA-AS3;HOXA-AS3;HOXA3;HOXA3;HOXA3;HOXA5	ENST00000518451.1;ENST00000467897.2;ENST00000518848.1;ENST00000521197.1;ENST00000522788.1;ENST00000521779.1;ENST00000521401.1;ENST00000222726.3	3'UTR;3'UTR;5'UTR;5'UTR;TSS1500;TSS1500;TSS1500;3'UTR	chr7:27180765-27181115	3		TRUE
cg16034850	LINC01185	2	61071062	60843926	1.12213e-05	0.052469	1	Female	0.306274	0.178769	0.43378	1.98756	4.80839	2.59075		cg												AC010733.4	ENST00000439412.1	3'UTR
cg10800464		12	109162641	108768864	1.14017e-05	0.0529797	1	Male	-0.717441	-1.0164	-0.418484	-2.47901	-4.80392	2.57834		cg				chr12:109162408-109162722	Island	12:107686550-107686807	12:109162328-109163011	Unclassified_Cell_type_specific							chr12:109162345-109163055	3		TRUE
cg14694375	USP46	4	53505205	52639037	1.18202e-05	0.0545829	1	Female	0.449181	0.261613	0.636748	3.13079	4.79381	2.5503		cg	USP46;USP46;USP46;USP46	NM_001286768;NM_001134223;NM_022832;NM_001286767	5'UTR;Body;Body;Body						USP46	ENST00000504078.1	3'UTR	USP46;USP46;USP46;USP46	ENST00000506707.1;ENST00000504078.1;ENST00000503060.1;ENST00000514536.1	3'UTR;3'UTR;3'UTR;3'UTR
cg17757602		5	42952113	42952010	1.19098e-05	0.0546573	1	Female	0.833046	0.485032	1.18106	0.909702	4.7917	2.54442		cg				chr5:42951076-42952410	Island	5:42986618-42988127									chr5:42950540-42952495	3		TRUE
cg18452600	MSRA;RP11-1E4.1	8	9911543	10054032	1.2377e-05	0.0557646	1	Female	0.666788	0.387601	0.945976	-1.79585	4.7809	2.51449		cg	MSRA;MSRA	NM_012331;NM_001135670	TSS1500;TSS1500	chr8:9911629-9912633	N_Shore				RP11-1E4.1;MSRA;MSRA;MSRA	ENST00000562143.1;ENST00000317173.4;ENST00000441698.2;ENST00000518255.1	1stExon;TSS1500;TSS1500;TSS1500	RP11-1E4.1;MSRA;MSRA;MSRA	ENST00000562143.1;ENST00000317173.4;ENST00000441698.2;ENST00000518255.1	1stExon;TSS1500;TSS1500;TSS1500			TRUE	TRUE
cg10300684	FOXG1	14	29236323	28767116	1.2398e-05	0.0557646	1	Female	0.706811	0.410836	1.00279	-2.89044	4.78042	2.51317		cg	FOXG1;FOXG1	NM_005249;NM_005249	1stExon;5'UTR	chr14:29236835-29237832	N_Shore	14:28306074-28307583			FOXG1;FOXG1;FOXG1	ENST00000382535.3;ENST00000313071.4;ENST00000313071.4	5'UTR;5'UTR;1stExon	FOXG1;FOXG1;FOXG1	ENST00000382535.3;ENST00000313071.4;ENST00000313071.4	5'UTR;5'UTR;1stExon	chr14:29232925-29236415	3	TRUE	TRUE
cg08486903	SMURF1	7	98739496	99141872	1.22437e-05	0.0557646	1	Male	-0.343187	-0.48679	-0.199584	-1.05684	-4.78394	2.52291		cg	SMURF1;SMURF1	NM_020429;NM_181349	Body;Body	chr7:98741205-98741990	N_Shore							SMURF1	ENST00000472627.1	3'UTR	chr7:98739400-98739735	3		TRUE
cg02563011	CSMD1	8	2960317	3102794	1.24511e-05	0.0557646	1	Male	-1.05407	-1.49558	-0.612574	1.08341	-4.77922	2.50984		cg	CSMD1	NM_033225	Body									CSMD1	ENST00000523062.1	3'UTR	chr8:2959920-2960510	3		TRUE
cg06580725	ZIC2	13	100637930	99985675	1.29203e-05	0.0575193	1	Female	1.34062	0.777876	1.90336	-1.82341	4.76884	2.48106		cg	ZIC2	NM_007129	Body	chr13:100637112-100637472	S_Shore	13:99434976-99435994	13:100637907-100638781	Unclassified_Cell_type_specific	ZIC2	ENST00000397444.1	3'UTR	ZIC2;ZIC2	ENST00000397444.1;ENST00000481565.1	3'UTR;5'UTR	chr13:100636720-100638055	3		TRUE
cg07585876	ZFHX4;ZFHX4-AS1	8	77593623	76681387	1.30954e-05	0.0578418	1	Female	1.06321	0.616557	1.50986	-1.17213	4.76505	2.47058		cg	ZFHX4;ZFHX4;LOC100192378	NM_024721;NM_024721;NR_024360	5'UTR;1stExon;Body	chr8:77594255-77594860	N_Shore	8:77756172-77756222			ZFHX4;ZFHX4;RP11-65D13.1;RP11-65D13.1;ZFHX4;ZFHX4	ENST00000521891.2;ENST00000050961.6;ENST00000522961.1;ENST00000518143.1;ENST00000521891.2;ENST00000050961.6	1stExon;1stExon;3'UTR;3'UTR;5'UTR;5'UTR	ZFHX4;ZFHX4;ZFHX4;ZFHX4;RP11-65D13.1;RP11-65D13.1;ZFHX4;ZFHX4;ZFHX4;ZFHX4	ENST00000520307.1;ENST00000521891.2;ENST00000517683.1;ENST00000458716.2;ENST00000522961.1;ENST00000518143.1;ENST00000521891.2;ENST00000517683.1;ENST00000050961.6;ENST00000458716.2	TSS1500;1stExon;1stExon;1stExon;3'UTR;3'UTR;5'UTR;5'UTR;5'UTR;5'UTR	chr8:77593060-77593630	3		TRUE
cg03904310	SCARNA20	1	204696942	204727813	1.32793e-05	0.0578418	1	Female	0.405256	0.234869	0.575643	2.79795	4.76114	2.45973		cg									SCARNA20	ENST00000516052.1	TSS200	SCARNA20	ENST00000516052.1	TSS200
cg25819441	CTD-2554C21.2;ZNF573	19	38307803	37817162	1.33039e-05	0.0578418	1	Female	0.571848	0.331392	0.812303	-0.471242	4.76062	2.45829		cg				chr19:38307878-38308526	N_Shore	19:42999620-43000347			ZNF573;ZNF573	ENST00000392138.1;ENST00000392138.1	1stExon;5'UTR	ZNF573;ZNF573;ZNF573	ENST00000392138.1;ENST00000480587.1;ENST00000392138.1	1stExon;3'UTR;5'UTR	chr19:38307780-38308835	3		TRUE
cg16356956	CSF2RB	22	37317934	36921891	1.31822e-05	0.0578418	1	Male	-0.385866	-0.548031	-0.223702	0.0909406	-4.7632	2.46545		cg	CSF2RB	NM_000395	5'UTR				22:37317932-37318077	Unclassified_Cell_type_specific	CSF2RB;CSF2RB;CSF2RB	ENST00000403662.3;ENST00000539104.1;ENST00000406230.1	5'UTR;5'UTR;TSS1500	CSF2RB;CSF2RB;CSF2RB;CSF2RB	ENST00000403662.3;ENST00000539104.1;ENST00000406230.1;ENST00000421539.1	5'UTR;5'UTR;TSS1500;TSS1500			TRUE	TRUE
cg15873149	ZIC1	3	147137180	147419392	1.35752e-05	0.058362	1	Female	0.584651	0.338518	0.830784	-1.00656	4.75494	2.44258		cg				chr3:147136903-147137328	Island	3:148619542-148620120						ZIC1	ENST00000472523.1	5'UTR	chr3:147136905-147137235	3		TRUE
cg20615848	CCDC178	18	31020973	33441008	1.35806e-05	0.058362	1	Female	0.782012	0.452784	1.11124	-2.93371	4.75483	2.44228		cg	C18orf34;C18orf34	NM_198995;NM_001105528	TSS1500;TSS1500	chr18:31020510-31020847	S_Shore	18:29274412-29274972			C18orf34;C18orf34;C18orf34	ENST00000403303.1;ENST00000383096.3;ENST00000300227.8	TSS1500;TSS1500;TSS1500	C18orf34;C18orf34;C18orf34	ENST00000403303.1;ENST00000383096.3;ENST00000300227.8	TSS1500;TSS1500;TSS1500	chr18:31020625-31021235	3		TRUE
cg19731777	ALKBH3-AS1;RP11-613D13.4	11	43942574	43921023	1.36663e-05	0.0583927	1	Female	0.307502	0.177995	0.437008	-3.28697	4.75306	2.43738		cg	ALKBH3-AS1	NR_038907	TSS200						RP11-613D13.7;RP11-613D13.4;RP11-613D13.7;RP11-613D13.7;RP11-613D13.7	ENST00000534287.1;ENST00000526408.1;ENST00000527960.1;ENST00000499194.1;ENST00000528285.1	TSS200;TSS200;TSS200;TSS200;TSS200	RP11-613D13.4;RP11-613D13.7;RP11-613D13.4;RP11-613D13.7;RP11-613D13.7;RP11-613D13.7	ENST00000528226.1;ENST00000534287.1;ENST00000526408.1;ENST00000527960.1;ENST00000499194.1;ENST00000528285.1	TSS200;TSS200;TSS200;TSS200;TSS200;TSS200	chr11:43942225-43942615	3
cg08061922	MGC27382;PTGFR	1	78799318	78333633	1.37754e-05	0.0585227	1	Female	0.37409	0.216465	0.531715	-3.66664	4.75082	2.43119		cg	MGC27382	NR_027310	Body						PTGFR	ENST00000370758.1	5'UTR	RP11-183M13.1;PTGFR	ENST00000413519.1;ENST00000370758.1	5'UTR;5'UTR	chr1:78799040-78799450	3
cg04103410	KCNIP1;KCNMB1	5	169808789	170381784	1.39629e-05	0.0589823	1	Male	-0.511764	-0.727571	-0.295957	0.564566	-4.74702	2.42067		cg	KCNMB1;KCNIP1	NM_004137;NM_001034838	Body;Body						KCNIP1	ENST00000518527.1	5'UTR	KCNIP1	ENST00000518527.1	5'UTR	chr5:169808545-169808835	3		TRUE
cg15672043	POMK	8	42948218	43093074	1.40519e-05	0.0590228	1	Female	0.436949	0.252621	0.621276	-3.01498	4.74523	2.41573		cg	POMK;POMK	NM_032237;NM_001277971	TSS1500;TSS1500	chr8:42948532-42948928	N_Shore	8:43067184-43068080	8:42947795-42949316	Promoter_Associated	SGK196	ENST00000331373.5	TSS1500	SGK196;SGK196	ENST00000518991.1;ENST00000331373.5	TSS1500;TSS1500	chr8:42947900-42948735	3
cg07629088		5	50259409	50963574	1.42123e-05	0.0593611	1	Female	0.642496	0.371275	0.913717	-2.38606	4.74204	2.40689		cg						5:50295155-50295216	5:50258474-50259507	Unclassified							chr5:50259265-50260555	3		TRUE
cg06546193		4	188398437	187477282	1.43859e-05	0.0597507	1	Male	-0.652599	-0.928284	-0.376915	-0.743486	-4.73862	2.39744		cg																		TRUE
cg23134869	ZFHX4;ZFHX4-AS1	8	77593233	76680997	1.50462e-05	0.0620895	1	Female	1.1406	0.657474	1.62372	-2.50959	4.72597	2.36251		cg	ZFHX4;LOC100192378	NM_024721;NR_024360	TSS1500;Body	chr8:77594255-77594860	N_Shore	8:77755745-77755996			ZFHX4;ZFHX4;RP11-65D13.1;RP11-65D13.1	ENST00000521891.2;ENST00000050961.6;ENST00000522961.1;ENST00000518143.1	TSS1500;TSS1500;3'UTR;3'UTR	ZFHX4;ZFHX4;ZFHX4;RP11-65D13.1;RP11-65D13.1	ENST00000521891.2;ENST00000517683.1;ENST00000458716.2;ENST00000522961.1;ENST00000518143.1	TSS1500;TSS1500;TSS1500;3'UTR;3'UTR	chr8:77593060-77593630	3		TRUE
cg00529563	GPR39	2	133299275	132541701	1.51996e-05	0.0620895	1	Female	0.436427	0.251457	0.621396	-0.556995	4.72312	2.35461		cg	GPR39	NM_001508	Body
cg08247450	AADAT	4	171011099	170089947	1.51616e-05	0.0620895	1	Male	-0.43065	-0.613144	-0.248156	-3.2842	-4.72382	2.35656		cg	AADAT;AADAT;AADAT	NM_182662;NM_016228;NM_016228	5'UTR;1stExon;5'UTR	chr4:171010943-171011503	Island	4:171247212-171248194	4:171010217-171011964	Unclassified	AADAT;AADAT;AADAT;AADAT;AADAT	ENST00000337664.4;ENST00000337664.4;ENST00000509167.1;ENST00000353187.2;ENST00000515480.1	1stExon;5'UTR;5'UTR;5'UTR;5'UTR	AADAT;AADAT;AADAT;AADAT;AADAT;AADAT;AADAT;AADAT	ENST00000510340.1;ENST00000337664.4;ENST00000337664.4;ENST00000509167.1;ENST00000353187.2;ENST00000507375.1;ENST00000515480.1;ENST00000502392.1	TSS1500;1stExon;5'UTR;5'UTR;5'UTR;5'UTR;5'UTR;5'UTR	chr4:171010385-171011530	3		TRUE
cg17592734	ZNF175	19	52074501	51571247	1.54874e-05	0.0629196	1	Male	-1.39616	-1.98855	-0.803765	-2.28003	-4.71783	2.34001		cg	ZNF175	NM_007147	TSS200	chr19:52074311-52074536	Island	19:56766150-56766569	19:52074121-52074789	Promoter_Associated_Cell_type_specific	ZNF175	ENST00000545217.1	TSS200	ZNF175	ENST00000545217.1	TSS200	chr19:52074280-52074615	3	TRUE	TRUE
cg16738846	ZNF800	7	127033403	127393348	1.57471e-05	0.0630456	1	Female	0.481219	0.276834	0.685605	-2.58795	4.71314	2.32707		cg	ZNF800	NM_176814	TSS1500	chr7:127031854-127033084	S_Shore	7:126820502-126820828			ZNF800;ZNF800;ZNF800	ENST00000393312.1;ENST00000393313.1;ENST00000265827.3	TSS1500;TSS1500;TSS1500	ZNF800;ZNF800;ZNF800;ZNF800;ZNF800;ZNF800	ENST00000436992.1;ENST00000393312.1;ENST00000393313.1;ENST00000265827.3;ENST00000434602.1;ENST00000439506.1	TSS1500;TSS1500;TSS1500;TSS1500;TSS1500;5'UTR	chr7:127032980-127033455	3		TRUE
cg24783356	CNTN5	11	98891211	99020480	1.57728e-05	0.0630456	1	Female	0.733255	0.421793	1.04472	-3.49033	4.71267	2.32579		cg	CNTN5;CNTN5	NM_175566;NM_014361	TSS1500;TSS1500	chr11:98891543-98891821	N_Shore	11:98396421-98397022			CNTN5;CNTN5	ENST00000527185.1;ENST00000528682.1	TSS1500;TSS1500	CNTN5;CNTN5;CNTN5;CNTN5	ENST00000525047.1;ENST00000528727.1;ENST00000527185.1;ENST00000528682.1	TSS1500;TSS1500;TSS1500;TSS1500	chr11:98891105-98892075	3		TRUE
cg27256515	C1QTNF8	16	1143566	1093565	1.56927e-05	0.0630456	1	Male	-0.465803	-0.663601	-0.268006	-2.18983	-4.71411	2.32976		cg	C1QTNF8	NM_207419	Body	chr16:1142315-1144087	Island	16:1082028-1084088									chr16:1143340-1143855	3		TRUE
cg12946514	TARID	6	133890503	133569364	1.58706e-05	0.0630974	1	Female	1.10734	0.636806	1.57788	-2.64879	4.71093	2.32098		cg						6:133932165-133932226	6:133889332-133891035	Unclassified							chr6:133890065-133890630	3		TRUE
cg27323011	CSNK2B;CSNK2B-LY6G5B-562;GPANK1	6	31632537	31664759	1.60015e-05	0.0632791	1	Female	0.247886	0.142501	0.35327	-2.20333	4.70861	2.31459		cg	BAT4;CSNK2B	NM_033177;NM_001320	5'UTR;TSS1500	chr6:31632815-31634093	N_Shore				CSNK2B;GPANK1;GPANK1;GPANK1;GPANK1;GPANK1;CSNK2B;CSNK2B;XXbac-BPG32J3.22	ENST00000375885.4;ENST00000375896.4;ENST00000375893.2;ENST00000375895.2;ENST00000375900.4;ENST00000375906.1;ENST00000375882.2;ENST00000496869.1;ENST00000375880.2	TSS1500;5'UTR;5'UTR;5'UTR;5'UTR;5'UTR;TSS1500;TSS1500;TSS1500	CSNK2B;GPANK1;GPANK1;GPANK1;GPANK1;GPANK1;GPANK1;GPANK1;GPANK1;GPANK1;GPANK1;CSNK2B;CSNK2B;CSNK2B;CSNK2B;CSNK2B;CSNK2B;XXbac-BPG32J3.22	ENST00000375885.4;ENST00000456540.1;ENST00000445768.1;ENST00000375896.4;ENST00000458083.1;ENST00000375893.2;ENST00000440842.1;ENST00000432291.1;ENST00000375895.2;ENST00000375900.4;ENST00000375906.1;ENST00000375882.2;ENST00000468255.1;ENST00000465481.1;ENST00000481269.1;ENST00000496869.1;ENST00000475875.1;ENST00000375880.2	TSS1500;5'UTR;5'UTR;5'UTR;5'UTR;5'UTR;5'UTR;5'UTR;5'UTR;5'UTR;5'UTR;TSS1500;TSS1500;TSS1500;TSS1500;TSS1500;TSS1500;TSS1500	chr6:31632405-31633855	3		TRUE
cg20460488	ANGPT2;MCPH1	8	6407812	6550290	1.65888e-05	0.0649111	1	Female	0.371541	0.213245	0.529838	-1.32435	4.69844	2.28653		cg	ANGPT2;ANGPT2;ANGPT2;MCPH1	NM_001118888;NM_001147;NM_001118887;NM_024596	Body;Body;Body;Body			8:6395084-6395416	8:6407159-6408456	Unclassified_Cell_type_specific				MCPH1;MCPH1	ENST00000519221.1;ENST00000521129.1	5'UTR;5'UTR	chr8:6407585-6408110	3		TRUE
cg07614835	SBNO2	19	1174331	1174331	1.65736e-05	0.0649111	1	Male	-0.648667	-0.925018	-0.372315	-1.41239	-4.69869	2.28724		cg	SBNO2	NM_014963	TSS200	chr19:1173240-1174343	Island	19:1124051-1125343	19:1173047-1174733	Promoter_Associated	SBNO2	ENST00000361757.2	TSS200	SBNO2	ENST00000361757.2	TSS200	chr19:1174145-1174430	3
cg26106837		2	99029445	98412981	1.67472e-05	0.0649779	1	Female	0.396603	0.227532	0.565674	-1.28869	4.69575	2.27913		cg							2:99029291-99029701	Unclassified_Cell_type_specific							chr2:99029160-99029655	3
cg12437024	MIR1-1HG;MIR1-1HG-AS1	20	61147602	62550394	1.67807e-05	0.0649779	1	Male	-0.405653	-0.578603	-0.232703	-2.08176	-4.69519	2.27757		cg	C20orf166;C20orf200	NM_178463;NM_152757	TSS200;5'UTR	chr20:61147457-61147787	Island	20:60557795-60559482			C20orf166;C20orf166-AS1;C20orf166-AS1;C20orf166-AS1	ENST00000370524.2;ENST00000412495.1;ENST00000475015.1;ENST00000436101.1	TSS200;3'UTR;3'UTR;3'UTR	C20orf166;C20orf166-AS1;C20orf166-AS1;C20orf166-AS1	ENST00000370524.2;ENST00000412495.1;ENST00000475015.1;ENST00000436101.1	TSS200;3'UTR;3'UTR;3'UTR	chr20:61147225-61148515	3		TRUE
cg02562540	FNDC3A	13	49684114	49109977	1.7178e-05	0.065774	1	Female	0.394701	0.226184	0.563219	-1.49691	4.68857	2.25935		cg	FNDC3A;FNDC3A;FNDC3A;FNDC3A	NM_014923;NR_103528;NM_001079673;NM_001278438	TSS1500;Body;Body;Body						FNDC3A;FNDC3A	ENST00000398316.3;ENST00000337156.5	TSS1500;5'UTR	FNDC3A;FNDC3A;FNDC3A	ENST00000398316.3;ENST00000378383.1;ENST00000337156.5	TSS1500;5'UTR;5'UTR
cg11183875	CYP1B1-AS1	2	38341436	38114293	1.726e-05	0.065774	1	Female	0.292863	0.167789	0.417937	0.182384	4.68723	2.25564		cg									CYP1B1-AS1;CYP1B1-AS1	ENST00000431999.1;ENST00000427168.2	5'UTR;5'UTR	CYP1B1-AS1;CYP1B1-AS1	ENST00000431999.1;ENST00000427168.2	5'UTR;5'UTR
cg14072063	RP11-91J3.3	4	188334517	187413362	1.72501e-05	0.065774	1	Male	-0.877306	-1.25197	-0.502646	-1.0352	-4.68739	2.25609		cg	LOC339975	NR_038931	Body						RP11-91J3.3	ENST00000503677.1	TSS200	RP11-91J3.3	ENST00000503677.1	TSS200
cg11358589	CTD-2595P9.4;ZNF423	16	49883002	49849090	1.735e-05	0.065774	1	Male	-0.526521	-0.751454	-0.301588	1.3879	-4.68576	2.25159		cg	ZNF423	NM_001271620	5'UTR						ZNF423;ZNF423	ENST00000563137.2;ENST00000562520.1	5'UTR;5'UTR	ZNF423;ZNF423	ENST00000563137.2;ENST00000562520.1	5'UTR;5'UTR
cg09467020	MIR5188;UBC	12	125398629	124914082	1.74286e-05	0.065774	1	Male	-0.326787	-0.46643	-0.187143	-4.26831	-4.68448	2.24807		cg	UBC	NM_021009	5'UTR	chr12:125398558-125399899	Island	12:123964464-123965852	12:125398449-125399997	Promoter_Associated	UBC;UBC;UBC;UBC;UBC;UBC;UBC;UBC	ENST00000536769.1;ENST00000536661.1;ENST00000535460.1;ENST00000546120.1;ENST00000541046.1;ENST00000339647.5;ENST00000538617.1;ENST00000536769.1	1stExon;3'UTR;5'UTR;5'UTR;5'UTR;5'UTR;5'UTR;5'UTR	UBC;UBC;UBC;UBC;UBC;UBC;UBC;UBC;UBC;UBC;UBC;UBC;UBC;UBC;UBC;UBC;UBC;UBC;UBC	ENST00000536769.1;ENST00000536661.1;ENST00000541645.1;ENST00000540351.1;ENST00000535859.1;ENST00000546271.1;ENST00000540700.1;ENST00000535460.1;ENST00000546120.1;ENST00000541046.1;ENST00000339647.5;ENST00000538617.1;ENST00000536769.1;ENST00000542416.1;ENST00000540351.1;ENST00000541645.1;ENST00000544481.1;ENST00000541272.1;ENST00000535131.1	1stExon;3'UTR;5'UTR;5'UTR;5'UTR;5'UTR;5'UTR;5'UTR;5'UTR;5'UTR;5'UTR;5'UTR;5'UTR;5'UTR;1stExon;1stExon;TSS200;TSS200;TSS200	chr12:125398505-125399635	3		TRUE
cg08815652	UACA	15	71055727	70763387	1.76721e-05	0.0660863	1	Female	0.320934	0.183676	0.458191	-3.54157	4.68055	2.23727		cg	UACA	NM_018003	1stExon	chr15:71054898-71056230	Island	15:68841953-68843315	15:71054810-71056659	Unclassified	UACA;UACA	ENST00000539319.1;ENST00000322954.6	1stExon;1stExon	UACA;UACA	ENST00000539319.1;ENST00000322954.6	1stExon;1stExon	chr15:71054720-71055735	3	TRUE	TRUE
cg26089160	AL121928.1;PSD	10	104170217	102410459	1.79546e-05	0.0660863	1	Female	0.398245	0.22776	0.568731	-1.04416	4.67607	2.22492		cg	PSD	NM_002779	Body	chr10:104170168-104170872	Island	10:104160007-104160821						PSD;PSD	ENST00000488194.1;ENST00000461698.1	3'UTR;TSS1500	chr10:104169485-104171115	3		TRUE
cg05332960	CCDC178	18	31020418	33440453	1.79558e-05	0.0660863	1	Female	0.594719	0.340123	0.849314	-1.50005	4.67605	2.22486		cg	C18orf34;C18orf34	NM_001105528;NM_198995	TSS1500;5'UTR	chr18:31020510-31020847	N_Shore	18:29274412-29274972			C18orf34;C18orf34;C18orf34	ENST00000403303.1;ENST00000383096.3;ENST00000300227.8	TSS1500;5'UTR;5'UTR	C18orf34;C18orf34;C18orf34	ENST00000403303.1;ENST00000383096.3;ENST00000300227.8	TSS1500;5'UTR;5'UTR	chr18:31020345-31020610	3		TRUE
cg14285545	LINC01006	7	156398490	156605795	1.78131e-05	0.0660863	1	Male	-0.422841	-0.603769	-0.241913	0.46731	-4.67831	2.23108		cg				chr7:156400018-156400712	N_Shore		7:156398318-156398565	Unclassified_Cell_type_specific	RP5-982E9.1;RP5-982E9.1;AC073871.2;RP5-982E9.1	ENST00000414767.1;ENST00000417810.1;ENST00000447933.1;ENST00000439364.1	TSS1500;TSS200;TSS200;TSS200	RP5-982E9.1;AC073871.2;AC073871.2;RP5-982E9.1;AC073871.2;AC073871.2	ENST00000414767.1;ENST00000440711.1;ENST00000447933.1;ENST00000439364.1;ENST00000458645.1;ENST00000418309.1	TSS1500;TSS200;TSS200;TSS200;3'UTR;3'UTR	chr7:156397865-156398595	3
cg06856155	GREB1	2	11774852	11634725	1.79146e-05	0.0660863	1	Male	-0.448623	-0.640649	-0.256597	0.0993722	-4.6767	2.22665		cg	GREB1	NM_014668	Body	chr2:11774310-11774521	S_Shore	2:11692303-11692558												TRUE
cg05760402		18	20139913	22559949	1.85594e-05	0.0677223	1	Female	0.691041	0.394617	0.987464	-3.21441	4.66669	2.19912		cg				chr18:20139484-20140246	Island	18:18392943-18393978	18:20139220-20140346	Unclassified							chr18:20139785-20140470	3		TRUE
cg00594560	ZFHX4;ZFHX4-AS1	8	77593242	76681006	1.86597e-05	0.0677223	1	Female	1.14089	0.651343	1.63044	-1.84065	4.66516	2.19492		cg	ZFHX4;LOC100192378	NM_024721;NR_024360	TSS1500;Body	chr8:77594255-77594860	N_Shore	8:77755745-77755996			ZFHX4;ZFHX4;RP11-65D13.1;RP11-65D13.1	ENST00000521891.2;ENST00000050961.6;ENST00000522961.1;ENST00000518143.1	TSS1500;TSS1500;3'UTR;3'UTR	ZFHX4;ZFHX4;ZFHX4;RP11-65D13.1;RP11-65D13.1	ENST00000521891.2;ENST00000517683.1;ENST00000458716.2;ENST00000522961.1;ENST00000518143.1	TSS1500;TSS1500;TSS1500;3'UTR;3'UTR	chr8:77593060-77593630	3		TRUE
cg16896647	SYK	9	93563776	90801493	1.86736e-05	0.0677223	1	Female	0.608283	0.347261	0.869304	-3.14424	4.66495	2.19434		cg	SYK;SYK;SYK	NM_001135052;NR_024156;NM_003177	TSS1500;TSS1500;TSS1500	chr9:93563775-93564546	Island	9:92603597-92604367			SYK;SYK;SYK	ENST00000375751.4;ENST00000375747.1;ENST00000476708.1	TSS1500;TSS1500;TSS1500	SYK;SYK;SYK	ENST00000375754.4;ENST00000375747.1;ENST00000476708.1	TSS1500;TSS1500;TSS1500	chr9:93563500-93564290	3	TRUE	TRUE
cg05872306	FOXG1	14	29236535	28767328	1.93159e-05	0.0697119	1	Female	0.816002	0.465125	1.16688	-1.62673	4.65537	2.168		cg	FOXG1	NM_005249	1stExon	chr14:29236835-29237832	N_Shore	14:28306074-28307583			FOXG1	ENST00000313071.4	1stExon	FOXG1	ENST00000313071.4	1stExon	chr14:29236425-29236635	3		TRUE
cg10828337	FOXG1	14	29236476	28767269	1.95336e-05	0.0701569	1	Female	0.643402	0.366553	0.920251	-2.42985	4.65219	2.15927		cg	FOXG1;FOXG1	NM_005249;NM_005249	1stExon;5'UTR	chr14:29236835-29237832	N_Shore	14:28306074-28307583	14:29236443-29236531	Unclassified_Cell_type_specific	FOXG1;FOXG1;FOXG1	ENST00000382535.3;ENST00000313071.4;ENST00000313071.4	5'UTR;5'UTR;1stExon	FOXG1;FOXG1;FOXG1	ENST00000382535.3;ENST00000313071.4;ENST00000313071.4	5'UTR;5'UTR;1stExon	chr14:29236425-29236635	3		TRUE
cg05279757		9	29213781	29213782	1.98823e-05	0.0702091	1	Female	0.532868	0.303333	0.762403	-0.350056	4.64717	2.14549		cg	LINGO2	NM_001258282	TSS1500	chr9:29212171-29212819	S_Shore	9:29202747-29204099									chr9:29212625-29214095	3
cg01829002		5	50259133	50963298	1.99166e-05	0.0702091	1	Female	0.766064	0.436044	1.09608	-3.35235	4.64668	2.14414		cg						5:50294629-50294980	5:50258474-50259507	Unclassified							chr5:50258800-50259250	3		TRUE
cg12989342	CSMD1	8	4183642	4326119	1.97116e-05	0.0702091	1	Male	-0.662918	-0.948322	-0.377514	1.3364	-4.64962	2.1522		cg	CSMD1	NM_033225	Body			8:4171050-4171292												TRUE
cg16788388	CTD-3088G3.8	16	11612843	11518986	1.99259e-05	0.0702091	1	Male	-0.253871	-0.363242	-0.144501	-0.291118	-4.64655	2.14378		cg															chr16:11612725-11612995	3
cg11405534		5	50694849	51399014	2.06777e-05	0.0713047	1	Female	0.559786	0.318077	0.801494	-3.13866	4.63604	2.11493		cg				chr5:50694984-50695352	N_Shore	5:50730490-50731264									chr5:50694740-50694915	3		TRUE
cg03108347	SHANK2	11	70961784	71250737	2.07164e-05	0.0713047	1	Female	0.272703	0.15494	0.390466	-0.567806	4.63551	2.11348		cg				chr11:70962173-70964161	N_Shore	11:70639432-70639575						SHANK2	ENST00000413503.1	5'UTR	chr11:70961685-70961935	3		TRUE
cg19691425	ASIC2	17	31848368	33521348	2.04487e-05	0.0713047	1	Male	-0.395692	-0.566431	-0.224954	0.982172	-4.6392	2.12361		cg	ASIC2	NM_001094	Body												chr17:31848165-31848375	3
cg03437748	IGF1R	15	99193247	98650017	2.05996e-05	0.0713047	1	Male	-0.743197	-1.06403	-0.422368	-3.69091	-4.63712	2.11788		cg	IGF1R	NM_000875	Body	chr15:99190446-99194559	Island	15:97010362-97011696						IGF1R	ENST00000559925.1	5'UTR	chr15:99192780-99195410	3		TRUE
cg23875854	PRKCQ	10	6531368	6489405	2.07144e-05	0.0713047	1	Male	-0.352735	-0.505058	-0.200412	0.724002	-4.63554	2.11355		cg	PRKCQ	NM_006257	Body			10:6571309-6571958						PRKCQ	ENST00000397178.2	1stExon				TRUE
cg24477102	CSMD1	8	2879917	3022394	2.09206e-05	0.0716759	1	Male	-0.503677	-0.721314	-0.286039	2.27159	-4.63273	2.10583		cg	CSMD1	NM_033225	Body	chr8:2879686-2879948	Island	8:2866554-2867325						CSMD1	ENST00000519623.1	3'UTR				TRUE
cg19151553	NAIF1;SLC25A25	9	130831943	128069663	2.10549e-05	0.0718051	1	Male	-0.359138	-0.514382	-0.203895	-0.654323	-4.63091	2.10085		cg	SLC25A25	NM_001006641	Body	chr9:130829535-130830949	S_Shore							NAIF1	ENST00000466139.1	TSS1500	chr9:130830700-130832015	3
cg02019746		12	53254214	52860429	2.12226e-05	0.0720463	1	Male	-0.208943	-0.299307	-0.11858	-1.01005	-4.62865	2.09467		cg															chr12:53253905-53254235	3
cg20328570	DUSP27	1	167095143	167125905	2.18046e-05	0.073597	1	Female	0.348849	0.197729	0.499969	1.59936	4.62097	2.07359		cg	DUSP27	NM_001080426	Body						DUSP27	ENST00000485151.1	TSS200	DUSP27	ENST00000485151.1	TSS200	chr1:167094900-167095495	3
cg07193504	SRP9	1	225964856	225777153	2.18773e-05	0.073597	1	Female	0.211553	0.11989	0.303215	-0.723712	4.62002	2.071		cg	SRP9;SRP9	NM_001130440;NM_003133	TSS1500;TSS1500	chr1:225965330-225965734	N_Shore		1:225964812-225966205	Unclassified	SRP9;SRP9;SRP9	ENST00000304786.7;ENST00000366839.4;ENST00000366838.1	TSS1500;TSS1500;TSS1500	SRP9;SRP9;SRP9	ENST00000304786.7;ENST00000366839.4;ENST00000366838.1	TSS1500;TSS1500;TSS1500	chr1:225964760-225965270	3	TRUE	TRUE
cg19745637	CACHD1	1	64936598	64470914	2.21596e-05	0.0742108	1	Female	0.348562	0.197416	0.499708	-0.79125	4.61637	2.06101		cg	CACHD1	NM_020925	1stExon	chr1:64935554-64936614	Island	1:64707918-64709934			CACHD1;CACHD1	ENST00000371073.2;ENST00000290039.5	1stExon;1stExon	CACHD1;CACHD1	ENST00000371073.2;ENST00000290039.5	1stExon;1stExon	chr1:64936365-64937955	3		TRUE
cg17098829	UACA	15	71056133	70763793	2.25195e-05	0.0746699	1	Female	1.06245	0.601285	1.52361	-3.2012	4.61179	2.04846		cg	UACA	NM_018003	TSS1500	chr15:71054898-71056230	Island	15:68841953-68843315	15:71054810-71056659	Unclassified	UACA;UACA	ENST00000539319.1;ENST00000322954.6	TSS1500;TSS1500	UACA;UACA	ENST00000539319.1;ENST00000322954.6	TSS1500;TSS1500	chr15:71055805-71056430	3		TRUE
cg02651820	CREM	10	35484824	35195895	2.27639e-05	0.0746699	1	Female	0.409225	0.231479	0.586971	-4.18641	4.60872	2.04005		cg	CREM;CREM;CREM;CREM;CREM;CREM;CREM;CREM;CREM;CREM;CREM;CREM;CREM;CREM;CREM;CREM;CREM;CREM;CREM;CREM	NM_182770;NM_183011;NM_183013;NM_182718;NM_182719;NM_181571;NM_182850;NM_182717;NM_182720;NM_182769;NM_182853;NM_182725;NM_182724;NM_182772;NM_182723;NM_183060;NM_182721;NM_183012;NM_182722;NM_182771	Body;Body;Body;Body;Body;Body;5'UTR;Body;Body;Body;5'UTR;TSS200;TSS200;Body;TSS200;Body;TSS200;Body;TSS200;Body				10:35484438-35485588	Promoter_Associated	CREM;CREM;CREM;CREM;CREM;CREM;CREM;CREM	ENST00000474931.1;ENST00000468236.1;ENST00000344351.5;ENST00000490511.1;ENST00000488741.1;ENST00000474362.1;ENST00000460270.1;ENST00000488741.1	TSS200;TSS200;TSS200;TSS200;1stExon;5'UTR;5'UTR;5'UTR	CREM;CREM;CREM;CREM;CREM;CREM;CREM;CREM;CREM;CREM;CREM;CREM	ENST00000469517.1;ENST00000474931.1;ENST00000468236.1;ENST00000344351.5;ENST00000490511.1;ENST00000488741.1;ENST00000474362.1;ENST00000461968.1;ENST00000466251.1;ENST00000460270.1;ENST00000495960.1;ENST00000488741.1	TSS1500;TSS200;TSS200;TSS200;TSS200;1stExon;5'UTR;5'UTR;5'UTR;5'UTR;3'UTR;5'UTR	chr10:35484620-35485255	3		TRUE
cg08519233	ALCAM	3	105085521	105366676	2.28261e-05	0.0746699	1	Female	0.63071	0.356717	0.904703	-3.19551	4.60795	2.03792		cg	ALCAM	NM_001627	TSS200	chr3:105085990-105086223	N_Shore	3:106567899-106568533	3:105085270-105085644	Promoter_Associated	ALCAM;ALCAM	ENST00000306107.5;ENST00000472644.2	TSS1500;TSS1500	ALCAM;ALCAM;ALCAM	ENST00000306107.5;ENST00000470756.1;ENST00000472644.2	TSS1500;TSS1500;TSS1500	chr3:105085205-105085815	3		TRUE
cg21172377	HOXA10;HOXA10-HOXA9;HOXA9	7	27213893	27174273	2.2879e-05	0.0746699	1	Female	0.583254	0.32984	0.836668	-2.1683	4.60729	2.03612		cg	HOXA10;HOXA10	NM_153715;NM_018951	Body;1stExon	chr7:27212416-27214396	Island	7:27178821-27180909			HOXA10;RP1-170O19.21;HOXA10;HOXA10;HOXA10	ENST00000381834.4;ENST00000465941.1;ENST00000521421.1;ENST00000283921.4;ENST00000381834.4	5'UTR;3'UTR;TSS1500;1stExon;1stExon	HOXA10;RP1-170O19.21;HOXA10;HOXA10;HOXA10;HOXA10	ENST00000381834.4;ENST00000465941.1;ENST00000521421.1;ENST00000524368.1;ENST00000283921.4;ENST00000381834.4	5'UTR;3'UTR;TSS1500;TSS1500;1stExon;1stExon	chr7:27213825-27214075	3		TRUE
cg08846566		8	80803954	79891718	2.29086e-05	0.0746699	1	Female	0.387684	0.219229	0.55614	-2.64802	4.60692	2.03511		cg				chr8:80803688-80804324	Island	8:80966259-80966863	8:80803043-80804198	Unclassified_Cell_type_specific							chr8:80803640-80804155	3		TRUE
cg18976797		7	56434617	56366923	2.31677e-05	0.0746699	1	Female	0.171405	0.096875	0.245936	2.69638	4.60372	2.02635		cg				chr7:56436287-56436559	N_Shore	7:56401890-56403321												TRUE
cg15543616	KCNA1	12	5019024	4909857	2.31825e-05	0.0746699	1	Female	0.428998	0.242454	0.615543	-3.41831	4.60354	2.02585		cg	KCNA1	NM_000217	TSS200	chr12:5018585-5021171	Island	12:4888350-4890472			KCNA1;KCNA1	ENST00000543874.2;ENST00000382545.3	TSS1500;TSS200	KCNA1;KCNA1;KCNA1	ENST00000541095.1;ENST00000543874.2;ENST00000382545.3	TSS1500;TSS1500;TSS200	chr12:5018565-5019435	3		TRUE
cg27166921	PON3	7	95026193	95396880	2.32006e-05	0.0746699	1	Female	0.264596	0.149534	0.379658	-2.08227	4.60331	2.02524		cg	PON3	NM_000940	TSS1500	chr7:95025559-95026122	S_Shore	7:94863327-94864148			PON3;PON1	ENST00000475439.1;ENST00000542556.1	TSS1500;TSS1500	PON3;PON1;PON3;PON3	ENST00000475439.1;ENST00000542556.1;ENST00000451904.1;ENST00000482624.1	TSS1500;TSS1500;TSS1500;TSS1500	chr7:95025360-95026715	3		TRUE
cg25824543	ZNF175	19	52074410	51571156	2.24549e-05	0.0746699	1	Male	-1.92316	-2.75777	-1.08854	-0.881932	-4.61261	2.0507		cg	ZNF175	NM_007147	TSS200	chr19:52074311-52074536	Island	19:56766150-56766569	19:52074121-52074789	Promoter_Associated_Cell_type_specific	ZNF175	ENST00000545217.1	TSS200	ZNF175	ENST00000545217.1	TSS200	chr19:52074280-52074615	3		TRUE
cg27006650	FOXG1	14	29236034	28766827	2.39333e-05	0.0766961	1	Female	1.01106	0.570544	1.45157	-2.80511	4.59446	2.00101		cg	FOXG1	NM_005249	TSS1500	chr14:29236835-29237832	N_Shore	14:28305427-28305968			FOXG1;FOXG1	ENST00000313071.4;ENST00000382535.3	TSS1500;5'UTR	FOXG1;FOXG1	ENST00000313071.4;ENST00000382535.3	TSS1500;5'UTR	chr14:29232925-29236415	3		TRUE
cg08261430		5	26237728	26237618	2.42486e-05	0.0773728	1	Male	-0.708835	-1.01792	-0.399748	0.162672	-4.59073	1.99082		cg						5:26273366-26273639												TRUE
cg18858343	UNC5B	10	72972901	71213143	2.46092e-05	0.078188	1	Female	0.363075	0.204611	0.521539	-4.33051	4.58652	1.97931		cg	UNC5B	NM_170744	Body	chr10:72972075-72973895	Island	10:72642082-72643410	10:72972059-72973456	Unclassified_Cell_type_specific							chr10:72972880-72973395	3	TRUE	TRUE
cg23274912	PPP1R42;RP11-409C19.2	8	67898781	66986545	2.48435e-05	0.0782295	1	Female	0.565385	0.318477	0.812292	-1.30771	4.58382	1.97193		cg						8:68061215-68061400			PPP1R42	ENST00000518588.1	3'UTR	PPP1R42;PPP1R42;PPP1R42;PPP1R42	ENST00000519987.1;ENST00000521410.1;ENST00000518588.1;ENST00000521040.1	3'UTR;3'UTR;3'UTR;3'UTR	chr8:67898705-67898930	3		TRUE
cg18655441	MIPOL1	14	37666931	37197725	2.4938e-05	0.0782295	1	Female	0.872058	0.491134	1.25298	-1.02479	4.58274	1.96897		cg	MIPOL1	NM_138731	TSS200	chr14:37666686-37667493	Island	14:36736438-36737244			MIPOL1;MIPOL1;MIPOL1;MIPOL1	ENST00000536774.1;ENST00000539062.2;ENST00000556451.1;ENST00000396294.2	TSS1500;TSS1500;TSS1500;TSS1500	MIPOL1;MIPOL1;MIPOL1;MIPOL1;MIPOL1;MIPOL1;MIPOL1	ENST00000556615.1;ENST00000536774.1;ENST00000554930.1;ENST00000556451.1;ENST00000555870.1;ENST00000556753.1;ENST00000396294.2	TSS200;TSS1500;TSS1500;TSS1500;TSS1500;TSS1500;TSS1500	chr14:37666620-37667735	3		TRUE
cg18228933	HDAC4	2	240170936	239249239	2.47458e-05	0.0782295	1	Male	-0.284024	-0.408029	-0.160019	0.145478	-4.58494	1.975		cg	HDAC4	NM_006037	Body			2:239835747-239836037			HDAC4	ENST00000456922.2	5'UTR	HDAC4;HDAC4;HDAC4;HDAC4;HDAC4	ENST00000446876.1;ENST00000463007.1;ENST00000493582.1;ENST00000535493.1;ENST00000456922.2	5'UTR;3'UTR;3'UTR;3'UTR;5'UTR				TRUE
cg23006552	ATP10D	4	47495417	47493399	2.51889e-05	0.0786846	1	Male	-0.425996	-0.612192	-0.239801	1.72104	-4.57988	1.96117		cg	ATP10D	NM_020453	5'UTR						ATP10D;ATP10D	ENST00000273859.3;ENST00000504445.1	5'UTR;5'UTR	ATP10D;ATP10D;ATP10D	ENST00000273859.3;ENST00000507889.1;ENST00000504445.1	5'UTR;5'UTR;5'UTR
cg04362560	MIR1-1HG;MIR1-1HG-AS1	20	61147652	62550444	2.55865e-05	0.0795924	1	Male	-0.587468	-0.844491	-0.330445	-1.72651	-4.57541	1.94896		cg	C20orf166;C20orf200	NM_178463;NM_152757	TSS200;5'UTR	chr20:61147457-61147787	Island	20:60557795-60559482	20:61147605-61149338	Unclassified_Cell_type_specific	C20orf166;C20orf166-AS1;C20orf166-AS1;C20orf166-AS1	ENST00000370524.2;ENST00000412495.1;ENST00000475015.1;ENST00000436101.1	TSS200;3'UTR;3'UTR;3'UTR	C20orf166;C20orf166-AS1;C20orf166-AS1;C20orf166-AS1	ENST00000370524.2;ENST00000412495.1;ENST00000475015.1;ENST00000436101.1	TSS200;3'UTR;3'UTR;3'UTR	chr20:61147225-61148515	3		TRUE
cg19869442	FAM45A	10	120880365	119120852	2.57304e-05	0.0797065	1	Male	-0.359251	-0.516482	-0.20202	2.65353	-4.57381	1.94459		cg	FAM45A;FAM45B;FAM45A;FAM45A;FAM45A;FAM45A	NR_130122;NR_027141;NM_207009;NM_001303111;NM_001303112;NM_001303113	Body;Body;Body;Body;Body;Body						FAM45A	ENST00000489988.1	5'UTR	FAM45A;FAM45A;FAM45A;FAM45A	ENST00000487888.1;ENST00000448258.2;ENST00000489988.1;ENST00000498549.1	5'UTR;5'UTR;5'UTR;5'UTR	chr10:120879845-120880370	3
cg15955410	TMEM123	11	102284261	102413529	2.64885e-05	0.0817143	1	Male	-0.17043	-0.245156	-0.0957037	1.07919	-4.56552	1.92196		cg	TMEM123	NM_052932	Body						TMEM123;TMEM123;TMEM123	ENST00000525577.1;ENST00000528969.1;ENST00000532161.1	3'UTR;5'UTR;5'UTR	TMEM123;TMEM123;TMEM123;TMEM123;TMEM123	ENST00000529492.1;ENST00000525577.1;ENST00000531103.1;ENST00000528969.1;ENST00000532161.1	3'UTR;3'UTR;5'UTR;5'UTR;5'UTR
cg06390077	KIAA1147	7	141385142	141685341	2.72124e-05	0.0836007	1	Male	-0.392754	-0.56525	-0.220257	2.49255	-4.55782	1.90095		cg	KIAA1147	NM_001080392	Body			7:141031606-141031854									chr7:141385100-141385410	3		TRUE
cg23811464	RP11-444D3.1	12	24716204	24563269	2.76947e-05	0.0840384	1	Female	1.08945	0.610438	1.56846	-3.7285	4.5528	1.88726		cg	SOX5	NM_152989	TSS1500	chr12:24714956-24716243	Island	12:24607233-24607637			RP11-444D3.1;RP11-444D3.1;RP11-444D3.1;RP11-444D3.1;RP11-444D3.1	ENST00000538905.1;ENST00000446891.2;ENST00000429944.2;ENST00000456299.2;ENST00000540811.1	TSS1500;TSS1500;TSS1500;TSS1500;TSS1500	RP11-444D3.1;RP11-444D3.1;RP11-444D3.1;RP11-444D3.1;RP11-444D3.1	ENST00000538905.1;ENST00000446891.2;ENST00000429944.2;ENST00000456299.2;ENST00000540811.1	TSS1500;TSS1500;TSS1500;TSS1500;TSS1500	chr12:24714265-24717355	3		TRUE
cg14481454		9	86886638	84271722	2.77209e-05	0.0840384	1	Female	0.811615	0.454741	1.16849	-3.09053	4.55253	1.88652		cg						9:86076375-86076572									chr9:86886460-86886850	3		TRUE
cg02724127	PLXND1	3	129325706	129606862	2.7807e-05	0.0840384	1	Female	0.292674	0.163958	0.421391	-2.89177	4.55164	1.8841		cg	PLXND1	NM_015103	TSS200	chr3:129323915-129325332	S_Shore	3:130806677-130808839	3:129325423-129325842	Promoter_Associated	PLXND1	ENST00000393239.1	TSS200	PLXND1	ENST00000393239.1	TSS200	chr3:129324120-129326775	3		TRUE
cg13139394	CTA-392E5.1	8	86923858	85911628	2.75813e-05	0.0840384	1	Male	-0.439688	-0.632962	-0.246415	-1.68529	-4.55397	1.89045		cg									CTA-392E5.1	ENST00000518266.1	5'UTR	CTA-392E5.1	ENST00000518266.1	5'UTR	chr8:86923705-86923910	3
cg08063724	MYCL	1	40367097	39901424	2.80076e-05	0.0842229	1	Female	0.283771	0.158914	0.408628	-4.138	4.54958	1.8785		cg	MYCL1;MYCL1;MYCL1	NM_001033081;NM_001033082;NM_005376	1stExon;Body;Body	chr1:40366595-40368213	Island	1:40139216-40140800	1:40366596-40368554	Unclassified	MYCL1;MYCL1	ENST00000372816.2;ENST00000397332.2	1stExon;ExonBnd	MYCL1;MYCL1	ENST00000372816.2;ENST00000397332.2	1stExon;ExonBnd	chr1:40366145-40367835	3	TRUE	TRUE
cg01847344	TSPEAR;TSPEAR-AS1	21	45929576	44509692	2.85444e-05	0.0842229	1	Female	0.275376	0.154068	0.396684	1.46392	4.54415	1.8637		cg	C21orf29	NM_144991	Body	chr21:45926531-45926754	S_Shelf		21:45929549-45931151	Unclassified	TSPEAR-AS1;TSPEAR-AS1	ENST00000451035.1;ENST00000430181.1	5'UTR;TSS1500	TSPEAR-AS1;TSPEAR-AS1	ENST00000451035.1;ENST00000430181.1	5'UTR;TSS1500	chr21:45929365-45929835	3		TRUE
cg10776186	NUP58;RP11-271M24.2	13	25875020	25300881	2.86059e-05	0.0842229	1	Female	0.344255	0.192584	0.495927	-0.0696582	4.54354	1.86202		cg	NUPL1;NUPL1	NM_001008564;NM_014089	TSS1500;TSS1500	chr13:25874994-25876200	Island	13:24772995-24773437	13:25875018-25876154	Promoter_Associated	NUPL1;NUPL1;RP11-271M24.2;NUPL1;NUPL1;NUPL1	ENST00000381736.3;ENST00000381745.2;ENST00000568856.1;ENST00000313619.7;ENST00000463407.1;ENST00000381718.3	TSS1500;TSS1500;5'UTR;TSS1500;TSS1500;TSS1500	NUPL1;NUPL1;NUPL1;RP11-271M24.2;NUPL1;NUPL1;NUPL1;NUPL1;NUPL1	ENST00000381736.3;ENST00000381745.2;ENST00000481980.1;ENST00000568856.1;ENST00000480187.1;ENST00000463407.1;ENST00000381718.3;ENST00000495460.1;ENST00000381747.3	TSS1500;TSS1500;TSS1500;5'UTR;TSS1500;TSS1500;TSS1500;TSS1500;TSS1500	chr13:25874980-25875535	3		TRUE
cg01103387	CYP1B1;CYP1B1-AS1	2	38301143	38073999	2.8759e-05	0.0842229	1	Female	0.466583	0.260947	0.672218	-1.12528	4.54201	1.85786		cg	CYP1B1	NM_000104	Body	chr2:38301276-38304518	N_Shore				CYP1B1	ENST00000494864.1	3'UTR	CYP1B1;CYP1B1;CYP1B1	ENST00000462864.1;ENST00000492443.1;ENST00000494864.1	3'UTR;TSS200;3'UTR	chr2:38300420-38302375	3
cg14434213		8	38508780	38651261	2.87744e-05	0.0842229	1	Female	0.609509	0.340873	0.878145	0.966424	4.54186	1.85745		cg				chr8:38508299-38508748	S_Shore										chr8:38508580-38508915	3		TRUE
cg15899410	UBE2Q2	15	76136386	75844044	2.81268e-05	0.0842229	1	Male	-0.373087	-0.537286	-0.208887	-1.39173	-4.54837	1.87519		cg	UBE2Q2;UBE2Q2;UBE2Q2	NM_001145335;NM_173469;NM_001145335	5'UTR;Body;1stExon	chr15:76135311-76136946	Island	15:73922326-73923651			UBE2Q2;UBE2Q2;UBE2Q2	ENST00000562635.1;ENST00000561851.1;ENST00000561851.1	TSS200;5'UTR;1stExon	UBE2Q2;UBE2Q2;UBE2Q2	ENST00000562635.1;ENST00000561851.1;ENST00000561851.1	TSS200;5'UTR;1stExon	chr15:76135960-76136955	3		TRUE
cg27642416		8	86554026	85641796	2.83984e-05	0.0842229	1	Male	-0.406593	-0.585646	-0.227539	0.164155	-4.54562	1.8677		cg				chr8:86554676-86556497	N_Shore										chr8:86553765-86554115	3		TRUE
cg23184506		20	62877578	64246224	2.86191e-05	0.0842229	1	Male	-0.321923	-0.46376	-0.180087	1.83758	-4.54341	1.86166		cg
cg26876637	FLG-AS1;HRNR	1	152193138	152220661	2.94662e-05	0.0859097	1	Male	-0.260322	-0.375229	-0.145415	1.48022	-4.53505	1.83892		cg	HRNR	NM_001009931	Body			1:150459753-150459841						FLG-AS1	ENST00000420707.1	5'UTR				TRUE
cg27130505		8	80239495	79327259	2.99781e-05	0.086722	1	Female	0.327085	0.182551	0.471618	-2.84118	4.53012	1.8255		cg
cg17229065		10	10905942	10863978	2.99326e-05	0.086722	1	Male	-0.388851	-0.560661	-0.217041	-0.500095	-4.53056	1.82668		cg									AL136452.1	ENST00000410699.1	TSS1500	AL136452.1	ENST00000410699.1	TSS1500
cg17074396	C22orf34	22	49843754	49450104	3.01173e-05	0.0867871	1	Male	-0.477973	-0.689244	-0.266703	-2.1945	-4.52879	1.82189		cg				chr22:49843525-49843755	Island	22:48229174-48229973									chr22:49843665-49843995	3		TRUE
cg27353143	CTD-2554C21.2;ZNF573	19	38308057	37817416	3.04582e-05	0.0870942	1	Female	0.470468	0.262367	0.678569	-0.752471	4.52557	1.81311		cg				chr19:38307878-38308526	Island	19:42999620-43000347			ZNF573	ENST00000392138.1	TSS200	ZNF573	ENST00000392138.1	TSS200	chr19:38307780-38308835	3		TRUE
cg21833159	AC004125.3	16	24246863	24235541	3.03896e-05	0.0870942	1	Male	-0.720636	-1.03935	-0.401924	0.639453	-4.52622	1.81487		cg									AC004125.3	ENST00000567127.1	TSS1500	AC004125.3	ENST00000567127.1	TSS1500
cg02260353	LRRC49;THAP10	15	71185242	70892902	3.05787e-05	0.0871037	1	Female	0.766767	0.42752	1.10601	-2.94394	4.52444	1.81004		cg	LRRC49;THAP10	NM_017691;NM_020147	1stExon;TSS1500	chr15:71184276-71184689	S_Shore	15:68971394-68972336	15:71184845-71185726	Promoter_Associated	LRRC49;LRRC49;THAP10;LRRC49;LRRC49	ENST00000560369.1;ENST00000260382.4;ENST00000249861.4;ENST00000443425.2;ENST00000443425.2	1stExon;1stExon;TSS200;1stExon;5'UTR	LRRC49;LRRC49;LRRC49;LRRC49;THAP10;LRRC49;LRRC49;THAP10;LRRC49;LRRC49;LRRC49;LRRC49;LRRC49;LRRC49;LRRC49;LRRC49;LRRC49;LRRC49	ENST00000557977.1;ENST00000561081.1;ENST00000559201.1;ENST00000560107.1;ENST00000560604.1;ENST00000560369.1;ENST00000260382.4;ENST00000249861.4;ENST00000559670.1;ENST00000443425.2;ENST00000558032.1;ENST00000560755.1;ENST00000560980.1;ENST00000558204.1;ENST00000443425.2;ENST00000560980.1;ENST00000558799.1;ENST00000558546.1	TSS1500;1stExon;1stExon;1stExon;TSS1500;1stExon;1stExon;TSS200;1stExon;1stExon;1stExon;1stExon;1stExon;1stExon;5'UTR;5'UTR;5'UTR;5'UTR				TRUE
cg27492458	RP11-143I21.1	7	149120109	149423017	3.10984e-05	0.0882459	1	Female	0.432118	0.240728	0.623508	-0.0253096	4.51961	1.7969		cg				chr7:149119398-149120307	Island	7:148750838-148751333	7:149118982-149120716	Promoter_Associated	RP11-143I21.1	ENST00000568729.1	5'UTR	RP11-143I21.1	ENST00000568729.1	5'UTR	chr7:149119025-149120355	3		TRUE
cg10006863	AC093627.9	7	145155	145154	3.13473e-05	0.0883815	1	Male	-0.477383	-0.688929	-0.265838	1.81311	-4.51732	1.79068		cg									AC093627.9;AC093627.9	ENST00000480919.1;ENST00000462565.1	3'UTR;3'UTR	AC093627.9;AC093627.9	ENST00000480919.1;ENST00000462565.1	3'UTR;3'UTR
cg08316083	ATP8B3	19	1796207	1796207	3.13839e-05	0.0883815	1	Male	-0.317462	-0.458151	-0.176773	-0.898462	-4.51698	1.78977		cg	ATP8B3	NM_138813	Body	chr19:1795922-1797001	Island	19:1747025-1748001	19:1795623-1796352	Unclassified	ATP8B3	ENST00000532824.1	3'UTR	ATP8B3;ATP8B3	ENST00000532824.1;ENST00000531925.1	3'UTR;3'UTR	chr19:1796105-1796395	3		TRUE
cg20820063	CCDC178	18	31020627	33440662	3.19768e-05	0.0897114	1	Female	0.913698	0.508294	1.3191	-2.52143	4.51162	1.77518		cg	C18orf34;C18orf34;C18orf34	NM_198995;NM_001105528;NM_198995	1stExon;TSS1500;5'UTR	chr18:31020510-31020847	Island	18:29274412-29274972			C18orf34;C18orf34;C18orf34;C18orf34;C18orf34	ENST00000403303.1;ENST00000383096.3;ENST00000300227.8;ENST00000383096.3;ENST00000300227.8	TSS1500;1stExon;1stExon;5'UTR;5'UTR	C18orf34;C18orf34;C18orf34;C18orf34;C18orf34	ENST00000403303.1;ENST00000383096.3;ENST00000300227.8;ENST00000383096.3;ENST00000300227.8	TSS1500;1stExon;1stExon;5'UTR;5'UTR	chr18:31020625-31021235	3		TRUE
cg25757712	MIPOL1	14	37666978	37197772	3.25201e-05	0.0908925	1	Female	0.375807	0.208884	0.542731	-0.83699	4.50678	1.76205		cg	MIPOL1;MIPOL1;MIPOL1	NM_001195297;NM_001195296;NM_138731	TSS200;TSS200;TSS200	chr14:37666686-37667493	Island	14:36736438-36737244			MIPOL1;MIPOL1;MIPOL1;MIPOL1	ENST00000536774.1;ENST00000539062.2;ENST00000556451.1;ENST00000396294.2	TSS200;TSS1500;TSS1500;TSS1500	MIPOL1;MIPOL1;MIPOL1;MIPOL1;MIPOL1;MIPOL1;MIPOL1	ENST00000556615.1;ENST00000536774.1;ENST00000554930.1;ENST00000556451.1;ENST00000555870.1;ENST00000556753.1;ENST00000396294.2	TSS200;TSS200;TSS1500;TSS1500;TSS1500;TSS1500;TSS1500	chr14:37666620-37667735	3
cg24293044	CCDC170	6	151815526	151494390	3.29932e-05	0.0917763	1	Female	0.485499	0.269655	0.701342	-3.58685	4.50263	1.75079		cg	C6orf97	NM_025059	Body	chr6:151814980-151815527	Island	6:151856445-151857445									chr6:151815345-151816375	3		TRUE
cg24859986	RP11-475O6.1	1	84084182	83618498	3.30832e-05	0.0917763	1	Female	0.352064	0.195516	0.508612	2.34598	4.50185	1.74866		cg									RP11-475O6.1	ENST00000417975.1	3'UTR	RP11-475O6.1	ENST00000417975.1	3'UTR				TRUE
cg16743289	CACYBP	1	174968144	174999006	3.32164e-05	0.0918033	1	Female	0.247275	0.137294	0.357257	-2.08001	4.5007	1.74553		cg	CACYBP;CACYBP	NM_014412;NM_001007214	TSS1500;TSS1500	chr1:174968490-174969624	N_Shore	1:173234710-173234800			CACYBP;CACYBP;CACYBP;CACYBP;CACYBP	ENST00000450101.2;ENST00000367679.2;ENST00000406752.1;ENST00000405362.1;ENST00000367681.2	TSS1500;TSS1500;TSS1500;TSS1500;TSS200	CACYBP;CACYBP;CACYBP;CACYBP;CACYBP;CACYBP;CACYBP;CACYBP;CACYBP	ENST00000426793.1;ENST00000450101.2;ENST00000461977.1;ENST00000367679.2;ENST00000483307.1;ENST00000473925.1;ENST00000406752.1;ENST00000405362.1;ENST00000367681.2	TSS1500;TSS1500;TSS1500;TSS1500;TSS1500;TSS1500;TSS1500;TSS1500;TSS200	chr1:174967700-174968355	3	TRUE	TRUE
cg03334043	TSPEAR;TSPEAR-AS1	21	45928392	44508508	3.36758e-05	0.0925038	1	Female	0.269701	0.14964	0.389762	1.71043	4.49675	1.73482		cg	TSPEAR-AS1;TSPEAR;TSPEAR	NR_103707;NM_001272037;NM_144991	Body;Body;Body	chr21:45926531-45926754	S_Shore	21:44752690-44753281			TSPEAR-AS1;TSPEAR	ENST00000451035.1;ENST00000397916.1	5'UTR;3'UTR	TSPEAR-AS1;TSPEAR	ENST00000451035.1;ENST00000397916.1	5'UTR;3'UTR	chr21:45928020-45928475	3
cg22666477	CSMD1	8	4012635	4155112	3.37187e-05	0.0925038	1	Female	0.782635	0.434206	1.13106	-0.38104	4.49638	1.73383		cg	CSMD1	NM_033225	Body
cg03929057	AL355388.1;MEX3A	1	156047056	156077264	3.39807e-05	0.09288	1	Female	0.670112	0.371631	0.968593	-0.427772	4.49416	1.72779		cg	MEX3A	NM_001093725	Body	chr1:156046343-156047384	Island	1:154313033-154313997			MEX3A;AL355388.1	ENST00000442784.1;ENST00000410679.1	3'UTR;TSS200	MEX3A;AL355388.1	ENST00000442784.1;ENST00000410679.1	3'UTR;TSS200
cg03451833	CTD-2089N3.2;CTD-2089N3.3	5	50265905	50970070	3.43358e-05	0.0935015	1	Female	0.786251	0.435807	1.1367	-1.07561	4.49117	1.71969		cg	LOC100287592	NR_104653	Body	chr5:50265085-50265737	S_Shore	5:50300853-50301689			CTD-2089N3.2;CTD-2089N3.3;CTD-2089N3.2;CTD-2089N3.2	ENST00000506534.2;ENST00000508923.2;ENST00000506534.2;ENST00000513880.2	3'UTR;5'UTR;1stExon;TSS200	CTD-2089N3.2;CTD-2089N3.3;CTD-2089N3.2;CTD-2089N3.2	ENST00000506534.2;ENST00000508923.2;ENST00000506534.2;ENST00000513880.2	3'UTR;5'UTR;1stExon;TSS200
cg03026462	FOXA1;TTC6	14	38064490	37595284	3.44597e-05	0.0935015	1	Female	0.48668	0.269709	0.703651	-3.61457	4.49014	1.71688		cg	FOXA1	NM_004496	TSS200	chr14:38063663-38065665	Island	14:37133439-37134763			FOXA1;FOXA1;FOXA1	ENST00000540786.1;ENST00000545425.2;ENST00000250448.2	5'UTR;TSS1500;TSS1500	FOXA1;TTC6;FOXA1;FOXA1;FOXA1;FOXA1;FOXA1	ENST00000540786.1;ENST00000556845.1;ENST00000545425.2;ENST00000557418.1;ENST00000553751.1;ENST00000554607.1;ENST00000250448.2	5'UTR;TSS1500;TSS1500;3'UTR;TSS200;TSS1500;TSS1500	chr14:38064045-38065615	3	TRUE	TRUE
cg24950446	RABEP2	16	28938180	28926858	3.50122e-05	0.0943509	1	Female	0.273616	0.151509	0.395724	2.33477	4.48556	1.70448		cg				chr16:28936053-28937036	S_Shore				RABEP2	ENST00000358201.4	TSS1500	RABEP2;RABEP2;RABEP2	ENST00000562590.1;ENST00000358201.4;ENST00000566762.1	TSS1500;TSS1500;5'UTR
cg19842134	ATP5MC2	12	54070591	53676806	3.51694e-05	0.0943509	1	Female	0.306449	0.16965	0.443248	-1.96892	4.48427	1.70098		cg	ATP5G2;ATP5G2	NM_005176;NM_001002031	TSS1500;TSS200	chr12:54071053-54071265	N_Shore	12:52355919-52357099	12:54069540-54071256	Promoter_Associated	ATP5G2;ATP5G2;ATP5G2;ATP5G2	ENST00000338662.5;ENST00000338662.5;ENST00000394349.3;ENST00000549164.1	1stExon;5'UTR;TSS1500;TSS1500	ATP5G2;ATP5G2;ATP5G2;ATP5G2;ATP5G2;ATP5G2;ATP5G2	ENST00000338662.5;ENST00000552242.1;ENST00000338662.5;ENST00000552242.1;ENST00000549748.1;ENST00000394349.3;ENST00000549164.1	1stExon;1stExon;5'UTR;5'UTR;TSS1500;TSS1500;TSS1500	chr12:54070245-54070835	3		TRUE
cg07506643		8	123711852	122699612	3.51852e-05	0.0943509	1	Female	0.332646	0.184148	0.481144	-0.650204	4.48414	1.70063		cg															chr8:123711685-123711975	3
cg16581536	FOXA1;TTC6	14	38064849	37595643	3.52803e-05	0.0943509	1	Female	0.527674	0.292072	0.763276	-1.37398	4.48337	1.69853		cg	FOXA1	NM_004496	TSS1500	chr14:38063663-38065665	Island	14:37133439-37134763			FOXA1;FOXA1;FOXA1	ENST00000540786.1;ENST00000545425.2;ENST00000250448.2	5'UTR;TSS1500;TSS1500	FOXA1;TTC6;FOXA1;FOXA1;FOXA1;FOXA1;FOXA1	ENST00000540786.1;ENST00000556845.1;ENST00000545425.2;ENST00000557418.1;ENST00000554607.1;ENST00000250448.2;ENST00000553751.1	5'UTR;TSS1500;TSS1500;3'UTR;TSS1500;TSS1500;TSS1500	chr14:38064045-38065615	3		TRUE
cg13780393	5S_rRNA;LINC02167;RNA5SP410;RNA5SP413	16	34980310	35745938	3.58085e-05	0.0954201	1	Male	-0.674233	-0.97556	-0.372906	1.30808	-4.47909	1.68694		cg	FLJ26245	NR_033985	TSS1500						RN5S413;RN5S410;RN5S411;RP11-352B15.1;RN5S412	ENST00000516373.1;ENST00000516285.1;ENST00000516136.1;ENST00000566900.1;ENST00000516234.1	TSS1500;TSS200;TSS1500;TSS1500;TSS1500	RN5S413;RN5S410;RP11-352B15.1;RN5S411;RP11-352B15.1;RN5S412	ENST00000516373.1;ENST00000516285.1;ENST00000562769.1;ENST00000516136.1;ENST00000566900.1;ENST00000516234.1	TSS1500;TSS200;5'UTR;TSS1500;TSS1500;TSS1500	chr16:34979945-34980335	3
cg15473084	CTD-2089N3.2;CTD-2089N3.3	5	50265600	50969765	3.66752e-05	0.0963209	1	Female	0.548304	0.30288	0.793728	-1.2727	4.47221	1.66829		cg				chr5:50265085-50265737	Island	5:50300853-50301689	5:50265518-50265625	Unclassified_Cell_type_specific	CTD-2089N3.2;CTD-2089N3.2;CTD-2089N3.3;CTD-2089N3.3	ENST00000513880.2;ENST00000506534.2;ENST00000508923.2;ENST00000508923.2	3'UTR;3'UTR;1stExon;5'UTR	CTD-2089N3.2;CTD-2089N3.2;CTD-2089N3.3;CTD-2089N3.3	ENST00000513880.2;ENST00000506534.2;ENST00000508923.2;ENST00000508923.2	3'UTR;3'UTR;1stExon;5'UTR	chr5:50265065-50265655	3		TRUE
cg23398047		8	49783505	48870945	3.64974e-05	0.0963209	1	Male	-0.51049	-0.738916	-0.282063	-0.385629	-4.47361	1.67208		cg				chr8:49782687-49783270	S_Shore										chr8:49783485-49783795	3		TRUE
cg16196968		8	86976101	85963871	3.65911e-05	0.0963209	1	Male	-0.516131	-0.747121	-0.285142	-0.908405	-4.47287	1.67008		cg																		TRUE
cg18843709	ELAVL1;FBN3	19	8162596	8097711	3.66452e-05	0.0963209	1	Male	-0.316594	-0.458296	-0.174892	-1.38575	-4.47244	1.66893		cg	FBN3	NM_032447	Body						FBN3	ENST00000341066.5	TSS1500	FBN3	ENST00000341066.5	TSS1500
cg08553857	WDR18	19	994362	994362	3.67943e-05	0.0963209	1	Male	-0.449302	-0.650454	-0.24815	0.699211	-4.47127	1.66576		cg	WDR18	NM_024100	3'UTR	chr19:993854-994511	Island	19:944855-945777			WDR18	ENST00000251289.3	3'UTR	WDR18	ENST00000251289.3	3'UTR				TRUE
cg01257837	CTA-392E5.1	8	86874200	85861970	3.71718e-05	0.0969676	1	Female	0.953465	0.526319	1.38061	-0.983933	4.46833	1.6578		cg									CTA-392E5.1	ENST00000517368.1	5'UTR	CTA-392E5.1	ENST00000517368.1	5'UTR	chr8:86873960-86874270	3
cg27029018	CSMD1	8	2832048	2974525	3.73201e-05	0.0970141	1	Male	-0.801421	-1.16055	-0.442297	2.08246	-4.46719	1.6547		cg	CSMD1	NM_033225	Body			8:2819401-2819519												TRUE
cg01436998	CTD-2554C21.2;ZNF573	19	38308263	37817622	3.7512e-05	0.0971732	1	Female	0.912067	0.503226	1.32091	-1.23168	4.46571	1.6507		cg				chr19:38307878-38308526	Island	19:42999620-43000347			ZNF573	ENST00000392138.1	TSS1500	ZNF573	ENST00000392138.1	TSS1500	chr19:38307780-38308835	3		TRUE
cg12061531	UBBP4	17	21729912	22203305	3.78703e-05	0.0977607	1	Male	-0.497923	-0.721257	-0.274588	-1.15819	-4.46297	1.64328		cg				chr17:21729786-21730226	Island	17:21653914-21654372									chr17:21729885-21730175	3		TRUE
cg09182044	LRRC23	12	7013612	6904447	3.81066e-05	0.0979533	1	Female	0.40144	0.221309	0.581572	-0.810016	4.46118	1.63843		cg	LRRC23;LRRC23;LRRC23	NM_001135217;NM_201650;NM_006992	TSS1500;TSS1500;TSS1500				12:7013534-7014237	Promoter_Associated	LRRC23;LRRC23;LRRC23;LRRC23;LRRC23;LRRC23;LRRC23	ENST00000007969.8;ENST00000323702.5;ENST00000443597.2;ENST00000436789.1;ENST00000429740.1;ENST00000433346.1;ENST00000449039.1	TSS1500;TSS1500;TSS1500;TSS1500;TSS1500;5'UTR;5'UTR	LRRC23;LRRC23;LRRC23;LRRC23;LRRC23;LRRC23;LRRC23;LRRC23;LRRC23;LRRC23;LRRC23;LRRC23;LRRC23	ENST00000007969.8;ENST00000451681.1;ENST00000428946.1;ENST00000323702.5;ENST00000457146.1;ENST00000486401.1;ENST00000431207.1;ENST00000443597.2;ENST00000415834.1;ENST00000436789.1;ENST00000429740.1;ENST00000433346.1;ENST00000449039.1	TSS1500;TSS1500;TSS1500;TSS1500;TSS1500;TSS1500;TSS1500;TSS1500;TSS1500;TSS1500;TSS1500;5'UTR;5'UTR	chr12:7013565-7013790	3		TRUE
cg00569447		5	50695224	51399389	3.82311e-05	0.0979533	1	Female	0.572876	0.315765	0.829987	-1.89605	4.46024	1.63589		cg				chr5:50694984-50695352	Island	5:50730490-50731264									chr5:50694920-50695410	3		TRUE
cg07693639	LINC02167;RNA5SP422;RNA5SP423	16	34989237	35754865	3.83402e-05	0.0979533	1	Male	-0.515903	-0.747487	-0.28432	1.57907	-4.45941	1.63367		cg	FLJ26245	NR_033985	Body						RP11-352B15.1;RN5S423;RN5S422	ENST00000566900.1;ENST00000517127.1;ENST00000516778.1	5'UTR;TSS1500;TSS200	RP11-352B15.1;RP11-352B15.1;RN5S423;RN5S422;RP11-352B15.1	ENST00000566900.1;ENST00000565625.1;ENST00000517127.1;ENST00000516778.1;ENST00000562769.1	5'UTR;5'UTR;TSS1500;TSS200;5'UTR	chr16:34989125-34989635	3
cg13314310	AC079145.4;WDR35	2	20190065	19990303	3.85041e-05	0.0980354	1	Female	0.264099	0.145515	0.382683	-3.22944	4.45818	1.63034		cg	WDR35;WDR35	NM_020779;NM_001006657	TSS200;TSS200	chr2:20189588-20190229	Island	2:20052963-20053664	2:20189319-20190447	Promoter_Associated	WDR35;WDR35;AC079145.4;AC079145.4	ENST00000281405.4;ENST00000345530.3;ENST00000416575.1;ENST00000416575.1	TSS200;TSS200;1stExon;5'UTR	WDR35;WDR35;AC079145.4;WDR35;AC079145.4	ENST00000281405.4;ENST00000345530.3;ENST00000416575.1;ENST00000414212.1;ENST00000416575.1	TSS200;TSS200;1stExon;TSS1500;5'UTR				TRUE
cg26218606	ZNF175	19	52074577	51571323	3.89152e-05	0.0987167	1	Male	-1.38451	-2.0066	-0.762417	-2.27863	-4.45512	1.62206		cg	ZNF175;ZNF175	NM_007147;NM_007147	1stExon;5'UTR	chr19:52074311-52074536	S_Shore	19:56766150-56766569	19:52074121-52074789	Promoter_Associated_Cell_type_specific	ZNF175;ZNF175	ENST00000545217.1;ENST00000545217.1	1stExon;5'UTR	ZNF175;ZNF175	ENST00000545217.1;ENST00000545217.1	1stExon;5'UTR	chr19:52074280-52074615	3
cg07510459	OGDHL	10	50945921	49737874	3.91547e-05	0.0987167	1	Male	-0.401961	-0.582643	-0.221279	-0.569836	-4.45335	1.61727		cg	OGDHL;OGDHL;OGDHL;OGDHL;OGDHL;OGDHL	NM_001143996;NM_018245;NM_001143997;NM_001143997;NM_001143996;NM_018245	ExonBnd;ExonBnd;ExonBnd;Body;Body;Body						OGDHL;OGDHL	ENST00000490844.1;ENST00000374103.4	3'UTR;ExonBnd	OGDHL;OGDHL	ENST00000490844.1;ENST00000374103.4	3'UTR;ExonBnd	chr10:50945820-50946435	3
cg07360763	MIR646HG	20	58820230	60245171	3.91701e-05	0.0987167	1	Male	-0.433206	-0.627938	-0.238475	1.16129	-4.45324	1.61697		cg	MIR646HG	NR_046099	Body						RP5-1043L13.1	ENST00000432910.1	5'UTR	RP5-1043L13.1;RP5-1043L13.1;RP5-1043L13.1;RP5-1043L13.1;RP5-1043L13.1;RP5-1043L13.1	ENST00000427820.1;ENST00000437035.1;ENST00000421257.1;ENST00000431181.1;ENST00000458422.1;ENST00000432910.1	5'UTR;5'UTR;5'UTR;5'UTR;5'UTR;5'UTR
cg00611769	MYO18B	22	26423338	26027371	3.93469e-05	0.0988274	1	Female	0.58651	0.32279	0.850231	-0.479289	4.45194	1.61345		cg	MYO18B	NM_032608	Body			22:24752532-24753590						MYO18B;MYO18B;MYO18B	ENST00000540454.1;ENST00000539302.1;ENST00000418374.2	1stExon;3'UTR;5'UTR	chr22:26423245-26423595	3
cg09307988	RP11-146N18.1	18	61874783	64207547	3.94822e-05	0.0988333	1	Male	-0.500198	-0.725158	-0.275237	2.18604	-4.45095	1.61078		cg	LOC284294	NR_033881	Body
cg16576935	PTGES3P1	1	89570545	89104861	3.98789e-05	0.0991587	1	Female	0.447591	0.246159	0.649024	-0.663079	4.44806	1.60298		cg						1:89343045-89343178									chr1:89570345-89570635	3		TRUE
cg06138483	CHIT1	1	203232680	203263551	3.97477e-05	0.0991587	1	Male	-0.280671	-0.406956	-0.154386	-0.352163	-4.44901	1.60555		cg									CHIT1	ENST00000484834.1	3'UTR	CHIT1;CHIT1	ENST00000484834.1;ENST00000460619.1	3'UTR;3'UTR	chr1:203232545-203233095	3
cg22824909	AC007682.1	2	51809023	51581884	4.01667e-05	0.0995326	1	Female	0.495577	0.272446	0.718708	0.34911	4.44599	1.59737		cg						2:51662416-51662630			AC007682.1	ENST00000440698.1	5'UTR	AC007682.1	ENST00000440698.1	5'UTR				TRUE
cg12224730	RP11-323I15.2	15	35384648	35092446	4.02971e-05	0.0995326	1	Male	-0.670688	-0.972726	-0.36865	0.725657	-4.44505	1.59485		cg				chr15:35385071-35385301	N_Shore	15:33171940-33172007												TRUE
cg26340700	RP11-295G20.2;TSNAX;TSNAX-DISC1	1	231663886	231528139	4.08402e-05	0.100017	1	Female	0.275657	0.15141	0.399905	-2.82826	4.44119	1.5844		cg	TSNAX-DISC1;TSNAX-DISC1;TSNAX-DISC1;TSNAX;TSNAX-DISC1;TSNAX-DISC1;TSNAX-DISC1;TSNAX-DISC1;TSNAX-DISC1	NR_028398;NR_028393;NR_028395;NM_005999;NR_028399;NR_028397;NR_028394;NR_028400;NR_028396	TSS1500;TSS1500;TSS1500;TSS1500;TSS1500;TSS1500;TSS1500;TSS1500;TSS1500	chr1:231663999-231664608	N_Shore		1:231663657-231664844	Promoter_Associated	RP11-295G20.2;RP11-295G20.2;RP11-295G20.2;RP11-295G20.2;TSNAX;RP11-295G20.2;RP11-295G20.2;RP11-295G20.2	ENST00000416221.1;ENST00000440665.1;ENST00000450783.1;ENST00000454631.1;ENST00000366639.3;ENST00000425412.1;ENST00000440665.1;ENST00000450783.1	3'UTR;3'UTR;3'UTR;3'UTR;TSS1500;3'UTR;1stExon;1stExon	RP11-295G20.2;RP11-295G20.2;RP11-295G20.2;RP11-295G20.2;TSNAX;RP11-295G20.2;TSNAX;TSNAX;RP11-295G20.2;RP11-295G20.2	ENST00000416221.1;ENST00000440665.1;ENST00000450783.1;ENST00000454631.1;ENST00000366639.3;ENST00000425412.1;ENST00000413309.1;ENST00000476913.1;ENST00000440665.1;ENST00000450783.1	3'UTR;3'UTR;3'UTR;3'UTR;TSS1500;3'UTR;TSS1500;TSS1500;1stExon;1stExon	chr1:231663705-231664515	3		TRUE
cg04011386	CLEC2B	12	10023644	9871044	4.08639e-05	0.100017	1	Female	0.446119	0.245031	0.647206	2.66579	4.44102	1.58395		cg	CLEC2B	NM_005127	TSS1500						CLEC2B	ENST00000228438.2	TSS1500	CLEC2B	ENST00000228438.2	TSS1500
cg08074885		15	39746976	39454774	4.08966e-05	0.100017	1	Female	0.285043	0.156553	0.413532	-0.771772	4.44079	1.58333		cg															chr15:39746885-39747155	3
cg26404722	ASAP2	2	9353201	9213071	4.11117e-05	0.100213	1	Female	0.443358	0.243436	0.64328	0.400932	4.43927	1.57924		cg	ASAP2;ASAP2	NM_001135191;NM_003887	Body;Body												chr2:9353025-9353515	3
cg10025443	SYK	9	93564339	90802056	4.1613e-05	0.101103	1	Female	0.631801	0.34668	0.916922	-3.54327	4.43577	1.56978		cg	SYK;SYK;SYK	NR_024156;NM_001135052;NM_003177	Body;5'UTR;5'UTR	chr9:93563775-93564546	Island	9:92603597-92604367			SYK;SYK;SYK	ENST00000375751.4;ENST00000375747.1;ENST00000476708.1	5'UTR;5'UTR;5'UTR	SYK;SYK;SYK	ENST00000375754.4;ENST00000375747.1;ENST00000476708.1	5'UTR;5'UTR;5'UTR	chr9:93564300-93564575	3	TRUE	TRUE
cg12100006	LDLRAD3	11	35964190	35942639	4.18603e-05	0.101373	1	Male	-0.305771	-0.443814	-0.167729	1.6332	-4.43406	1.56516		cg	LDLRAD3	NM_174902	TSS1500	chr11:35965642-35966454	N_Shore				LDLRAD3;LDLRAD3;LDLRAD3	ENST00000528989.1;ENST00000545142.1;ENST00000315571.5	TSS1500;TSS1500;TSS1500	LDLRAD3;LDLRAD3;LDLRAD3;LDLRAD3	ENST00000524419.1;ENST00000545142.1;ENST00000315571.5;ENST00000532490.1	TSS1500;TSS1500;TSS1500;TSS1500				TRUE
cg23457316	CCKAR	4	26483540	26481917	4.26691e-05	0.102996	1	Male	-0.683869	-0.992992	-0.374746	1.41674	-4.42853	1.55024		cg	CCKAR	NM_000730	Body			4:26092608-26092742									chr4:26483325-26483735	3		TRUE
cg01413005	PRRC2C	1	171561022	171591882	4.31919e-05	0.103921	1	Male	-0.330707	-0.480312	-0.181101	1.78877	-4.42501	1.54074		cg	BAT2L2	NM_015172	3'UTR						PRRC2C;PRRC2C	ENST00000367742.3;ENST00000412837.2	3'UTR;3'UTR	PRRC2C;PRRC2C;PRRC2C	ENST00000367742.3;ENST00000412837.2;ENST00000498596.1	3'UTR;3'UTR;5'UTR				TRUE
cg18395499	RNVU1-17	1	149194510	143699859	4.34773e-05	0.10427	1	Female	0.69617	0.381101	1.01124	-1.59209	4.4231	1.5356		cg						1:147460740-147461236			U1	ENST00000384619.1	TSS1500	U1	ENST00000384619.1	TSS1500	chr1:149194465-149194730	3		TRUE
cg20365373	EXD2;RP11-363J20.1	14	69657910	69191192	4.37769e-05	0.104315	1	Female	0.369559	0.202231	0.536888	2.41368	4.42111	1.53024		cg	EXD2;EXD2;EXD2;EXD2;EXD2;EXD2;EXD2	NM_018199;NM_001193361;NM_001193360;NR_034164;NM_001193362;NM_001193363;NR_034165	TSS1500;TSS1500;TSS1500;TSS1500;TSS1500;TSS1500;TSS1500	chr14:69658127-69658773	N_Shore		14:69657782-69658953	Promoter_Associated	RP11-363J20.1;EXD2;EXD2;EXD2;EXD2;EXD2;EXD2;RP11-363J20.1;RP11-363J20.1	ENST00000556182.1;ENST00000409018.3;ENST00000193422.6;ENST00000409014.1;ENST00000409675.1;ENST00000409949.1;ENST00000409242.1;ENST00000557409.1;ENST00000554898.1	3'UTR;TSS1500;TSS1500;TSS1500;TSS1500;TSS1500;TSS1500;3'UTR;3'UTR	RP11-363J20.1;EXD2;EXD2;EXD2;EXD2;EXD2;EXD2;EXD2;EXD2;EXD2;RP11-363J20.1;RP11-363J20.1	ENST00000556182.1;ENST00000409018.3;ENST00000193422.6;ENST00000409014.1;ENST00000487724.1;ENST00000409675.1;ENST00000409949.1;ENST00000312994.5;ENST00000461908.1;ENST00000413191.1;ENST00000557409.1;ENST00000554898.1	3'UTR;TSS1500;TSS1500;TSS1500;TSS1500;TSS1500;TSS1500;TSS1500;TSS1500;TSS1500;3'UTR;3'UTR
cg03117439	AC011196.3;GABRB3	15	26904083	26658935	4.37269e-05	0.104315	1	Male	-0.806196	-1.1712	-0.441195	1.34686	-4.42144	1.53114		cg	GABRB3;GABRB3;GABRB3;GABRB3	NM_000814;NM_021912;NM_001191320;NM_001278631	Body;Body;5'UTR;5'UTR						AC011196.3;GABRB3	ENST00000451816.2;ENST00000545868.1	TSS200;5'UTR	AC011196.3;GABRB3;GABRB3	ENST00000451816.2;ENST00000545868.1;ENST00000555094.1	TSS200;5'UTR;5'UTR
cg10652393	GABRA5;GABRB3	15	27112430	26867282	4.43588e-05	0.104695	1	Female	0.979195	0.535453	1.42294	-0.512512	4.41729	1.51995		cg	GABRA5;GABRA5;GABRA5	NM_001165037;NM_000810;NM_001165037	1stExon;5'UTR;5'UTR	chr15:27112030-27113479	Island	15:24662867-24664860			GABRA5;GABRA5;GABRA5;GABRA5;GABRA5;GABRA5	ENST00000335625.5;ENST00000355395.5;ENST00000400081.3;ENST00000400081.3;ENST00000557449.1;ENST00000557449.1	5'UTR;5'UTR;1stExon;5'UTR;1stExon;5'UTR	GABRA5;GABRA5;GABRA5;GABRA5;GABRA5;GABRA5;GABRA5;GABRA5;GABRA5;GABRA5;GABRA5;GABRA5;GABRA5;GABRA5;GABRA5	ENST00000555060.1;ENST00000335625.5;ENST00000355395.5;ENST00000557484.1;ENST00000400081.3;ENST00000400081.3;ENST00000554038.1;ENST00000554038.1;ENST00000554599.1;ENST00000554596.1;ENST00000554596.1;ENST00000557449.1;ENST00000555182.1;ENST00000557484.1;ENST00000557449.1	TSS1500;5'UTR;5'UTR;1stExon;1stExon;5'UTR;1stExon;5'UTR;TSS1500;1stExon;5'UTR;1stExon;5'UTR;5'UTR;5'UTR	chr15:27112365-27113335	3		TRUE
cg02167316	RP5-1092A11.2;TP73	1	3631943	3715378	4.41047e-05	0.104695	1	Male	-0.370753	-0.538704	-0.202802	0.798896	-4.41896	1.52443		cg	TP73;TP73;TP73;TP73;TP73;TP73;TP73;TP73;TP73;TP73;TP73;TP73;TP73	NM_001204185;NM_001204186;NM_001204184;NM_005427;NM_001204188;NM_001204187;NM_001126242;NM_001126241;NM_001204189;NM_001126240;NM_001204191;NM_001204190;NM_001204192	Body;Body;Body;Body;Body;Body;Body;Body;Body;Body;Body;Body;Body	chr1:3634633-3635101	N_Shelf				RP5-1092A11.2	ENST00000416554.1	TSS1500	RP5-1092A11.2	ENST00000416554.1	TSS1500	chr1:3631825-3632095	3
cg00457384	OGDHL	10	50943376	49735329	4.42293e-05	0.104695	1	Male	-0.376454	-0.54702	-0.205889	-0.456549	-4.41814	1.52223		cg	OGDHL;OGDHL;OGDHL	NM_001143997;NM_001143996;NM_018245	Body;Body;Body						OGDHL	ENST00000490844.1	3'UTR	OGDHL	ENST00000490844.1	3'UTR	chr10:50943205-50943575	3
cg24898643	PPFIA2	12	81662208	81268428	4.50323e-05	0.105212	1	Female	0.98487	0.538115	1.43162	-1.96033	4.41293	1.50819		cg	PPFIA2;PPFIA2;PPFIA2;PPFIA2;PPFIA2;PPFIA2;PPFIA2;PPFIA2;PPFIA2;PPFIA2	NM_001220479;NM_001220480;NM_001220474;NM_001220473;NM_001282536;NM_001220478;NM_001220477;NM_003625;NM_001220476;NM_001220475	Body;Body;Body;Body;Body;Body;Body;Body;Body;Body						PPFIA2	ENST00000545296.2	3'UTR	PPFIA2;PPFIA2	ENST00000551461.1;ENST00000545296.2	3'UTR;3'UTR
cg25731924	ZFPM2	8	106645603	105633374	4.51438e-05	0.105212	1	Female	0.909212	0.49671	1.32171	0.626475	4.41221	1.50626		cg	ZFPM2	NM_012082	Body									ZFPM2	ENST00000511341.2	5'UTR	chr8:106645320-106645710	3
cg24126787	NINL	20	25480579	25499942	4.4923e-05	0.105212	1	Male	-0.551683	-0.801897	-0.301469	0.701891	-4.41363	1.51009		cg	NINL	NM_025176	Body												chr20:25480485-25480795	3
cg00178749	GREB1;MIR4429	2	11681859	11541732	4.49881e-05	0.105212	1	Male	-0.281674	-0.409438	-0.15391	-0.539305	-4.41321	1.50896		cg	GREB1;GREB1;MIR4429;GREB1	NM_014668;NM_148903;NR_039627;NM_033090	5'UTR;5'UTR;TSS1500;TSS1500						GREB1;GREB1;GREB1;GREB1	ENST00000381486.2;ENST00000263834.5;ENST00000389825.3;ENST00000381483.2	5'UTR;5'UTR;TSS1500;TSS1500	GREB1;GREB1;GREB1;GREB1	ENST00000381486.2;ENST00000263834.5;ENST00000389825.3;ENST00000381483.2	5'UTR;5'UTR;TSS1500;TSS1500
cg04131610	CCR5;RP11-24F11.2	3	46411447	46369955	4.54209e-05	0.105527	1	Female	0.320551	0.175061	0.466041	2.0632	4.41044	1.50149		cg	CCR5;CCR5	NM_000579;NM_001100168	TSS200;TSS200						CCR5;CCR5;RP11-24F11.2	ENST00000292303.4;ENST00000343801.4;ENST00000451485.1	TSS1500;TSS200;3'UTR	CCR5;CCR5;RP11-24F11.2	ENST00000292303.4;ENST00000400886.4;ENST00000451485.1	TSS1500;TSS200;3'UTR	chr3:46411165-46411670	3		TRUE
cg12245996	PRKCQ;PRKCQ-AS1	10	6622777	6580814	4.56374e-05	0.1057	1	Female	0.534134	0.291629	0.77664	-2.71011	4.40906	1.49778		cg	PRKCQ	NM_006257	TSS1500	chr10:6621907-6622642	S_Shore				RP11-5N23.2;RP11-5N23.2;PRKCQ;PRKCQ;PRKCQ	ENST00000445427.1;ENST00000445427.1;ENST00000539722.1;ENST00000397176.2;ENST00000263125.5	1stExon;5'UTR;TSS1500;TSS1500;TSS1500	RP11-5N23.2;RP11-5N23.2;RP11-5N23.2;RP11-5N23.2;PRKCQ;PRKCQ;PRKCQ	ENST00000445427.1;ENST00000445427.1;ENST00000455810.1;ENST00000455810.1;ENST00000539722.1;ENST00000397176.2;ENST00000263125.5	1stExon;5'UTR;1stExon;5'UTR;TSS1500;TSS1500;TSS1500	chr10:6622220-6623050	3	TRUE	TRUE
cg00295382	MYCL	1	40364870	39899197	4.71469e-05	0.10855	1	Male	-0.389486	-0.566698	-0.212274	-2.43374	-4.39963	1.4724		cg	MYCL1;MYCL1	NM_001033081;NM_001033082	Body;Body	chr1:40366595-40368213	N_Shore		1:40364588-40364918	Unclassified							chr1:40364700-40365015	3		TRUE
cg10499042	LRP1B	2	141650127	140892557	4.71601e-05	0.10855	1	Male	-0.696832	-1.01389	-0.379775	2.07202	-4.39955	1.47218		cg	LRP1B	NM_018557	Body												chr2:141650100-141650335	3		TRUE
cg19915449	RP11-746B8.1	18	30510752	32930787	4.74098e-05	0.108788	1	Female	0.628695	0.34254	0.914849	-1.32165	4.39802	1.46806		cg															chr18:30510700-30510955	3
cg10712623	RARB	3	25469577	25428085	4.76524e-05	0.109008	1	Female	0.293682	0.159966	0.427398	-1.0425	4.39654	1.46408		cg	RARB;RARB	NM_000965;NM_016152	TSS1500;TSS200			3:25444565-25444713			RARB;RARB;RARB	ENST00000330688.4;ENST00000462272.1;ENST00000437042.2	TSS1500;TSS1500;TSS200	RARB;RARB;RARB;RARB	ENST00000330688.4;ENST00000489694.1;ENST00000462272.1;ENST00000437042.2	TSS1500;TSS1500;TSS1500;TSS200	chr3:25469505-25469835	3	TRUE	TRUE
cg03540403	RP11-1080G15.1	8	18992390	19134879	4.84423e-05	0.110475	1	Male	-0.266331	-0.387726	-0.144936	2.81056	-4.39177	1.45125		cg									RP11-1080G15.1;RP11-1080G15.1	ENST00000520920.1;ENST00000517949.1	3'UTR;3'UTR	RP11-1080G15.1;RP11-1080G15.1	ENST00000520920.1;ENST00000517949.1	3'UTR;3'UTR	chr8:18992340-18992610	3
cg12428378	PGLYRP3	1	153280070	153307593	4.92543e-05	0.111984	1	Male	-0.289491	-0.421587	-0.157395	0.580642	-4.38695	1.43829		cg	PGLYRP3	NM_052891	Body															TRUE
cg11881562	PPFIA3	19	49633902	49130644	4.95912e-05	0.112275	1	Female	0.312022	0.169581	0.454464	3.16887	4.38497	1.43297		cg	PPFIA3	NM_003660	Body	chr19:49633660-49633946	Island	19:54325473-54325758												TRUE
cg23461216	COMP	19	18896632	18785821	4.96845e-05	0.112275	1	Male	-0.372519	-0.542599	-0.202439	-2.43356	-4.38442	1.4315		cg	COMP	NM_000095	Body	chr19:18896515-18896860	Island	19:18756760-18758025	19:18895770-18897438	Unclassified				COMP	ENST00000547160.1	3'UTR	chr19:18896000-18897155	3		TRUE
cg09435875	HACD4	9	21031931	21031931	5.02732e-05	0.113261	1	Female	0.399689	0.217061	0.582316	-0.254985	4.381	1.42231		cg	HACD4	NM_001010915	TSS1500	chr9:21031513-21031823	S_Shore		9:21030449-21032036	Promoter_Associated_Cell_type_specific	PTPLAD2;PTPLAD2	ENST00000513293.2;ENST00000495827.1	TSS1500;TSS1500	PTPLAD2;PTPLAD2	ENST00000513293.2;ENST00000495827.1	TSS1500;TSS1500
cg06001881	PCGF5	10	92980263	91220505	5.08919e-05	0.114309	1	Female	0.424169	0.230198	0.618139	-4.08412	4.37745	1.41277		cg	PCGF5	NM_032373	TSS200	chr10:92980347-92980832	N_Shore	10:92970068-92970945	10:92979708-92981126	Promoter_Associated	PCGF5;PCGF5;PCGF5	ENST00000371687.2;ENST00000490164.1;ENST00000336126.5	5'UTR;TSS1500;TSS1500	PCGF5;PCGF5;PCGF5;PCGF5	ENST00000371687.2;ENST00000496708.1;ENST00000490164.1;ENST00000336126.5	5'UTR;5'UTR;TSS1500;TSS1500	chr10:92979820-92980555	3		TRUE
cg10853046		1	55710214	55244540	5.12157e-05	0.114604	1	Female	0.480136	0.26048	0.699793	0.842487	4.37561	1.40782		cg
cg04807407	CTB-158E9.1	5	153866134	154486573	5.13317e-05	0.114604	1	Female	0.429784	0.233134	0.626434	-2.34404	4.37495	1.40606		cg				chr5:153862142-153862451	S_Shelf				CTB-158E9.1;CTB-158E9.1	ENST00000518984.1;ENST00000522134.1	TSS1500;TSS1500	CTB-158E9.1;CTB-158E9.1	ENST00000518984.1;ENST00000522134.1	TSS1500;TSS1500	chr5:153865905-153866335	3
cg26180501	PTPRN2	7	158363265	158570572	5.17747e-05	0.115247	1	Male	-0.428974	-0.625366	-0.232582	1.15611	-4.37245	1.39935		cg	PTPRN2;PTPRN2;PTPRN2	NM_002847;NM_130842;NM_130843	Body;Body;Body	chr7:158361909-158362970	S_Shore	7:158055863-158056457									chr7:158363085-158363775	3		TRUE
cg18628371	REC8	14	24641189	24171979	5.1996e-05	0.115394	1	Female	0.501723	0.27196	0.731486	-1.52221	4.37121	1.39603		cg	REC8;REC8	NM_001048205;NM_005132	TSS200;TSS200	chr14:24641053-24642220	Island	14:23710662-23712048	14:24640738-24641574	Promoter_Associated	REC8;REC8;REC8;REC8;REC8	ENST00000559919.1;ENST00000311457.3;ENST00000311457.3;ENST00000447460.2;ENST00000447460.2	TSS200;1stExon;5'UTR;1stExon;5'UTR	REC8;REC8;REC8;REC8;REC8;REC8;REC8;REC8;REC8;REC8	ENST00000560032.1;ENST00000557806.1;ENST00000559919.1;ENST00000557979.1;ENST00000560501.1;ENST00000558782.1;ENST00000311457.3;ENST00000311457.3;ENST00000447460.2;ENST00000447460.2	TSS1500;TSS200;TSS200;TSS200;TSS1500;TSS1500;1stExon;5'UTR;1stExon;5'UTR	chr14:24640800-24641355	3		TRUE
cg12844841	HCRTR2	6	55009423	55144624	5.22454e-05	0.115603	1	Female	0.93023	0.504098	1.35636	2.1373	4.36982	1.39229		cg																		TRUE
cg18219160		12	120755827	120318023	5.24337e-05	0.115675	1	Female	0.270267	0.14643	0.394104	1.13211	4.36877	1.38949		cg				chr12:120755346-120755672	S_Shore		12:120754744-120755877	Promoter_Associated										TRUE
cg02718516	C8orf48;RP11-145O15.3	8	13424094	13566584	5.28685e-05	0.116289	1	Female	0.861388	0.466481	1.2563	-2.73845	4.36637	1.38305		cg	C8orf48	NM_001007090	TSS1500			8:13468465-13468761			C8orf48;RP11-145O15.3	ENST00000297324.4;ENST00000529018.1	TSS1500;3'UTR	C8orf48;RP11-145O15.3	ENST00000297324.4;ENST00000529018.1	TSS1500;3'UTR	chr8:13423885-13424455	3		TRUE
cg16434243	FOXA1;TTC6	14	38063636	37594430	5.3718e-05	0.117809	1	Female	0.794643	0.429948	1.15934	-3.50114	4.36174	1.37061		cg	FOXA1;TTC6	NM_004496;NM_001310135	Body;TSS1500	chr14:38060841-38062119	S_Shore		14:38063144-38063899	Unclassified	FOXA1;FOXA1	ENST00000540786.1;ENST00000545425.2	5'UTR;TSS200	FOXA1;FOXA1;FOXA1;TTC6	ENST00000540786.1;ENST00000554607.1;ENST00000545425.2;ENST00000556845.1	5'UTR;3'UTR;TSS200;TSS1500	chr14:38063285-38063670	3
cg01818220	ELAVL2	9	23821773	23821774	5.39204e-05	0.117905	1	Female	1.34134	0.725589	1.9571	-2.18505	4.36064	1.36767		cg	ELAVL2;ELAVL2;ELAVL2;ELAVL2	NM_001171195;NM_001171195;NM_004432;NM_001171197	1stExon;5'UTR;5'UTR;TSS1500	chr9:23820691-23822135	Island	9:23810565-23812135			ELAVL2;ELAVL2;ELAVL2;ELAVL2;ELAVL2;ELAVL2	ENST00000544538.1;ENST00000544538.1;ENST00000397312.2;ENST00000380117.1;ENST00000462649.1;ENST00000223951.5	1stExon;5'UTR;5'UTR;5'UTR;3'UTR;TSS1500	ELAVL2;ELAVL2;ELAVL2;ELAVL2;ELAVL2;ELAVL2	ENST00000544538.1;ENST00000544538.1;ENST00000397312.2;ENST00000380117.1;ENST00000462649.1;ENST00000223951.5	1stExon;5'UTR;5'UTR;5'UTR;3'UTR;TSS1500	chr9:23821365-23822195	3
cg00717648	AC025171.1;ANXA2R;CTD-2201E18.3	5	43041489	43041386	5.44191e-05	0.118647	1	Female	0.564106	0.30499	0.823223	-2.69875	4.35796	1.36049		cg	LOC648987;ANXA2R;LOC153684	NR_104651;NM_001014279;NR_015447	Body;TSS1500;TSS1500	chr5:43040345-43040633	S_Shore		5:43041392-43041650	Promoter_Associated	AC025171.1;ANXA2R	ENST00000451894.2;ENST00000314890.3	TSS200;5'UTR	AC025171.1;CTD-2201E18.3;ANXA2R;AC025171.1;AC025171.1;AC025171.1	ENST00000451894.2;ENST00000503152.1;ENST00000314890.3;ENST00000505541.1;ENST00000399543.1;ENST00000508913.1	TSS200;3'UTR;5'UTR;TSS1500;TSS1500;TSS1500	chr5:43041460-43043515	3
cg16429505	ACHE;UFSP1	7	100488398	100890776	5.54092e-05	0.120452	1	Female	0.25972	0.140276	0.379164	-1.4596	4.35271	1.34643		cg	UFSP1;ACHE;ACHE	NM_001015072;NM_000665;NM_015831	TSS1500;Body;3'UTR	chr7:100489981-100490365	N_Shore				UFSP1;ACHE;ACHE;ACHE	ENST00000388761.2;ENST00000302913.4;ENST00000447483.1;ENST00000411582.1	TSS1500;3'UTR;3'UTR;3'UTR	UFSP1;ACHE;ACHE;ACHE;ACHE;ACHE	ENST00000388761.2;ENST00000302913.4;ENST00000447483.1;ENST00000454485.1;ENST00000442452.1;ENST00000411582.1	TSS1500;3'UTR;3'UTR;3'UTR;3'UTR;3'UTR	chr7:100488360-100489055	3		TRUE
cg12675341	IL17RD	3	57162032	57128003	5.56639e-05	0.120653	1	Female	0.200232	0.108118	0.292345	1.26421	4.35138	1.34285		cg	IL17RD	NM_017563	Body						IL17RD;IL17RD;IL17RD	ENST00000479825.1;ENST00000463523.1;ENST00000320057.5	3'UTR;5'UTR;5'UTR	IL17RD;IL17RD;IL17RD;IL17RD;IL17RD	ENST00000479825.1;ENST00000469841.1;ENST00000463523.1;ENST00000467210.1;ENST00000320057.5	3'UTR;3'UTR;5'UTR;5'UTR;5'UTR	chr3:57161940-57162495	3
cg26527709	KRTAP5-11	11	71294208	71583161	5.67706e-05	0.122694	1	Female	0.299846	0.161724	0.437967	1.41015	4.34564	1.32749		cg	KRTAP5-11	NM_001005405	TSS1500						KRTAP5-11;KRTAP5-11;KRTAP5-11;AP000867.1	ENST00000376535.2;ENST00000398530.1;ENST00000526239.1;ENST00000343767.3	TSS1500;TSS1500;3'UTR;3'UTR	KRTAP5-11;KRTAP5-11;KRTAP5-11;AP000867.1	ENST00000376535.2;ENST00000398530.1;ENST00000526239.1;ENST00000343767.3	TSS1500;TSS1500;3'UTR;3'UTR	chr11:71294185-71294515	3
cg27123166	DAAM2	6	39793490	39825713	5.75673e-05	0.124055	1	Male	-0.407809	-0.595839	-0.219779	1.40644	-4.34158	1.31662		cg	DAAM2	NM_015345	5'UTR						DAAM2;DAAM2	ENST00000274867.4;ENST00000398904.2	5'UTR;5'UTR	DAAM2;DAAM2	ENST00000274867.4;ENST00000398904.2	5'UTR;5'UTR				TRUE
cg05375014	MIR646;MIR646HG	20	58883453	60308394	5.84455e-05	0.125584	1	Male	-0.258159	-0.37731	-0.139008	0.0353493	-4.33716	1.3048		cg	MIR646;MIR646HG	NR_030376;NR_046099	TSS200;Body						MIR646;RP5-1043L13.1	ENST00000385067.1;ENST00000432910.1	TSS200;5'UTR	MIR646;RP5-1043L13.1;RP5-1043L13.1;RP5-1043L13.1	ENST00000385067.1;ENST00000437035.1;ENST00000421257.1;ENST00000432910.1	TSS200;5'UTR;5'UTR;5'UTR	chr20:58883445-58883895	3
cg22376706	PTPRR	12	71314612	70920831	6.03921e-05	0.127369	1	Female	0.643975	0.346096	0.941853	-2.42994	4.3276	1.27924		cg	PTPRR	NM_002849	TSS200						PTPRR;PTPRR	ENST00000283228.2;ENST00000283228.2	1stExon;5'UTR	PTPRR;PTPRR	ENST00000283228.2;ENST00000283228.2	1stExon;5'UTR	chr12:71314245-71314655	3		TRUE
cg02737458	RP11-525K10.1	16	80178491	80144593	5.97141e-05	0.127369	1	Male	-0.39197	-0.573142	-0.210797	-3.64851	-4.3309	1.28805		cg									RP11-525K10.1;RP11-525K10.1	ENST00000567851.1;ENST00000563397.1	5'UTR;5'UTR	RP11-525K10.1;RP11-525K10.1	ENST00000567851.1;ENST00000563397.1	5'UTR;5'UTR				TRUE
cg04926461	RP11-71E19.1	3	125985088	126266244	6.0024e-05	0.127369	1	Male	-0.237297	-0.347016	-0.127578	1.78637	-4.32939	1.28401		cg				chr3:125986044-125986727	N_Shore				RP11-71E19.1;RP11-71E19.1	ENST00000511512.1;ENST00000512435.1	TSS1500;TSS1500	RP11-71E19.1;RP11-71E19.1	ENST00000511512.1;ENST00000512435.1	TSS1500;TSS1500				TRUE
cg17825745	RP11-135A1.3	3	193820997	194103207	6.00818e-05	0.127369	1	Male	-0.357476	-0.522774	-0.192179	2.35606	-4.32911	1.28326		cg									RP11-135A1.3	ENST00000457815.1	5'UTR	RP11-135A1.3	ENST00000457815.1	5'UTR
cg07919775	WDR18	19	991161	991160	6.00841e-05	0.127369	1	Male	-0.454276	-0.664335	-0.244218	0.181923	-4.3291	1.28323		cg	WDR18	NM_024100	Body	chr19:991003-991386	Island	19:941235-943503			WDR18	ENST00000251289.3	ExonBnd	WDR18	ENST00000251289.3	ExonBnd				TRUE
cg19678561	NRF1;RP11-448A19.1	7	129252859	129613017	6.02586e-05	0.127369	1	Male	-0.177	-0.258861	-0.0951385	-3.99447	-4.32825	1.28097		cg	NRF1	NM_005011	5'UTR	chr7:129251237-129252441	S_Shore		7:129252255-129253211	Promoter_Associated	NRF1;NRF1;NRF1;NRF1	ENST00000393232.1;ENST00000477428.1;ENST00000539636.1;ENST00000311967.2	5'UTR;5'UTR;5'UTR;5'UTR	NRF1;NRF1;NRF1;NRF1;NRF1	ENST00000393232.1;ENST00000477428.1;ENST00000539636.1;ENST00000454688.1;ENST00000223190.4	5'UTR;5'UTR;5'UTR;5'UTR;5'UTR	chr7:129251460-129253115	3		TRUE
cg09587218		9	92729882	89967599	6.06086e-05	0.127369	1	Male	-0.407635	-0.596237	-0.219033	0.170688	-4.32656	1.27645		cg
cg03536320	PATJ	1	62211713	61746040	6.0818e-05	0.127369	1	Male	-0.63462	-0.92831	-0.340929	2.53297	-4.32555	1.27376		cg	INADL	NM_176877	5'UTR	chr1:62207827-62208818	S_Shelf				INADL;INADL	ENST00000316485.6;ENST00000255202.9	5'UTR;5'UTR	INADL;INADL;INADL;INADL	ENST00000316485.6;ENST00000255202.9;ENST00000459752.1;ENST00000484562.1	5'UTR;5'UTR;5'UTR;5'UTR				TRUE
cg21441360		13	106426066	105773716	6.08181e-05	0.127369	1	Male	-0.45564	-0.666501	-0.244778	1.30282	-4.32555	1.27376		cg																		TRUE
cg24772819	CLMP	11	122940919	123070210	6.1371e-05	0.127824	1	Female	0.248329	0.133336	0.363321	1.97131	4.32291	1.26669		cg
cg21459985	DLGAP2	8	995913	1045912	6.14035e-05	0.127824	1	Female	0.530085	0.284612	0.775557	-2.25278	4.32275	1.26628		cg	ERICH1-AS1	NR_073397	Body									CTD-3212A4.1	ENST00000522092.1	5'UTR	chr8:995765-995955	3
cg18822491	AC010655.1;RNU7-54P	7	128083590	128443535	6.15513e-05	0.127824	1	Male	-0.30919	-0.452394	-0.165987	2.03998	-4.32205	1.2644		cg									RNU7-54P	ENST00000459236.1	TSS200	RNU7-54P	ENST00000459236.1	TSS200
cg06441116	RP3-395M20.7	1	2500814	2569374	6.17773e-05	0.127936	1	Male	-0.392509	-0.574347	-0.210671	-0.417272	-4.32098	1.26155		cg						1:2490538-2490876			RP3-395M20.7	ENST00000456687.2	5'UTR	RP3-395M20.7	ENST00000456687.2	5'UTR	chr1:2500560-2500895	3		TRUE
cg10941960		12	4427976	4318809	6.22626e-05	0.128326	1	Female	0.395659	0.212264	0.579053	2.32734	4.31869	1.25544		cg				chr12:4430043-4430747	N_Shelf													TRUE
cg00618291	SKI	1	2234291	2302851	6.23107e-05	0.128326	1	Male	-0.219878	-0.3218	-0.117955	2.27792	-4.31847	1.25484		cg	SKI	NM_003036	Body	chr1:2235308-2235667	N_Shore	1:2223795-2225771			SKI	ENST00000478223.2	5'UTR	SKI;SKI;SKI	ENST00000507179.1;ENST00000508416.1;ENST00000478223.2	TSS1500;5'UTR;5'UTR				TRUE
cg12477318	ASAP2	2	9452254	9312124	6.27922e-05	0.12896	1	Female	0.444949	0.238589	0.651308	1.49093	4.31622	1.24883		cg	ASAP2;ASAP2	NM_001135191;NM_003887	Body;Body
cg01951489	TNN	1	175048873	175079736	6.30823e-05	0.129199	1	Male	-0.373295	-0.546476	-0.200113	1.23202	-4.31487	1.24523		cg	TNN	NM_022093	Body	chr1:175048550-175048874	Island													TRUE
cg14081884	ITPR2	12	26986758	26833824	6.39967e-05	0.129325	1	Female	0.39354	0.210788	0.576292	-4.27234	4.31066	1.23401		cg	ITPR2	NM_002223	TSS1500	chr12:26985453-26986304	S_Shore		12:26985967-26987842	Promoter_Associated	ITPR2;ITPR2	ENST00000242737.5;ENST00000381340.3	TSS1500;TSS1500	ITPR2;ITPR2;ITPR2	ENST00000242737.5;ENST00000545235.1;ENST00000381340.3	TSS1500;TSS1500;TSS1500	chr12:26986740-26987335	3		TRUE
cg07186602	FGD5	3	14948620	14907112	6.40135e-05	0.129325	1	Female	0.359526	0.192566	0.526486	2.09127	4.31059	1.2338		cg	FGD5	NM_152536	Body						FGD5	ENST00000476851.1	5'UTR	FGD5;FGD5	ENST00000468662.1;ENST00000476851.1	5'UTR;5'UTR	chr3:14948485-14948755	3
cg01382982	ZNF175	19	52074348	51571094	6.33416e-05	0.129325	1	Male	-1.51498	-2.21801	-0.811942	-1.21137	-4.31367	1.24203		cg	ZNF175	NM_007147	TSS200	chr19:52074311-52074536	Island	19:56766150-56766569	19:52074121-52074789	Promoter_Associated_Cell_type_specific	ZNF175	ENST00000545217.1	TSS1500	ZNF175	ENST00000545217.1	TSS1500	chr19:52074280-52074615	3		TRUE
cg02930107	CTD-2506J14.1	14	97925164	97458826	6.36485e-05	0.129325	1	Male	-0.457058	-0.669228	-0.244888	-0.666263	-4.31226	1.23826		cg						14:96994748-96995183	14:97924867-97926048	Promoter_Associated_Cell_type_specific	CTD-2506J14.1;CTD-2506J14.1;CTD-2506J14.1;CTD-2506J14.1	ENST00000554260.1;ENST00000499910.2;ENST00000554862.1;ENST00000554862.1	TSS200;TSS200;1stExon;5'UTR	CTD-2506J14.1;CTD-2506J14.1;CTD-2506J14.1;CTD-2506J14.1	ENST00000554260.1;ENST00000499910.2;ENST00000554862.1;ENST00000554862.1	TSS200;TSS200;1stExon;5'UTR	chr14:97924985-97925815	3		TRUE
cg16202419		5	44483200	44483097	6.38729e-05	0.129325	1	Male	-0.570074	-0.834771	-0.305378	1.23657	-4.31123	1.23552		cg																		TRUE
cg07178977	RP11-80F22.14;RP11-80F22.6	16	34726734	35492362	6.45722e-05	0.129352	1	Female	0.528225	0.282779	0.773671	-0.695606	4.30804	1.22702		cg						16:34584182-34584435			RP11-80F22.14;RP11-80F22.14	ENST00000566562.1;ENST00000566562.1	3'UTR;1stExon	RP11-80F22.14;RP11-80F22.14	ENST00000566562.1;ENST00000566562.1	3'UTR;1stExon	chr16:34726625-34726955	3		TRUE
cg02484135	RP11-80F22.15;RP11-80F22.2	16	34741484	35507112	6.51823e-05	0.129352	1	Female	0.359119	0.192143	0.526094	-0.541776	4.30529	1.21968		cg	LOC100130700;LOC100130700	NR_034019;NR_034018	TSS1500;TSS1500	chr16:34740812-34741494	Island	16:34597875-34598995			RP11-80F22.2	ENST00000569755.1	TSS1500	RP11-80F22.2;RP11-80F22.2	ENST00000562591.1;ENST00000569755.1	TSS1500;TSS1500	chr16:34741280-34741555	3
ch.8.76350685F	CASC9	8	76188130	75275894	6.52341e-05	0.129352	1	Female	0.338721	0.181221	0.496221	-4.17345	4.30506	1.21906		ch									RP11-697M17.1;RP11-697M17.1;RP11-697M17.1;RP11-697M17.1	ENST00000504531.2;ENST00000522183.1;ENST00000521147.1;ENST00000523313.1	3'UTR;3'UTR;3'UTR;3'UTR	RP11-697M17.1;RP11-697M17.1;RP11-697M17.1;RP11-697M17.1	ENST00000504531.2;ENST00000522183.1;ENST00000521147.1;ENST00000523313.1	3'UTR;3'UTR;3'UTR;3'UTR				TRUE
cg19291650	PAM	5	102090298	102754593	6.53673e-05	0.129352	1	Female	0.475869	0.254567	0.697171	-1.58951	4.30446	1.21747		cg				chr5:102090439-102091241	N_Shore	5:102118005-102119665						PAM;PAM;PAM;PAM;PAM	ENST00000506127.1;ENST00000512073.1;ENST00000508060.1;ENST00000510208.1;ENST00000505654.1	TSS1500;TSS1500;TSS200;TSS200;5'UTR	chr5:102089605-102090795	3
cg00381745	ZNF394;ZNF789	7	99096450	99498826	6.43632e-05	0.129352	1	Male	-0.408262	-0.597924	-0.2186	-1.84963	-4.30899	1.22955		cg	ZNF394	NM_032164	Body	chr7:99097277-99098104	N_Shore				ZNF394;ZNF394	ENST00000394177.3;ENST00000337673.6	3'UTR;ExonBnd	ZNF394;ZNF394;ZNF394;ZNF394;ZNF394;ZNF394;ZNF789	ENST00000394177.3;ENST00000481881.1;ENST00000485576.1;ENST00000464401.1;ENST00000462024.1;ENST00000337673.6;ENST00000494186.1	3'UTR;3'UTR;3'UTR;3'UTR;TSS200;ExonBnd;5'UTR	chr7:99096205-99096475	3		TRUE
cg14064148	CDC37;PDE4A	19	10527576	10416899	6.46043e-05	0.129352	1	Male	-0.255215	-0.373807	-0.136622	-3.20366	-4.3079	1.22663		cg				chr19:10526982-10527755	Island	19:10388003-10388704	19:10526983-10528252	Promoter_Associated	PDE4A;PDE4A;PDE4A	ENST00000380702.2;ENST00000419866.2;ENST00000419866.2	TSS200;ExonBnd;5'UTR	PDE4A;PDE4A;PDE4A	ENST00000380702.2;ENST00000419866.2;ENST00000419866.2	TSS200;ExonBnd;5'UTR	chr19:10527245-10528015	3		TRUE
cg00599142	THSD4	15	71413458	71121118	6.47319e-05	0.129352	1	Male	-0.311456	-0.456203	-0.16671	0.683131	-4.30732	1.22509		cg									THSD4	ENST00000355327.3	5'UTR	THSD4	ENST00000355327.3	5'UTR	chr15:71412485-71413515	3
cg19860586	NINL	20	25513269	25532632	6.54189e-05	0.129352	1	Male	-0.461249	-0.675763	-0.246734	1.94052	-4.30423	1.21685		cg	NINL	NM_025176	5'UTR						NINL	ENST00000278886.6	5'UTR	NINL	ENST00000422516.1	5'UTR	chr20:25512940-25513415	3
cg26967080		7	127858402	128218348	6.5916e-05	0.129481	1	Female	0.296614	0.158596	0.434632	1.11801	4.30202	1.21095		cg															chr7:127858365-127858650	3
cg03594662	MIPOL1	14	37666934	37197728	6.60414e-05	0.129481	1	Female	0.938442	0.501716	1.37517	-0.809198	4.30146	1.20947		cg	MIPOL1;MIPOL1;MIPOL1	NM_001195297;NM_001195296;NM_138731	TSS200;TSS200;TSS200	chr14:37666686-37667493	Island	14:36736438-36737244			MIPOL1;MIPOL1;MIPOL1;MIPOL1	ENST00000536774.1;ENST00000539062.2;ENST00000556451.1;ENST00000396294.2	TSS1500;TSS1500;TSS1500;TSS1500	MIPOL1;MIPOL1;MIPOL1;MIPOL1;MIPOL1;MIPOL1;MIPOL1	ENST00000556615.1;ENST00000536774.1;ENST00000554930.1;ENST00000556451.1;ENST00000555870.1;ENST00000556753.1;ENST00000396294.2	TSS200;TSS1500;TSS1500;TSS1500;TSS1500;TSS1500;TSS1500	chr14:37666620-37667735	3
cg13276165	NRXN1	2	51256146	51029007	6.64636e-05	0.129481	1	Female	0.582195	0.311139	0.85325	-1.80427	4.2996	1.20449		cg	NRXN1;NRXN1	NM_004801;NM_001135659	5'UTR;5'UTR	chr2:51254522-51255498	S_Shore				NRXN1;NRXN1;NRXN1;NRXN1;NRXN1	ENST00000405472.3;ENST00000401669.2;ENST00000404971.1;ENST00000406316.2;ENST00000402717.3	5'UTR;5'UTR;5'UTR;5'UTR;TSS1500	NRXN1;NRXN1;NRXN1;NRXN1;NRXN1;NRXN1	ENST00000496792.1;ENST00000405472.3;ENST00000401669.2;ENST00000404971.1;ENST00000406316.2;ENST00000402717.3	TSS1500;5'UTR;5'UTR;5'UTR;5'UTR;TSS1500	chr2:51255705-51256275	3
cg00168937	ARHGEF37	5	148935142	149555578	6.65289e-05	0.129481	1	Female	0.276282	0.147643	0.404921	1.14903	4.29931	1.20373		cg				chr5:148930249-148931244	S_Shelf							ARHGEF37	ENST00000505810.1	5'UTR
cg08939812		5	135704770	136369081	6.62143e-05	0.129481	1	Male	-0.60582	-0.887803	-0.323837	0.197323	-4.3007	1.20743		cg
cg06142743	HDAC4	2	240116905	239195208	6.63196e-05	0.129481	1	Male	-0.476067	-0.697679	-0.254454	1.64662	-4.30023	1.20618		cg	HDAC4;MGC16025	NM_006037;NR_026664	Body;Body			2:239781717-239782176			HDAC4	ENST00000456922.2	5'UTR	HDAC4;HDAC4;HDAC4;HDAC4;HDAC4	ENST00000463007.1;ENST00000493582.1;ENST00000535493.1;ENST00000456922.2;ENST00000496347.1	3'UTR;3'UTR;3'UTR;5'UTR;3'UTR				TRUE
cg09146903	COL1A2	7	94023869	94394556	6.68248e-05	0.129717	1	Female	0.408737	0.218369	0.599105	-1.05259	4.29801	1.20026		cg	COL1A2	NM_000089	TSS200			7:93861266-93862225	7:94023480-94025263	Unclassified	COL1A2	ENST00000545487.1	TSS200	COL1A2	ENST00000545487.1	TSS200	chr7:94023360-94024495	3		TRUE
cg12001113	TSHZ1;ZADH2	18	72921969	75210013	6.70959e-05	0.129904	1	Female	0.457646	0.24444	0.670853	-1.74759	4.29682	1.1971		cg	TSHZ1;ZADH2	NM_005786;NM_175907	TSS1500;TSS1500	chr18:72919914-72921785	S_Shore				TSHZ1;ZADH2	ENST00000322038.5;ENST00000322342.3	TSS1500;TSS1500	TSHZ1;ZADH2	ENST00000322038.5;ENST00000322342.3	TSS1500;TSS1500	chr18:72919225-72922135	3
cg03587726	LHFPL3;LHFPL3-AS2	7	104537644	104897196	6.80395e-05	0.131389	1	Female	0.352163	0.187942	0.516383	2.3938	4.29273	1.18621		cg	LHFPL3-AS2;LHFPL3	NR_027374;NM_199000	Body;Body				7:104537524-104537787	Unclassified_Cell_type_specific	LHFPL3;LHFPL3	ENST00000401970.2;ENST00000543266.1	3'UTR;3'UTR	LHFPL3;LHFPL3	ENST00000401970.2;ENST00000543266.1	3'UTR;3'UTR	chr7:104537580-104538075	3
cg02232208	ZIC1	3	147137147	147419359	6.88648e-05	0.132295	1	Female	0.645299	0.344135	0.946462	-1.00984	4.2892	1.1768		cg				chr3:147136903-147137328	Island	3:148619542-148620120						ZIC1	ENST00000472523.1	5'UTR	chr3:147136905-147137235	3		TRUE
cg26544981		4	188401038	187479883	6.88564e-05	0.132295	1	Male	-0.518062	-0.759842	-0.276283	-1.63679	-4.28924	1.17689		cg																		TRUE
cg12157673	ZNF578	19	52996617	52493363	6.9255e-05	0.132702	1	Female	0.726057	0.387073	1.06504	-1.75679	4.28754	1.17239		cg	ZNF578	NM_001099694	5'UTR	chr19:52995940-52996595	S_Shore	19:57688201-57688586			ZNF578	ENST00000421239.2	5'UTR	ZNF578	ENST00000421239.2	5'UTR	chr19:52996365-52996795	3		TRUE
cg04962754		3	125983945	126265101	6.98876e-05	0.133289	1	Male	-0.305012	-0.447506	-0.162518	2.0395	-4.28488	1.16529		cg				chr3:125986044-125986727	N_Shelf										chr3:125983840-125984075	3
cg07741205	MIR1179	15	89150763	88607531	6.99197e-05	0.133289	1	Male	-0.488444	-0.716639	-0.260248	-2.08879	-4.28474	1.16494		cg	MIR1179	NR_031590	TSS1500	chr15:89147660-89149198	S_Shore				MIR1179	ENST00000408703.1	TSS1500	MIR1179	ENST00000408703.1	TSS1500
cg22606224	ZNF625;ZNF625-ZNF20	19	12266489	12155673	7.03959e-05	0.13359	1	Female	0.472307	0.251547	0.693066	-2.05265	4.28275	1.15964		cg	ZNF625	NM_145233	5'UTR	chr19:12266998-12267686	N_Shore		19:12266127-12266683	Unclassified_Cell_type_specific	ZNF625;ZNF625	ENST00000355738.1;ENST00000542938.1	5'UTR;5'UTR	ZNF625;ZNF625	ENST00000355738.1;ENST00000542938.1	5'UTR;5'UTR	chr19:12266185-12266675	3		TRUE
cg11793722		9	110400347	107638065	7.04594e-05	0.13359	1	Female	0.659972	0.351478	0.968466	-3.89547	4.28249	1.15894		cg				chr9:110399674-110400566	Island	9:109439594-109440378									chr9:110399865-110400595	3		TRUE
cg08903939	ZNF423	16	49884482	49850570	7.06167e-05	0.13359	1	Male	-0.395175	-0.579922	-0.210428	-0.207963	-4.28183	1.1572		cg				chr16:49888474-49893354	N_Shelf				ZNF423;ZNF423	ENST00000563137.2;ENST00000562520.1	5'UTR;5'UTR	ZNF423;ZNF423	ENST00000563137.2;ENST00000562520.1	5'UTR;5'UTR	chr16:49884460-49884870	3		TRUE
cg05649614	LHX2	9	126774598	124012318	7.08244e-05	0.133643	1	Male	-0.382608	-0.561516	-0.2037	-2.82652	-4.28097	1.1549		cg	LHX2;LHX2	NM_004789;NM_004789	5'UTR;1stExon	chr9:126773246-126780953	Island	9:125813440-125815368			LHX2;LHX2	ENST00000373615.4;ENST00000373615.4	5'UTR;1stExon	LHX2;LHX2;LHX2;LHX2	ENST00000560961.1;ENST00000373615.4;ENST00000373615.4;ENST00000446480.1	5'UTR;5'UTR;1stExon;TSS200	chr9:126773665-126776055	3
cg26061593		4	8643968	8642241	7.10212e-05	0.133675	1	Male	-0.281478	-0.413123	-0.149834	-0.263423	-4.28016	1.15274		cg				chr4:8645832-8646063	N_Shore		4:8643787-8643974	Unclassified_Cell_type_specific										TRUE
cg08716843	GCOM1;POLR2M	15	57998629	57706430	7.21924e-05	0.135536	1	Female	0.368245	0.195827	0.540662	-0.501786	4.27536	1.13998		cg	POLR2M;POLR2M;GCOM1;GCOM1;GCOM1;GCOM1;GCOM1;GCOM1;GCOM1;GCOM1	NM_001018102;NM_015532;NR_104369;NR_104371;NR_104368;NR_104370;NR_104367;NM_001018091;NM_001018090;NM_001285900	TSS200;TSS200;Body;Body;Body;Body;Body;Body;Body;Body	chr15:57998704-57999385	N_Shore	15:55785921-55786768	15:57998225-57999893	Unclassified	POLR2M;POLR2M;POLR2M;GCOM1;POLR2M	ENST00000380557.4;ENST00000464308.1;ENST00000299638.3;ENST00000484300.1;ENST00000380563.2	TSS1500;TSS1500;TSS200;5'UTR;5'UTR	POLR2M;POLR2M;POLR2M;POLR2M;POLR2M;POLR2M;GCOM1;POLR2M;GCOM1;GCOM1;GCOM1;GCOM1;GCOM1;POLR2M	ENST00000494490.1;ENST00000464277.1;ENST00000482852.1;ENST00000567643.1;ENST00000380557.4;ENST00000464308.1;ENST00000496101.1;ENST00000299638.3;ENST00000496627.1;ENST00000484300.1;ENST00000471563.1;ENST00000460962.1;ENST00000463717.1;ENST00000380563.2	TSS1500;TSS1500;TSS1500;TSS1500;TSS1500;TSS1500;3'UTR;TSS200;3'UTR;5'UTR;3'UTR;3'UTR;3'UTR;5'UTR
cg11659501	ACSS3	12	81471678	81077898	7.26891e-05	0.135915	1	Female	0.760562	0.404288	1.11684	-0.516966	4.27335	1.13462		cg	ACSS3	NM_024560	TSS200	chr12:81471569-81472119	Island	12:79995664-79996250			ACSS3;ACSS3;ACSS3	ENST00000548058.1;ENST00000548058.1;ENST00000261206.3	5'UTR;1stExon;TSS200	ACSS3;ACSS3;ACSS3;ACSS3	ENST00000548058.1;ENST00000548058.1;ENST00000261206.3;ENST00000549175.1	5'UTR;1stExon;TSS200;5'UTR	chr12:81471440-81471970	3		TRUE
cg15390649	RP11-385N17.3	12	114986632	114548826	7.28934e-05	0.135915	1	Male	-0.428302	-0.628972	-0.227632	-0.216587	-4.27252	1.13244		cg																		TRUE
cg26200118	RP11-61O1.1	14	98575729	98109391	7.29428e-05	0.135915	1	Male	-0.40699	-0.597684	-0.216296	-3.05785	-4.27232	1.13191		cg									RP11-61O1.1	ENST00000555776.1	3'UTR	RP11-61O1.1	ENST00000555776.1	3'UTR				TRUE
cg08583049	FOXB1	15	60296815	60004615	7.37961e-05	0.136819	1	Female	0.611315	0.324656	0.897974	-3.00032	4.26891	1.12283		cg	FOXB1;FOXB1	NM_012182;NM_012182	5'UTR;1stExon	chr15:60296135-60298520	Island	15:58083293-58086096			FOXB1;FOXB1;FOXB1;FOXB1	ENST00000396057.4;ENST00000396057.4;ENST00000560857.1;ENST00000560857.1	1stExon;5'UTR;1stExon;5'UTR	FOXB1;FOXB1;FOXB1;FOXB1	ENST00000396057.4;ENST00000396057.4;ENST00000560857.1;ENST00000560857.1	1stExon;5'UTR;1stExon;5'UTR	chr15:60295745-60297630	3	TRUE	TRUE
cg09898217		10	80577996	78818238	7.37927e-05	0.136819	1	Male	-0.396439	-0.582337	-0.21054	0.588743	-4.26892	1.12287		cg																		TRUE
cg10835015	MBP	18	74815588	77103631	7.51659e-05	0.139012	1	Male	-0.452827	-0.665437	-0.240217	-0.492359	-4.26351	1.10848		cg	MBP;MBP	NM_001025100;NM_001025101	Body;Body						MBP	ENST00000487778.1	3'UTR	MBP;MBP;MBP	ENST00000487778.1;ENST00000490754.1;ENST00000497479.1	3'UTR;3'UTR;3'UTR	chr18:74815400-74815675	3
cg19238521	GPX5;GPX6	6	28497344	28529566	7.62726e-05	0.1402	1	Female	0.274214	0.145336	0.403092	1.00345	4.25921	1.09707		cg	GPX5;GPX5	NM_003996;NM_001509	Body;Body						GPX5;GPX6	ENST00000442674.2;ENST00000483058.1	5'UTR;TSS1500	GPX5;GPX5;GPX6	ENST00000442674.2;ENST00000483784.1;ENST00000483058.1	5'UTR;5'UTR;TSS1500				TRUE
cg01805493	BECN1;PSME3	17	40979684	42827666	7.63782e-05	0.1402	1	Female	0.470119	0.249147	0.691092	1.03689	4.2588	1.09599		cg				chr17:40976159-40976421	S_Shelf				PSME3	ENST00000545225.1	5'UTR	PSME3	ENST00000545225.1	5'UTR				TRUE
cg17975896	C18orf65;ZNF516	18	74207388	76495431	7.67204e-05	0.1402	1	Female	0.55762	0.295438	0.819801	-2.42284	4.25749	1.0925		cg	C18orf65;ZNF516	NM_001272093;NM_014643	TSS200;TSS1500	chr18:74206239-74208638	Island	18:72335228-72336888			RP11-17M16.1;ZNF516	ENST00000532511.1;ENST00000443185.2	TSS200;TSS1500	RP11-17M16.1;ZNF516	ENST00000532511.1;ENST00000443185.2	TSS200;TSS1500	chr18:74207340-74208495	3
cg00311113	RP11-159H10.3;SLCO5A1	8	70746128	69833892	7.67512e-05	0.1402	1	Female	0.901802	0.477781	1.32582	-3.67413	4.25737	1.09219		cg	SLCO5A1;SLCO5A1;SLCO5A1	NM_030958;NM_001146009;NM_001146008	5'UTR;TSS1500;TSS1500	chr8:70744098-70747441	Island	8:70908472-70909995			SLCO5A1;RP11-159H10.3;SLCO5A1;SLCO5A1;SLCO5A1	ENST00000528658.1;ENST00000501104.2;ENST00000260126.3;ENST00000530307.1;ENST00000524945.1	3'UTR;TSS1500;5'UTR;TSS1500;TSS1500	SLCO5A1;RP11-159H10.3;RP11-159H10.3;RP11-159H10.3;SLCO5A1;SLCO5A1;SLCO5A1;SLCO5A1;SLCO5A1;SLCO5A1;SLCO5A1;SLCO5A1	ENST00000528658.1;ENST00000501104.2;ENST00000528800.1;ENST00000533300.1;ENST00000526750.1;ENST00000260126.3;ENST00000524703.1;ENST00000530307.1;ENST00000524945.1;ENST00000531422.1;ENST00000532388.1;ENST00000532388.1	3'UTR;TSS1500;TSS1500;TSS1500;5'UTR;5'UTR;3'UTR;TSS1500;TSS1500;TSS1500;1stExon;3'UTR	chr8:70745145-70747395	3
cg05325631	FAM241A	4	113112222	112191065	7.62704e-05	0.1402	1	Male	-0.576901	-0.848037	-0.305764	0.591226	-4.25922	1.0971		cg
cg23836628	CWC22	2	180812150	179947422	7.69586e-05	0.140235	1	Female	0.232565	0.123194	0.341936	2.50526	4.25658	1.09009		cg	CWC22	NM_020943	Body
cg03600512	ASAP2	2	9368158	9228028	7.73273e-05	0.140312	1	Female	0.400301	0.211985	0.588618	1.0107	4.25517	1.08636		cg	ASAP2;ASAP2	NM_001135191;NM_003887	Body;Body															TRUE
cg20057676	ZIC2	13	100637560	99985305	7.77559e-05	0.140312	1	Female	1.1957	0.632986	1.75842	-2.36576	4.25355	1.08204		cg	ZIC2	NM_007129	Body	chr13:100637112-100637472	S_Shore	13:99434976-99435994	13:100636265-100637667	Unclassified_Cell_type_specific	ZIC2;ZIC2	ENST00000477213.1;ENST00000397444.1	5'UTR;3'UTR	ZIC2;ZIC2;ZIC2;ZIC2;ZIC2	ENST00000490085.1;ENST00000468291.1;ENST00000477213.1;ENST00000397444.1;ENST00000481565.1	5'UTR;5'UTR;5'UTR;3'UTR;TSS200	chr13:100636720-100638055	3		TRUE
cg20366218		2	117990376	117232799	7.75339e-05	0.140312	1	Male	-0.573005	-0.842617	-0.303393	1.81416	-4.25439	1.08427		cg																		TRUE
cg09822063	SLC37A2	11	124953140	125083243	7.76892e-05	0.140312	1	Male	-0.382226	-0.562097	-0.202355	-0.635713	-4.2538	1.08271		cg	SLC37A2;SLC37A2	NM_198277;NM_001145290	Body;Body						SLC37A2;SLC37A2	ENST00000525837.1;ENST00000525837.1	1stExon;5'UTR	SLC37A2;SLC37A2;SLC37A2	ENST00000525837.1;ENST00000525837.1;ENST00000526405.1	1stExon;5'UTR;5'UTR	chr11:124952505-124953515	3
cg16932017	INTS6;INTS6-AS1;RPS4XP16	13	52028209	51454072	7.87759e-05	0.141808	1	Female	0.246231	0.130246	0.362216	-2.06171	4.24971	1.07187		cg	INTS6;INTS6;INTS6	NM_012141;NM_001039938;NM_001039937	TSS1500;TSS1500;TSS1500	chr13:52025691-52027946	S_Shore	13:50926200-50926268			INTS6;INTS6;INTS6;INTS6;INTS6;INTS6;INTS6-AS1	ENST00000420668.2;ENST00000491723.1;ENST00000311234.4;ENST00000425000.1;ENST00000442263.3;ENST00000398119.2;ENST00000434512.1	TSS1500;TSS1500;TSS1500;TSS1500;TSS1500;TSS1500;TSS200	INTS6;INTS6;INTS6;INTS6;INTS6;INTS6;INTS6;INTS6;INTS6;INTS6;INTS6-AS1;INTS6	ENST00000483288.1;ENST00000420668.2;ENST00000491723.1;ENST00000469430.1;ENST00000311234.4;ENST00000478566.1;ENST00000425000.1;ENST00000442263.3;ENST00000398119.2;ENST00000485178.1;ENST00000434512.1;ENST00000483288.1	5'UTR;TSS1500;TSS1500;TSS1500;TSS1500;TSS1500;TSS1500;TSS1500;TSS1500;TSS1500;TSS200;1stExon	chr13:52028020-52028475	3		TRUE
cg20992256	SH3RF3	2	110103517	109487060	7.92077e-05	0.142241	1	Female	0.372574	0.19701	0.548138	-0.374676	4.2481	1.06761		cg	SH3RF3	NM_001099289	Body												chr2:110103085-110103655	3
cg12465250	PACRG	6	163521043	163100010	7.95637e-05	0.142536	1	Female	0.271506	0.143528	0.399485	1.22446	4.24679	1.06411		cg	PACRG;PACRG;PACRG	NM_152410;NM_001080378;NM_001080379	Body;Body;Body	chr6:163520984-163521585	Island	6:163440940-163441559						PACRG	ENST00000541974.1	3'UTR	chr6:163520760-163521155	3		TRUE
cg27619414	CTNNA2;LRRTM1	2	80530687	80303561	8.02714e-05	0.14287	1	Female	0.620698	0.327943	0.913453	-1.98185	4.24418	1.0572		cg	LRRTM1;CTNNA2;CTNNA2;CTNNA2;CTNNA2	NM_178839;NM_001282598;NM_001164883;NM_004389;NM_001282597	Body;Body;Body;Body;Body	chr2:80529677-80530846	Island	2:80382831-80384548									chr2:80529845-80530975	3
cg01038215	MYH9	22	36682240	36286193	8.00105e-05	0.14287	1	Male	-0.208063	-0.306175	-0.109951	2.96009	-4.24514	1.05974		cg	MYH9	NM_002473	Body				22:36682179-36683384	Gene_Associated	MYH9	ENST00000475726.1	TSS200	MYH9;MYH9	ENST00000486218.1;ENST00000475726.1	TSS200;TSS200
cg24185357	RP11-258F22.1;ZNF248	10	38069909	37780980	8.03548e-05	0.14287	1	Male	-0.457587	-0.673426	-0.241749	-1.87741	-4.24387	1.05639		cg				chr10:38069586-38069946	Island	10:38109593-38109936			RP11-258F22.1	ENST00000432530.1	3'UTR	RP11-258F22.1	ENST00000432530.1	3'UTR	chr10:38069885-38070215	3		TRUE
cg06878390		1	95962975	95497418	8.05184e-05	0.14287	1	Male	-0.533522	-0.785214	-0.28183	2.25715	-4.24327	1.0548		cg																		TRUE
cg02630553	FOXB1	15	60296809	60004609	8.14641e-05	0.143861	1	Female	0.756983	0.399583	1.11438	-2.72419	4.23983	1.04569		cg	FOXB1;FOXB1	NM_012182;NM_012182	5'UTR;1stExon	chr15:60296135-60298520	Island	15:58083293-58086096			FOXB1;FOXB1;FOXB1;FOXB1	ENST00000396057.4;ENST00000396057.4;ENST00000560857.1;ENST00000560857.1	1stExon;5'UTR;1stExon;5'UTR	FOXB1;FOXB1;FOXB1;FOXB1	ENST00000396057.4;ENST00000396057.4;ENST00000560857.1;ENST00000560857.1	1stExon;5'UTR;1stExon;5'UTR	chr15:60295745-60297630	3		TRUE
cg21288325	XIRP2	2	168105107	167248596	8.13422e-05	0.143861	1	Male	-0.492337	-0.724764	-0.259911	-1.03174	-4.24028	1.04685		cg	XIRP2;XIRP2;XIRP2;XIRP2;XIRP2	NM_001199144;NM_001199145;NM_152381;NM_001199143;NM_001079810	Body;Body;Body;Body;Body						XIRP2	ENST00000413534.2	TSS200	XIRP2	ENST00000413534.2	TSS200
cg13217863	KB-68A7.2	21	45914119	44494235	8.18414e-05	0.144185	1	Female	0.361793	0.190922	0.532663	1.26045	4.23847	1.04208		cg
cg09605392		12	115906012	115468206	8.23873e-05	0.144803	1	Male	-0.342095	-0.503738	-0.180453	1.55783	-4.23651	1.03689		cg															chr12:115906000-115906275	3
cg19474047	ANGPTL6	19	10207448	10096771	8.28807e-05	0.145033	1	Female	0.325684	0.171732	0.479637	1.21788	4.23476	1.03223		cg	ANGPTL6	NM_031917	5'UTR	chr19:10206624-10207351	S_Shore	19:10067568-10068449	19:10206154-10207487	Unclassified	ANGPTL6	ENST00000253109.3	5'UTR	ANGPTL6	ENST00000253109.3	5'UTR	chr19:10207165-10207530	3		TRUE
cg02662003	CDH18	5	19988018	19987908	8.31033e-05	0.145033	1	Female	0.69172	0.36468	1.01876	-3.25604	4.23396	1.03014		cg	CDH18;CDH18	NM_001167667;NM_004934	5'UTR;5'UTR						CDH18;CDH18;CDH18;CDH18	ENST00000502796.1;ENST00000511273.1;ENST00000382275.1;ENST00000507958.1	5'UTR;5'UTR;5'UTR;5'UTR	CDH18;CDH18;CDH18;CDH18;CDH18;CDH18;CDH18	ENST00000511423.1;ENST00000502796.1;ENST00000511273.1;ENST00000382275.1;ENST00000507958.1;ENST00000507632.2;ENST00000503132.1	3'UTR;5'UTR;5'UTR;5'UTR;5'UTR;3'UTR;3'UTR	chr5:19987825-19988535	3		TRUE
cg07205085		2	221641528	220776807	8.30219e-05	0.145033	1	Male	-0.645454	-0.950598	-0.340309	-0.315441	-4.23425	1.0309		cg																		TRUE
cg06624940	RNU1-104P;RP11-955H22.4	12	127805720	127321174	8.33163e-05	0.145064	1	Male	-0.534522	-0.787284	-0.281759	-0.891523	-4.23321	1.02814		cg									U1	ENST00000517280.1	TSS200	U1	ENST00000517280.1	TSS200
cg00476243	AC093627.10;AC093627.9	7	150023	150022	8.41263e-05	0.146086	1	Female	0.352915	0.185917	0.519913	1.28242	4.23036	1.02059		cg				chr7:149494-150038	Island	7:244855-245168	7:148904-150565	Promoter_Associated	AC093627.9;AC093627.10;AC093627.10;AC093627.9;AC093627.9	ENST00000462565.1;ENST00000484550.1;ENST00000484550.1;ENST00000487884.1;ENST00000497320.1	TSS1500;1stExon;5'UTR;TSS1500;TSS1500	AC093627.9;AC093627.10;AC093627.10;AC093627.9;AC093627.9;AC093627.10;AC093627.10;AC093627.10;AC093627.10	ENST00000462565.1;ENST00000484550.1;ENST00000484550.1;ENST00000487884.1;ENST00000497320.1;ENST00000479592.1;ENST00000479592.1;ENST00000471299.1;ENST00000471299.1	TSS1500;1stExon;5'UTR;TSS1500;TSS1500;1stExon;5'UTR;1stExon;5'UTR	chr7:149645-150295	3		TRUE
cg23416621		13	43270534	42696397	8.4296e-05	0.146086	1	Female	0.267394	0.140847	0.393942	-1.26997	4.22976	1.01902		cg															chr13:43270360-43270710	3
cg14213394		8	38508585	38651066	8.63563e-05	0.147688	1	Female	0.590625	0.310633	0.870617	0.328111	4.22264	1.00017		cg				chr8:38508299-38508748	Island	8:38627215-38627905									chr8:38508580-38508915	3		TRUE
cg25078225	CTD-2561J22.3	19	21617438	21434635	8.67098e-05	0.147688	1	Female	0.312981	0.164567	0.461395	1.76972	4.22144	0.996986		cg
cg25040004	REC8	14	24640895	24171685	8.68497e-05	0.147688	1	Female	0.60533	0.318253	0.892407	-1.78055	4.22096	0.995728		cg	REC8;REC8	NM_005132;NM_001048205	TSS1500;TSS1500	chr14:24641053-24642220	N_Shore	14:23710662-23712048	14:24640738-24641574	Promoter_Associated	REC8;REC8;REC8	ENST00000447460.2;ENST00000559919.1;ENST00000311457.3	TSS1500;TSS1500;TSS200	REC8;REC8;REC8;REC8;REC8;REC8;REC8;REC8	ENST00000447460.2;ENST00000557806.1;ENST00000559919.1;ENST00000557979.1;ENST00000560032.1;ENST00000311457.3;ENST00000560501.1;ENST00000558782.1	TSS1500;TSS1500;TSS1500;TSS1500;TSS1500;TSS200;TSS1500;TSS1500	chr14:24640800-24641355	3
cg23902076	ASAP2	2	9428726	9288596	8.71156e-05	0.147688	1	Female	0.433796	0.228025	0.639568	2.71061	4.22006	0.993343		cg	ASAP2;ASAP2	NM_001135191;NM_003887	Body;Body												chr2:9428285-9428730	3		TRUE
cg17939805	SKOR2	18	44773988	47247616	8.71481e-05	0.147688	1	Female	0.564275	0.296604	0.831946	-2.44047	4.21995	0.993052		cg				chr18:44772992-44775577	Island	18:43027008-43029575			SKOR2	ENST00000425639.1	1stExon	SKOR2	ENST00000425639.1	1stExon	chr18:44773765-44774655	3		TRUE
cg21432338		3	196569864	196842992	8.72401e-05	0.147688	1	Female	0.248558	0.130643	0.366474	-0.292092	4.21964	0.992228		cg															chr3:196569680-196569950	3
cg07356515		8	20676123	20818611	8.54452e-05	0.147688	1	Male	-0.506733	-0.746777	-0.266689	1.67428	-4.22577	1.00845		cg						8:20720375-20720415												TRUE
cg16062483	LINC01550	14	98444417	97978079	8.58995e-05	0.147688	1	Male	-0.448449	-0.660962	-0.235936	0.75658	-4.22421	1.00431		cg	C14orf64	NR_015430	Body				14:98444107-98445301	Unclassified_Cell_type_specific	C14orf64	ENST00000499006.2	1stExon	C14orf64;C14orf64;C14orf64;C14orf64;C14orf64;C14orf64	ENST00000512901.2;ENST00000502187.1;ENST00000499006.2;ENST00000554822.1;ENST00000556462.1;ENST00000556138.1	1stExon;1stExon;1stExon;TSS200;TSS200;TSS200	chr14:98444340-98444655	3		TRUE
cg18837025		5	18553248	18553138	8.71277e-05	0.147688	1	Male	-0.519744	-0.766288	-0.273201	1.9908	-4.22002	0.993235		cg
cg03545047	ZNF767P	7	149321876	149624784	8.74343e-05	0.147688	1	Male	-0.391525	-0.577293	-0.205758	-1.89272	-4.21898	0.990493		cg	ZNF767;ZNF767	NR_027788;NR_027789	Body;Body	chr7:149321187-149322234	Island	7:148952126-148953200	7:149321074-149323181	Promoter_Associated	ZNF767	ENST00000463567.1	TSS200	ZNF767;ZNF767;ZNF767	ENST00000486492.1;ENST00000463567.1;ENST00000472212.1	TSS200;TSS200;TSS200	chr7:149321740-149322015	3		TRUE
cg01893315		13	43769516	43195379	8.75129e-05	0.147688	1	Male	-0.459702	-0.677831	-0.241573	-1.02008	-4.21871	0.989792		cg
cg23975646	MBP	18	74728931	77016974	8.76045e-05	0.147688	1	Male	-0.390653	-0.576033	-0.205274	-0.64355	-4.21841	0.988975		cg	MBP;MBP;MBP;MBP;MBP;MBP	NM_001025090;NM_001025081;NM_001025100;NM_002385;NM_001025101;NM_001025092	1stExon;1stExon;Body;1stExon;Body;1stExon			18:72857789-72858075			MBP;MBP;MBP;MBP;MBP;MBP;MBP;MBP	ENST00000359645.3;ENST00000397875.3;ENST00000397866.4;ENST00000527041.1;ENST00000397865.5;ENST00000382582.3;ENST00000354542.4;ENST00000528160.1	1stExon;1stExon;1stExon;1stExon;1stExon;1stExon;1stExon;1stExon	MBP;MBP;MBP;MBP;MBP;MBP;MBP;MBP;MBP;MBP;MBP;MBP;MBP;MBP;MBP;MBP	ENST00000359645.3;ENST00000397875.3;ENST00000467108.1;ENST00000459948.1;ENST00000397866.4;ENST00000527041.1;ENST00000397865.5;ENST00000382582.3;ENST00000354542.4;ENST00000527975.1;ENST00000528160.1;ENST00000531144.1;ENST00000473302.1;ENST00000484548.2;ENST00000467108.1;ENST00000482445.1	1stExon;1stExon;1stExon;1stExon;1stExon;1stExon;1stExon;1stExon;1stExon;1stExon;1stExon;1stExon;5'UTR;3'UTR;3'UTR;3'UTR				TRUE
cg22758895	CTD-2089N3.2;CTD-2089N3.3	5	50265924	50970089	8.90235e-05	0.14837	1	Female	0.51621	0.270974	0.761447	-1.53852	4.21366	0.976436		cg	LOC100287592	NR_104653	Body	chr5:50265085-50265737	S_Shore	5:50300853-50301689			CTD-2089N3.2;CTD-2089N3.3;CTD-2089N3.2;CTD-2089N3.2	ENST00000506534.2;ENST00000508923.2;ENST00000506534.2;ENST00000513880.2	3'UTR;5'UTR;1stExon;TSS200	CTD-2089N3.2;CTD-2089N3.3;CTD-2089N3.2;CTD-2089N3.2	ENST00000506534.2;ENST00000508923.2;ENST00000506534.2;ENST00000513880.2	3'UTR;5'UTR;1stExon;TSS200
cg05562282	MATK	19	3801818	3801819	8.87495e-05	0.14837	1	Male	-0.322772	-0.476079	-0.169466	-3.535	-4.21457	0.978842		cg	MATK;MIR1268A	NM_002378;NR_031672	TSS200;Body	chr19:3801392-3801819	Island	19:3752126-3752942	19:3801246-3802048	Unclassified_Cell_type_specific	MATK	ENST00000395045.1	TSS200	MATK	ENST00000395045.1	TSS200	chr19:3801725-3801995	3
cg18732042	ANK3	10	62023637	60263878	8.88399e-05	0.14837	1	Male	-0.399171	-0.588777	-0.209564	-0.921413	-4.21427	0.978047		cg	ANK3	NM_020987	Body			10:61693559-61693694			ANK3	ENST00000395293.2	5'UTR	ANK3	ENST00000395293.2	5'UTR				TRUE
cg21462596	PRTN3	19	843995	843994	8.88686e-05	0.14837	1	Male	-0.359871	-0.530814	-0.188928	-2.38199	-4.21418	0.977795		cg	PRTN3	NM_002777	Body	chr19:843468-844085	Island	19:794287-795593	19:843978-844280	Unclassified_Cell_type_specific										TRUE
cg23449165	RNA5SP408;RNA5SP409	16	34969643	35735271	8.92523e-05	0.14837	1	Male	-0.211835	-0.31249	-0.11118	-1.0064	-4.2129	0.974433		cg									RN5S409;RN5S408	ENST00000516815.1;ENST00000516115.1	TSS1500;TSS200	RN5S409;RN5S408	ENST00000516815.1;ENST00000516115.1	TSS1500;TSS200	chr16:34969105-34969675	3
cg14298244	MBP	18	74729074	77017117	8.95536e-05	0.14837	1	Male	-0.50905	-0.750986	-0.267115	0.297478	-4.21191	0.971802		cg	MBP;MBP;MBP;MBP;MBP;MBP	NM_001025081;NM_001025100;NM_001025092;NM_002385;NM_001025090;NM_001025101	TSS200;Body;TSS200;TSS200;TSS200;Body			18:72857789-72858075			MBP;MBP;MBP;MBP;MBP;MBP;MBP;MBP;MBP	ENST00000354542.4;ENST00000354542.4;ENST00000359645.3;ENST00000397875.3;ENST00000397866.4;ENST00000527041.1;ENST00000397865.5;ENST00000382582.3;ENST00000487778.1	1stExon;5'UTR;TSS200;TSS200;TSS200;TSS200;TSS200;TSS200;3'UTR	MBP;MBP;MBP;MBP;MBP;MBP;MBP;MBP;MBP;MBP;MBP;MBP;MBP;MBP;MBP	ENST00000354542.4;ENST00000354542.4;ENST00000498683.2;ENST00000359645.3;ENST00000397875.3;ENST00000527975.1;ENST00000459948.1;ENST00000397866.4;ENST00000527041.1;ENST00000397865.5;ENST00000382582.3;ENST00000495162.1;ENST00000487778.1;ENST00000490754.1;ENST00000497479.1	1stExon;5'UTR;5'UTR;TSS200;TSS200;TSS200;TSS200;TSS200;TSS200;TSS200;TSS200;3'UTR;3'UTR;3'UTR;3'UTR				TRUE
cg00393158	RP11-98J9.1	11	13806148	13784600	8.96746e-05	0.14837	1	Male	-0.569183	-0.839724	-0.298643	0.846579	-4.21151	0.970749		cg									RP11-98J9.1	ENST00000531749.1	TSS1500	RP11-98J9.1	ENST00000531749.1	TSS1500
cg11270195		14	97912660	97446322	8.96754e-05	0.14837	1	Male	-0.427289	-0.630385	-0.224193	0.87653	-4.21151	0.970742		cg															chr14:97912520-97912710	3
cg21160372	NCAM2	21	22369310	20996991	8.98047e-05	0.14837	1	Male	-0.665533	-0.981902	-0.349164	-0.621381	-4.21108	0.969618		cg	NCAM2	NM_004540	TSS1500	chr21:22369423-22370582	N_Shore				NCAM2	ENST00000400546.1	TSS1500	NCAM2	ENST00000400546.1	TSS1500				TRUE
cg18431640	ZIC2	13	100637191	99984936	9.03449e-05	0.148931	1	Female	0.637993	0.334588	0.941399	-1.32782	4.20931	0.964938		cg	ZIC2	NM_007129	Body	chr13:100637112-100637472	Island	13:99434976-99435994	13:100636265-100637667	Unclassified_Cell_type_specific	ZIC2;ZIC2;ZIC2	ENST00000477213.1;ENST00000477213.1;ENST00000376335.3	1stExon;5'UTR;ExonBnd	ZIC2;ZIC2;ZIC2;ZIC2;ZIC2;ZIC2	ENST00000481565.1;ENST00000490085.1;ENST00000468291.1;ENST00000477213.1;ENST00000477213.1;ENST00000376335.3	TSS1500;5'UTR;5'UTR;1stExon;5'UTR;ExonBnd	chr13:100636720-100638055	3		TRUE
cg04450456	FAM184B	4	17643702	17642078	9.29238e-05	0.152843	1	Female	0.187221	0.0980093	0.276432	-0.210816	4.20099	0.942972		cg	FAM184B	NM_015688	Body			4:17252747-17252926									chr4:17643340-17644455	3		TRUE
cg09896021	ZFAND3	6	37981015	38013238	9.37939e-05	0.153934	1	Female	0.773537	0.404702	1.14237	1.62658	4.19823	0.935699		cg	ZFAND3	NM_021943	Body
cg08937137	SYT16	14	62469435	62002716	9.41917e-05	0.154246	1	Female	0.203881	0.106638	0.301124	-0.158065	4.19698	0.932396		cg	SYT16	NM_031914	Body												chr14:62469365-62469855	3
cg17853504	RP11-444D3.1	12	24715538	24562603	9.50675e-05	0.15488	1	Female	0.432383	0.226019	0.638747	-3.75103	4.19424	0.925173		cg	SOX5	NM_152989	TSS200	chr12:24714956-24716243	Island	12:24605919-24607100	12:24714577-24715591	Unclassified	RP11-444D3.1;RP11-444D3.1;RP11-444D3.1;RP11-444D3.1;RP11-444D3.1	ENST00000446891.2;ENST00000429944.2;ENST00000456299.2;ENST00000538905.1;ENST00000540811.1	TSS200;TSS200;TSS200;TSS1500;TSS200	RP11-444D3.1;RP11-444D3.1;RP11-444D3.1;RP11-444D3.1;RP11-444D3.1	ENST00000446891.2;ENST00000429944.2;ENST00000456299.2;ENST00000538905.1;ENST00000540811.1	TSS200;TSS200;TSS200;TSS1500;TSS200	chr12:24714265-24717355	3		TRUE
cg19394080		1	170534612	170565470	9.51257e-05	0.15488	1	Male	-0.787181	-1.1629	-0.411467	0.180052	-4.19406	0.924696		cg															chr1:170534400-170534615	3
cg12794567	CYP26C1	10	94829039	93069281	9.52035e-05	0.15488	1	Male	-0.403397	-0.595946	-0.210848	0.592824	-4.19382	0.924058		cg				chr10:94828102-94829040	Island	10:94818054-94819030									chr10:94826745-94829095	3		TRUE
cg08527951	AC007682.1	2	51652063	51424924	9.64939e-05	0.156636	1	Male	-0.80106	-1.18378	-0.418335	0.438312	-4.18983	0.913551		cg									AC007682.1	ENST00000440698.1	5'UTR	AC007682.1	ENST00000440698.1	5'UTR
cg08163803	MICU2	13	22178600	21604460	9.67809e-05	0.15676	1	Female	0.3085	0.161076	0.455923	-3.64518	4.18895	0.911233		cg	EFHA1	NM_152726	TSS1500	chr13:22177803-22178452	S_Shore		13:22177496-22179049	Promoter_Associated	EFHA1	ENST00000382374.4	TSS1500	EFHA1;EFHA1;EFHA1;EFHA1	ENST00000476895.1;ENST00000469058.1;ENST00000468222.1;ENST00000382374.4	TSS1500;TSS1500;TSS1500;TSS1500			TRUE	TRUE
cg05660795	IGFBP1	7	45928003	45888403	9.84046e-05	0.158995	1	Female	0.242996	0.126738	0.359254	-1.89542	4.18402	0.898249		cg	IGFBP1;IGFBP1	NM_000596;NM_000596	1stExon;5'UTR	chr7:45928002-45928585	Island	7:45894528-45895167			IGFBP1;IGFBP1;IGFBP1;IGFBP1;IGFBP1	ENST00000468955.1;ENST00000275525.3;ENST00000275525.3;ENST00000457280.1;ENST00000457280.1	TSS200;5'UTR;1stExon;5'UTR;1stExon	IGFBP1;IGFBP1;IGFBP1;IGFBP1;IGFBP1	ENST00000468955.1;ENST00000275525.3;ENST00000275525.3;ENST00000457280.1;ENST00000457280.1	TSS200;5'UTR;1stExon;5'UTR;1stExon	chr7:45927785-45928055	3	TRUE	TRUE
cg05363871	GREB1	2	11638870	11498743	9.85886e-05	0.158995	1	Male	-0.448521	-0.663139	-0.233904	-1.78224	-4.18347	0.89679		cg							2:11638844-11639201	Unclassified_Cell_type_specific							chr2:11638645-11639075	3		TRUE
cg03359183	DACH1	13	72439779	71865646	9.91423e-05	0.159071	1	Female	1.10189	0.574427	1.62935	-2.62847	4.18181	0.89242		cg	DACH1;DACH1;DACH1	NM_004392;NM_080760;NM_080759	Body;Body;Body	chr13:72439362-72440059	Island	13:71337159-71339783									chr13:72439585-72440635	3		TRUE
cg01765564	APLF	2	68715135	68488002	9.92807e-05	0.159071	1	Female	0.324351	0.169072	0.47963	-2.72389	4.1814	0.891331		cg	APLF	NM_173545	Body				2:68714860-68715947	Unclassified							chr2:68714960-68715235	3
cg03350814	RIMS2;RP11-1C8.4	8	104512423	103500194	9.99195e-05	0.159071	1	Female	0.664596	0.346285	0.982907	-3.41164	4.17949	0.886326		cg	RIMS2	NM_001100117	TSS1500	chr8:104510870-104513913	Island	8:104580074-104583062	8:104510663-104512437	Unclassified_Cell_type_specific	RIMS2;RP11-1C8.4;RP11-1C8.4	ENST00000402998.3;ENST00000517376.1;ENST00000523422.1	TSS1500;TSS1500;3'UTR	RIMS2;RIMS2;RP11-1C8.4;RP11-1C8.4	ENST00000504942.2;ENST00000402998.3;ENST00000517376.1;ENST00000523422.1	TSS1500;TSS1500;TSS1500;3'UTR	chr8:104512385-104513395	3		TRUE
cg14987607	NFASC	1	204912206	204943077	9.95684e-05	0.159071	1	Male	-0.490193	-0.724915	-0.255472	-0.0611065	-4.18054	0.889073		cg	NFASC;NFASC;NFASC;NFASC;NFASC;NFASC	NM_015090;NM_001160333;NM_001005388;NM_001005389;NM_001160331;NM_001160332	5'UTR;5'UTR;5'UTR;5'UTR;TSS1500;5'UTR						NFASC;NFASC;NFASC;NFASC;NFASC;NFASC	ENST00000404907.1;ENST00000513543.1;ENST00000401399.1;ENST00000339876.6;ENST00000403080.1;ENST00000404076.1	TSS1500;TSS1500;5'UTR;5'UTR;5'UTR;5'UTR	NFASC;NFASC;NFASC;NFASC;NFASC;NFASC;NFASC;NFASC;NFASC;NFASC;NFASC;NFASC	ENST00000505079.1;ENST00000404907.1;ENST00000513543.1;ENST00000430393.1;ENST00000401399.1;ENST00000404977.2;ENST00000338515.6;ENST00000446412.1;ENST00000403080.1;ENST00000493914.1;ENST00000404076.1;ENST00000514644.1	5'UTR;TSS1500;TSS1500;TSS1500;5'UTR;5'UTR;5'UTR;5'UTR;5'UTR;5'UTR;5'UTR;5'UTR				TRUE
cg19430783	CPNE6	14	24543315	24074105	9.96885e-05	0.159071	1	Male	-0.417754	-0.617806	-0.217702	1.27967	-4.18018	0.888132		cg	CPNE6;CPNE6;CPNE6;CPNE6	NM_001280558;NM_006032;NM_001280558;NM_006032	ExonBnd;ExonBnd;Body;Body						CPNE6;CPNE6	ENST00000537691.1;ENST00000560092.1	ExonBnd;5'UTR	CPNE6;CPNE6;CPNE6;CPNE6;CPNE6;CPNE6;CPNE6;CPNE6	ENST00000557829.1;ENST00000537691.1;ENST00000558995.1;ENST00000558859.1;ENST00000560092.1;ENST00000559207.1;ENST00000460657.1;ENST00000558795.1	TSS1500;ExonBnd;5'UTR;5'UTR;5'UTR;5'UTR;5'UTR;3'UTR
cg05501127	WASF2	1	27732648	27406153	9.98506e-05	0.159071	1	Male	-0.217001	-0.320929	-0.113073	1.58684	-4.1797	0.886864		cg	WASF2;WASF2	NM_006990;NM_001201404	3'UTR;3'UTR				1:27731551-27733000	Unclassified_Cell_type_specific	WASF2	ENST00000430629.2	3'UTR	WASF2	ENST00000430629.2	3'UTR	chr1:27732385-27732815	3
cg15004284	SMARCC1	3	47729063	47687572	0.000100385	0.159471	1	Female	0.370505	0.192992	0.548018	2.3518	4.17812	0.882698		cg	SMARCC1	NM_003074	Body						SMARCC1	ENST00000425518.1	3'UTR	SMARCC1;SMARCC1;SMARCC1	ENST00000462198.1;ENST00000485737.1;ENST00000425518.1	3'UTR;3'UTR;3'UTR	chr3:47728905-47729115	3
cg22359892		14	99301272	98834934	0.000100651	0.159552	1	Male	-0.30542	-0.451778	-0.159062	1.73093	-4.17733	0.880635		cg															chr14:99301005-99301650	3
cg10244666	WT1	11	32421808	32400261	0.000101914	0.16121	1	Male	-0.447387	-0.661966	-0.232808	-3.22128	-4.17364	0.870905		cg	WT1;WT1;WT1;WT1	NM_024425;NM_024426;NM_000378;NM_024424	Body;Body;Body;Body			11:32378328-32378422						WT1;WT1;WT1	ENST00000526685.1;ENST00000526685.1;ENST00000379077.3	5'UTR;1stExon;3'UTR	chr11:32421725-32422155	3		TRUE
cg09552166	MSL2	3	135913383	136194540	0.000102319	0.161507	1	Female	0.291943	0.15188	0.432007	-4.13436	4.17246	0.867808		cg	MSL2;MSL2	NM_001145417;NM_018133	TSS200;Body	chr3:135914197-135916090	N_Shore	3:137395963-137396103			MSL2;MSL2	ENST00000434835.2;ENST00000434835.2	1stExon;5'UTR	MSL2;MSL2;MSL2;MSL2;MSL2	ENST00000434835.2;ENST00000434835.2;ENST00000473093.1;ENST00000491050.1;ENST00000481989.1	1stExon;5'UTR;5'UTR;5'UTR;5'UTR	chr3:135913185-135914030	3		TRUE
cg06051201	DMRTB1	1	53925306	53459632	0.000103029	0.162116	1	Female	0.256734	0.133502	0.379966	2.46805	4.17041	0.862413		cg	DMRTB1	NM_033067	1stExon	chr1:53925191-53926228	Island	1:53697574-53698434			DMRTB1;DMRTB1;DMRTB1	ENST00000463126.1;ENST00000371445.3;ENST00000431335.2	TSS1500;1stExon;TSS200	DMRTB1;DMRTB1;DMRTB1	ENST00000463126.1;ENST00000371445.3;ENST00000431335.2	TSS1500;1stExon;TSS200	chr1:53925145-53925535	3
cg15235999	ZNF578	19	52996352	52493098	0.000103378	0.162116	1	Female	0.672175	0.349455	0.994896	-0.874304	4.1694	0.859767		cg	ZNF578	NM_001099694	5'UTR	chr19:52995940-52996595	Island				ZNF578	ENST00000421239.2	5'UTR	ZNF578	ENST00000421239.2	5'UTR				TRUE
cg13950442	C18orf65;ZNF516	18	74206892	76494935	0.000103721	0.162116	1	Female	0.69288	0.360141	1.02562	-2.03682	4.16842	0.857188		cg				chr18:74206239-74208638	Island	18:72335228-72336888			RP11-17M16.1;ZNF516;ZNF516	ENST00000532511.1;ENST00000524431.2;ENST00000443185.2	TSS1500;3'UTR;5'UTR	RP11-17M16.1;ZNF516;ZNF516	ENST00000532511.1;ENST00000524431.2;ENST00000443185.2	TSS1500;3'UTR;5'UTR	chr18:74206140-74207275	3		TRUE
cg17738722		6	13874732	13874500	0.000103796	0.162116	1	Female	0.413647	0.214993	0.612302	1.76777	4.16821	0.856624		cg				chr6:13873765-13874262	S_Shore		6:13873630-13874742	Unclassified							chr6:13873525-13874795	3
cg23170771	DNAJB6	7	157129064	157336369	0.000104012	0.162116	1	Female	0.346302	0.179965	0.512638	-0.0289022	4.16759	0.854996		cg	DNAJB6;DNAJB6	NM_005494;NM_058246	TSS1500;TSS1500	chr7:157129089-157130306	N_Shore	7:156821825-156823122			DNAJB6;DNAJB6;DNAJB6;DNAJB6	ENST00000429029.2;ENST00000452797.2;ENST00000443280.1;ENST00000421417.2	TSS1500;TSS1500;TSS1500;TSS1500	DNAJB6;DNAJB6;DNAJB6;DNAJB6;DNAJB6;DNAJB6;DNAJB6;DNAJB6;DNAJB6;DNAJB6;DNAJB6;DNAJB6;DNAJB6	ENST00000429029.2;ENST00000486083.2;ENST00000417758.1;ENST00000452797.2;ENST00000459889.1;ENST00000488001.1;ENST00000441291.1;ENST00000421417.2;ENST00000437030.1;ENST00000412557.1;ENST00000453383.1;ENST00000441561.1;ENST00000441561.1	TSS1500;TSS1500;TSS1500;TSS1500;TSS1500;TSS1500;TSS1500;TSS1500;TSS1500;TSS1500;TSS1500;ExonBnd;5'UTR				TRUE
cg26438048	SNORA18	5	29069919	29069811	0.000103204	0.162116	1	Male	-0.851844	-1.26078	-0.442911	1.6736	-4.1699	0.861088		cg	LOC101929645	NR_109948	Body						SNORA18	ENST00000516792.1	TSS1500	SNORA18	ENST00000516792.1	TSS1500
cg05949399	DLGAP2	8	723169	773168	0.000104381	0.162349	1	Male	-0.420295	-0.622223	-0.218367	1.08281	-4.16654	0.852238		cg	ERICH1-AS1	NR_073397	Body									CTD-3212A4.1	ENST00000522092.1	5'UTR
cg19393696	CTD-2410N18.5	5	133519967	134184275	0.000105118	0.163155	1	Female	0.250711	0.130198	0.371224	-2.83171	4.16445	0.846741		cg							5:133519168-133520775	Unclassified							chr5:133519900-133520295	3
cg14242928	PRR19	19	42811017	42306864	0.000106021	0.163578	1	Female	0.342159	0.177588	0.50673	-0.141535	4.16191	0.840068		cg	PRR19	NM_199285	5'UTR	chr19:42811013-42811219	Island				PRR19	ENST00000341747.3	5'UTR	PRR19	ENST00000341747.3	5'UTR	chr19:42810825-42811090	3		TRUE
cg18570126	YEATS4	12	69753282	69359501	0.000106557	0.163578	1	Female	0.321422	0.16677	0.476075	-2.14677	4.16041	0.836135		cg	YEATS4;YEATS4	NM_001300950;NM_006530	TSS1500;TSS1500	chr12:69753445-69754088	N_Shore		12:69752854-69754366	Promoter_Associated	YEATS4;YEATS4	ENST00000548020.1;ENST00000247843.2	TSS1500;TSS200	YEATS4;YEATS4;YEATS4;YEATS4;YEATS4	ENST00000548020.1;ENST00000549685.1;ENST00000552949.1;ENST00000552955.1;ENST00000247843.2	TSS1500;TSS1500;TSS1500;TSS1500;TSS200	chr12:69753100-69753635	3
cg08750028	NABP2;RNF41	12	56616161	56222376	0.000106693	0.163578	1	Female	0.365048	0.189389	0.540707	-2.0518	4.16003	0.835135		cg	RNF41;RNF41;RNF41	NM_005785;NM_194359;NM_194358	TSS1500;TSS1500;TSS1500	chr12:56617995-56618374	N_Shore	12:54901730-54902523	12:56614843-56616697	Promoter_Associated	RNF41;RNF41;RNF41;RNF41;RNF41	ENST00000552244.1;ENST00000394013.2;ENST00000345093.4;ENST00000552656.1;ENST00000448057.2	TSS1500;TSS1500;TSS1500;TSS1500;TSS1500	RNF41;OBFC2B;RNF41;RNF41;RNF41;RNF41;RNF41;RNF41;RNF41;RNF41	ENST00000549038.1;ENST00000447747.1;ENST00000552244.1;ENST00000548225.1;ENST00000547967.1;ENST00000394013.2;ENST00000345093.4;ENST00000551711.1;ENST00000552656.1;ENST00000448057.2	TSS1500;5'UTR;TSS1500;TSS1500;TSS1500;TSS1500;TSS1500;TSS1500;TSS1500;TSS1500	chr12:56615965-56616690	3		TRUE
cg14003290	ZNF536	19	31122810	30631902	0.000106364	0.163578	1	Male	-0.544409	-0.806317	-0.2825	-0.222805	-4.16095	0.837551		cg
cg00836031	MIR646HG	20	58830409	60255350	0.000106472	0.163578	1	Male	-0.281941	-0.41759	-0.146293	-0.284494	-4.16065	0.836759		cg	MIR646HG	NR_046099	Body						RP5-1043L13.1	ENST00000432910.1	5'UTR	RP5-1043L13.1;RP5-1043L13.1;RP5-1043L13.1;RP5-1043L13.1	ENST00000437035.1;ENST00000421257.1;ENST00000458422.1;ENST00000432910.1	5'UTR;5'UTR;5'UTR;5'UTR	chr20:58830225-58830855	3
cg06451817	KIF6	6	39399573	39431796	0.000106711	0.163578	1	Male	-0.436882	-0.647111	-0.226654	1.37583	-4.15998	0.835007		cg	KIF6;KIF6;KIF6;KIF6	NM_001289024;NM_001289020;NM_145027;NM_001289021	TSS1500;Body;Body;Body						KIF6;KIF6;KIF6;KIF6	ENST00000229913.5;ENST00000541946.1;ENST00000394362.1;ENST00000540362.1	TSS1500;TSS1500;TSS1500;5'UTR	KIF6;KIF6;KIF6;KIF6	ENST00000229913.5;ENST00000541946.1;ENST00000394362.1;ENST00000540362.1	TSS1500;TSS1500;TSS1500;5'UTR
cg00569748	RP11-379I19.1	8	60506260	59593700	0.000107246	0.16406	1	Female	0.510471	0.264744	0.756197	-0.653684	4.15849	0.831102		cg									RP11-379I19.1	ENST00000521456.1	TSS200	RP11-379I19.1	ENST00000521456.1	TSS200
cg06715044	RP5-971N18.3;TMX4	20	8000722	8020074	0.000108313	0.165043	1	Female	0.403999	0.209387	0.598611	-3.22178	4.15555	0.823376		cg	TMX4	NM_021156	TSS1500	chr20:7999789-8000499	S_Shore		20:7999496-8000723	Promoter_Associated	RP5-971N18.3;RP5-971N18.3;TMX4	ENST00000457707.1;ENST00000457707.1;ENST00000246024.2	1stExon;5'UTR;TSS1500	TMX4;RP5-971N18.3;RP5-971N18.3;TMX4;TMX4	ENST00000462384.2;ENST00000457707.1;ENST00000457707.1;ENST00000527925.1;ENST00000246024.2	TSS1500;1stExon;5'UTR;TSS1500;TSS1500
cg03811629	PSD2	5	139176077	139796491	0.000108333	0.165043	1	Male	-0.263472	-0.390392	-0.136552	-0.878093	-4.1555	0.823236		cg	PSD2	NM_032289	5'UTR	chr5:139174904-139176172	Island	5:139155155-139156305	5:139174806-139176394	Unclassified_Cell_type_specific	PSD2	ENST00000274710.3	5'UTR	PSD2	ENST00000274710.3	5'UTR	chr5:139175665-139176595	3		TRUE
cg15255399	CACHD1	1	64936613	64470929	0.000108878	0.165197	1	Female	0.439648	0.227785	0.651511	-2.78986	4.15401	0.819318		cg	CACHD1	NM_020925	1stExon	chr1:64935554-64936614	Island	1:64707918-64709934			CACHD1;CACHD1	ENST00000371073.2;ENST00000290039.5	1stExon;1stExon	CACHD1;CACHD1	ENST00000371073.2;ENST00000290039.5	1stExon;1stExon	chr1:64936365-64937955	3		TRUE
cg18379413	ZNF175	19	52074293	51571039	0.000108663	0.165197	1	Male	-1.3812	-2.04669	-0.715702	-2.51291	-4.1546	0.820861		cg	ZNF175	NM_007147	TSS1500	chr19:52074311-52074536	N_Shore		19:52074121-52074789	Promoter_Associated_Cell_type_specific	ZNF175	ENST00000545217.1	TSS1500	ZNF175	ENST00000545217.1	TSS1500	chr19:52074280-52074615	3		TRUE
cg20224517	THUMPD2	2	40006561	39779420	0.000110122	0.166744	1	Female	0.394154	0.20406	0.584249	-2.77287	4.15063	0.810451		cg	THUMPD2;THUMPD2	NM_025264;NR_028102	TSS200;TSS200	chr2:40006090-40006463	S_Shore		2:40005354-40007313	Promoter_Associated	THUMPD2;THUMPD2;THUMPD2;THUMPD2	ENST00000403537.3;ENST00000505747.1;ENST00000260619.6;ENST00000454352.2	TSS200;TSS200;TSS1500;TSS1500	THUMPD2;THUMPD2;THUMPD2;THUMPD2;THUMPD2;THUMPD2	ENST00000403537.3;ENST00000531687.1;ENST00000505747.1;ENST00000260619.6;ENST00000510781.2;ENST00000530522.1	TSS200;TSS200;TSS200;TSS1500;TSS1500;TSS1500	chr2:40005680-40006695	3	TRUE	TRUE
cg00830285	RP11-143I21.1	7	149119905	149422813	0.000111631	0.16775	1	Female	0.360425	0.186428	0.534422	0.210215	4.14658	0.799826		cg				chr7:149119398-149120307	Island	7:148750838-148751333	7:149118982-149120716	Promoter_Associated	RP11-143I21.1	ENST00000568729.1	5'UTR	RP11-143I21.1	ENST00000568729.1	5'UTR	chr7:149119025-149120355	3		TRUE
cg12091498	RP11-96H19.1;SLC38A4	12	47226255	46832471	0.000112027	0.16775	1	Female	0.387469	0.200368	0.574569	-0.219862	4.14553	0.797067		cg				chr12:47224912-47225664	S_Shore	12:45512520-45512569						SLC38A4	ENST00000546940.1	TSS200	chr12:47226200-47226475	3		TRUE
cg17259790	IPO8	12	30849239	30696304	0.000112161	0.16775	1	Female	0.229568	0.118705	0.340431	-0.142283	4.14517	0.796135		cg	IPO8	NM_006390	TSS1500	chr12:30848264-30849016	S_Shore				IPO8	ENST00000256079.4	TSS1500	IPO8;IPO8;IPO8	ENST00000545077.1;ENST00000540979.1;ENST00000256079.4	TSS1500;TSS1500;TSS1500	chr12:30848745-30849295	3
cg16826333	PPP2R2C	4	6525355	6523627	0.000111019	0.16775	1	Male	-0.424881	-0.629914	-0.219848	1.26357	-4.14822	0.804118		cg	PPP2R2C;PPP2R2C	NM_001206995;NM_001206994	Body;Body						PPP2R2C	ENST00000314348.8	TSS200	PPP2R2C	ENST00000314348.8	TSS200	chr4:6525120-6525455	3
cg00883565		10	133851416	132037911	0.000111659	0.16775	1	Male	-0.263547	-0.390778	-0.136316	-2.52648	-4.14651	0.799635		cg				chr10:133849676-133850826	S_Shore										chr10:133851145-133851515	3		TRUE
cg00068428	RP11-770E5.1	8	49494724	48582163	0.000112273	0.16775	1	Male	-0.324833	-0.481712	-0.167953	-1.57204	-4.14488	0.795355		cg						8:49656623-49657328			RP11-770E5.1	ENST00000522575.1	5'UTR	RP11-770E5.1	ENST00000522575.1	5'UTR				TRUE
cg04979639	GRB14	2	165353596	164497085	0.000112366	0.16775	1	Male	-0.611885	-0.907415	-0.316355	0.0536363	-4.14463	0.794711		cg	GRB14;GRB14;GRB14;GRB14	NM_004490;NM_001303422;NM_001303422;NM_004490	ExonBnd;ExonBnd;Body;Body						GRB14;GRB14	ENST00000497306.1;ENST00000263915.3	TSS200;ExonBnd	GRB14;GRB14;GRB14	ENST00000497306.1;ENST00000263915.3;ENST00000488342.1	TSS200;ExonBnd;3'UTR
cg02431065	CTD-2308L22.1;EPHA4	2	222438918	221574197	0.00011447	0.17055	1	Female	0.306439	0.158237	0.454642	-4.09343	4.13911	0.780227		cg				chr2:222436034-222438941	Island	2:222145711-222147210	2:222436963-222439042	Promoter_Associated	EPHA4;EPHA4	ENST00000409938.1;ENST00000409938.1	5'UTR;1stExon	EPHA4;EPHA4;EPHA4	ENST00000409938.1;ENST00000409938.1;ENST00000434266.1	5'UTR;1stExon;TSS200	chr2:222438565-222439010	3		TRUE
cg06136007	C18orf65;ZNF516	18	74207395	76495438	0.000115931	0.172036	1	Female	0.730149	0.376706	1.08359	-1.69148	4.13533	0.770334		cg	C18orf65;ZNF516	NM_001272093;NM_014643	TSS200;TSS1500	chr18:74206239-74208638	Island	18:72335228-72336888			RP11-17M16.1;ZNF516	ENST00000532511.1;ENST00000443185.2	TSS200;TSS1500	RP11-17M16.1;ZNF516	ENST00000532511.1;ENST00000443185.2	TSS200;TSS1500	chr18:74207340-74208495	3
cg07685025	CCDC60;RP11-768F21.1	12	119966927	119529121	0.000115749	0.172036	1	Male	-0.331914	-0.492566	-0.171263	-1.85123	-4.1358	0.771558		cg	CCDC60	NM_178499	Body						RP11-768F21.1;RP11-768F21.1;RP11-768F21.1	ENST00000537366.1;ENST00000535511.1;ENST00000509470.2	3'UTR;3'UTR;3'UTR	RP11-768F21.1;RP11-768F21.1;RP11-768F21.1	ENST00000537366.1;ENST00000535511.1;ENST00000509470.2	3'UTR;3'UTR;3'UTR
cg01322405	WRB	21	40757317	39385390	0.000116961	0.172874	1	Female	0.219257	0.113054	0.32546	1.91498	4.1327	0.763432		cg	WRB	NM_004627	Body	chr21:40757602-40757900	N_Shore	21:39679026-39679902			WRB	ENST00000398753.1	5'UTR	WRB;WRB;WRB;WRB;WRB;TMPRSS3	ENST00000471468.1;ENST00000398753.1;ENST00000442773.1;ENST00000380713.3;ENST00000487869.1;ENST00000553129.1	5'UTR;5'UTR;5'UTR;TSS1500;5'UTR;3'UTR	chr21:40757140-40757450	3		TRUE
cg09732307	PDPN	1	13911873	13585377	0.000116749	0.172874	1	Male	-0.503422	-0.747237	-0.259607	0.679126	-4.13323	0.764842		cg	PDPN;PDPN;PDPN;PDPN	NM_001006625;NM_001006624;NM_198389;NM_006474	TSS200;TSS200;Body;Body	chr1:13910137-13910868	S_Shore				PDPN;PDPN;PDPN;PDPN	ENST00000487038.1;ENST00000475043.1;ENST00000376061.4;ENST00000513143.1	TSS200;TSS200;5'UTR;5'UTR	PDPN;PDPN;PDPN;PDPN;PDPN	ENST00000487038.1;ENST00000475043.1;ENST00000488631.1;ENST00000376061.4;ENST00000513143.1	TSS200;TSS200;TSS200;5'UTR;5'UTR	chr1:13911860-13912370	3
cg01742249		4	6568120	6566392	0.000117224	0.172919	1	Male	-0.267041	-0.396411	-0.137671	-2.04988	-4.13203	0.761679		cg				chr4:6564751-6565185	S_Shelf
cg04428700	HOTTIP;HOTTIP_1;HOXA13	7	27239556	27199936	0.000117574	0.173093	1	Female	0.327171	0.168637	0.485705	-2.66719	4.13114	0.759348		cg	HOXA13	NM_000522	1stExon	chr7:27238690-27240311	Island	7:27204530-27206825			HOTTIP;HOTTIP;HOTTIP;HOXA13	ENST00000421733.1;ENST00000521028.2;ENST00000472494.1;ENST00000222753.4	5'UTR;TSS1500;TSS1500;1stExon	HOTTIP;HOTTIP;HOTTIP;HOXA13	ENST00000421733.1;ENST00000521028.2;ENST00000472494.1;ENST00000222753.4	5'UTR;TSS1500;TSS1500;1stExon	chr7:27238505-27239750	3		TRUE
cg20256556	LINC01006	7	156340860	156548165	0.000118076	0.173189	1	Male	-0.267112	-0.396583	-0.13764	0.528266	-4.12987	0.756023		cg	LINC01006	NR_103858	Body						AC073871.2	ENST00000447933.1	3'UTR	AC073871.2;AC073871.2	ENST00000425712.1;ENST00000447933.1	3'UTR;3'UTR	chr7:156340580-156341250	3
cg26276964	CSMD1	8	4147904	4290381	0.000118396	0.173189	1	Male	-0.604017	-0.896847	-0.311187	-2.60387	-4.12906	0.753915		cg	CSMD1	NM_033225	Body
cg03701930		10	1981436	1939241	0.000118411	0.173189	1	Male	-0.703956	-1.04524	-0.362672	0.864111	-4.12902	0.753811		cg						10:1971377-1971710	10:1981173-1981679	Unclassified_Cell_type_specific							chr10:1981285-1981535	3		TRUE
cg17219624	RP11-138B4.1	4	188230588	187309433	0.000118572	0.173189	1	Male	-0.637106	-0.946011	-0.328201	-0.363565	-4.12862	0.752756		cg	LOC339975	NR_038931	Body						RP11-138B4.1;RP11-138B4.1	ENST00000511385.1;ENST00000511385.1	3'UTR;1stExon	RP11-138B4.1;RP11-138B4.1	ENST00000511385.1;ENST00000511385.1	3'UTR;1stExon
cg24461952	GALNT9	12	132904014	132327427	0.000118967	0.173427	1	Male	-0.349577	-0.519112	-0.180042	-3.15977	-4.12763	0.750155		cg	GALNT9	NM_001122636	Body	chr12:132905449-132906206	N_Shore	12:131413944-131414305						GALNT9	ENST00000424720.2	3'UTR	chr12:132903465-132904970	3		TRUE
cg05387815	ZNF578	19	52996251	52492997	0.000119374	0.173678	1	Female	0.63518	0.327059	0.943301	-0.824275	4.12661	0.747495		cg	ZNF578	NM_001099694	5'UTR	chr19:52995940-52996595	Island	19:57687774-57688107			ZNF578	ENST00000421239.2	5'UTR	ZNF578	ENST00000421239.2	5'UTR	chr19:52995940-52996335	3
cg12287945	LSR	19	35758300	35267396	0.000120151	0.174468	1	Female	0.232486	0.119656	0.345316	-2.38502	4.12467	0.742427		cg	LSR;LSR;LSR	NM_205834;NM_015925;NM_205835	Body;Body;Body	chr19:35758201-35759670	Island	19:40449877-40450535									chr19:35757725-35759675	3		TRUE
cg15932554	OGDHL	10	50946320	49738273	0.000120663	0.174775	1	Male	-0.446263	-0.66291	-0.229616	-1.43961	-4.12341	0.73911		cg	OGDHL;OGDHL;OGDHL;OGDHL;OGDHL;OGDHL	NM_001143996;NM_018245;NM_001143997;NM_001143997;NM_001143996;NM_018245	ExonBnd;ExonBnd;ExonBnd;Body;Body;Body						OGDHL;OGDHL;OGDHL	ENST00000490844.1;ENST00000490844.1;ENST00000374103.4	3'UTR;1stExon;ExonBnd	OGDHL;OGDHL;OGDHL	ENST00000490844.1;ENST00000490844.1;ENST00000374103.4	3'UTR;1stExon;ExonBnd	chr10:50945820-50946435	3
cg16762283	NTRK3	15	88737177	88193945	0.000120965	0.174775	1	Male	-0.255029	-0.37886	-0.131198	-0.504533	-4.12266	0.737161		cg	NTRK3;NTRK3;NTRK3;NTRK3	NM_002530;NM_001243101;NM_001012338;NM_001007156	Body;Body;Body;Body						NTRK3;NTRK3	ENST00000343782.4;ENST00000542733.2	5'UTR;5'UTR	NTRK3;NTRK3;NTRK3	ENST00000343782.4;ENST00000559188.1;ENST00000542733.2	5'UTR;3'UTR;5'UTR
cg14698405		18	20066193	22486229	0.000121068	0.174775	1	Male	-0.462138	-0.686547	-0.23773	-1.19288	-4.12241	0.736496		cg															chr18:20065760-20066195	3
cg16492650	RP5-965F6.2	1	112734225	112191602	0.000121631	0.175248	1	Male	-0.498754	-0.741024	-0.256484	1.41348	-4.12102	0.732873		cg									RP5-965F6.2	ENST00000427290.1	3'UTR	RP5-965F6.2	ENST00000427290.1	3'UTR
cg21924073	RP11-412H8.2	14	29083552	28614345	0.000123018	0.176904	1	Male	-0.506062	-0.752084	-0.260041	-1.3785	-4.11764	0.724026		cg									RP11-412H8.2	ENST00000549742.1	TSS1500	RP11-412H8.2	ENST00000549742.1	TSS1500
cg00288327	HOTAIRM1;HOTAIRM1_1;HOXA1	7	27135566	27095946	0.000123981	0.177063	1	Female	0.451852	0.23206	0.671643	-4.13105	4.11531	0.717944		cg	HOXA1;HOXA1;HOXA1;HOXA1	NM_005522;NM_153620;NM_153620;NM_005522	5'UTR;1stExon;5'UTR;1stExon	chr7:27135342-27136736	Island	7:27101474-27103261	7:27135450-27135792	Promoter_Associated	HOTAIRM1;HOXA1;HOXA1;HOTAIRM1;HOTAIRM1;HOXA1;HOXA1;HOTAIRM1	ENST00000425358.2;ENST00000343060.4;ENST00000355633.5;ENST00000495032.1;ENST00000434063.3;ENST00000343060.4;ENST00000355633.5;ENST00000429611.3	TSS1500;1stExon;1stExon;5'UTR;TSS200;5'UTR;5'UTR;TSS200	HOTAIRM1;HOXA1;HOXA1;HOTAIRM1;HOTAIRM1;HOXA1;HOXA1;HOTAIRM1	ENST00000425358.2;ENST00000343060.4;ENST00000355633.5;ENST00000495032.1;ENST00000434063.3;ENST00000343060.4;ENST00000355633.5;ENST00000429611.3	TSS1500;1stExon;1stExon;5'UTR;TSS200;5'UTR;5'UTR;TSS200	chr7:27134525-27135870	3		TRUE
cg02811647	GFPT2	5	179757414	180330413	0.000124949	0.177063	1	Female	0.317353	0.162898	0.471808	1.96229	4.11299	0.711874		cg	GFPT2	NM_005110	Body									GFPT2	ENST00000518185.1	3'UTR
cg15530351	ANGPT2;MCPH1	8	6407676	6550154	0.000125094	0.177063	1	Female	0.449888	0.23091	0.668867	-0.823496	4.11264	0.710964		cg	ANGPT2;ANGPT2;ANGPT2;MCPH1	NM_001118888;NM_001147;NM_001118887;NM_024596	Body;Body;Body;Body			8:6395084-6395416	8:6407159-6408456	Unclassified_Cell_type_specific				MCPH1;MCPH1	ENST00000519221.1;ENST00000521129.1	5'UTR;5'UTR	chr8:6407585-6408110	3		TRUE
cg19420933	NPAS3	14	34038355	33569148	0.000125458	0.177063	1	Female	0.516801	0.265201	0.768402	0.567658	4.11178	0.708697		cg	NPAS3;NPAS3;NPAS3;NPAS3	NM_001165893;NM_001164749;NM_173159;NM_022123	Body;Body;Body;Body												chr14:34038220-34038470	3
cg25668515	RSRP1	1	25583389	25256897	0.000123559	0.177063	1	Male	-0.478669	-0.711447	-0.245891	2.1418	-4.11633	0.720604		cg									C1orf63	ENST00000450820.2	3'UTR	C1orf63;C1orf63;C1orf63;C1orf63;C1orf63	ENST00000568701.1;ENST00000561867.1;ENST00000473314.2;ENST00000568996.1;ENST00000450820.2	5'UTR;5'UTR;5'UTR;5'UTR;3'UTR	chr1:25583160-25583515	3
cg19324997	HDAC4	2	240169161	239247464	0.000124277	0.177063	1	Male	-0.543885	-0.80849	-0.279281	1.55485	-4.1146	0.716082		cg	HDAC4	NM_006037	Body			2:239833965-239834218	2:240168924-240169340	Unclassified_Cell_type_specific	HDAC4	ENST00000456922.2	5'UTR	HDAC4;HDAC4;HDAC4;HDAC4;HDAC4	ENST00000446876.1;ENST00000463007.1;ENST00000493582.1;ENST00000535493.1;ENST00000456922.2	5'UTR;3'UTR;3'UTR;3'UTR;5'UTR	chr2:240169045-240169695	3		TRUE
cg26288449	SBK2	19	56048453	55537085	0.000124473	0.177063	1	Male	-0.229719	-0.341493	-0.117946	-1.35513	-4.11413	0.714849		cg	SBK2	NM_001101401	TSS1500	chr19:56047403-56047668	S_Shore				SBK2;SBK2;SBK2	ENST00000413299.1;ENST00000344158.3;ENST00000413299.1	5'UTR;TSS1500;1stExon	SBK2;SBK2;SBK2	ENST00000413299.1;ENST00000344158.3;ENST00000413299.1	5'UTR;TSS1500;1stExon	chr19:56048265-56048655	3		TRUE
cg22702093	EMB	5	49724693	50428858	0.000124849	0.177063	1	Male	-0.482738	-0.717672	-0.247804	-0.0304943	-4.11323	0.712494		cg	EMB	NM_198449	Body						EMB;EMB	ENST00000514111.1;ENST00000506190.1	TSS200;3'UTR	EMB;EMB	ENST00000514111.1;ENST00000506190.1	TSS200;3'UTR	chr5:49724445-49724695	3
cg06548292	MBP	18	74729145	77017188	0.000125	0.177063	1	Male	-0.445968	-0.663026	-0.22891	0.109535	-4.11287	0.711554		cg	MBP;MBP;MBP;MBP;MBP;MBP	NM_001025081;NM_001025100;NM_001025092;NM_002385;NM_001025090;NM_001025101	TSS200;Body;TSS200;TSS200;TSS200;Body						MBP;MBP;MBP;MBP;MBP;MBP;MBP;MBP;MBP	ENST00000354542.4;ENST00000354542.4;ENST00000359645.3;ENST00000397875.3;ENST00000397866.4;ENST00000527041.1;ENST00000397865.5;ENST00000382582.3;ENST00000487778.1	1stExon;5'UTR;TSS200;TSS200;TSS200;TSS200;TSS200;TSS200;3'UTR	MBP;MBP;MBP;MBP;MBP;MBP;MBP;MBP;MBP;MBP;MBP;MBP;MBP;MBP;MBP	ENST00000354542.4;ENST00000354542.4;ENST00000498683.2;ENST00000359645.3;ENST00000397875.3;ENST00000527975.1;ENST00000459948.1;ENST00000397866.4;ENST00000527041.1;ENST00000397865.5;ENST00000382582.3;ENST00000495162.1;ENST00000487778.1;ENST00000490754.1;ENST00000497479.1	1stExon;5'UTR;5'UTR;TSS200;TSS200;TSS200;TSS200;TSS200;TSS200;TSS200;TSS200;3'UTR;3'UTR;3'UTR;3'UTR				TRUE
cg13052174	LINC01006	7	156398506	156605811	0.00012551	0.177063	1	Male	-0.339704	-0.505091	-0.174317	-0.512866	-4.11165	0.708374		cg				chr7:156400018-156400712	N_Shore		7:156398318-156398565	Unclassified_Cell_type_specific	RP5-982E9.1;RP5-982E9.1;AC073871.2;RP5-982E9.1	ENST00000414767.1;ENST00000417810.1;ENST00000447933.1;ENST00000439364.1	TSS1500;TSS200;TSS200;TSS200	RP5-982E9.1;AC073871.2;AC073871.2;RP5-982E9.1;AC073871.2;AC073871.2	ENST00000414767.1;ENST00000440711.1;ENST00000447933.1;ENST00000439364.1;ENST00000458645.1;ENST00000418309.1	TSS1500;TSS200;TSS200;TSS200;3'UTR;3'UTR	chr7:156397865-156398595	3
cg04546993		8	47829791	46918168	0.000126151	0.177629	1	Female	0.418397	0.214622	0.622171	-1.92359	4.11013	0.704401		cg						8:47948556-47949473	8:47829026-47829910	Unclassified							chr8:47829340-47829795	3		TRUE
cg00931558	ZFHX4;ZFHX4-AS1	8	77594664	76682428	0.000127343	0.178632	1	Female	0.564391	0.289324	0.839458	-2.58767	4.10732	0.697058		cg	ZFHX4;LOC100192378	NM_024721;NR_024360	5'UTR;Body	chr8:77594255-77594860	Island	8:77756530-77757650			RP11-65D13.1;RP11-65D13.1;ZFHX4;ZFHX4	ENST00000522961.1;ENST00000518143.1;ENST00000521891.2;ENST00000050961.6	3'UTR;3'UTR;5'UTR;5'UTR	RP11-65D13.1;RP11-65D13.1;ZFHX4;ZFHX4;ZFHX4;ZFHX4;ZFHX4;ZFHX4	ENST00000522961.1;ENST00000518143.1;ENST00000521891.2;ENST00000517683.1;ENST00000050961.6;ENST00000458716.2;ENST00000523885.1;ENST00000520307.1	3'UTR;3'UTR;5'UTR;5'UTR;5'UTR;5'UTR;TSS1500;TSS200	chr8:77594385-77595150	3		TRUE
cg24866706	MTRNR2L12;RPL18AP8	3	96338474	96619629	0.000127134	0.178632	1	Male	-0.554328	-0.824458	-0.284197	2.52722	-4.10781	0.698345		cg						3:97821042-97821265												TRUE
cg13372293	NBEAL1;WDR12	2	203878778	203014054	0.000127886	0.178952	1	Female	0.602525	0.308782	0.896269	-0.592415	4.10605	0.693742		cg	NBEAL1	NM_001114132	TSS1500	chr2:203879249-203879891	N_Shore		2:203878671-203880141	Promoter_Associated	NBEAL1;NBEAL1;WDR12	ENST00000340268.5;ENST00000478884.1;ENST00000477723.1	TSS1500;TSS1500;3'UTR	NBEAL1;NBEAL1;WDR12	ENST00000497505.1;ENST00000478884.1;ENST00000477723.1	TSS1500;TSS1500;3'UTR	chr2:203878700-203878915	3		TRUE
cg17771569	ATP8B3	19	1789618	1789618	0.000128053	0.178952	1	Male	-0.268341	-0.399175	-0.137507	-2.93878	-4.10566	0.692722		cg	ATP8B3	NM_138813	Body	chr19:1789459-1789880	Island	19:1739990-1740880			ATP8B3	ENST00000532824.1	3'UTR	ATP8B3;ATP8B3;ATP8B3;ATP8B3	ENST00000531925.1;ENST00000532824.1;ENST00000531925.1;ENST00000526847.1	ExonBnd;3'UTR;3'UTR;3'UTR	chr19:1789440-1790375	3		TRUE
cg15524363		6	13874679	13874447	0.000128372	0.179061	1	Female	0.378111	0.193723	0.562499	-1.33617	4.10492	0.69078		cg				chr6:13873765-13874262	S_Shore		6:13873630-13874742	Unclassified							chr6:13873525-13874795	3
cg03663028	ERCC6L2;LINC00476	9	98638349	95876066	0.000128721	0.179212	1	Female	1.55848	0.798328	2.31863	-2.90811	4.10411	0.68866		cg	ERCC6L2;ERCC6L2;LINC00476;LINC00476	NM_001010895;NM_020207;NR_023390;NR_023389	1stExon;1stExon;TSS200;TSS200	chr9:98637245-98638445	Island	9:97677375-97678256	9:98637010-98638892	Promoter_Associated	C9orf102;C9orf102;LINC00476;C9orf102;C9orf102	ENST00000405401.1;ENST00000288985.7;ENST00000429781.1;ENST00000466840.1;ENST00000405401.1	1stExon;1stExon;TSS1500;TSS200;5'UTR	LINC00476;LINC00476;C9orf102;LINC00476;C9orf102;LINC00476;C9orf102;LINC00476;LINC00476;C9orf102	ENST00000448465.1;ENST00000427259.1;ENST00000405401.1;ENST00000433656.1;ENST00000288985.7;ENST00000429781.1;ENST00000466840.1;ENST00000321517.3;ENST00000412446.1;ENST00000405401.1	TSS1500;TSS1500;1stExon;TSS1500;1stExon;TSS1500;TSS200;TSS200;TSS200;5'UTR	chr9:98638120-98638410	3
cg10317380	HSPA8	11	122934257	123063548	0.000129406	0.179829	1	Female	0.2559	0.131036	0.380765	-1.8265	4.10252	0.684519		cg	HSPA8;HSPA8	NM_153201;NM_006597	TSS1500;TSS1500	chr11:122932173-122933803	S_Shore				HSPA8;HSPA8	ENST00000533540.1;ENST00000534624.1	TSS1500;TSS1500	HSPA8;HSPA8;HSPA8;HSPA8;HSPA8;HSPA8;HSPA8;HSPA8	ENST00000528292.1;ENST00000533540.1;ENST00000533238.1;ENST00000527983.1;ENST00000534624.1;ENST00000527387.1;ENST00000532780.1;ENST00000525624.1	TSS1500;TSS1500;TSS1500;TSS1500;TSS1500;TSS1500;TSS1500;TSS1500	chr11:122934060-122934950	3		TRUE
cg11130441	CYP1B1-AS1	2	38358147	38131004	0.000130352	0.180095	1	Female	0.248044	0.126949	0.369139	1.00735	4.10034	0.678838		cg	C2orf58	NR_027252	TSS200						CYP1B1-AS1;CYP1B1-AS1;CYP1B1-AS1	ENST00000413828.2;ENST00000431999.1;ENST00000427168.2	TSS200;5'UTR;5'UTR	CYP1B1-AS1;CYP1B1-AS1;CYP1B1-AS1	ENST00000413828.2;ENST00000431999.1;ENST00000427168.2	TSS200;5'UTR;5'UTR	chr2:38358080-38358270	3	TRUE	TRUE
cg09561125	NRCAM	7	108097477	108457032	0.000130595	0.180095	1	Female	0.333785	0.170809	0.496761	-0.770679	4.09978	0.677381		cg	NRCAM;NRCAM	NM_001037132;NM_005010	TSS1500;TSS1500	chr7:108095401-108097206	S_Shore	7:107884669-107884731			NRCAM;NRCAM;NRCAM;NRCAM	ENST00000379024.4;ENST00000351718.4;ENST00000379028.3;ENST00000445979.2	TSS1500;TSS1500;TSS1500;TSS1500	NRCAM;NRCAM;NRCAM;NRCAM;NRCAM	ENST00000379024.4;ENST00000351718.4;ENST00000379028.3;ENST00000445979.2;ENST00000418239.1	TSS1500;TSS1500;TSS1500;TSS1500;TSS1500				TRUE
cg14622790	REC8	14	24641433	24172223	0.000131018	0.180095	1	Female	0.346817	0.177438	0.516196	-0.00794701	4.09882	0.674861		cg	REC8;REC8;REC8;REC8	NM_005132;NM_005132;NM_001048205;NM_001048205	1stExon;5'UTR;5'UTR;1stExon	chr14:24641053-24642220	Island	14:23710662-23712048	14:24640738-24641574	Promoter_Associated	REC8;REC8;REC8;REC8;REC8;REC8	ENST00000311457.3;ENST00000311457.3;ENST00000447460.2;ENST00000447460.2;ENST00000559919.1;ENST00000559919.1	1stExon;5'UTR;1stExon;5'UTR;5'UTR;1stExon	REC8;REC8;REC8;REC8;REC8;REC8;REC8;REC8;REC8;REC8;REC8;REC8;REC8	ENST00000560032.1;ENST00000560501.1;ENST00000558782.1;ENST00000311457.3;ENST00000311457.3;ENST00000447460.2;ENST00000447460.2;ENST00000557806.1;ENST00000557806.1;ENST00000559919.1;ENST00000559919.1;ENST00000557979.1;ENST00000557979.1	TSS200;TSS1500;TSS1500;1stExon;5'UTR;1stExon;5'UTR;1stExon;5'UTR;5'UTR;1stExon;1stExon;5'UTR
cg13572309	LMO3;MGST1	12	16758267	16605332	0.000131026	0.180095	1	Female	0.52998	0.271147	0.788814	-0.272214	4.0988	0.67481		cg	LMO3;LMO3	NM_018640;NM_001001395	5'UTR;5'UTR						LMO3;LMO3;LMO3;LMO3;LMO3;LMO3;LMO3;LMO3;LMO3;LMO3;LMO3;LMO3;LMO3;LMO3	ENST00000320122.6;ENST00000535535.1;ENST00000537304.1;ENST00000447609.1;ENST00000540445.1;ENST00000320122.6;ENST00000261169.6;ENST00000537568.1;ENST00000542544.1;ENST00000354662.1;ENST00000441439.2;ENST00000534946.1;ENST00000540848.1;ENST00000541846.1	5'UTR;5'UTR;5'UTR;5'UTR;5'UTR;1stExon;TSS200;3'UTR;5'UTR;5'UTR;5'UTR;5'UTR;5'UTR;5'UTR	LMO3;LMO3;LMO3;LMO3;LMO3;LMO3;LMO3;LMO3;LMO3;LMO3;LMO3;LMO3;LMO3;LMO3;LMO3;LMO3;LMO3;LMO3;LMO3;LMO3;LMO3;LMO3;LMO3;LMO3;LMO3;LMO3;LMO3;LMO3;LMO3;LMO3;LMO3;LMO3;LMO3;MGST1	ENST00000543721.1;ENST00000320122.6;ENST00000539232.1;ENST00000535535.1;ENST00000453727.2;ENST00000537304.1;ENST00000447609.1;ENST00000541764.1;ENST00000540445.1;ENST00000536172.1;ENST00000546281.1;ENST00000537757.1;ENST00000320122.6;ENST00000545436.1;ENST00000261169.6;ENST00000439600.2;ENST00000536509.1;ENST00000332914.6;ENST00000537568.1;ENST00000544276.1;ENST00000544754.1;ENST00000542544.1;ENS…	3'UTR;5'UTR;5'UTR;5'UTR;5'UTR;5'UTR;5'UTR;5'UTR;5'UTR;5'UTR;5'UTR;5'UTR;1stExon;TSS1500;TSS200;TSS1500;3'UTR;3'UTR;3'UTR;3'UTR;5'UTR;5'UTR;5'UTR;5'UTR;5'UTR;5'UTR;5'UTR;5'UTR;5'UTR;5'UTR;5'UTR;5'UTR;5'UTR;5'UTR				TRUE
cg20711639	SEPHS1P6	2	200524189	199659465	0.000131051	0.180095	1	Female	0.531142	0.271737	0.790546	-3.00116	4.09874	0.67466		cg				chr2:200524001-200524204	Island	2:200232257-200232556									chr2:200524025-200524315	3		TRUE
cg09502069	DEGS1	1	224372558	224184855	0.0001308	0.180095	1	Male	-0.392264	-0.583816	-0.200713	0.0990189	-4.09932	0.676157		cg	DEGS1;DEGS1	NM_144780;NM_003676	Body;Body	chr1:224370585-224371755	S_Shore				DEGS1	ENST00000465848.1	5'UTR	DEGS1	ENST00000465848.1	5'UTR				TRUE
cg02344943	EMB	5	49737236	50441401	0.000131598	0.180513	1	Female	1.44702	0.740093	2.15394	-1.87238	4.0975	0.671409		cg	EMB	NM_198449	TSS200	chr5:49736607-49737300	Island	5:49772367-49773231	5:49736312-49737859	Promoter_Associated_Cell_type_specific	EMB;EMB;EMB;EMB	ENST00000508934.1;ENST00000303221.5;ENST00000510295.1;ENST00000506190.1	TSS200;TSS200;TSS200;3'UTR	EMB;EMB;EMB;EMB	ENST00000508934.1;ENST00000303221.5;ENST00000510295.1;ENST00000506190.1	TSS200;TSS200;TSS200;3'UTR	chr5:49736405-49737795	3		TRUE
cg15256373	RFX4;RP11-144F15.1	12	107039512	106645733	0.00013198	0.180704	1	Male	-0.499054	-0.742913	-0.255195	2.4521	-4.09663	0.669147		cg	RFX4;RFX4;LOC100287944	NM_213594;NM_001206691;NR_040246	Body;Body;Body						RFX4	ENST00000539967.2	5'UTR	RFX4;RFX4;RFX4;RFX4;RFX4	ENST00000551640.1;ENST00000549040.1;ENST00000552773.1;ENST00000539967.2;ENST00000536688.1	TSS200;5'UTR;5'UTR;5'UTR;5'UTR
cg23447996	SYK	9	93564603	90802320	0.000132533	0.180834	1	Female	0.604522	0.309037	0.900007	-0.815901	4.09538	0.665887		cg	SYK;SYK;SYK	NR_024156;NM_001135052;NM_003177	Body;5'UTR;5'UTR	chr9:93563775-93564546	S_Shore				SYK;SYK;SYK	ENST00000375751.4;ENST00000375747.1;ENST00000476708.1	5'UTR;5'UTR;5'UTR	SYK;SYK;SYK	ENST00000375754.4;ENST00000375747.1;ENST00000476708.1	5'UTR;5'UTR;5'UTR			TRUE	TRUE
cg03625481		9	110400426	107638144	0.00013297	0.180834	1	Female	0.669309	0.342078	0.99654	-3.19591	4.09439	0.663315		cg				chr9:110399674-110400566	Island	9:109439594-109440378									chr9:110399865-110400595	3
cg16227748	ARMC9	2	232186992	231322279	0.000133048	0.180834	1	Female	0.210395	0.107527	0.313264	1.12739	4.09422	0.662859		cg	ARMC9	NM_025139	Body			2:231895115-231895269			ARMC9	ENST00000483477.1	5'UTR	ARMC9;ARMC9;ARMC9	ENST00000428662.1;ENST00000486787.1;ENST00000483477.1	3'UTR;5'UTR;5'UTR	chr2:232186685-232187015	3		TRUE
cg02613747	SHANK2	11	70682786	70836680	0.000133004	0.180834	1	Male	-0.221006	-0.329059	-0.112952	1.6729	-4.09432	0.663119		cg	SHANK2	NM_012309	Body									SHANK2	ENST00000460048.1	3'UTR	chr11:70682565-70682915	3
cg15867759		6	120727531	120406384	0.000133972	0.181758	1	Female	0.286981	0.146596	0.427366	-0.548607	4.09215	0.657457		cg
cg08291335	FANCG	9	35080808	35080810	0.000135118	0.182397	1	Female	0.673979	0.344078	1.00388	-1.73476	4.0896	0.65081		cg	FANCG	NM_004629	TSS1500	chr9:35079628-35080213	S_Shore				FANCG;FANCG	ENST00000543657.1;ENST00000378643.3	TSS1500;TSS1500	FANCG;FANCG;FANCG;FANCG;FANCG	ENST00000462124.1;ENST00000425676.1;ENST00000543657.1;ENST00000448890.1;ENST00000378643.3	TSS1500;TSS1500;TSS1500;TSS1500;TSS1500
cg04206644	INTS6;INTS6-AS1	13	52026632	51452495	0.000135519	0.182397	1	Female	0.25646	0.1309	0.38202	-4.41532	4.08871	0.648497		cg	INTS6;INTS6;INTS6	NM_001039937;NM_012141;NM_001039938	5'UTR;1stExon;1stExon	chr13:52025691-52027946	Island	13:50923663-50925976	13:52026322-52026774	Promoter_Associated	INTS6;INTS6;INTS6;INTS6;INTS6;INTS6;INTS6;INTS6;INTS6	ENST00000420668.2;ENST00000491723.1;ENST00000311234.4;ENST00000425000.1;ENST00000442263.3;ENST00000398119.2;ENST00000398119.2;ENST00000425000.1;ENST00000491723.1	1stExon;1stExon;1stExon;1stExon;1stExon;ExonBnd;5'UTR;5'UTR;3'UTR	INTS6;INTS6;INTS6;INTS6;INTS6;INTS6;INTS6;INTS6;INTS6;INTS6;INTS6;INTS6;INTS6;INTS6;INTS6;INTS6;INTS6;INTS6	ENST00000478566.1;ENST00000491189.1;ENST00000488009.1;ENST00000486195.1;ENST00000420668.2;ENST00000491723.1;ENST00000469430.1;ENST00000311234.4;ENST00000478566.1;ENST00000425000.1;ENST00000442263.3;ENST00000461515.1;ENST00000398119.2;ENST00000398119.2;ENST00000485178.1;ENST00000483288.1;ENST00000425000.1;ENST00000491723.1	3'UTR;TSS1500;TSS1500;TSS200;1stExon;1stExon;1stExon;1stExon;1stExon;1stExon;1stExon;TSS1500;ExonBnd;5'UTR;5'UTR;5'UTR;5'UTR;3'UTR	chr13:52025340-52026995	3	TRUE	TRUE
cg21518713	KCNMA1;KCNMA1-AS1	10	78662878	76903119	0.000136024	0.182397	1	Female	0.580783	0.296361	0.865205	-2.90644	4.0876	0.6456		cg	KCNMA1-AS1;KCNMA1;KCNMA1;KCNMA1;KCNMA1;KCNMA1;KCNMA1	NR_120655;NM_002247;NM_001161353;NM_001161352;NM_001271519;NM_001014797;NM_001271518	Body;Body;Body;Body;Body;Body;Body						RP11-443A13.2	ENST00000429850.1	5'UTR	RP11-443A13.2	ENST00000429850.1	5'UTR	chr10:78662725-78663075	3
cg03113015	CYP51A1-AS1;LRRD1	7	91808631	92179316	0.000136065	0.182397	1	Female	0.216303	0.110372	0.322233	-1.07062	4.08751	0.64536		cg	CYP51A1-AS1;CYP51A1-AS1	NR_122110;NR_122109	Body;Body	chr7:91808331-91808632	Island	7:91646268-91646873	7:91808056-91809374	Unclassified	LRRD1;LRRD1;LRRD1;CTB-161K23.1;LRRD1;LRRD1	ENST00000422722.1;ENST00000343318.5;ENST00000458448.1;ENST00000453068.1;ENST00000343318.5;ENST00000422722.1	1stExon;1stExon;TSS200;5'UTR;5'UTR;3'UTR	LRRD1;LRRD1;LRRD1;LRRD1;CTB-161K23.1;LRRD1;LRRD1	ENST00000422722.1;ENST00000343318.5;ENST00000437357.1;ENST00000458448.1;ENST00000453068.1;ENST00000343318.5;ENST00000422722.1	1stExon;1stExon;TSS200;TSS200;5'UTR;5'UTR;3'UTR	chr7:91808240-91808655	3
cg01886125	SH3RF3	2	110054030	109437573	0.000135313	0.182397	1	Male	-0.251187	-0.374152	-0.128223	-1.56699	-4.08917	0.649686		cg	SH3RF3	NM_001099289	Body												chr2:110053745-110054190	3		TRUE
cg06503144	KDM4E	11	94757758	95024593	0.000135672	0.182397	1	Male	-0.413684	-0.616236	-0.211132	0.619703	-4.08837	0.647617		cg	KDM4E	NM_001161630	TSS1500						KDM4DL	ENST00000450979.2	TSS1500	KDM4DL	ENST00000450979.2	TSS1500
cg21767693	ZNF540;ZNF571	19	38086052	37595150	0.000136161	0.182397	1	Male	-0.333338	-0.496593	-0.170083	-2.66422	-4.08729	0.64481		cg	ZNF540;ZNF571	NM_152606;NM_016536	5'UTR;TSS1500	chr19:38085148-38085811	S_Shore	19:42776993-42778041	19:38084713-38086275	Promoter_Associated	ZNF540;ZNF571;ZNF571;ZNF571	ENST00000316433.3;ENST00000358744.3;ENST00000328550.2;ENST00000451802.1	5'UTR;TSS1500;TSS1500;TSS1500	ZNF540;ZNF571;ZNF571;ZNF571	ENST00000316433.3;ENST00000358744.3;ENST00000328550.2;ENST00000451802.1	5'UTR;TSS1500;TSS1500;TSS1500	chr19:38085880-38086315	3		TRUE
cg15814504		5	50694985	51399150	0.000136753	0.182855	1	Female	0.801781	0.408977	1.19458	-3.31175	4.086	0.641426		cg				chr5:50694984-50695352	Island	5:50730490-50731264									chr5:50694920-50695410	3		TRUE
cg04600092	RP11-1220K2.2	7	141811315	142111514	0.000137237	0.182855	1	Female	0.400539	0.204258	0.596819	-2.47683	4.08494	0.638666		cg	LOC93432	NR_003715	TSS1500						RP11-1220K2.2	ENST00000550469.2	TSS1500	RP11-1220K2.2	ENST00000550469.2	TSS1500	chr7:141811300-141811575	3		TRUE
cg02318784	TVP23BP1	15	27213174	26968026	0.000137278	0.182855	1	Female	0.395991	0.201935	0.590047	-1.84108	4.08485	0.638434		cg				chr15:27212902-27213396	Island	15:24795649-24796118									chr15:27212825-27213435	3		TRUE
cg24127861	REC8	14	24640947	24171737	0.000137661	0.182855	1	Female	0.284821	0.145215	0.424426	-1.77026	4.08401	0.636262		cg	REC8;REC8	NM_005132;NM_001048205	TSS1500;TSS1500	chr14:24641053-24642220	N_Shore	14:23710662-23712048	14:24640738-24641574	Promoter_Associated	REC8;REC8;REC8	ENST00000559919.1;ENST00000311457.3;ENST00000447460.2	TSS1500;TSS200;TSS200	REC8;REC8;REC8;REC8;REC8;REC8;REC8;REC8	ENST00000557806.1;ENST00000559919.1;ENST00000557979.1;ENST00000560032.1;ENST00000311457.3;ENST00000447460.2;ENST00000560501.1;ENST00000558782.1	TSS1500;TSS1500;TSS1500;TSS1500;TSS200;TSS200;TSS1500;TSS1500	chr14:24640800-24641355	3		TRUE
cg23328253	PPP2R2C	4	6485656	6483928	0.000137733	0.182855	1	Female	0.604782	0.308336	0.901228	-0.339131	4.08386	0.635855		cg	PPP2R2C;PPP2R2C	NM_001206995;NM_001206994	Body;Body						PPP2R2C	ENST00000314348.8	3'UTR	PPP2R2C	ENST00000314348.8	3'UTR
cg01074657	GIPC2	1	78511466	78045781	0.0001387	0.183216	1	Female	0.348536	0.177606	0.519465	-0.903775	4.08176	0.630392		cg	GIPC2	NM_017655	TSS200	chr1:78511577-78512161	N_Shore	1:78283878-78284077	1:78511202-78512206	Unclassified	GIPC2;GIPC2	ENST00000370759.3;ENST00000476882.1	TSS200;5'UTR	GIPC2;GIPC2	ENST00000370759.3;ENST00000476882.1	TSS200;5'UTR	chr1:78510325-78512695	3		TRUE
cg10569606	KCNA1	12	5019004	4909837	0.000139598	0.183216	1	Female	0.252504	0.128612	0.376397	-1.69878	4.07983	0.625356		cg	KCNA1	NM_000217	TSS200	chr12:5018585-5021171	Island	12:4888350-4890472			KCNA1;KCNA1	ENST00000543874.2;ENST00000382545.3	TSS1500;TSS200	KCNA1;KCNA1;KCNA1	ENST00000541095.1;ENST00000543874.2;ENST00000382545.3	TSS1500;TSS1500;TSS200	chr12:5018565-5019435	3		TRUE
cg04731926	LSR	19	35758185	35267281	0.000139759	0.183216	1	Female	0.227793	0.116016	0.33957	-1.69573	4.07948	0.624456		cg	LSR;LSR;LSR	NM_205834;NM_015925;NM_205835	Body;Body;Body	chr19:35758201-35759670	N_Shore	19:40449877-40450535									chr19:35757725-35759675	3		TRUE
cg08471449	NCKAP5;NCKAP5-IT1	2	134192476	133434904	0.000140128	0.183216	1	Female	0.358922	0.182766	0.535079	1.87226	4.07869	0.622399		cg	MIR7853;NCKAP5;NCKAP5	NR_107007;NM_207363;NM_207481	Body;Body;Body						NCKAP5-IT1	ENST00000416437.1	TSS1500	NCKAP5-IT1	ENST00000416437.1	TSS1500
cg16218204	CDK5;SLC4A2	7	150755571	151058483	0.000140223	0.183216	1	Female	0.222362	0.113223	0.331501	-2.97778	4.07849	0.621873		cg	CDK5;CDK5;SLC4A2	NM_004935;NM_001164410;NM_003040	TSS1500;TSS1500;TSS1500	chr7:150756391-150756659	N_Shore	7:150385380-150386603	7:150754717-150755666	Promoter_Associated	CDK5;CDK5;CDK5;SLC4A2;SLC4A2;SLC4A2;SLC4A2;SLC4A2	ENST00000485972.1;ENST00000485972.1;ENST00000297518.4;ENST00000413384.2;ENST00000466368.1;ENST00000466368.1;ENST00000485713.1;ENST00000485713.1	1stExon;5'UTR;TSS1500;TSS1500;1stExon;5'UTR;1stExon;5'UTR	SLC4A2;CDK5;CDK5;CDK5;CDK5;SLC4A2;SLC4A2;CDK5;SLC4A2;SLC4A2;SLC4A2;SLC4A2	ENST00000483786.1;ENST00000485972.1;ENST00000485972.1;ENST00000487703.1;ENST00000297518.4;ENST00000413384.2;ENST00000494125.1;ENST00000469108.1;ENST00000466368.1;ENST00000466368.1;ENST00000485713.1;ENST00000485713.1	5'UTR;1stExon;5'UTR;TSS1500;TSS1500;TSS1500;TSS1500;TSS1500;1stExon;5'UTR;1stExon;5'UTR	chr7:150755420-150755655	3		TRUE
cg11112979		16	66260403	66226499	0.000138355	0.183216	1	Male	-0.26437	-0.394	-0.134741	-0.365812	-4.08251	0.632334		cg															chr16:66260025-66260475	3
cg04594613	CDH18	5	19838947	19838837	0.000138969	0.183216	1	Male	-0.507428	-0.756318	-0.258539	1.44794	-4.08118	0.62888		cg	CDH18;CDH18;CDH18;CDH18	NM_004934;NM_001291956;NM_001167667;NM_001291957	Body;Body;Body;Body									CDH18	ENST00000515257.1	TSS200
cg08093055	MIR1-1HG;MIR1-1HG-AS1	20	61147604	62550396	0.000139264	0.183216	1	Male	-0.429549	-0.640273	-0.218826	-2.04563	-4.08054	0.627225		cg	C20orf166;C20orf200	NM_178463;NM_152757	TSS200;5'UTR	chr20:61147457-61147787	Island	20:60557795-60559482			C20orf166;C20orf166-AS1;C20orf166-AS1;C20orf166-AS1	ENST00000370524.2;ENST00000412495.1;ENST00000475015.1;ENST00000436101.1	TSS200;3'UTR;3'UTR;3'UTR	C20orf166;C20orf166-AS1;C20orf166-AS1;C20orf166-AS1	ENST00000370524.2;ENST00000412495.1;ENST00000475015.1;ENST00000436101.1	TSS200;3'UTR;3'UTR;3'UTR	chr20:61147225-61148515	3		TRUE
cg20645466		16	87079011	87045404	0.000139704	0.183216	1	Male	-0.446478	-0.665557	-0.227399	-0.374616	-4.0796	0.624763		cg															chr16:87079005-87079315	3
cg03718773	EFNA5	5	106941252	107605550	0.000141228	0.184207	1	Female	0.34176	0.173931	0.50959	0.178971	4.07635	0.616297		cg	EFNA5	NM_001962	Body									EFNA5	ENST00000504941.1	3'UTR				TRUE
cg10105259	NIPA1	15	23049020	22824046	0.000141768	0.184587	1	Male	-0.569869	-0.849795	-0.289943	3.93865	-4.0752	0.61332		cg	NIPA1;NIPA1	NM_001142275;NM_144599	Body;Body			15:20600404-20600723						NIPA1	ENST00000559448.1	3'UTR				TRUE
cg03122917	COL6A5	3	130073646	130354802	0.000143109	0.18507	1	Female	0.448924	0.228254	0.669593	1.63902	4.07238	0.605975		cg	COL6A5;COL6A5;COL6A5	NM_153264;NM_001278298;NR_022012	5'UTR;5'UTR;Body						COL6A5	ENST00000265379.6	5'UTR	COL6A5	ENST00000312481.7	5'UTR
cg15017067	FAM184B	4	17643749	17642125	0.000143375	0.18507	1	Female	0.184789	0.0939434	0.275635	-0.431148	4.07182	0.604524		cg	FAM184B	NM_015688	Body			4:17252747-17252926									chr4:17643340-17644455	3		TRUE
cg19697911	OTOS	2	241080057	240140639	0.000143029	0.18507	1	Male	-0.216005	-0.322178	-0.109832	-0.955966	-4.07255	0.606413		cg	OTOS;OTOS	NM_148961;NM_148961	5'UTR;1stExon						OTOS;OTOS;OTOS	ENST00000319460.1;ENST00000391989.2;ENST00000319460.1	5'UTR;5'UTR;1stExon	OTOS;OTOS;OTOS	ENST00000319460.1;ENST00000391989.2;ENST00000319460.1	5'UTR;5'UTR;1stExon				TRUE
cg24001611	ZFR2	19	3804563	3804564	0.00014305	0.18507	1	Male	-0.193439	-0.288521	-0.0983565	0.585462	-4.0725	0.606298		cg	ZFR2	NM_015174	3'UTR	chr19:3805859-3806172	N_Shore				ZFR2	ENST00000262961.3	3'UTR	ZFR2	ENST00000262961.3	3'UTR	chr19:3804540-3804735	3		TRUE
cg16805483	GREB1	2	11753053	11612926	0.000143471	0.18507	1	Male	-0.47663	-0.710961	-0.242298	0.737283	-4.07162	0.604005		cg	GREB1	NM_014668	Body	chr2:11750766-11751072	S_Shore							GREB1	ENST00000472040.1	5'UTR	chr2:11752985-11753315	3
cg15114474		11	69451412	69636643	0.000143633	0.18507	1	Male	-0.621612	-0.927249	-0.315975	-4.46331	-4.07128	0.603122		cg				chr11:69451136-69458596	Island	11:69160318-69162593									chr11:69451065-69451995	3		TRUE
cg00098799	IGF1R	15	99409360	98866130	0.000145858	0.186046	1	Female	0.484251	0.245882	0.72262	0.0471923	4.06667	0.591125	mat	cg	IGF1R	NM_000875	Body			15:97226883-97227030	15:99408462-99409708	Promoter_Associated_Cell_type_specific				IGF1R;IGF1R;IGF1R;IGF1R	ENST00000560186.1;ENST00000560277.1;ENST00000559925.1;ENST00000557938.1	5'UTR;5'UTR;5'UTR;5'UTR	chr15:99408900-99409555	3		TRUE
cg02167438	PAK5	20	9819697	9839048	0.000146282	0.186046	1	Female	0.412836	0.209577	0.616094	-2.38418	4.0658	0.588862		cg	PAK7;PAK7	NM_177990;NM_020341	TSS200;TSS200	chr20:9819271-9819861	Island	20:9766830-9767806			PAK7;PAK7;PAK7;PAK7	ENST00000353224.5;ENST00000378423.1;ENST00000439520.2;ENST00000378429.3	TSS200;TSS1500;TSS200;TSS200	PAK7;PAK7;PAK7;PAK7	ENST00000353224.5;ENST00000378423.1;ENST00000439520.2;ENST00000378429.3	TSS200;TSS1500;TSS200;TSS200	chr20:9819165-9819975	3		TRUE
cg23192059	GABRB1	4	47034428	47032410	0.000146694	0.186046	1	Female	0.789733	0.400829	1.17864	-1.22238	4.06496	0.586668		cg	GABRB1	NM_000812	Body	chr4:47034427-47034940	Island	4:46729185-46729697	4:47034377-47035526	Unclassified	GABRB1;GABRB1	ENST00000295454.3;ENST00000509366.1	ExonBnd;5'UTR	GABRB1;GABRB1;GABRB1	ENST00000381582.3;ENST00000513567.1;ENST00000509366.1	5'UTR;ExonBnd;5'UTR				TRUE
cg18126442	AC009501.4;OTX1	2	63275868	63048732	0.000146819	0.186046	1	Female	0.437946	0.222266	0.653626	0.344275	4.0647	0.585999		cg	LOC100132215	NR_027069	TSS1500	chr2:63274475-63279430	Island	2:63129041-63129551	2:63275260-63276144	Unclassified_Cell_type_specific	AC009501.4;OTX1;AC009501.4;AC009501.4	ENST00000429952.1;ENST00000366671.3;ENST00000437346.1;ENST00000413549.1	TSS1500;TSS1500;TSS200;TSS1500	AC009501.4;OTX1;AC009501.4;AC009501.4	ENST00000429952.1;ENST00000366671.3;ENST00000437346.1;ENST00000413549.1	TSS1500;TSS1500;TSS200;TSS1500	chr2:63274480-63276255	3		TRUE
cg27551895		10	118935341	117175829	0.000146935	0.186046	1	Female	0.33718	0.171115	0.503244	-1.54431	4.06446	0.585387		cg				chr10:118934734-118935180	S_Shore	10:118924725-118925368	10:118933925-118935830	Unclassified							chr10:118934705-118935475	3		TRUE
cg14747453		1	40063592	39597919	0.000147124	0.186046	1	Female	0.299645	0.152053	0.447237	0.896151	4.06408	0.584384		cg															chr1:40063300-40063595	3
cg08668247	CSMD1	8	3009580	3152057	0.000144719	0.186046	1	Male	-0.806659	-1.2035	-0.409817	-0.153705	-4.06902	0.597245		cg	CSMD1	NM_033225	Body						CSMD1	ENST00000523387.1	3'UTR	CSMD1;CSMD1;CSMD1	ENST00000523387.1;ENST00000520451.1;ENST00000523488.1	3'UTR;3'UTR;3'UTR
cg05408698	SYK	9	93572467	90810184	0.000146109	0.186046	1	Male	-0.42456	-0.633573	-0.215547	1.97497	-4.06615	0.589784		cg	SYK;SYK;SYK	NM_003177;NM_001135052;NM_001174168	5'UTR;5'UTR;5'UTR						SYK;SYK;SYK	ENST00000375751.4;ENST00000375747.1;ENST00000476708.1	5'UTR;5'UTR;5'UTR	SYK;SYK;SYK	ENST00000375754.4;ENST00000375747.1;ENST00000476708.1	5'UTR;5'UTR;5'UTR	chr9:93572365-93572635	3
cg01781725	RP11-161M6.3	16	1047460	997459	0.00014666	0.186046	1	Male	-0.465191	-0.69427	-0.236112	-1.36972	-4.06502	0.586847		cg				chr16:1047494-1048070	N_Shore				RP11-161M6.3	ENST00000565401.1	3'UTR	RP11-161M6.3	ENST00000565401.1	3'UTR				TRUE
cg22331699	CSMD1	8	2808485	2950962	0.000146935	0.186046	1	Male	-0.737993	-1.10146	-0.374524	0.430686	-4.06446	0.585385		cg	CSMD1	NM_033225	Body
cg16378520	FAM20C	7	201781	201780	0.000147188	0.186046	1	Male	-0.423353	-0.631885	-0.214821	0.70985	-4.06395	0.584043		cg	FAM20C	NM_020223	Body			7:296864-296929						FAM20C	ENST00000477004.1	5'UTR				TRUE
cg22083073		13	85468980	84894844	0.000147393	0.186046	1	Male	-0.717764	-1.07135	-0.364177	2.10934	-4.06353	0.582957		cg						13:84366783-84367034									chr13:85468880-85469155	3		TRUE
cg21248196	PSMA8	18	23714084	26134119	0.000148453	0.186659	1	Female	0.592412	0.300422	0.884402	1.10927	4.06138	0.577366		cg	PSMA8;PSMA8;PSMA8	NM_001025096;NM_001025097;NM_144662	Body;Body;Body	chr18:23713728-23713953	S_Shore		18:23713712-23714394	Unclassified_Cell_type_specific	PSMA8	ENST00000538664.1	5'UTR	PSMA8	ENST00000538664.1	5'UTR				TRUE
cg00668144	TACC3	4	1728149	1726421	0.000149017	0.186659	1	Female	0.274205	0.139016	0.409394	-3.97528	4.06024	0.574404		cg	TACC3	NM_006342	Body				4:1727886-1728509	Promoter_Associated				TACC3;TACC3	ENST00000467746.1;ENST00000484651.1	3'UTR;5'UTR	chr4:1728040-1728270	3
cg07570075	ADRA1B	5	159343275	159916267	0.000149299	0.186659	1	Female	0.407706	0.20667	0.608743	-3.60211	4.05967	0.57293		cg	ADRA1B	NM_000679	TSS1500	chr5:159343215-159343574	Island	5:159275726-159277085			ADRA1B	ENST00000306675.3	TSS1500	ADRA1B	ENST00000306675.3	TSS1500				TRUE
cg16822939	MATN4	20	43922174	45293533	0.000149387	0.186659	1	Female	0.343838	0.174287	0.513389	-1.29572	4.05949	0.572473		cg	MATN4;MATN4;MATN4	NM_030592;NM_003833;NM_030590	3'UTR;3'UTR;3'UTR	chr20:43921949-43922642	Island	20:43355572-43356029	20:43921750-43923312	Unclassified	MATN4;MATN4;MATN4	ENST00000372754.1;ENST00000342716.4;ENST00000537548.1	3'UTR;3'UTR;3'UTR	MATN4;MATN4;MATN4	ENST00000372754.1;ENST00000342716.4;ENST00000537548.1	3'UTR;3'UTR;3'UTR	chr20:43922120-43922690	3		TRUE
cg04100243	WDR48	3	39093194	39051702	0.0001494	0.186659	1	Female	0.37006	0.187577	0.552542	-4.04403	4.05947	0.572403		cg	WDR48;WDR48;WDR48	NM_020839;NM_001303403;NM_001303402	TSS1500;TSS1500;TSS1500	chr3:39093469-39094025	N_Shore		3:39092908-39094361	Promoter_Associated	WDR48;WDR48	ENST00000302313.5;ENST00000418020.1	TSS1500;TSS1500	WDR48;WDR48;WDR48;WDR48;WDR48;WDR48	ENST00000441361.1;ENST00000302313.5;ENST00000423296.2;ENST00000418020.1;ENST00000433841.2;ENST00000420940.2	TSS1500;TSS1500;TSS1500;TSS1500;TSS1500;TSS1500	chr3:39093105-39093275	3
cg13044693	PNPLA3;RP4-796I17.5;SAMM50	22	44352251	43956370	0.000149843	0.186659	1	Female	0.188316	0.0954343	0.281199	-1.30195	4.05858	0.570091		cg	SAMM50	NM_015380	Body	chr22:44350902-44351662	S_Shore				SAMM50;SAMM50	ENST00000493161.1;ENST00000396202.3	5'UTR;5'UTR	PNPLA3;SAMM50;SAMM50	ENST00000406117.2;ENST00000493161.1;ENST00000396202.3	3'UTR;5'UTR;5'UTR
cg06053528	AL355388.1;MEX3A	1	156047061	156077269	0.000149887	0.186659	1	Female	0.675818	0.342481	1.00915	-0.808547	4.05849	0.569862		cg	MEX3A	NM_001093725	Body	chr1:156046343-156047384	Island	1:154313033-154313997			MEX3A;AL355388.1	ENST00000442784.1;ENST00000410679.1	3'UTR;TSS200	MEX3A;AL355388.1	ENST00000442784.1;ENST00000410679.1	3'UTR;TSS200
cg20834081	GPC6;GPC6-AS1	13	94810053	94157798	0.000149639	0.186659	1	Male	-0.340104	-0.507834	-0.172373	-1.9996	-4.05899	0.571156		cg	GPC6-AS1;GPC6	NR_046535;NM_005708	Body;Body						GPC6-AS1	ENST00000436329.1	3'UTR	GPC6-AS1	ENST00000436329.1	3'UTR
cg14258680	DLGAP2	8	751945	801944	0.000150279	0.186834	1	Male	-0.273705	-0.408732	-0.138678	1.56903	-4.0577	0.567825		cg	ERICH1-AS1	NR_073397	Body	chr8:748280-748544	S_Shelf							CTD-3212A4.1	ENST00000522092.1	5'UTR	chr8:751685-752295	3
cg11261698	HOXD-AS2;HOXD8	2	176995079	176130350	0.000151343	0.187843	1	Male	-0.543331	-0.811513	-0.275149	-4.84906	-4.05558	0.562319		cg	HOXD8;HOXD8;HOXD8;HOXD8;HOXD8	NM_001199747;NM_001199746;NM_019558;NM_001199746;NM_019558	5'UTR;5'UTR;5'UTR;1stExon;1stExon	chr2:176993479-176995557	Island	2:176702177-176703901	2:176994187-176995706	Unclassified_Cell_type_specific	HOXD8;HOXD8;HOXD8;HOXD8;AC009336.1;HOXD8;HOXD8;HOXD8;HOXD8;HOXD-AS2	ENST00000429017.1;ENST00000313173.4;ENST00000313173.4;ENST00000544999.1;ENST00000313266.2;ENST00000450510.2;ENST00000544999.1;ENST00000548663.1;ENST00000548663.1;ENST00000440016.2	5'UTR;5'UTR;1stExon;5'UTR;TSS1500;TSS200;ExonBnd;5'UTR;1stExon;3'UTR	HOXD8;HOXD8;HOXD8;HOXD8;AC009336.1;HOXD8;HOXD8;HOXD8;HOXD8;HOXD-AS2	ENST00000429017.1;ENST00000313173.4;ENST00000313173.4;ENST00000544999.1;ENST00000313266.2;ENST00000450510.2;ENST00000544999.1;ENST00000548663.1;ENST00000548663.1;ENST00000440016.2	5'UTR;5'UTR;1stExon;5'UTR;TSS1500;TSS200;ExonBnd;5'UTR;1stExon;3'UTR	chr2:176992820-176995870	3
cg18270926	PABPC4L	4	135123103	134201947	0.000151794	0.188021	1	Female	0.358442	0.181481	0.535404	-3.05677	4.05469	0.559996		cg	PABPC4L	NM_001114734	TSS1500						PABPC4L	ENST00000529122.1	TSS1500	PABPC4L	ENST00000529122.1	TSS1500	chr4:135122685-135123295	3		TRUE
cg24714905	ZIC2	13	100637241	99984986	0.000152499	0.188021	1	Female	1.21874	0.616844	1.82063	-0.99077	4.0533	0.556384		cg	ZIC2	NM_007129	Body	chr13:100637112-100637472	Island	13:99434976-99435994	13:100636265-100637667	Unclassified_Cell_type_specific	ZIC2;ZIC2	ENST00000477213.1;ENST00000477213.1	1stExon;5'UTR	ZIC2;ZIC2;ZIC2;ZIC2;ZIC2	ENST00000481565.1;ENST00000490085.1;ENST00000468291.1;ENST00000477213.1;ENST00000477213.1	TSS1500;5'UTR;5'UTR;1stExon;5'UTR	chr13:100636720-100638055	3		TRUE
cg12033248	KCNU1	8	36763165	36905646	0.000152378	0.188021	1	Male	-0.447132	-0.667942	-0.226322	-0.415302	-4.05354	0.557004		cg	KCNU1	NM_001031836	Body															TRUE
cg00869930		6	156904035	156582900	0.000152416	0.188021	1	Male	-0.578435	-0.864093	-0.292777	0.719848	-4.05346	0.556808		cg															chr6:156903645-156904115	3
cg21356613	AC104389.28;HBE1;HBG2;OR51M1	11	5409870	5388639	0.000153487	0.188926	1	Female	0.498734	0.252308	0.74516	-2.24877	4.05136	0.551344		cg	OR51M1;OR51B5;OR51B5	NM_001004756;NR_038321;NM_001005567	TSS1500;Body;5'UTR						OR51M1;HBG2;HBE1;AC104389.28	ENST00000328611.3;ENST00000380259.2;ENST00000380237.1;ENST00000415970.1	TSS1500;5'UTR;5'UTR;3'UTR	OR51M1;HBG2;HBE1;HBE1;AC104389.28;AC104389.28;AC104389.28;AC104389.28	ENST00000328611.3;ENST00000380259.2;ENST00000380237.1;ENST00000396895.1;ENST00000420465.1;ENST00000415970.1;ENST00000420726.1;ENST00000418729.1	TSS1500;5'UTR;5'UTR;5'UTR;3'UTR;3'UTR;3'UTR;3'UTR
cg16364145	FOXA1;TTC6	14	38064920	37595714	0.000154923	0.190366	1	Female	0.588158	0.297346	0.878969	-1.71489	4.04855	0.544078		cg	TTC6;TTC6;FOXA1	NM_001310135;NM_001310135;NM_004496	1stExon;5'UTR;TSS1500	chr14:38063663-38065665	Island	14:37133439-37134763			FOXA1;FOXA1;FOXA1	ENST00000540786.1;ENST00000545425.2;ENST00000250448.2	5'UTR;TSS1500;TSS1500	FOXA1;FOXA1;FOXA1;FOXA1;FOXA1;FOXA1;TTC6	ENST00000540786.1;ENST00000545425.2;ENST00000557418.1;ENST00000554607.1;ENST00000250448.2;ENST00000553751.1;ENST00000556845.1	5'UTR;TSS1500;3'UTR;TSS1500;TSS1500;TSS1500;TSS200	chr14:38064045-38065615	3
cg12920180	COCH	14	31344444	30875237	0.000155169	0.190366	1	Female	0.938048	0.47418	1.40192	-3.8606	4.04808	0.542839		cg	COCH;COCH	NM_001135058;NM_004086	Body;Body	chr14:31343355-31344757	Island	14:30412895-30414631	14:31343023-31344557	Unclassified	COCH	ENST00000542225.1	5'UTR	COCH	ENST00000542225.1	5'UTR	chr14:31343325-31345155	3		TRUE
cg18727645	LPP	3	187951242	188233453	0.000155786	0.190808	1	Male	-0.418093	-0.624902	-0.211284	2.40437	-4.04688	0.539744		cg	LPP;LPP;LPP	NM_001167672;NM_005578;NM_001167671	5'UTR;5'UTR;5'UTR						LPP;LPP;LPP	ENST00000448637.1;ENST00000312675.4;ENST00000543006.1	5'UTR;5'UTR;5'UTR	LPP;LPP;LPP;LPP;LPP;LPP;LPP;LPP;LPP;LPP	ENST00000448637.1;ENST00000416784.1;ENST00000430340.1;ENST00000414139.1;ENST00000454789.1;ENST00000426274.1;ENST00000420410.1;ENST00000443217.1;ENST00000312675.4;ENST00000543006.1	5'UTR;5'UTR;5'UTR;5'UTR;5'UTR;5'UTR;5'UTR;5'UTR;5'UTR;5'UTR	chr3:187951140-187951475	3
cg17959448	LMO2	11	33891799	33870252	0.000158952	0.194099	1	Female	0.420238	0.212056	0.628419	-2.16489	4.04083	0.524044		cg	LMO2;LMO2;LMO2	NM_001142315;NM_001142316;NM_005574	TSS1500;TSS1500;5'UTR	chr11:33890357-33891495	S_Shore	11:33848286-33848417	11:33890415-33891804	Promoter_Associated	LMO2;LMO2;LMO2	ENST00000493667.1;ENST00000395833.3;ENST00000257818.2	3'UTR;TSS1500;5'UTR	LMO2;LMO2;LMO2;LMO2;LMO2;LMO2	ENST00000465614.1;ENST00000493667.1;ENST00000411482.1;ENST00000395833.3;ENST00000465614.1;ENST00000257818.2	3'UTR;3'UTR;TSS1500;TSS1500;1stExon;5'UTR	chr11:33890285-33892295	3		TRUE
cg20702527	HDAC4	2	240086087	239164390	0.000158994	0.194099	1	Male	-0.286613	-0.428601	-0.144625	2.01111	-4.04075	0.523834		cg	HDAC4	NM_006037	Body			2:239750911-239751146	2:240085366-240086648	Promoter_Associated_Cell_type_specific				HDAC4;HDAC4;HDAC4	ENST00000463007.1;ENST00000493582.1;ENST00000535493.1	3'UTR;3'UTR;3'UTR	chr2:240085940-240086175	3		TRUE
cg20234684	USF1	1	161016088	161046297	0.000160337	0.194367	1	Female	0.389719	0.196531	0.582907	-4.80316	4.03822	0.517275		cg	USF1;USF1;USF1	NM_001276373;NM_207005;NM_007122	TSS1500;TSS1500;TSS1500			1:159282653-159282713	1:161016059-161016106	Promoter_Associated	USF1;USF1;USF1	ENST00000368020.1;ENST00000435396.1;ENST00000368021.3	TSS1500;TSS1500;TSS1500	USF1;USF1;USF1;USF1;USF1;USF1;USF1;USF1	ENST00000368020.1;ENST00000534633.1;ENST00000491629.1;ENST00000496363.1;ENST00000529476.1;ENST00000473969.2;ENST00000435396.1;ENST00000368021.3	TSS1500;TSS1500;TSS1500;TSS1500;TSS1500;TSS1500;TSS1500;TSS1500	chr1:161014300-161016375	3
cg25812921		4	188402167	187481012	0.000159854	0.194367	1	Male	-0.607703	-0.90888	-0.306526	0.138673	-4.03912	0.519625		cg	LOC339975	NR_038931	Body												chr4:188402020-188402255	3
cg26762418	GPR149	3	154147953	154430163	0.000159896	0.194367	1	Male	-0.236941	-0.354371	-0.119511	-2.17644	-4.03905	0.519422		cg	GPR149	NM_001038705	TSS1500	chr3:154146347-154146965	S_Shore				GPR149	ENST00000389740.2	TSS1500	GPR149	ENST00000389740.2	TSS1500	chr3:154147780-154148155	3
cg06068039	GRM4	6	34031208	34063430	0.000160375	0.194367	1	Male	-0.417273	-0.624123	-0.210423	-0.365584	-4.03815	0.517089		cg	GRM4	NM_000841	Body						GRM4;GRM4	ENST00000545715.1;ENST00000545715.1	1stExon;5'UTR	GRM4;GRM4	ENST00000545715.1;ENST00000545715.1	1stExon;5'UTR				TRUE
cg21694330		3	96013039	96294194	0.000160522	0.194367	1	Male	-0.546491	-0.817416	-0.275567	0.0138341	-4.03787	0.516375		cg
cg18417901	SHANK2	11	70961765	71250718	0.000161638	0.194777	1	Female	0.300691	0.151545	0.449837	-2.38314	4.03578	0.510966		cg				chr11:70962173-70964161	N_Shore							SHANK2	ENST00000413503.1	5'UTR	chr11:70961685-70961935	3		TRUE
cg14787690		6	121676089	121354942	0.000162569	0.194777	1	Female	0.360978	0.181853	0.540104	-0.196202	4.03405	0.506485		cg
cg20583782		6	95967714	95519837	0.000163165	0.194777	1	Female	0.519523	0.261654	0.777393	-0.28876	4.03295	0.503631		cg															chr6:95967280-95967795	3
cg12271966	LINC01521;PATZ1	22	31742955	31346968	0.000163217	0.194777	1	Female	0.22802	0.114838	0.341202	-3.60055	4.03285	0.503379		cg	PATZ1;PATZ1;PATZ1;PATZ1	NM_032052;NM_032051;NM_014323;NM_032050	TSS1500;TSS1500;TSS1500;TSS1500	chr22:31741045-31743707	Island	22:30070979-30073727	22:31742336-31743043	Promoter_Associated	PATZ1;PATZ1;AC005003.1;AC005003.1	ENST00000215919.3;ENST00000266269.5;ENST00000504184.2;ENST00000504184.2	TSS1500;TSS1500;5'UTR;1stExon	PATZ1;PATZ1;AC005003.1;AC005003.1	ENST00000215919.3;ENST00000266269.5;ENST00000504184.2;ENST00000504184.2	TSS1500;TSS1500;5'UTR;1stExon	chr22:31742565-31743175	3		TRUE
cg25091323		13	106691473	106039123	0.000161139	0.194777	1	Male	-0.352907	-0.527912	-0.177902	1.64756	-4.03671	0.513379		cg
cg09075307	EP400	12	132547245	132062699	0.000161799	0.194777	1	Male	-0.173455	-0.259496	-0.0874132	2.51359	-4.03548	0.510192		cg	EP400	NM_015409	Body			12:131113195-131113267			EP400	ENST00000389561.2	ExonBnd	EP400	ENST00000389561.2	ExonBnd				TRUE
cg01786096		19	30623562	30132654	0.000162327	0.194777	1	Male	-0.216553	-0.323999	-0.109106	1.30597	-4.0345	0.507649		cg
cg15809032	WDR11-AS1	10	122536908	120777395	0.00016266	0.194777	1	Male	-0.437058	-0.653945	-0.220171	1.47043	-4.03388	0.506047		cg	WDR11-AS1;MIR5694	NR_033850;NR_049879	Body;Body						RP11-323P17.1	ENST00000456120.1	TSS1500	RP11-323P17.1;RP11-323P17.1	ENST00000456120.1;ENST00000451706.1	TSS1500;3'UTR
cg25137715	LINC00298;LINC00299	2	8301539	8161408	0.000162895	0.194777	1	Male	-0.350963	-0.525144	-0.176781	1.66018	-4.03345	0.504922		cg						2:8218899-8218991			AC007464.1;LINC00299	ENST00000456681.1;ENST00000430192.1	3'UTR;3'UTR	AC007464.1;LINC00299	ENST00000456681.1;ENST00000430192.1	3'UTR;3'UTR				TRUE
cg11730618	RAB7A	3	128444529	128725685	0.000164613	0.196127	1	Male	-0.497865	-0.745147	-0.250582	1.27705	-4.03029	0.496738		cg	RAB7A	NM_004637	TSS1500	chr3:128444900-128445650	N_Shore		3:128444313-128446047	Unclassified	RAB7A;RAB7A	ENST00000265062.3;ENST00000482525.1	TSS1500;TSS1500	RAB7A;RAB7A;RAB7A	ENST00000265062.3;ENST00000482525.1;ENST00000491681.1	TSS1500;TSS1500;TSS1500	chr3:128444485-128444710	3
cg00577578	GBAP1	1	155197692	155227900	0.000165776	0.197124	1	Female	0.300391	0.151113	0.44967	-0.600041	4.02816	0.491242		cg	GBAP1	NR_002188	TSS1500	chr1:155197116-155197534	S_Shore		1:155196296-155197926	Promoter_Associated				GBAP1	ENST00000368374.1	TSS1500	chr1:155197620-155198090	3		TRUE
cg20318748	NANP;ZNF337-AS1	20	25605178	25624541	0.00016598	0.197124	1	Female	0.320372	0.161149	0.479595	-1.22141	4.02779	0.490284		cg	NANP	NM_152667	TSS1500	chr20:25603815-25605187	Island	20:25551793-25553394			NANP;RP4-694B14.5;RP4-694B14.5;RP4-694B14.5;RP4-694B14.5;RP4-694B14.5	ENST00000304788.3;ENST00000414393.1;ENST00000455791.1;ENST00000439498.1;ENST00000428254.1;ENST00000420803.1	TSS1500;5'UTR;5'UTR;5'UTR;5'UTR;5'UTR	NANP;RP4-694B14.5;RP4-694B14.5;RP4-694B14.5;RP4-694B14.5;RP4-694B14.5	ENST00000304788.3;ENST00000414393.1;ENST00000455791.1;ENST00000439498.1;ENST00000428254.1;ENST00000420803.1	TSS1500;5'UTR;5'UTR;5'UTR;5'UTR;5'UTR	chr20:25604905-25605455	3	TRUE	TRUE
cg04984039		7	54901239	54833545	0.000166837	0.197708	1	Female	0.388094	0.19514	0.581049	0.441223	4.02624	0.486267		cg				chr7:54900736-54901261	Island	7:54868309-54868751									chr7:54900680-54901295	3		TRUE
cg23123165		7	54901015	54833321	0.000167003	0.197708	1	Female	0.467815	0.235207	0.700423	1.10544	4.02594	0.485488		cg				chr7:54900736-54901261	Island	7:54868309-54868751									chr7:54900680-54901295	3		TRUE
cg07160163	SYK	9	93563778	90801495	0.000168201	0.198179	1	Female	0.619402	0.311257	0.927547	-3.16687	4.02379	0.479913		cg	SYK;SYK;SYK	NM_001135052;NR_024156;NM_003177	TSS1500;TSS1500;TSS1500	chr9:93563775-93564546	Island	9:92603597-92604367			SYK;SYK;SYK	ENST00000375751.4;ENST00000375747.1;ENST00000476708.1	TSS1500;TSS1500;TSS1500	SYK;SYK;SYK	ENST00000375754.4;ENST00000375747.1;ENST00000476708.1	TSS1500;TSS1500;TSS1500	chr9:93563500-93564290	3	TRUE	TRUE
cg07824824	CIDEA	18	12254976	12254976	0.000167973	0.198179	1	Male	-0.21538	-0.322518	-0.108242	1.30318	-4.02419	0.480968		cg	CIDEA;CIDEA	NM_001279;NM_198289	Body;Body	chr18:12254147-12255089	Island	18:12243567-12245089			CIDEA	ENST00000521296.1	5'UTR	CIDEA;CIDEA	ENST00000521296.1;ENST00000520620.1	5'UTR;5'UTR				TRUE
cg09662201	RP11-624L4.1	15	39371335	39079133	0.000168077	0.198179	1	Male	-0.354428	-0.530741	-0.178114	2.13381	-4.02401	0.480485		cg									RP11-624L4.1	ENST00000560197.1	3'UTR	RP11-624L4.1;RP11-624L4.1;RP11-624L4.1;RP11-624L4.1	ENST00000560197.1;ENST00000561058.1;ENST00000560484.1;ENST00000558209.1	3'UTR;3'UTR;3'UTR;3'UTR				TRUE
cg10897746	LINC01209;RP11-644C3.1	3	176534885	176817096	0.000169858	0.199599	1	Female	0.285573	0.143399	0.427747	1.86167	4.02083	0.472263		cg	LINC01209	NR_110819	TSS200						RP11-255G21.1;RP11-644C3.1	ENST00000451289.1;ENST00000428516.1	TSS200;3'UTR	RP11-255G21.1;RP11-644C3.1	ENST00000451289.1;ENST00000428516.1	TSS200;3'UTR
cg15797110	HOXA7	7	27196314	27156694	0.000170104	0.199599	1	Female	0.498998	0.250543	0.747454	-4.06005	4.02039	0.471133		cg	HOXA7	NM_006896	TSS200	chr7:27195601-27196567	Island	7:27162804-27163386			HOXA7;HOXA7	ENST00000523796.2;ENST00000242159.3	TSS1500;TSS200	HOXA7;HOXA7;HOXA7	ENST00000523796.2;ENST00000242159.3;ENST00000519842.1	TSS1500;TSS200;5'UTR	chr7:27195065-27196995	3		TRUE
cg03099482	FOXP2	7	113725376	114085320	0.000170758	0.199599	1	Female	0.443339	0.222533	0.664145	-1.57884	4.01923	0.468137		cg				chr7:113724924-113727795	Island	7:113511692-113513287	7:113725156-113726125	Unclassified_Cell_type_specific	FOXP2	ENST00000393500.3	TSS1500	FOXP2;FOXP2;FOXP2	ENST00000412402.1;ENST00000440349.1;ENST00000393500.3	TSS1500;TSS1500;TSS1500	chr7:113724180-113725975	3		TRUE
cg17525102	FOXG1	14	29236221	28767014	0.000171111	0.199599	1	Female	0.768216	0.385546	1.15089	-2.30628	4.01861	0.466528		cg	FOXG1	NM_005249	TSS200	chr14:29236835-29237832	N_Shore				FOXG1;FOXG1	ENST00000382535.3;ENST00000313071.4	5'UTR;TSS200	FOXG1;FOXG1	ENST00000382535.3;ENST00000313071.4	5'UTR;TSS200	chr14:29232925-29236415	3		TRUE
cg13289200	SH3RF3	2	110036527	109420070	0.000171143	0.199599	1	Female	0.314275	0.157724	0.470827	-1.74833	4.01855	0.466384		cg	SH3RF3	NM_001099289	Body												chr2:110036425-110036835	3
cg17114847	AGBL2	11	47736795	47715242	0.000171511	0.199599	1	Female	0.540926	0.271428	0.810424	-1.18466	4.01791	0.464706		cg	AGBL2	NM_024783	TSS1500	chr11:47736739-47737106	Island	11:47692925-47693620	11:47736184-47737292	Promoter_Associated	AGBL2;AGBL2;AGBL2;AGBL2;AGBL2;AGBL2;AGBL2	ENST00000529712.1;ENST00000525123.1;ENST00000528244.1;ENST00000298861.4;ENST00000525123.1;ENST00000528244.1;ENST00000529712.1	1stExon;5'UTR;5'UTR;TSS1500;1stExon;1stExon;3'UTR	AGBL2;AGBL2;AGBL2;AGBL2;AGBL2;AGBL2;AGBL2;AGBL2;AGBL2;AGBL2;AGBL2;AGBL2;AGBL2;AGBL2;AGBL2	ENST00000531835.1;ENST00000529712.1;ENST00000530577.1;ENST00000525123.1;ENST00000528244.1;ENST00000529154.1;ENST00000530969.1;ENST00000529154.1;ENST00000528632.1;ENST00000357610.3;ENST00000425363.2;ENST00000530969.1;ENST00000525123.1;ENST00000528244.1;ENST00000529712.1	3'UTR;1stExon;TSS1500;5'UTR;5'UTR;5'UTR;5'UTR;1stExon;TSS1500;TSS1500;TSS1500;1stExon;1stExon;1stExon;3'UTR	chr11:47736140-47737295	3		TRUE
cg04451988	FAM171A1	10	15412706	15370706	0.000172091	0.199599	1	Female	0.730884	0.366653	1.09511	-3.98961	4.01689	0.46207		cg	FAM171A1	NM_001010924	Body	chr10:15412419-15413040	Island	10:15452327-15453449									chr10:15412705-15413795	3	TRUE	TRUE
cg08319050	JAZF1;TAX1BP1	7	27881196	27841576	0.000170644	0.199599	1	Male	-0.330443	-0.495012	-0.165873	1.70974	-4.01944	0.468661		cg	JAZF1	NM_175061	Body						JAZF1	ENST00000466516.1	3'UTR	JAZF1;JAZF1	ENST00000466516.1;ENST00000452993.1	3'UTR;3'UTR	chr7:27881060-27881515	3
cg05926339	LBX1;LBX1-AS1	10	102989551	101229793	0.000171796	0.199599	1	Male	-0.28638	-0.429077	-0.143683	0.773813	-4.0174	0.463411		cg	LBX1;LBX1-AS1	NM_006562;NR_029380	TSS1500;Body	chr10:102984182-102990063	Island	10:102977907-102980168			RP11-324L3.3;RP11-324L3.3;LBX1;RP11-324L3.3;RP11-324L3.3	ENST00000547077.1;ENST00000546988.1;ENST00000370193.2;ENST00000547077.1;ENST00000546988.1	1stExon;1stExon;TSS200;5'UTR;5'UTR	RP11-324L3.3;RP11-324L3.3;LBX1;RP11-324L3.3;RP11-324L3.3	ENST00000547077.1;ENST00000546988.1;ENST00000370193.2;ENST00000547077.1;ENST00000546988.1	1stExon;1stExon;TSS200;5'UTR;5'UTR	chr10:102989085-102990575	3
cg15033068	MATK	19	3801922	3801923	0.000171905	0.199599	1	Male	-0.234552	-0.35143	-0.117674	-2.73209	-4.01721	0.462914		cg	MATK	NM_002378	TSS200	chr19:3801392-3801819	S_Shore	19:3752126-3752942	19:3801246-3802048	Unclassified_Cell_type_specific	MATK	ENST00000395045.1	TSS200	MATK	ENST00000395045.1	TSS200	chr19:3801725-3801995	3		TRUE
cg11309619	RP11-572M11.4	3	112754552	113035704	0.000172898	0.199911	1	Female	0.290012	0.145436	0.434588	-3.04504	4.01547	0.458423		cg							3:112754258-112754593	Unclassified_Cell_type_specific	RP11-572M11.4;RP11-572M11.4;RP11-572M11.4;RP11-572M11.4	ENST00000470313.1;ENST00000467342.1;ENST00000460707.1;ENST00000496389.1	5'UTR;5'UTR;5'UTR;5'UTR	RP11-572M11.4;RP11-572M11.4;RP11-572M11.4;RP11-572M11.4	ENST00000470313.1;ENST00000467342.1;ENST00000460707.1;ENST00000496389.1	5'UTR;5'UTR;5'UTR;5'UTR
cg10066623	ACOT12	5	80640692	81344872	0.000172781	0.199911	1	Male	-0.420264	-0.629763	-0.210766	-0.66028	-4.01568	0.458952		cg	ACOT12;ACOT12;RNU5E-1;RNU5D-1	NM_130767;NM_130767;NR_002754;NR_002755	ExonBnd;Body;Body;Body						ACOT12;ACOT12	ENST00000508234.1;ENST00000307624.3	TSS1500;ExonBnd	ACOT12;ACOT12	ENST00000508234.1;ENST00000307624.3	TSS1500;ExonBnd
cg17722675	EYA4	6	133563382	133242243	0.000173332	0.200102	1	Female	0.450614	0.225932	0.675295	-0.991664	4.01472	0.456464		cg	EYA4;EYA4;EYA4	NM_004100;NM_172105;NM_172103	5'UTR;5'UTR;5'UTR	chr6:133562086-133563586	Island	6:133603342-133605921			EYA4;EYA4;EYA4;EYA4;EYA4;EYA4;EYA4	ENST00000441015.1;ENST00000430974.2;ENST00000355167.3;ENST00000355286.6;ENST00000531901.1;ENST00000525849.1;ENST00000452339.2	5'UTR;5'UTR;5'UTR;5'UTR;5'UTR;5'UTR;5'UTR	EYA4;EYA4;EYA4;EYA4;EYA4;EYA4;EYA4	ENST00000441015.1;ENST00000430974.2;ENST00000355167.3;ENST00000355286.6;ENST00000531901.1;ENST00000525849.1;ENST00000452339.2	5'UTR;5'UTR;5'UTR;5'UTR;5'UTR;5'UTR;5'UTR	chr6:133562345-133564235	3		TRUE
cg21350181	RASGRF2-AS1	5	80248856	80953036	0.000173672	0.200184	1	Female	0.388015	0.194517	0.581512	2.83838	4.01412	0.454935		cg	RASGRF2-AS1	NR_105015	Body						CTC-459I6.1;CTC-459I6.1	ENST00000505694.1;ENST00000505107.1	3'UTR;TSS200	CTC-459I6.1;CTC-459I6.1	ENST00000505694.1;ENST00000505107.1	3'UTR;TSS200
cg20240573	ADAP1;COX19	7	995187	955550	0.000174111	0.200379	1	Male	-0.280236	-0.420012	-0.14046	0.208348	-4.01336	0.452964		cg	ADAP1;ADAP1	NM_006869;NM_001284308	TSS1500;TSS200	chr7:993401-994574	S_Shore				ADAP1;ADAP1	ENST00000265846.5;ENST00000539900.1	TSS1500;TSS200	ADAP1;ADAP1;ADAP1;ADAP1	ENST00000265846.5;ENST00000435943.1;ENST00000539900.1;ENST00000477906.1	TSS1500;TSS200;TSS200;TSS1500
cg20061837		5	28734838	28734730	0.000174511	0.200529	1	Male	-0.709705	-1.06375	-0.355657	-2.45446	-4.01267	0.451176		cg
cg05073620	DNAH12	3	57530799	57545071	0.000175777	0.201672	1	Female	0.246818	0.123622	0.370015	0.34462	4.01049	0.445536		cg	DNAH12;DNAH12	NM_198564;NM_178504	TSS1500;TSS1500						DNAH12;DNAH12	ENST00000311202.6;ENST00000351747.2	TSS1500;TSS1500	DNAH12;DNAH12	ENST00000311202.6;ENST00000351747.2	TSS1500;TSS1500	chr3:57530360-57530875	3		TRUE
cg07288557	RP11-96H19.1;SLC38A4	12	47226301	46832517	0.000176452	0.201855	1	Female	0.4013	0.200938	0.601661	1.66893	4.00933	0.442546		cg				chr12:47224912-47225664	S_Shore	12:45512520-45512569						SLC38A4	ENST00000546940.1	TSS200	chr12:47226200-47226475	3		TRUE
cg18897479	CTB-158E9.1	5	153866216	154486655	0.00017648	0.201855	1	Female	0.428414	0.214512	0.642317	-2.7256	4.00928	0.442423		cg				chr5:153862142-153862451	S_Shelf				CTB-158E9.1;CTB-158E9.1	ENST00000518984.1;ENST00000522134.1	TSS1500;TSS1500	CTB-158E9.1;CTB-158E9.1	ENST00000518984.1;ENST00000522134.1	TSS1500;TSS1500	chr5:153865905-153866335	3
cg26566074	IPO8	12	30849207	30696272	0.000177283	0.202319	1	Female	0.265514	0.132901	0.398127	-2.37063	4.00791	0.438879		cg	IPO8	NM_006390	TSS1500	chr12:30848264-30849016	S_Shore				IPO8	ENST00000256079.4	TSS1500	IPO8;IPO8;IPO8	ENST00000545077.1;ENST00000540979.1;ENST00000256079.4	TSS1500;TSS1500;TSS1500	chr12:30848745-30849295	3
cg04317399	HOXA-AS2;HOXA-AS3;HOXA3;HOXA4;RP1-170O19.22	7	27170313	27130693	0.00017743	0.202319	1	Female	0.630999	0.315821	0.946176	-2.55451	4.00766	0.438235		cg	HOXA4	NM_002141	1stExon	chr7:27169572-27170638	Island		7:27170014-27171090	Promoter_Associated	HOXA4;HOXA4;HOXA4;HOXA4;HOXA-AS2;HOXA3;HOXA-AS3	ENST00000428284.2;ENST00000360046.5;ENST00000552601.1;ENST00000548581.1;ENST00000521159.1;ENST00000467897.2;ENST00000518848.1	1stExon;1stExon;1stExon;1stExon;5'UTR;3'UTR;5'UTR	HOXA4;HOXA4;HOXA4;HOXA4;HOXA4;HOXA3;HOXA3;HOXA3;HOXA-AS2;HOXA3;HOXA3;HOXA-AS3	ENST00000428284.2;ENST00000360046.5;ENST00000511914.1;ENST00000552601.1;ENST00000548581.1;ENST00000522788.1;ENST00000521779.1;ENST00000521401.1;ENST00000521159.1;ENST00000518451.1;ENST00000467897.2;ENST00000518848.1	1stExon;1stExon;TSS1500;1stExon;1stExon;5'UTR;5'UTR;3'UTR;5'UTR;3'UTR;3'UTR;5'UTR	chr7:27169505-27170675	3	TRUE	TRUE
cg18191428	GFRA2	8	21645921	21788408	0.000177763	0.202389	1	Female	0.663365	0.331974	0.994757	-1.94653	4.00709	0.436769		cg	GFRA2;GFRA2;GFRA2;GFRA2;GFRA2;GFRA2	NM_001165039;NM_001165038;NM_001495;NM_001165039;NM_001165038;NM_001495	1stExon;1stExon;1stExon;5'UTR;5'UTR;5'UTR	chr8:21644908-21647845	Island	8:21701731-21703791			GFRA2;GFRA2;GFRA2;GFRA2;GFRA2;GFRA2;GFRA2	ENST00000524240.1;ENST00000400782.4;ENST00000524240.1;ENST00000400782.4;ENST00000518077.1;ENST00000520676.1;ENST00000517328.1	1stExon;1stExon;5'UTR;5'UTR;TSS200;TSS1500;5'UTR	GFRA2;GFRA2;GFRA2;GFRA2;GFRA2;GFRA2;GFRA2;GFRA2;GFRA2;GFRA2;GFRA2;GFRA2;GFRA2	ENST00000517892.1;ENST00000524240.1;ENST00000306793.4;ENST00000400782.4;ENST00000517892.1;ENST00000524240.1;ENST00000306793.4;ENST00000400782.4;ENST00000522071.1;ENST00000518077.1;ENST00000520676.1;ENST00000519195.1;ENST00000517328.1	1stExon;1stExon;1stExon;1stExon;5'UTR;5'UTR;5'UTR;5'UTR;5'UTR;TSS200;TSS1500;5'UTR;5'UTR	chr8:21645085-21647115	3
cg05313918		13	91827600	91175345	0.000178378	0.202581	1	Female	0.415761	0.208009	0.623512	0.875459	4.00605	0.434077		cg				chr13:91827249-91827719	Island	13:90625010-90625825									chr13:91827085-91827855	3		TRUE
cg21023909		4	110629803	109708646	0.000178477	0.202581	1	Female	0.252168	0.126156	0.378179	0.969947	4.00588	0.433643		cg															chr4:110629505-110629870	3
cg04609350	CYP26A1;RP11-348J12.5	10	94833102	93073344	0.000178983	0.202825	1	Female	0.347627	0.173877	0.521377	-2.24113	4.00502	0.431435		cg	CYP26A1;CYP26A1	NM_000783;NM_057157	TSS1500;TSS200	chr10:94833272-94835256	N_Shore	10:94823032-94825246			CYP26A1;CYP26A1	ENST00000224356.4;ENST00000371531.1	TSS1500;TSS200	CYP26A1;CYP26A1	ENST00000224356.4;ENST00000371531.1	TSS1500;TSS200	chr10:94832760-94833175	3		TRUE
cg26648917	MIPOL1	14	37666927	37197721	0.000179238	0.202825	1	Female	0.827116	0.413664	1.24057	-0.441206	4.00459	0.430325		cg	MIPOL1;MIPOL1;MIPOL1	NM_001195297;NM_001195296;NM_138731	TSS200;TSS200;TSS200	chr14:37666686-37667493	Island	14:36736438-36737244			MIPOL1;MIPOL1;MIPOL1;MIPOL1	ENST00000536774.1;ENST00000539062.2;ENST00000556451.1;ENST00000396294.2	TSS1500;TSS1500;TSS1500;TSS1500	MIPOL1;MIPOL1;MIPOL1;MIPOL1;MIPOL1;MIPOL1;MIPOL1	ENST00000556615.1;ENST00000536774.1;ENST00000554930.1;ENST00000556451.1;ENST00000555870.1;ENST00000556753.1;ENST00000396294.2	TSS200;TSS1500;TSS1500;TSS1500;TSS1500;TSS1500;TSS1500	chr14:37666620-37667735	3
cg12746496	SAC3D1	11	64808126	65040653	0.00017979	0.202982	1	Female	0.234949	0.117477	0.35242	0.195416	4.00366	0.427925		cg	SAC3D1	NM_013299	TSS1500	chr11:64808330-64809264	N_Shore		11:64807847-64809430	Promoter_Associated	SAC3D1;SAC3D1;SAC3D1;SAC3D1	ENST00000531072.1;ENST00000398846.1;ENST00000301885.7;ENST00000530213.1	TSS1500;TSS1500;TSS1500;TSS1500	SAC3D1;SAC3D1;SAC3D1;SAC3D1;SAC3D1;SAC3D1	ENST00000531072.1;ENST00000398846.1;ENST00000533017.1;ENST00000301885.7;ENST00000530213.1;ENST00000529996.1	TSS1500;TSS1500;TSS1500;TSS1500;TSS1500;TSS1500
cg08607907	PEG10;SGCE	7	94284428	94655115	0.000180185	0.202982	1	Female	0.354902	0.177426	0.532379	0.0326199	4.003	0.426213		cg	SGCE;SGCE;PEG10;SGCE;PEG10	NM_001099400;NM_001099401;NM_001040152;NM_003919;NM_015068	Body;Body;TSS1500;Body;TSS1500	chr7:94284858-94286527	N_Shore				PEG10;PEG10	ENST00000482108.1;ENST00000488574.1	TSS1500;TSS1500	PEG10;PEG10	ENST00000482108.1;ENST00000488574.1	TSS1500;TSS1500	chr7:94284200-94285035	3		TRUE
cg12437239	GOLIM4	3	167814123	168096334	0.000180196	0.202982	1	Female	1.06279	0.531319	1.59427	-3.15098	4.00298	0.426165		cg	GOLIM4	NM_014498	TSS1500	chr3:167812829-167814102	S_Shore	3:169295320-169296890			GOLIM4;GOLIM4	ENST00000309027.4;ENST00000470487.1	TSS1500;TSS1500	GOLIM4;GOLIM4	ENST00000309027.4;ENST00000470487.1	TSS1500;TSS1500	chr3:167812505-167814435	3	TRUE	TRUE
cg05110241	PRMT7	16	68378359	68344455	0.000181078	0.20309	1	Female	0.271884	0.135872	0.407896	3.2617	4.00151	0.422356		cg	PRMT7	NM_019023	Body			16:66935823-66935922						PRMT7;PRMT7;PRMT7	ENST00000564050.1;ENST00000565356.1;ENST00000567542.1	5'UTR;5'UTR;5'UTR	chr16:68378225-68378435	3		TRUE
cg26839512	SPATA18	4	52918489	52052322	0.000181657	0.20309	1	Female	0.22864	0.114234	0.343047	1.82353	4.00054	0.419863		cg	SPATA18	NM_145263	Body	chr4:52917388-52918280	S_Shore	4:52613209-52613247			SPATA18	ENST00000506829.1	5'UTR	SPATA18;SPATA18;SPATA18	ENST00000514670.1;ENST00000506829.1;ENST00000511028.1	5'UTR;5'UTR;5'UTR	chr4:52918405-52919135	3		TRUE
cg11150191	FAM181A;FAM181A-AS1	14	94391285	93924938	0.000180616	0.20309	1	Male	-0.279701	-0.419597	-0.139805	0.328921	-4.00228	0.424347		cg	FAM181A;C14orf86	NM_138344;NR_027004	5'UTR;Body						FAM181A;FAM181A;FAM181A-AS1	ENST00000557719.1;ENST00000267594.5;ENST00000554742.1	5'UTR;5'UTR;3'UTR	FAM181A-AS1;FAM181A-AS1;FAM181A;FAM181A;FAM181A-AS1	ENST00000556290.1;ENST00000554538.1;ENST00000557719.1;ENST00000267594.5;ENST00000554742.1	3'UTR;3'UTR;5'UTR;5'UTR;3'UTR	chr14:94391245-94391395	3		TRUE
cg24457614	NRXN1	2	51171084	50943945	0.000181274	0.20309	1	Male	-0.498653	-0.748128	-0.249177	0.296787	-4.00118	0.421512		cg	NRXN1;NRXN1	NM_004801;NM_001135659	Body;Body						AC007682.2	ENST00000401192.1	TSS1500	AC007682.2;NRXN1	ENST00000401192.1;ENST00000496792.1	TSS1500;3'UTR
cg11595755	LRMDA	10	77783037	76023278	0.00018141	0.20309	1	Male	-0.643572	-0.965569	-0.321575	0.706346	-4.00095	0.420926		cg	C10orf11;C10orf11;C10orf11	NM_001305581;NR_131178;NM_032024	Body;Body;Body												chr10:77782785-77783070	3
cg22187660	SLC38A10	17	79253630	81279829	0.000182865	0.203931	1	Female	0.205041	0.102391	0.30769	2.40309	3.99854	0.414692		cg	SLC38A10;SLC38A10	NM_001037984;NM_138570	Body;Body	chr17:79254407-79254608	N_Shore	17:76868004-76868287			SLC38A10	ENST00000546352.1	3'UTR	SLC38A10;SLC38A10;SLC38A10	ENST00000543204.1;ENST00000542075.1;ENST00000546352.1	3'UTR;3'UTR;3'UTR				TRUE
cg05939986		3	151693699	151975909	0.000184403	0.203931	1	Female	0.305359	0.15239	0.458328	1.96122	3.996	0.408159		cg
cg09797312	C18orf65;ZNF516	18	74206912	76494955	0.000184545	0.203931	1	Female	0.637344	0.31805	0.956638	-2.03218	3.99577	0.407558		cg				chr18:74206239-74208638	Island	18:72335228-72336888			RP11-17M16.1;ZNF516;ZNF516	ENST00000532511.1;ENST00000524431.2;ENST00000443185.2	TSS1500;3'UTR;5'UTR	RP11-17M16.1;ZNF516;ZNF516	ENST00000532511.1;ENST00000524431.2;ENST00000443185.2	TSS1500;3'UTR;5'UTR	chr18:74206140-74207275	3		TRUE
cg03523740	TXLNA	1	32645027	32179425	0.000184737	0.203931	1	Female	0.162695	0.0811824	0.244208	-1.88854	3.99545	0.406744		cg	TXLNA	NM_175852	TSS1500	chr1:32645154-32645814	N_Shore	1:32417614-32418465			TXLNA;TXLNA;TXLNA	ENST00000373610.3;ENST00000373609.1;ENST00000427320.1	TSS1500;TSS1500;TSS1500	TXLNA;TXLNA;TXLNA	ENST00000373610.3;ENST00000373609.1;ENST00000427320.1	TSS1500;TSS1500;TSS1500	chr1:32644660-32645110	3		TRUE
cg08960812	REC8	14	24647118	24177911	0.000184878	0.203931	1	Female	0.226304	0.112916	0.339693	1.71711	3.99522	0.406152		cg	REC8;REC8	NM_005132;NM_001048205	Body;Body									REC8;REC8;REC8;REC8;REC8	ENST00000558697.1;ENST00000559797.1;ENST00000558191.1;ENST00000560823.1;ENST00000557979.1	5'UTR;TSS1500;TSS1500;5'UTR;5'UTR
cg09216823	ATP13A4;ATP13A4-AS1	3	193272655	193554865	0.000183186	0.203931	1	Male	-0.360423	-0.540885	-0.17996	-2.43782	-3.998	0.413323		cg	ATP13A4;ATP13A4	NM_032279;NM_032279	5'UTR;1stExon						ATP13A4-AS1;ATP13A4-AS1;ATP13A4;ATP13A4;ATP13A4;ATP13A4;ATP13A4	ENST00000431512.1;ENST00000426459.1;ENST00000392443.3;ENST00000342695.4;ENST00000392443.3;ENST00000295548.3;ENST00000342695.4	5'UTR;5'UTR;1stExon;1stExon;5'UTR;TSS200;5'UTR	ATP13A4-AS1;ATP13A4-AS1;ATP13A4;ATP13A4;ATP13A4;ATP13A4;ATP13A4;ATP13A4;ATP13A4;ATP13A4;ATP13A4;ATP13A4	ENST00000431512.1;ENST00000426459.1;ENST00000450950.2;ENST00000490925.1;ENST00000392443.3;ENST00000342695.4;ENST00000450950.2;ENST00000392443.3;ENST00000295548.3;ENST00000342695.4;ENST00000489140.1;ENST00000490925.1	5'UTR;5'UTR;1stExon;1stExon;1stExon;1stExon;5'UTR;5'UTR;TSS200;5'UTR;3'UTR;3'UTR	chr3:193272585-193273015	3		TRUE
cg24128038	SNX8	7	2317575	2277939	0.000184	0.203931	1	Male	-0.34669	-0.520335	-0.173045	0.977525	-3.99666	0.409866		cg	SNX8	NM_013321	Body	chr7:2318238-2319079	N_Shore							SNX8	ENST00000494722.1	3'UTR
cg06534464	RP11-386M24.3	15	93122918	92579687	0.000184505	0.203931	1	Male	-0.325293	-0.488254	-0.162331	-0.0701024	-3.99583	0.407725		cg									RP11-386M24.3	ENST00000555864.1	TSS1500	RP11-386M24.3	ENST00000555864.1	TSS1500				TRUE
cg11904170		14	75450511	74983807	0.000184867	0.203931	1	Male	-0.239166	-0.358999	-0.119334	1.86263	-3.99524	0.406195		cg				chr14:75447511-75447779	S_Shelf
cg24529941	OTUD4	4	146100818	145179665	0.000185359	0.204159	1	Male	-0.219329	-0.329244	-0.109413	-2.50646	-3.99444	0.404124		cg	OTUD4;OTUD4;OTUD4;OTUD4;OTUD4;OTUD4	NM_017493;NM_199324;NM_017493;NM_199324;NM_001102653;NM_001102653	1stExon;1stExon;5'UTR;5'UTR;1stExon;5'UTR	chr4:146100754-146102055	Island	4:146320083-146321724	4:146100731-146101054	Promoter_Associated	OTUD4;OTUD4;OTUD4	ENST00000454497.2;ENST00000455611.2;ENST00000454497.2	1stExon;TSS200;5'UTR	OTUD4;OTUD4;OTUD4;OTUD4;OTUD4;OTUD4	ENST00000454497.2;ENST00000504501.1;ENST00000509985.1;ENST00000455611.2;ENST00000505976.1;ENST00000454497.2	1stExon;TSS200;TSS200;TSS200;3'UTR;5'UTR	chr4:146099925-146100995	3		TRUE
cg05079548	RNA5SP243	7	128337621	128697566	0.000186207	0.204243	1	Female	0.438518	0.218682	0.658355	-0.916528	3.99305	0.400562		cg						7:128124719-128125060	7:128337611-128338435	Unclassified	RN5S243	ENST00000517057.1	TSS200	RN5S243	ENST00000517057.1	TSS200	chr7:128337285-128337630	3		TRUE
cg21822187	HMGA2	12	66286141	65892360	0.000186259	0.204243	1	Female	0.365038	0.182034	0.548042	-0.899666	3.99297	0.400344		cg	HMGA2;HMGA2	NM_003484;NM_003483	Body;Body									HMGA2	ENST00000539662.1	3'UTR	chr12:66285765-66286195	3		TRUE
cg22328206	PRIMA1	14	94202536	93736189	0.000186081	0.204243	1	Male	-0.270523	-0.406134	-0.134912	-0.365752	-3.99326	0.40109		cg	PRIMA1	NM_178013	Body												chr14:94202285-94202755	3
cg08018256	LMAN2	5	176779216	177352214	0.000187427	0.204318	1	Female	0.250395	0.124805	0.375984	1.25862	3.99108	0.395466		cg	LMAN2	NM_006816	TSS1500	chr5:176778572-176779090	S_Shore		5:176778191-176779355	Promoter_Associated	LMAN2;LMAN2;LMAN2;LMAN2	ENST00000515209.1;ENST00000539488.1;ENST00000506310.1;ENST00000303127.7	TSS1500;TSS1500;TSS1500;TSS1500	LMAN2;LMAN2;LMAN2;LMAN2;LMAN2;LMAN2;LMAN2	ENST00000513877.1;ENST00000515209.1;ENST00000514458.1;ENST00000539488.1;ENST00000502560.1;ENST00000506310.1;ENST00000303127.7	TSS1500;TSS1500;TSS1500;TSS1500;TSS1500;TSS1500;TSS1500	chr5:176779065-176779435	3
cg08739896	REXO1L6P	8	86840961	85828731	0.000186928	0.204318	1	Male	-0.777814	-1.16786	-0.387768	2.57747	-3.99188	0.397546		cg	REXO1L2P	NR_003594	TSS1500	chr8:86838850-86840677	S_Shore	8:86908119-86910250												TRUE
cg19599045	SLC7A7	14	23289738	22820528	0.000187075	0.204318	1	Male	-0.265939	-0.399306	-0.132572	-1.68366	-3.99165	0.396933		cg	SLC7A7	NM_001126106	TSS1500	chr14:23291078-23291337	N_Shore				SLC7A7;SLC7A7;SLC7A7	ENST00000554517.1;ENST00000285850.7;ENST00000555702.1	TSS1500;TSS1500;TSS1500	SLC7A7;SLC7A7;SLC7A7;SLC7A7;SLC7A7;SLC7A7;SLC7A7;SLC7A7;SLC7A7;SLC7A7	ENST00000557629.1;ENST00000554741.1;ENST00000553874.1;ENST00000553351.1;ENST00000553632.1;ENST00000554517.1;ENST00000285850.7;ENST00000555702.1;ENST00000553632.1;ENST00000488800.1	5'UTR;5'UTR;3'UTR;3'UTR;3'UTR;TSS1500;TSS1500;TSS1500;1stExon;5'UTR				TRUE
cg24199218	TFEB	6	41702250	41734511	0.000187192	0.204318	1	Male	-0.32348	-0.485711	-0.161249	-2.41225	-3.99146	0.396445		cg	TFEB;TFEB;TFEB;TFEB;TFEB	NM_001271945;NM_001167827;NM_007162;NM_001271944;NM_001271943	TSS200;Body;5'UTR;5'UTR;5'UTR	chr6:41701881-41703481	Island	6:41809860-41811437	6:41701833-41702600	Promoter_Associated	TFEB;TFEB;TFEB;TFEB	ENST00000394283.1;ENST00000230323.4;ENST00000373033.1;ENST00000403298.4	TSS1500;5'UTR;5'UTR;5'UTR	TFEB;TFEB;TFEB;TFEB;TFEB;TFEB;TFEB;TFEB	ENST00000424495.1;ENST00000445700.1;ENST00000394283.1;ENST00000433032.1;ENST00000419396.1;ENST00000230323.4;ENST00000373033.1;ENST00000403298.4	TSS1500;TSS1500;TSS1500;TSS1500;TSS200;5'UTR;5'UTR;5'UTR	chr6:41701800-41703195	3
cg10970271	PDCD4	10	112643552	110883793	0.000187957	0.204595	1	Female	0.255282	0.127214	0.383351	-0.226901	3.99022	0.393265		cg	PDCD4;PDCD4;PDCD4	NM_014456;NM_001199492;NM_145341	Body;Body;Body						PDCD4	ENST00000481353.1	TSS1500	PDCD4;PDCD4;PDCD4;PDCD4;PDCD4	ENST00000492932.1;ENST00000481353.1;ENST00000462577.1;ENST00000467574.1;ENST00000483670.1	5'UTR;TSS1500;TSS1500;5'UTR;5'UTR
cg20132545	AC091633.3;PPP1R2	3	195270783	195543959	0.000188634	0.20482	1	Female	0.277475	0.138236	0.416715	-2.03028	3.98913	0.39046		cg	PPP1R2;PPP1R2;PPP1R2	NM_006241;NM_001291505;NM_001291504	TSS1500;TSS1500;TSS1500	chr3:195269553-195270363	S_Shore		3:195269096-195270913	Promoter_Associated	PPP1R2;AC091633.3	ENST00000328432.3;ENST00000426109.1	TSS1500;TSS200	PPP1R2;PPP1R2;PPP1R2;AC091633.3	ENST00000413183.1;ENST00000438848.1;ENST00000328432.3;ENST00000426109.1	TSS1500;TSS1500;TSS1500;TSS200	chr3:195270360-195271010	3
cg10507267		2	218085043	217220319	0.000188714	0.20482	1	Male	-0.383762	-0.576344	-0.19118	2.254	-3.989	0.390128		cg															chr2:218085020-218085310	3
cg22271305	AGBL2	11	47736941	47715388	0.000189773	0.204886	1	Female	0.816741	0.406705	1.22678	-1.48777	3.98731	0.385764		cg	AGBL2	NM_024783	TSS1500	chr11:47736739-47737106	Island	11:47692925-47693620	11:47736184-47737292	Promoter_Associated	AGBL2;AGBL2;AGBL2;AGBL2	ENST00000298861.4;ENST00000529712.1;ENST00000525123.1;ENST00000528244.1	TSS1500;TSS200;TSS200;TSS200	AGBL2;AGBL2;AGBL2;AGBL2;AGBL2;AGBL2;AGBL2;AGBL2;AGBL2	ENST00000530577.1;ENST00000528632.1;ENST00000357610.3;ENST00000425363.2;ENST00000529712.1;ENST00000525123.1;ENST00000528244.1;ENST00000529154.1;ENST00000530969.1	TSS1500;TSS1500;TSS1500;TSS1500;TSS200;TSS200;TSS200;TSS200;TSS200	chr11:47736140-47737295	3		TRUE
cg26565544		7	101361527	101718246	0.000191513	0.204886	1	Female	0.23173	0.115312	0.348148	-0.97329	3.98455	0.378644		cg						7:101148046-101148466									chr7:101360945-101361615	3		TRUE
cg16023162	PRKG2	4	82136337	81215182	0.000191795	0.204886	1	Female	0.713162	0.354838	1.07149	-3.54082	3.9841	0.377492		cg	PRKG2;PRKG2	NM_001282485;NM_006259	TSS200;TSS200	chr4:82135888-82136535	Island	4:82354726-82355559			PRKG2;PRKG2	ENST00000395578.1;ENST00000418486.2	TSS200;TSS200	PRKG2;PRKG2	ENST00000395578.1;ENST00000418486.2	TSS200;TSS200	chr4:82135505-82136515	3
cg05723107	HACD4	9	21031809	21031809	0.000192159	0.204886	1	Female	0.695618	0.346059	1.04518	-0.559195	3.98352	0.376016		cg	HACD4	NM_001010915	TSS200	chr9:21031513-21031823	Island	9:21021428-21021823	9:21030449-21032036	Promoter_Associated_Cell_type_specific	PTPLAD2;PTPLAD2	ENST00000495827.1;ENST00000513293.2	TSS200;TSS1500	PTPLAD2;PTPLAD2	ENST00000495827.1;ENST00000513293.2	TSS200;TSS1500
cg13747878		11	32895657	32874110	0.000192939	0.204886	1	Female	0.472251	0.234864	0.709638	-0.263413	3.9823	0.372852		cg
cg16883141	SRSF4	1	29508888	29182375	0.000194602	0.204886	1	Female	0.293152	0.145696	0.440607	0.605797	3.97969	0.366156		cg	SFRS4	NM_005626	TSS1500	chr1:29507976-29508686	S_Shore		1:29507401-29509102	Promoter_Associated	SRSF4;SRSF4;SRSF4;SRSF4	ENST00000466448.1;ENST00000546138.1;ENST00000434636.2;ENST00000373795.4	TSS1500;TSS1500;TSS1500;TSS1500	SRSF4;SRSF4;SRSF4;SRSF4	ENST00000466448.1;ENST00000546138.1;ENST00000434636.2;ENST00000373795.4	TSS1500;TSS1500;TSS1500;TSS1500				TRUE
cg09470142	C2orf88	2	190744385	189879658	0.000194972	0.204886	1	Female	0.402205	0.199867	0.604543	0.338047	3.97912	0.364678		cg						2:190452383-190452664			C2orf88;C2orf88	ENST00000478197.1;ENST00000478197.1	1stExon;5'UTR	C2orf88;C2orf88;C2orf88;C2orf88	ENST00000478197.1;ENST00000495546.1;ENST00000478197.1;ENST00000495546.1	1stExon;1stExon;5'UTR;5'UTR				TRUE
cg11042841		3	128252040	128533196	0.000194973	0.204886	1	Female	0.357252	0.177528	0.536976	2.42604	3.97912	0.364674		cg															chr3:128251880-128252070	3
cg00146225	RGS7	1	241308815	241145514	0.000195141	0.204886	1	Female	0.318662	0.158341	0.478982	0.00871369	3.97886	0.363999		cg	RGS7;RGS7;RGS7;RGS7	NM_002924;NM_001282778;NM_001282775;NM_001282773	Body;Body;Body;Body						RGS7;RGS7	ENST00000331110.7;ENST00000446183.2	TSS1500;5'UTR	RGS7;RGS7	ENST00000331110.7;ENST00000446183.2	TSS1500;5'UTR
cg15461335	MIR4500HG;SLITRK5	13	88324432	87672176	0.000195725	0.204886	1	Female	0.543117	0.269809	0.816425	-1.4709	3.97795	0.361668		cg	SLITRK5	NM_015567	TSS1500	chr13:88323569-88324640	Island	13:87121485-87122972			SLITRK5;MIR4500HG;SLITRK5	ENST00000325089.5;ENST00000436290.1;ENST00000400028.3	TSS1500;TSS1500;TSS1500	SLITRK5;MIR4500HG;MIR4500HG;MIR4500HG;SLITRK5	ENST00000325089.5;ENST00000436290.1;ENST00000453832.1;ENST00000441617.1;ENST00000400028.3	TSS1500;TSS1500;TSS1500;TSS1500;TSS1500	chr13:88323840-88324435	3		TRUE
cg12895255	PLCB4	20	9049669	9069021	0.000195783	0.204886	1	Female	0.825409	0.410037	1.24078	-2.66536	3.97786	0.361438		cg	PLCB4	NM_001172646	TSS200	chr20:9048958-9050018	Island	20:8996897-8998126			PLCB4	ENST00000334005.3	TSS200	PLCB4;PLCB4;PLCB4;PLCB4	ENST00000334005.3;ENST00000437503.1;ENST00000407043.2;ENST00000441846.1	TSS200;TSS200;5'UTR;5'UTR	chr20:9049520-9050395	3
cg24873464	CNTN4	3	2139977	2098292	0.000195968	0.204886	1	Female	0.662944	0.329305	0.996582	-2.92546	3.97757	0.360703		cg				chr3:2140029-2141784	N_Shore	3:2114679-2116525			CNTN4	ENST00000418658.1	TSS1500	CNTN4;CNTN4;CNTN4;CNTN4;CNTN4	ENST00000422330.1;ENST00000427741.1;ENST00000455083.1;ENST00000418658.1;ENST00000490876.1	TSS1500;TSS1500;TSS1500;TSS1500;TSS1500	chr3:2139725-2140115	3		TRUE
cg26063563	KCNN2	5	113697330	114361632	0.000196257	0.204886	1	Female	0.765267	0.380089	1.15044	-3.0151	3.97713	0.35955		cg	KCNN2	NM_021614	TSS1500	chr5:113696516-113699195	Island	5:113724370-113727338	5:113697276-113697492	Unclassified_Cell_type_specific	KCNN2;KCNN2;KCNN2	ENST00000264773.2;ENST00000512097.2;ENST00000507750.1	TSS1500;5'UTR;TSS1500	KCNN2;KCNN2;KCNN2	ENST00000264773.2;ENST00000512097.2;ENST00000507750.1	TSS1500;5'UTR;TSS1500				TRUE
cg19302410	PRR19	19	42811173	42307020	0.000196269	0.204886	1	Female	0.267181	0.132701	0.40166	1.94687	3.97711	0.359504		cg	PRR19	NM_199285	5'UTR	chr19:42811013-42811219	Island	19:47502870-47503051			PRR19	ENST00000341747.3	5'UTR	PRR19	ENST00000341747.3	5'UTR	chr19:42811145-42811535	3		TRUE
cg16988879	RP11-77H9.8;USP7	16	9056399	8962541	0.000196491	0.204886	1	Female	0.264188	0.131204	0.397173	-4.22562	3.97676	0.358621		cg	USP7	NM_003470	Body	chr16:9056372-9056844	Island	16:8963826-8965760	16:9056286-9056717	Promoter_Associated	RP11-77H9.8	ENST00000564485.1	TSS200	USP7;RP11-77H9.8;USP7;USP7	ENST00000566273.1;ENST00000564485.1;ENST00000566273.1;ENST00000569230.1	1stExon;TSS200;5'UTR;5'UTR	chr16:9056205-9056835	3
cg12672932	ARL6IP6;PRPF40A	2	153575114	152718599	0.000190619	0.204886	1	Male	-0.414156	-0.622148	-0.206163	-4.84834	-3.98596	0.382291		cg	ARL6IP6;ARL6IP6;ARL6IP6;PRPF40A	NM_152522;NM_152522;NR_024526;NM_017892	1stExon;5'UTR;Body;TSS1500	chr2:153573743-153575553	Island	2:153281638-153283873	2:153573574-153575814	NonGene_Associated	PRPF40A;PRPF40A;ARL6IP6;ARL6IP6;PRPF40A;PRPF40A	ENST00000356402.6;ENST00000440252.2;ENST00000326446.4;ENST00000326446.4;ENST00000410080.1;ENST00000486100.1	TSS1500;TSS1500;5'UTR;1stExon;TSS1500;TSS1500	ARL6IP6;ARL6IP6;PRPF40A;PRPF40A;PRPF40A;PRPF40A;PRPF40A;ARL6IP6;ARL6IP6;PRPF40A;PRPF40A;PRPF40A;ARL6IP6	ENST00000455875.1;ENST00000425034.1;ENST00000493468.2;ENST00000356402.6;ENST00000545856.1;ENST00000448428.1;ENST00000440252.2;ENST00000326446.4;ENST00000326446.4;ENST00000450303.2;ENST00000410080.1;ENST00000486100.1;ENST00000495469.1	TSS1500;TSS1500;TSS1500;TSS1500;TSS1500;TSS1500;TSS1500;5'UTR;1stExon;TSS1500;TSS1500;TSS1500;5'UTR	chr2:153574265-153575175	3		TRUE
cg00538599	OGDHL	10	50957749	49749702	0.000192522	0.204886	1	Male	-0.42681	-0.641321	-0.2123	0.886611	-3.98295	0.374542		cg	OGDHL;OGDHL;OGDHL	NM_001143996;NM_001143997;NM_018245	Body;Body;Body												chr10:50957365-50958055	3		TRUE
cg05745457	TKTL2	4	164394816	163473663	0.000193145	0.204886	1	Male	-0.296548	-0.445626	-0.147469	0.452081	-3.98197	0.372021		cg	TKTL2	NM_032136	1stExon	chr4:164394674-164395062	Island	4:164613976-164614512			TKTL2	ENST00000280605.3	1stExon	TKTL2	ENST00000280605.3	1stExon			TRUE	TRUE
cg26735748	MERTK	2	112703776	111946198	0.000193242	0.204886	1	Male	-0.257404	-0.386809	-0.127999	0.233247	-3.98182	0.37163		cg	MERTK	NM_006343	Body						MERTK	ENST00000393237.4	5'UTR	MERTK;MERTK	ENST00000393237.4;ENST00000439966.1	5'UTR;3'UTR	chr2:112703625-112703795	3
cg26909564	ZNF579	19	56089012	55577645	0.000193727	0.204886	1	Male	-0.438982	-0.659714	-0.21825	-0.416513	-3.98106	0.369675		cg	ZNF579	NM_152600	3'UTR	chr19:56089274-56089504	N_Shore	19:60780824-60782766			ZNF579	ENST00000325421.3	3'UTR	ZNF579	ENST00000325421.3	3'UTR				TRUE
cg13643885	RP11-100F15.1	12	114513507	114075701	0.000194367	0.204886	1	Male	-0.405824	-0.609935	-0.201713	0.857312	-3.98006	0.367101		cg									RP11-100F15.1	ENST00000552413.1	TSS1500	RP11-100F15.1	ENST00000552413.1	TSS1500
cg11284631	OSMR	5	38870649	38870546	0.000194505	0.204886	1	Male	-0.378133	-0.568326	-0.187939	1.1125	-3.97985	0.366546		cg	OSMR;OSMR	NM_003999;NM_001168355	Body;Body															TRUE
cg21720679	RBL1	20	35637235	37008831	0.000194949	0.204886	1	Male	-0.297891	-0.44775	-0.148031	-0.351136	-3.97915	0.364768		cg	RBL1;RBL1	NM_002895;NM_183404	Body;Body												chr20:35636820-35637295	3
cg10381113	RP11-307N16.6;SPATA13	13	24797136	24222997	0.000195043	0.204886	1	Male	-0.366839	-0.551392	-0.182287	1.43304	-3.97901	0.364392		cg	SPATA13;SPATA13	NM_001166271;NM_153023	Body;5'UTR			13:23695038-23695918			SPATA13;SPATA13	ENST00000466831.1;ENST00000382095.4	5'UTR;5'UTR	SPATA13;SPATA13;SPATA13;SPATA13	ENST00000474317.1;ENST00000424834.1;ENST00000466831.1;ENST00000382095.4	TSS1500;1stExon;5'UTR;5'UTR	chr13:24796945-24797455	3		TRUE
cg03043824		1	38709691	38244018	0.000195047	0.204886	1	Male	-0.263845	-0.396582	-0.131108	1.39778	-3.979	0.364376		cg																		TRUE
cg15875860	PICK1;RP5-1039K5.13	22	38453467	38057459	0.000195221	0.204886	1	Male	-0.245394	-0.368857	-0.121931	-2.18478	-3.97873	0.363682		cg	PICK1;PICK1;PICK1;PICK1;PICK1	NM_001039583;NM_001039583;NM_012407;NM_001039584;NM_012407	1stExon;5'UTR;5'UTR;5'UTR;1stExon	chr22:38453187-38453503	Island	22:36783018-36783442	22:38452433-38453795	Promoter_Associated	PICK1;PICK1;PICK1;PICK1;RP5-1039K5.13;PICK1;PICK1	ENST00000468288.1;ENST00000468288.1;ENST00000356976.3;ENST00000356976.3;ENST00000445483.1;ENST00000404072.3;ENST00000404072.3	1stExon;5'UTR;1stExon;5'UTR;3'UTR;1stExon;5'UTR	PICK1;PICK1;PICK1;PICK1;PICK1;PICK1;PICK1;PICK1;PICK1;PICK1;PICK1;PICK1;PICK1;PICK1;RP5-1039K5.13;PICK1;PICK1;PICK1;PICK1	ENST00000466374.1;ENST00000437453.1;ENST00000437453.1;ENST00000468288.1;ENST00000476157.1;ENST00000426258.1;ENST00000476157.1;ENST00000468288.1;ENST00000469819.1;ENST00000356976.3;ENST00000469819.1;ENST00000435166.1;ENST00000432756.2;ENST00000445628.1;ENST00000445483.1;ENST00000404072.3;ENST00000404072.3;ENST00000424694.1;ENST00000484021.1	TSS200;1stExon;5'UTR;1stExon;1stExon;5'UTR;5'UTR;5'UTR;1stExon;5'UTR;5'UTR;TSS200;TSS200;5'UTR;3'UTR;1stExon;5'UTR;5'UTR;5'UTR	chr22:38452985-38453515	3		TRUE
cg05421282	MATK	19	3787089	3787090	0.000195347	0.204886	1	Male	-0.304927	-0.45835	-0.151504	0.140971	-3.97854	0.363176		cg	MATK;MATK;MATK;MIR1268A	NM_139354;NM_139355;NM_002378;NR_031672	TSS1500;TSS1500;Body;Body	chr19:3785511-3786653	S_Shore				MATK	ENST00000395040.1	TSS1500	MATK	ENST00000310132.5	TSS1500	chr19:3786725-3787115	3
cg24967487		3	75150999	75101847	0.000195457	0.204886	1	Male	-0.54742	-0.822864	-0.271976	-1.18914	-3.97837	0.362739		cg															chr3:75150860-75151090	3		TRUE
cg23498273	PEG10;SGCE	7	94284526	94655213	0.000198302	0.206412	1	Female	0.405589	0.201284	0.609893	-1.20773	3.97398	0.351466		cg	SGCE;SGCE;PEG10;SGCE;PEG10	NM_001099400;NM_001099401;NM_001040152;NM_003919;NM_015068	Body;Body;TSS1500;Body;TSS1500	chr7:94284858-94286527	N_Shore	7:94122422-94122668			PEG10;PEG10	ENST00000482108.1;ENST00000488574.1	TSS1500;TSS1500	PEG10;PEG10	ENST00000482108.1;ENST00000488574.1	TSS1500;TSS1500	chr7:94284200-94285035	3		TRUE
cg01479190		2	241241622	240302204	0.00019851	0.206412	1	Male	-0.565839	-0.850888	-0.28079	-1.13217	-3.97366	0.350648		cg							2:241241090-241242539	Unclassified_Cell_type_specific							chr2:241241545-241241895	3
cg13473086	PCDH9	13	67676107	67101974	0.000199377	0.20649	1	Female	0.415648	0.20619	0.625106	-1.42971	3.97234	0.347248		cg	PCDH9;PCDH9	NM_203487;NM_020403	Body;Body												chr13:67675920-67676150	3		TRUE
cg14804237		4	152987101	152065948	0.000199423	0.20649	1	Male	-0.212174	-0.319098	-0.105251	1.4981	-3.97227	0.347068		cg															chr4:152986700-152987175	3
cg08774009		8	49309094	48396533	0.000199595	0.20649	1	Male	-0.383413	-0.576643	-0.190183	1.09759	-3.97201	0.346393		cg				chr8:49309063-49309633	Island	8:49471376-49472352												TRUE
cg08329092		11	111203997	111333271	0.000199799	0.20649	1	Male	-0.377468	-0.567717	-0.18722	0.0629336	-3.9717	0.345599		cg
cg20541178	LYNX1	8	143858627	142777210	0.000199974	0.20649	1	Male	-0.557617	-0.838681	-0.276552	-2.11524	-3.97143	0.344914		cg	LYNX1;LYNX1;LYNX1;LYNX1;LYNX1	NM_177457;NM_177477;NM_177476;NM_023946;NM_177477	5'UTR;5'UTR;TSS200;5'UTR;1stExon	chr8:143858279-143859411	Island	8:143855298-143856413	8:143858496-143858908	Unclassified	LYNX1;LYNX1;LYNX1;LYNX1;LYNX1;LYNX1;LYNX1;LYNX1	ENST00000522906.1;ENST00000398906.1;ENST00000395192.2;ENST00000335822.5;ENST00000523332.1;ENST00000345173.6;ENST00000522906.1;ENST00000398906.1	3'UTR;5'UTR;5'UTR;5'UTR;TSS1500;TSS200;1stExon;1stExon	LYNX1;LYNX1;LYNX1;LYNX1;LYNX1;LYNX1;LYNX1;LYNX1;LYNX1	ENST00000522906.1;ENST00000398906.1;ENST00000395192.2;ENST00000335822.5;ENST00000523332.1;ENST00000520131.1;ENST00000345173.6;ENST00000522906.1;ENST00000398906.1	3'UTR;5'UTR;5'UTR;5'UTR;TSS1500;TSS1500;TSS200;1stExon;1stExon	chr8:143857425-143858850	3		TRUE
cg23418645	GPHN;RP11-72M17.1	14	66974032	66507313	0.000200311	0.206551	1	Female	0.436478	0.216445	0.656512	-0.312623	3.97092	0.343601		cg	GPHN;GPHN	NM_020806;NM_001024218	TSS200;TSS200	chr14:66974369-66976235	N_Shore				GPHN;GPHN;GPHN;GPHN;RP11-72M17.1	ENST00000459628.1;ENST00000543237.1;ENST00000305960.9;ENST00000315266.5;ENST00000556874.1	TSS1500;TSS1500;TSS1500;TSS200;3'UTR	GPHN;GPHN;GPHN;GPHN;GPHN;GPHN;RP11-72M17.1	ENST00000459628.1;ENST00000543237.1;ENST00000555668.1;ENST00000305960.9;ENST00000557654.1;ENST00000315266.5;ENST00000556874.1	TSS1500;TSS1500;TSS1500;TSS1500;TSS1500;TSS200;3'UTR				TRUE
cg10037414	GABRA6;GABRB2	5	160973742	161546735	0.0002016	0.207282	1	Female	0.636646	0.315548	0.957744	-3.21113	3.96898	0.338595		cg	GABRB2;GABRB2	NM_000813;NM_021911	5'UTR;5'UTR	chr5:160974692-160975384	N_Shore	5:160906122-160906352	5:160973629-160973830	Unclassified_Cell_type_specific	GABRB2;GABRB2;GABRB2;GABRB2;GABRB2;GABRA6	ENST00000393959.1;ENST00000274547.2;ENST00000353437.6;ENST00000517547.1;ENST00000517901.1;ENST00000522269.1	TSS200;5'UTR;5'UTR;TSS200;5'UTR;TSS1500	GABRB2;GABRB2;GABRB2;GABRB2;GABRB2;GABRB2;GABRA6	ENST00000393959.1;ENST00000274547.2;ENST00000353437.6;ENST00000517547.1;ENST00000522758.1;ENST00000517901.1;ENST00000522269.1	TSS200;5'UTR;5'UTR;TSS200;TSS200;5'UTR;TSS1500	chr5:160973405-160973870	3
cg11886073		4	36401886	36400263	0.000202534	0.207282	1	Female	0.911271	0.451501	1.37104	-2.06797	3.96757	0.334989		cg
cg19989295	REC8	14	24641077	24171867	0.00020258	0.207282	1	Female	0.394854	0.195632	0.594076	-0.563051	3.9675	0.334812		cg	REC8;REC8	NM_001048205;NM_005132	TSS200;TSS200	chr14:24641053-24642220	Island	14:23710662-23712048	14:24640738-24641574	Promoter_Associated	REC8;REC8;REC8;REC8	ENST00000447460.2;ENST00000559919.1;ENST00000311457.3;ENST00000311457.3	TSS200;TSS200;1stExon;5'UTR	REC8;REC8;REC8;REC8;REC8;REC8;REC8;REC8;REC8	ENST00000557979.1;ENST00000560032.1;ENST00000447460.2;ENST00000557806.1;ENST00000559919.1;ENST00000560501.1;ENST00000558782.1;ENST00000311457.3;ENST00000311457.3	TSS1500;TSS1500;TSS200;TSS200;TSS200;TSS1500;TSS1500;1stExon;5'UTR	chr14:24640800-24641355	3		TRUE
cg02958718	SLC37A2	11	124932914	125063017	0.00020304	0.207282	1	Female	1.1587	0.57398	1.74341	-1.9704	3.96682	0.333046		cg	SLC37A2;SLC37A2	NM_198277;NM_001145290	TSS200;TSS200	chr11:124932730-124933657	Island	11:124437941-124438845	11:124932464-124933869	Promoter_Associated	SLC37A2;SLC37A2;SLC37A2	ENST00000308074.4;ENST00000403796.2;ENST00000407458.1	TSS1500;TSS200;TSS200	SLC37A2;SLC37A2;SLC37A2;SLC37A2;SLC37A2	ENST00000532000.1;ENST00000526405.1;ENST00000308074.4;ENST00000403796.2;ENST00000407458.1	TSS1500;TSS1500;TSS1500;TSS200;TSS200	chr11:124932745-124933975	3		TRUE
cg00260012	CAPN13	2	31031702	30808835	0.000201948	0.207282	1	Male	-0.340289	-0.511939	-0.168639	0.571323	-3.96845	0.337251		cg	CAPN13	NM_144575	TSS1500						CAPN13;CAPN13;CAPN13	ENST00000465960.2;ENST00000534090.2;ENST00000295055.8	3'UTR;TSS1500;TSS1500	CAPN13;CAPN13;CAPN13;CAPN13	ENST00000465960.2;ENST00000458085.2;ENST00000534090.2;ENST00000295055.8	3'UTR;TSS1500;TSS1500;TSS1500				TRUE
cg16099167		2	89053506	88753988	0.000202892	0.207282	1	Male	-0.232471	-0.349777	-0.115165	2.39896	-3.96704	0.333613		cg
cg14230851		20	44770652	46142012	0.000203027	0.207282	1	Male	-0.267578	-0.402605	-0.13255	-1.24391	-3.96683	0.333096		cg
cg01878960	PTPRN2	7	158358294	158565601	0.000203525	0.207282	1	Male	-0.280019	-0.421352	-0.138686	-0.199614	-3.96609	0.331184		cg	PTPRN2;PTPRN2;PTPRN2	NM_002847;NM_130842;NM_130843	Body;Body;Body	chr7:158361909-158362970	N_Shelf										chr7:158358025-158358335	3		TRUE
cg23245291		13	82900962	82326826	0.000203529	0.207282	1	Male	-0.554018	-0.833645	-0.274391	0.861166	-3.96608	0.331166		cg
cg09301294	EPHA6	3	96533520	96814675	0.0002046	0.207666	1	Female	0.640259	0.316974	0.963545	-2.54109	3.96449	0.327074		cg	EPHA6	NM_001080448	1stExon	chr3:96532023-96533625	Island	3:98014719-98016916			EPHA6;EPHA6;EPHA6	ENST00000542517.1;ENST00000470610.2;ENST00000389672.5	TSS200;1stExon;1stExon	EPHA6;EPHA6;EPHA6;EPHA6	ENST00000542517.1;ENST00000470610.2;ENST00000389672.5;ENST00000506569.1	TSS200;1stExon;1stExon;TSS200	chr3:96532385-96533575	3		TRUE
cg19301058	TXNIP	1	145438404	145996663	0.000204744	0.207666	1	Female	0.471679	0.233502	0.709857	-1.02343	3.96428	0.326523		cg	TXNIP	NM_006472	TSS200			1:144149488-144149835	1:145437487-145438617	Promoter_Associated	TXNIP;TXNIP	ENST00000369317.4;ENST00000475171.1	TSS200;TSS200	TXNIP;TXNIP;TXNIP;TXNIP	ENST00000425134.1;ENST00000369317.4;ENST00000475171.1;ENST00000488537.1	TSS1500;TSS200;TSS200;TSS1500	chr1:145438260-145438495	3		TRUE
cg10562781	BRPF3;RP1-179N16.6	6	36165204	36197426	0.000204652	0.207666	1	Male	-0.185304	-0.278871	-0.0917368	-3.47767	-3.96441	0.326876		cg	BRPF3	NM_015695	5'UTR	chr6:36164132-36165205	Island	6:36272002-36273183	6:36164608-36165428	Promoter_Associated	BRPF3;BRPF3;RP1-179N16.6	ENST00000357641.6;ENST00000339717.7;ENST00000499560.2	5'UTR;5'UTR;TSS1500	BRPF3;BRPF3;BRPF3;BRPF3;BRPF3;RP1-179N16.6;RP1-179N16.6	ENST00000357641.6;ENST00000339717.7;ENST00000454960.1;ENST00000446974.1;ENST00000446974.1;ENST00000526611.1;ENST00000499560.2	5'UTR;5'UTR;TSS200;1stExon;5'UTR;TSS1500;TSS1500	chr6:36164945-36165215	3		TRUE
cg26896762	CTD-2314G24.2;ISL1	5	50679361	51383526	0.000205096	0.207739	1	Female	0.649805	0.321639	0.977971	-2.31974	3.96375	0.325186		cg	ISL1;ISL1	NM_002202;NM_002202	5'UTR;1stExon	chr5:50678632-50679375	Island	5:50714206-50715132			CTD-2314G24.2;ISL1;ISL1;ISL1;CTD-2314G24.2	ENST00000559112.1;ENST00000230658.7;ENST00000230658.7;ENST00000511384.1;ENST00000559112.1	1stExon;5'UTR;1stExon;TSS200;3'UTR	CTD-2314G24.2;ISL1;ISL1;ISL1;CTD-2314G24.2	ENST00000559112.1;ENST00000230658.7;ENST00000230658.7;ENST00000511384.1;ENST00000559112.1	1stExon;5'UTR;1stExon;TSS200;3'UTR			TRUE	TRUE
cg13958215	CA3	8	86349754	85437524	0.000205908	0.208278	1	Male	-0.508702	-0.765686	-0.251718	0.964347	-3.96255	0.322104		cg	CA3	NM_005181	TSS1500	chr8:86350765-86351196	N_Shore				CA3;CA3	ENST00000285381.2;ENST00000426378.2	TSS1500;TSS1500	CA3;CA3;CA3	ENST00000285381.2;ENST00000522207.1;ENST00000520921.1	TSS1500;TSS1500;5'UTR	chr8:86349520-86349810	3		TRUE
cg07797709		15	74258320	73965978	0.000206523	0.208482	1	Female	0.354872	0.175558	0.534185	-2.86066	3.96165	0.319774		cg							15:74257069-74258542	Unclassified							chr15:74258165-74258435	3
cg12572278	OAF	11	120081259	120210550	0.00020695	0.208482	1	Female	0.283531	0.140243	0.42682	-2.43845	3.96102	0.318163		cg	OAF	NM_178507	TSS1500	chr11:120081487-120082345	N_Shore				OAF;OAF	ENST00000328965.3;ENST00000531220.1	TSS1500;TSS1500	OAF;OAF	ENST00000328965.3;ENST00000531220.1	TSS1500;TSS1500	chr11:120080905-120081815	3	TRUE	TRUE
cg07495574		22	49564611	49168684	0.000206805	0.208482	1	Male	-0.466682	-0.702517	-0.230847	-0.148604	-3.96123	0.318709		cg				chr22:49564050-49564612	Island													TRUE
cg19486756	ZNF300	5	150281191	150901628	0.00020855	0.209809	1	Female	0.614708	0.303869	0.925548	2.16468	3.95868	0.312155		cg	ZNF300	NM_052860	Body	chr5:150284385-150284635	N_Shelf				ZNF300	ENST00000418587.2	5'UTR	ZNF300	ENST00000418587.2	5'UTR				TRUE
cg02458237	MYO15A	17	18061763	18158448	0.000208955	0.209932	1	Female	0.371189	0.183462	0.558916	-4.5982	3.95809	0.310642		cg	MYO15A	NM_016239	Body			17:18002212-18002505	17:18061138-18062142	Promoter_Associated	MYO15A;MYO15A;MYO15A	ENST00000418233.2;ENST00000445289.2;ENST00000451725.2	5'UTR;5'UTR;TSS1500	MYO15A;MYO15A;MYO15A;MYO15A;MYO15A;MYO15A;MYO15A	ENST00000418233.2;ENST00000445289.2;ENST00000359910.4;ENST00000556535.1;ENST00000557190.1;ENST00000557655.1;ENST00000433411.3	5'UTR;5'UTR;TSS1500;5'UTR;5'UTR;5'UTR;5'UTR	chr17:18061725-18062055	3		TRUE
cg06579756	COX19	7	1015255	975618	0.000210881	0.211581	1	Female	0.241491	0.119272	0.36371	-3.46285	3.9553	0.303485		cg	COX19	NM_001031617	TSS200	chr7:1014698-1015239	S_Shore	7:981151-982028	7:1014540-1015631	Promoter_Associated	COX19	ENST00000344111.3	TSS200	COX19;COX19;COX19	ENST00000457254.1;ENST00000344111.3;ENST00000466853.1	TSS200;TSS200;TSS1500	chr7:1015080-1015375	3		TRUE
cg07987051	NAGPA;RP11-165E7.1	16	5080405	5030403	0.00021185	0.212267	1	Male	-0.204106	-0.307442	-0.100771	1.49748	-3.95391	0.299908		cg	NAGPA	NM_016256	Body	chr16:5083244-5084032	N_Shelf				NAGPA	ENST00000563578.1	3'UTR	NAGPA;NAGPA;NAGPA;NAGPA;NAGPA;NAGPA;NAGPA;NAGPA;NAGPA	ENST00000567739.1;ENST00000569793.1;ENST00000564397.1;ENST00000568202.1;ENST00000563578.1;ENST00000569296.1;ENST00000565876.1;ENST00000562346.1;ENST00000562037.1	TSS1500;1stExon;TSS1500;3'UTR;3'UTR;3'UTR;3'UTR;3'UTR;3'UTR				TRUE
cg00214530	TARID	6	133890532	133569393	0.000212966	0.212902	1	Female	0.827347	0.408308	1.24639	-1.91715	3.95231	0.295812		cg						6:133932165-133932226	6:133889332-133891035	Unclassified							chr6:133890065-133890630	3		TRUE
cg20390242	GPD2	2	157291951	156435438	0.000213057	0.212902	1	Female	0.603012	0.297585	0.908438	-2.95822	3.95218	0.295476		cg	GPD2;GPD2	NM_000408;NM_001083112	TSS1500;TSS200	chr2:157292102-157292646	N_Shore		2:157291700-157293667	Promoter_Associated	GPD2;GPD2;GPD2;GPD2	ENST00000409125.4;ENST00000438166.2;ENST00000540309.1;ENST00000310454.5	TSS1500;TSS1500;TSS1500;TSS200	GPD2;GPD2;GPD2;GPD2;GPD2;GPD2	ENST00000409125.4;ENST00000438166.2;ENST00000495851.1;ENST00000540309.1;ENST00000310454.5;ENST00000415049.1	TSS1500;TSS1500;TSS1500;TSS1500;TSS200;5'UTR	chr2:157291060-157293195	3		TRUE
cg05600654	TACR2	10	71169094	69409337	0.000213962	0.212902	1	Female	0.39441	0.194575	0.594245	-1.33214	3.95089	0.292172		cg	TACR2	NM_001057	Body	chr10:71168699-71168952	S_Shore		10:71167962-71169207	Unclassified	TACR2	ENST00000373307.1	TSS200	TACR2	ENST00000373307.1	TSS200
cg05068494	OTOGL	12	80601978	80208197	0.000214587	0.212902	1	Female	0.261932	0.12919	0.394675	0.948527	3.95	0.289895		cg	OTOGL	NM_173591	TSS1500						OTOGL	ENST00000547103.1	TSS1500	OTOGL	ENST00000547103.1	TSS1500
cg15736127	GPD2	2	157292127	156435614	0.000214938	0.212902	1	Female	0.759271	0.374438	1.1441	-1.55239	3.9495	0.288621		cg	GPD2;GPD2;GPD2	NM_001083112;NM_000408;NM_001083112	1stExon;TSS1500;5'UTR	chr2:157292102-157292646	Island		2:157291700-157293667	Promoter_Associated	GPD2;GPD2;GPD2;GPD2;GPD2	ENST00000438166.2;ENST00000540309.1;ENST00000310454.5;ENST00000409125.4;ENST00000310454.5	TSS1500;TSS1500;1stExon;TSS200;5'UTR	GPD2;GPD2;GPD2;GPD2;GPD2;GPD2;GPD2	ENST00000438166.2;ENST00000495851.1;ENST00000540309.1;ENST00000310454.5;ENST00000409125.4;ENST00000415049.1;ENST00000310454.5	TSS1500;TSS1500;TSS1500;1stExon;TSS200;5'UTR;5'UTR	chr2:157291060-157293195	3		TRUE
cg24064325	AC007246.3	2	39727427	39500285	0.000215188	0.212902	1	Female	0.367826	0.181378	0.554273	2.34046	3.94915	0.287713		cg									AC007246.3	ENST00000449569.1	5'UTR	AC007246.3;AC007246.3;AC007246.3;AC007246.3;AC007246.3	ENST00000426083.1;ENST00000443038.1;ENST00000422128.1;ENST00000449569.1;ENST00000446698.1	5'UTR;5'UTR;5'UTR;5'UTR;5'UTR				TRUE
cg00589002	TP73	1	3606082	3689517	0.000213412	0.212902	1	Male	-0.290095	-0.437047	-0.143142	0.00271306	-3.95167	0.294179		cg	TP73;TP73;TP73;TP73	NM_001126240;NM_001126242;NM_005427;NM_001126241	TSS1500;TSS1500;Body;TSS1500	chr1:3607096-3607553	N_Shore				TP73	ENST00000378280.1	TSS1500	TP73	ENST00000378280.1	TSS1500	chr1:3605400-3606295	3		TRUE
cg10211908	GFRA2	8	21589622	21732109	0.000214162	0.212902	1	Male	-0.40558	-0.611089	-0.200071	1.16005	-3.9506	0.291442		cg	GFRA2;GFRA2;GFRA2	NM_001165039;NM_001165038;NM_001495	Body;Body;Body									GFRA2;GFRA2	ENST00000522071.1;ENST00000306793.4	3'UTR;3'UTR
cg07853992	SPAG9	17	49197496	51120134	0.000215445	0.212902	1	Male	-0.496816	-0.748671	-0.244962	-3.24326	-3.94879	0.286782		cg	SPAG9;SPAG9	NM_003971;NM_001130528	Body;Body	chr17:49197522-49198474	N_Shore	17:46552297-46553734	17:49196770-49197769	Promoter_Associated							chr17:49196865-49197595	3		TRUE
cg09883843	LAMA3	18	21337843	23757878	0.00021561	0.212902	1	Male	-0.353691	-0.533001	-0.174381	2.8321	-3.94855	0.286184		cg	LAMA3;LAMA3;LAMA3;LAMA3	NM_001302996;NR_130106;NM_001127717;NM_198129	Body;Body;Body;Body												chr18:21337765-21338235	3
cg16030814	RNA5SP408;RNA5SP409	16	34969730	35735358	0.000215633	0.212902	1	Male	-0.540368	-0.81432	-0.266417	1.34921	-3.94852	0.286101		cg									RN5S409;RN5S408	ENST00000516815.1;ENST00000516115.1	TSS1500;TSS200	RN5S409;RN5S408	ENST00000516815.1;ENST00000516115.1	TSS1500;TSS200
cg22792461	ENTPD1-AS1	10	97850322	96090564	0.00021605	0.21303	1	Female	0.376261	0.185479	0.567043	-0.308691	3.94793	0.284596		cg				chr10:97849568-97850095	S_Shore		10:97849319-97850356	Promoter_Associated	RP11-429G19.2	ENST00000416301.1	TSS1500	RP11-429G19.2;RP11-429G19.2;RP11-429G19.2;RP11-429G19.2;RP11-429G19.2;RP11-429G19.2;RP11-429G19.2	ENST00000451364.1;ENST00000452728.1;ENST00000444375.1;ENST00000454638.1;ENST00000416301.1;ENST00000458228.1;ENST00000427846.1	TSS1500;TSS1500;TSS1500;TSS1500;TSS1500;TSS1500;TSS1500				TRUE
cg09480054	HAAO	2	43020129	42792988	0.00021728	0.213782	1	Female	0.483528	0.23825	0.728807	-4.13822	3.9462	0.280165		cg	HAAO	NM_012205	TSS1500	chr2:43019665-43020509	Island	2:42873170-42874189			HAAO	ENST00000294973.6	TSS1500	HAAO;HAAO;HAAO;HAAO;HAAO;HAAO	ENST00000404451.3;ENST00000402268.1;ENST00000431905.1;ENST00000402698.2;ENST00000294973.6;ENST00000406924.2	TSS1500;TSS1500;TSS1500;TSS1500;TSS1500;TSS1500	chr2:43019325-43021015	3		TRUE
cg19613863	PATJ	1	62318582	61852909	0.000217388	0.213782	1	Male	-0.398501	-0.600655	-0.196346	-0.0666182	-3.94605	0.279781		cg	INADL	NM_176877	Body									INADL;INADL	ENST00000459752.1;ENST00000484562.1	5'UTR;5'UTR	chr1:62318400-62318610	3
cg01894048	KCNN2	5	113697895	114362197	0.000217925	0.214028	1	Female	0.413892	0.20389	0.623895	-3.18402	3.9453	0.277854		cg	KCNN2	NM_021614	TSS200	chr5:113696516-113699195	Island	5:113724370-113727338			KCNN2;KCNN2;KCNN2	ENST00000512097.2;ENST00000507750.1;ENST00000264773.2	5'UTR;TSS1500;TSS200	KCNN2;KCNN2;KCNN2	ENST00000512097.2;ENST00000507750.1;ENST00000264773.2	5'UTR;TSS1500;TSS200				TRUE
cg21081034	AC009501.4;OTX1	2	63275794	63048658	0.000218313	0.214125	1	Female	0.390699	0.192437	0.588961	0.777769	3.94476	0.276468		cg	LOC100132215;LOC100132215;OTX1	NR_027069;NR_033389;NM_001199770	TSS1500;TSS200;TSS1500	chr2:63274475-63279430	Island	2:63129041-63129551	2:63275260-63276144	Unclassified_Cell_type_specific	AC009501.4;AC009501.4;OTX1;AC009501.4	ENST00000429952.1;ENST00000413549.1;ENST00000366671.3;ENST00000437346.1	TSS1500;TSS200;TSS1500;TSS200	AC009501.4;AC009501.4;OTX1;AC009501.4	ENST00000429952.1;ENST00000413549.1;ENST00000366671.3;ENST00000437346.1	TSS1500;TSS200;TSS1500;TSS200	chr2:63274480-63276255	3
cg24749178	SNRK	3	43384809	43343316	0.000218671	0.214194	1	Female	0.387912	0.19104	0.584785	1.13272	3.94426	0.275189		cg	SNRK;SNRK	NM_001100594;NM_017719	Body;Body									SNRK;SNRK;SNRK	ENST00000468628.2;ENST00000481892.1;ENST00000481892.1	TSS200;1stExon;5'UTR
cg23765633		7	155677452	155884757	0.000218975	0.21421	1	Male	-0.214861	-0.323919	-0.105804	-0.133609	-3.94384	0.274104		cg				chr7:155674717-155674941	S_Shelf													TRUE
cg02168505	ZNF317	19	9250969	9140292	0.000219796	0.214449	1	Female	0.455057	0.224015	0.686098	-4.48828	3.9427	0.271185		cg	ZNF317;ZNF317;ZNF317	NM_001190791;NM_020933;NR_102435	TSS200;TSS200;TSS200	chr19:9251139-9251438	N_Shore	19:9111958-9112583	19:9250699-9251631	NonGene_Associated	ZNF317;ZNF317	ENST00000247956.5;ENST00000419608.2	TSS200;TSS200	ZNF317;ZNF317	ENST00000247956.5;ENST00000419608.2	TSS200;TSS200	chr19:9250920-9251575	3
cg13120756	RUNDC3A;RUNDC3A-AS1	17	42386950	44309581	0.000219752	0.214449	1	Male	-0.319612	-0.481883	-0.157341	-0.115086	-3.94276	0.271341		cg	RUNDC3A;RUNDC3A;RUNDC3A	NM_001144826;NM_001144825;NM_006695	Body;Body;Body	chr17:42385810-42386393	S_Shore		17:42386887-42387224	Unclassified_Cell_type_specific	AC003102.3	ENST00000453562.1	3'UTR	AC003102.3	ENST00000453562.1	3'UTR	chr17:42386880-42387235	3		TRUE
cg02397720		2	238512407	237603763	0.000220536	0.214825	1	Female	0.489293	0.240805	0.737781	-3.7197	3.94168	0.268565		cg							2:238511989-238512802	Unclassified_Cell_type_specific							chr2:238512265-238512795	3	TRUE	TRUE
cg02839523	RP11-403P17.5;TK2	16	66552543	66518639	0.000222162	0.214825	1	Female	0.491363	0.241682	0.741043	2.44977	3.93944	0.262835		cg	TK2;TK2;TK2;TK2;TK2;TK2;TK2;TK2	NR_073520;NM_001272050;NM_001271934;NM_001172645;NM_004614;NM_001172644;NM_001172643;NM_001271935	Body;Body;Body;Body;Body;Body;Body;Body						TK2;RP11-403P17.5	ENST00000563369.1;ENST00000561728.1	3'UTR;TSS1500	TK2;TK2;TK2;TK2;TK2;RP11-403P17.5;TK2;TK2;TK2;TK2	ENST00000562552.1;ENST00000567357.1;ENST00000569718.1;ENST00000564792.1;ENST00000563369.1;ENST00000561728.1;ENST00000563099.1;ENST00000561527.1;ENST00000563478.1;ENST00000562484.1	TSS1500;3'UTR;3'UTR;3'UTR;3'UTR;TSS1500;TSS1500;TSS1500;3'UTR;3'UTR
cg12053155	EFNB2	13	107186476	106534127	0.000222196	0.214825	1	Female	0.494302	0.243124	0.74548	-0.923569	3.93939	0.262713		cg	EFNB2	NM_004093	Body	chr13:107186468-107189024	Island	13:105984328-105985201	13:107184922-107186480	Unclassified_Cell_type_specific							chr13:107185380-107187635	3		TRUE
cg12798035	MINDY1;PRUNE1	1	150981329	151008852	0.000222834	0.214825	1	Female	0.241645	0.118827	0.364463	-2.62818	3.93852	0.260478		cg	FAM63A;PRUNE;FAM63A	NM_001163258;NM_021222;NM_018379	TSS1500;Body;TSS1500	chr1:150980735-150981092	S_Shore	1:149247413-149248170	1:150980224-150981798	Promoter_Associated	FAM63A;FAM63A;PRUNE;PRUNE;PRUNE;PRUNE;PRUNE;PRUNE	ENST00000361936.5;ENST00000361738.6;ENST00000271619.8;ENST00000271619.8;ENST00000467771.1;ENST00000368937.1;ENST00000368936.1;ENST00000368935.1	TSS1500;TSS1500;ExonBnd;ExonBnd;5'UTR;5'UTR;5'UTR;5'UTR	FAM63A;FAM63A;PRUNE;PRUNE;PRUNE;PRUNE;PRUNE;PRUNE;PRUNE;PRUNE;PRUNE;PRUNE	ENST00000361936.5;ENST00000361738.6;ENST00000271619.8;ENST00000271619.8;ENST00000467771.1;ENST00000462440.1;ENST00000475722.1;ENST00000450884.1;ENST00000368937.1;ENST00000431193.1;ENST00000368936.1;ENST00000368935.1	TSS1500;TSS1500;ExonBnd;ExonBnd;5'UTR;5'UTR;5'UTR;5'UTR;5'UTR;5'UTR;5'UTR;5'UTR	chr1:150981045-150982075	3		TRUE
cg02520707	LEMD1;MIR135B	1	205418278	205449149	0.000221338	0.214825	1	Male	-0.532894	-0.803602	-0.262187	-0.050818	-3.94057	0.265733		cg	MIR135B	NR_029893	TSS1500						MIR135B;LEMD1	ENST00000362189.1;ENST00000367154.1	TSS1500;5'UTR	MIR135B;LEMD1;LEMD1	ENST00000362189.1;ENST00000495594.1;ENST00000367154.1	TSS1500;3'UTR;5'UTR	chr1:205418020-205418475	3		TRUE
cg25726611	RP11-184D12.1	15	36544913	36252711	0.000222143	0.214825	1	Male	-0.558412	-0.842161	-0.274662	1.32907	-3.93946	0.262901		cg									RP11-184D12.1	ENST00000561394.1	TSS1500	RP11-184D12.1	ENST00000561394.1	TSS1500
cg23495332	HIVEP3	1	42118398	41652726	0.000222443	0.214825	1	Male	-0.393414	-0.593342	-0.193485	0.311967	-3.93905	0.261848		cg	HIVEP3;HIVEP3	NM_001127714;NM_024503	5'UTR;5'UTR						HIVEP3;HIVEP3;HIVEP3	ENST00000247584.5;ENST00000372583.1;ENST00000372584.1	5'UTR;5'UTR;5'UTR	HIVEP3;HIVEP3;HIVEP3	ENST00000247584.5;ENST00000372583.1;ENST00000372584.1	5'UTR;5'UTR;5'UTR
cg23302603	KIF1A	2	241760509	240821091	0.000223021	0.214825	1	Male	-0.474552	-0.715763	-0.233341	-0.539348	-3.93826	0.259824		cg	KIF1A	NM_004321	TSS1500	chr2:241758141-241760783	Island	2:241406850-241409533	2:241758870-241760605	Unclassified_Cell_type_specific	KIF1A;KIF1A;KIF1A	ENST00000373308.4;ENST00000320389.7;ENST00000498729.2	TSS1500;TSS1500;TSS1500	KIF1A;KIF1A;KIF1A	ENST00000373308.4;ENST00000320389.7;ENST00000498729.2	TSS1500;TSS1500;TSS1500	chr2:241760005-241760895	3		TRUE
cg23958868	DGKQ;SLC26A1	4	979079	985290	0.000223065	0.214825	1	Male	-0.464917	-0.701233	-0.2286	-3.14174	-3.9382	0.259669		cg	SLC26A1	NM_134425	Body	chr4:980603-981248	N_Shore	4:969018-969184	4:978686-979425	Unclassified_Cell_type_specific							chr4:978980-979255	3		TRUE
cg18545089	CACNA2D4	12	2024500	1915333	0.000223071	0.214825	1	Male	-0.199084	-0.300278	-0.0978894	-0.242129	-3.93819	0.259648		cg	CACNA2D4	NM_172364	Body				12:2024418-2025326	Unclassified_Cell_type_specific	CACNA2D4	ENST00000456077.1	TSS200	CACNA2D4	ENST00000456077.1	TSS200
cg18944924	RMDN2;RMDN2-AS1	2	38265394	38038250	0.000223737	0.215075	1	Female	0.614983	0.302315	0.927652	-0.670449	3.93728	0.257324		cg	FAM82A1	NM_144713	Body			2:38118836-38119151	2:38265163-38265727	Unclassified_Cell_type_specific	FAM82A1	ENST00000469469.1	5'UTR	FAM82A1	ENST00000469469.1	5'UTR	chr2:38265220-38265750	3		TRUE
cg13313518	IGF2;IGF2-AS;INS-IGF2	11	2164208	2142977	0.000224003	0.215075	1	Male	-0.320204	-0.483017	-0.157392	-3.05515	-3.93692	0.256395		cg	INS-IGF2;IGF2;IGF2-AS;IGF2-AS	NR_003512;NM_001007139;NR_028044;NR_028043	Body;5'UTR;Body;Body	chr11:2158951-2162484	S_Shore		11:2163852-2164485	Unclassified_Cell_type_specific	IGF2;IGF2;IGF2	ENST00000337883.6;ENST00000300632.5;ENST00000381319.4	5'UTR;5'UTR;5'UTR	INS-IGF2;IGF2;IGF2;IGF2	ENST00000356578.4;ENST00000337883.6;ENST00000300632.5;ENST00000381319.4	3'UTR;5'UTR;5'UTR;5'UTR	chr11:2163485-2164535	3
cg13400209		2	117813666	117056089	0.000224198	0.215075	1	Male	-0.470207	-0.709306	-0.231107	1.33237	-3.93666	0.255717		cg						2:117529632-117530208												TRUE
cg13308243	PDPN	1	13909834	13583338	0.000224962	0.215529	1	Male	-0.489856	-0.739013	-0.240699	1.04219	-3.93562	0.253065		cg	PDPN;PDPN	NM_198389;NM_006474	TSS1500;TSS1500	chr1:13909606-13909842	Island	1:13782210-13782429			PDPN;PDPN;PDPN;PDPN;PDPN	ENST00000294489.6;ENST00000376057.4;ENST00000509009.1;ENST00000376061.4;ENST00000513143.1	TSS200;TSS1500;TSS1500;TSS1500;TSS1500	PDPN;PDPN;PDPN;PDPN;PDPN;PDPN;PDPN	ENST00000294489.6;ENST00000376057.4;ENST00000506205.1;ENST00000510906.1;ENST00000509009.1;ENST00000376061.4;ENST00000513143.1	TSS200;TSS1500;TSS1500;TSS1500;TSS1500;TSS1500;TSS1500	chr1:13909280-13909955	3
cg08421807		10	49867895	48659849	0.000226036	0.216279	1	Male	-0.391083	-0.590074	-0.192092	-2.87698	-3.93417	0.249349		cg				chr10:49863620-49864601	S_Shelf
cg14275511	FAM50B;RP11-420L9.4	6	3850738	3850503	0.00022688	0.216808	1	Female	0.260846	0.128084	0.393608	1.83335	3.93303	0.246441		cg	FAM50B	NM_012135	Body	chr6:3849271-3851048	Island	6:3794161-3795990			RP11-420L9.4;FAM50B	ENST00000454396.1;ENST00000380274.1	5'UTR;1stExon	RP11-420L9.4;FAM50B	ENST00000454396.1;ENST00000380274.1	5'UTR;1stExon				TRUE
cg09041863	SOX6	11	16628941	16607393	0.000229005	0.216995	1	Female	0.491668	0.241244	0.742093	-2.0221	3.93019	0.239172		cg				chr11:16626053-16629180	Island	11:16584788-16585521			SOX6	ENST00000533658.1	TSS1500	SOX6;SOX6;SOX6;SOX6;SOX6;SOX6	ENST00000533658.1;ENST00000525835.1;ENST00000530378.1;ENST00000525835.1;ENST00000524520.1;ENST00000525259.1	TSS1500;1stExon;5'UTR;3'UTR;3'UTR;3'UTR	chr11:16628425-16629035	3
cg26146639	ZNF783	7	148958821	149261729	0.000229062	0.216995	1	Female	0.194168	0.0952692	0.293066	-3.8262	3.93011	0.238976		cg	ZNF783	NM_001195220	TSS1500	chr7:148958858-148959891	N_Shore		7:148958385-148959904	Promoter_Associated	ZNF783	ENST00000434415.1	TSS1500	ZNF783;ZNF783	ENST00000434415.1;ENST00000476295.1	TSS1500;TSS1500	chr7:148958725-148959375	3
cg11798182	LINC01550	14	98444513	97978175	0.000228169	0.216995	1	Male	-0.40784	-0.615508	-0.200171	0.239892	-3.93131	0.242025		cg	C14orf64	NR_015430	TSS200				14:98444107-98445301	Unclassified_Cell_type_specific	C14orf64	ENST00000499006.2	TSS200	C14orf64;C14orf64;C14orf64;C14orf64;C14orf64;C14orf64	ENST00000554822.1;ENST00000556462.1;ENST00000556138.1;ENST00000512901.2;ENST00000502187.1;ENST00000499006.2	TSS200;TSS200;TSS200;TSS200;TSS200;TSS200	chr14:98444340-98444655	3		TRUE
cg02987853	GNG7	19	2702871	2702872	0.000228321	0.216995	1	Male	-0.306667	-0.462828	-0.150507	-2.61681	-3.9311	0.241505		cg	GNG7	NM_052847	TSS200	chr19:2702532-2702987	Island	19:2653539-2653987	19:2702571-2703091	Unclassified	GNG7	ENST00000382159.2	TSS200	GNG7	ENST00000382159.2	TSS200	chr19:2702685-2702970	3		TRUE
cg16456980	SHANK2	11	70714131	70868025	0.000228913	0.216995	1	Male	-0.192306	-0.290251	-0.0943607	0.934324	-3.93031	0.239486		cg	SHANK2	NM_012309	Body			11:70391558-70391824						SHANK2	ENST00000460048.1	3'UTR				TRUE
cg06202149	TP73	1	3605886	3689321	0.000229072	0.216995	1	Male	-0.266585	-0.40237	-0.130801	-0.3978	-3.9301	0.238943		cg	TP73;TP73;TP73;TP73	NM_001126240;NM_001126242;NM_005427;NM_001126241	TSS1500;TSS1500;Body;TSS1500	chr1:3607096-3607553	N_Shore				TP73	ENST00000378280.1	TSS1500	TP73	ENST00000378280.1	TSS1500	chr1:3605400-3606295	3		TRUE
cg16839413	ZNF512B	20	62594447	63963093	0.000229119	0.216995	1	Male	-0.18203	-0.274748	-0.089312	2.1543	-3.93004	0.238783		cg	ZNF512B	NM_020713	Body	chr20:62593793-62594966	Island	20:62064238-62065477			ZNF512B	ENST00000369888.1	ExonBnd	ZNF512B	ENST00000369888.1	ExonBnd				TRUE
cg15396204	RP11-233E12.2	1	107348393	106805770	0.000229446	0.217028	1	Male	-0.312464	-0.471637	-0.153291	-1.61867	-3.9296	0.237671		cg																		TRUE
cg25015598	CTSS	1	150739309	150766832	0.000230498	0.217746	1	Female	0.454013	0.222651	0.685375	1.80934	3.92821	0.234103		cg	CTSS;CTSS	NM_001199739;NM_004079	TSS1500;TSS1500						CTSS;CTSS	ENST00000448301.1;ENST00000368985.3	TSS1500;TSS1500	CTSS;CTSS	ENST00000448301.1;ENST00000368985.3	TSS1500;TSS1500
ch.4.1889364R	EIF4E	4	99822293	98901141	0.000231004	0.217947	1	Female	0.300736	0.147457	0.454016	-2.02093	3.92754	0.232391		ch	EIF4E;EIF4E;EIF4E	NM_001130678;NM_001968;NM_001130679	Body;Body;Body						EIF4E	ENST00000504472.1	3'UTR	EIF4E;EIF4E	ENST00000507665.1;ENST00000504472.1	3'UTR;3'UTR				TRUE
cg27052781	WDR18	19	991359	991358	0.000231477	0.217969	1	Male	-0.344649	-0.520338	-0.168961	0.014486	-3.92691	0.230796		cg	WDR18	NM_024100	Body	chr19:991003-991386	Island	19:941235-943503			WDR18	ENST00000251289.3	ExonBnd	WDR18	ENST00000251289.3	ExonBnd	chr19:991305-992015	3		TRUE
cg16952880	MIPOL1	14	37679990	37210784	0.000231613	0.217969	1	Male	-0.528663	-0.798167	-0.259159	0.759585	-3.92673	0.230338		cg	MIPOL1;MIPOL1;MIPOL1	NM_001195297;NM_001195296;NM_138731	5'UTR;5'UTR;5'UTR						MIPOL1;MIPOL1;MIPOL1;MIPOL1;MIPOL1	ENST00000327441.7;ENST00000539062.2;ENST00000556451.1;ENST00000396294.2;ENST00000536774.1	5'UTR;5'UTR;5'UTR;5'UTR;5'UTR	MIPOL1;MIPOL1;MIPOL1;MIPOL1;MIPOL1;MIPOL1;MIPOL1;MIPOL1;MIPOL1	ENST00000556615.1;ENST00000327441.7;ENST00000539062.2;ENST00000556451.1;ENST00000555870.1;ENST00000556753.1;ENST00000396294.2;ENST00000536774.1;ENST00000554930.1	5'UTR;5'UTR;5'UTR;5'UTR;5'UTR;5'UTR;5'UTR;5'UTR;5'UTR
cg19802865	FOXA1;TTC6	14	38063813	37594607	0.000233192	0.218177	1	Female	0.628204	0.307786	0.948621	-1.5437	3.92466	0.225038		cg	FOXA1	NM_004496	Body	chr14:38063663-38065665	Island	14:37133439-37134763	14:38063144-38063899	Unclassified	FOXA1;FOXA1	ENST00000540786.1;ENST00000545425.2	5'UTR;TSS1500	FOXA1;FOXA1;TTC6;FOXA1	ENST00000540786.1;ENST00000554607.1;ENST00000556845.1;ENST00000545425.2	5'UTR;3'UTR;TSS1500;TSS1500	chr14:38063680-38063955	3		TRUE
cg26210343	LRRC59;RP1-117B12.4	17	48472950	50395588	0.000232626	0.218177	1	Male	-0.230128	-0.347484	-0.112773	1.92292	-3.9254	0.226935		cg	LRRC59	NM_018509	Body	chr17:48474516-48475047	N_Shore				RP1-117B12.4	ENST00000511627.1	TSS1500	RP1-117B12.4	ENST00000511627.1	TSS1500
cg04414767	TMEM74	8	109797359	108785129	0.000232814	0.218177	1	Male	-0.479485	-0.724018	-0.234953	1.57479	-3.92516	0.226305		cg	TMEM74	NM_153015	5'UTR	chr8:109799429-109799847	N_Shelf				TMEM74;TMEM74	ENST00000297459.3;ENST00000518838.1	5'UTR;3'UTR	TMEM74;TMEM74	ENST00000297459.3;ENST00000518838.1	5'UTR;3'UTR				TRUE
cg02126277		20	24784136	24803499	0.000233371	0.218177	1	Male	-0.189544	-0.286228	-0.0928609	1.20604	-3.92443	0.224439		cg																		TRUE
cg24803719		17	45855879	47778512	0.000233385	0.218177	1	Male	-0.673492	-1.01703	-0.329953	-0.599762	-3.92441	0.224393		cg				chr17:45855552-45856022	Island	17:43210630-43211021									chr17:45855505-45855955	3		TRUE
cg12214614		14	98178341	97712003	0.000233595	0.218177	1	Male	-0.356576	-0.538474	-0.174679	1.11368	-3.92413	0.223691		cg																		TRUE
cg00599503	EYS;RP11-307F22.2	6	65444650	64734756	0.000234115	0.218389	1	Male	-0.565214	-0.853592	-0.276836	0.879296	-3.92345	0.221956		cg	EYS;EYS	NM_001292009;NM_001142800	Body;Body						RP11-69I22.3	ENST00000433531.1	TSS1500	RP11-69I22.3;RP11-69I22.3	ENST00000421170.1;ENST00000433531.1	TSS1500;TSS1500
cg19181022	AQP4;AQP4-AS1	18	24442473	26862508	0.000235087	0.218837	1	Male	-0.440768	-0.665725	-0.215811	1.32363	-3.92219	0.218728		cg	AQP4;AQP4	NM_004028;NM_001650	1stExon;Body	chr18:24443200-24443458	N_Shore													TRUE
cg20674212	RP11-252C15.1	8	12623766	12766256	0.000235185	0.218837	1	Male	-0.322848	-0.487627	-0.15807	0.2526	-3.92206	0.218403		cg	LOC340357	NR_015383	Body			8:12667856-12668138			RP11-252C15.1;RP11-252C15.1	ENST00000534827.1;ENST00000530228.1	3'UTR;3'UTR	RP11-252C15.1;RP11-252C15.1	ENST00000534827.1;ENST00000530228.1	3'UTR;3'UTR	chr8:12623640-12623930	3		TRUE
cg04215757	MED9	17	17389863	17486548	0.000235946	0.219271	1	Female	0.327922	0.160511	0.495332	2.27664	3.92108	0.215882		cg	MED9	NM_018019	Body			17:17330420-17330824												TRUE
cg26942275	COL1A2	7	94023825	94394512	0.000237572	0.219809	1	Female	0.30092	0.147212	0.454627	-0.554892	3.91898	0.210523		cg	COL1A2	NM_000089	TSS200			7:93861266-93862225	7:94023480-94025263	Unclassified	COL1A2	ENST00000545487.1	TSS200	COL1A2	ENST00000545487.1	TSS200	chr7:94023360-94024495	3		TRUE
cg18956933	ZIC1	3	147136904	147419116	0.000237707	0.219809	1	Female	0.757581	0.370597	1.14456	-0.515958	3.91881	0.210081		cg				chr3:147136903-147137328	Island	3:148619542-148620120						ZIC1	ENST00000472523.1	5'UTR				TRUE
cg24580252	RP11-323I15.2	15	35384654	35092452	0.000236844	0.219809	1	Male	-0.39506	-0.596805	-0.193314	2.04078	-3.91992	0.212919		cg				chr15:35385071-35385301	N_Shore	15:33171940-33172007												TRUE
cg06918625	COL13A1	10	71685512	69925755	0.000237574	0.219809	1	Male	-0.354952	-0.536259	-0.173645	-0.270152	-3.91898	0.210518		cg	COL13A1;COL13A1;COL13A1;COL13A1;COL13A1;COL13A1	NM_080800;NM_080798;NM_080805;NM_080802;NM_080801;NM_001130103	Body;Body;Body;Body;Body;Body									COL13A1;COL13A1	ENST00000398975.2;ENST00000461649.2	TSS1500;TSS200
cg22732636	DLC1	8	13373141	13515631	0.000238843	0.22048	1	Female	0.582176	0.284681	0.879671	-1.3047	3.91735	0.206362		cg	DLC1;DLC1	NM_182643;NM_024767	TSS1500;TSS1500				8:13373125-13373153	Unclassified_Cell_type_specific	DLC1;DLC1;DLC1	ENST00000316609.5;ENST00000276297.4;ENST00000511869.1	TSS1500;TSS1500;TSS1500	DLC1;DLC1;DLC1;DLC1;DLC1	ENST00000316609.5;ENST00000276297.4;ENST00000511869.1;ENST00000517333.1;ENST00000517333.1	TSS1500;TSS1500;TSS1500;1stExon;3'UTR	chr8:13372965-13373355	3		TRUE
cg20068058	CREB3L1	11	46317859	46296307	0.000239027	0.22048	1	Female	0.278439	0.136147	0.420732	1.13671	3.91711	0.205764		cg	CREB3L1	NM_052854	Body	chr11:46316875-46317485	S_Shore	11:46274139-46274807						CREB3L1	ENST00000534787.1	5'UTR	chr11:46317360-46318055	3		TRUE
cg09347923	AGBL2	11	47736425	47714872	0.000239984	0.221089	1	Female	0.726606	0.355168	1.09804	-1.98002	3.91589	0.202646		cg	AGBL2	NM_024783	TSS200	chr11:47736739-47737106	N_Shore	11:47692925-47693620	11:47736184-47737292	Promoter_Associated	AGBL2;AGBL2;AGBL2;AGBL2;AGBL2	ENST00000529712.1;ENST00000525123.1;ENST00000528244.1;ENST00000298861.4;ENST00000529712.1	1stExon;5'UTR;5'UTR;TSS200;3'UTR	AGBL2;AGBL2;AGBL2;AGBL2;AGBL2;AGBL2;AGBL2;AGBL2;AGBL2;AGBL2;AGBL2;AGBL2;AGBL2	ENST00000531835.1;ENST00000425363.2;ENST00000425363.2;ENST00000529712.1;ENST00000530577.1;ENST00000525123.1;ENST00000528244.1;ENST00000529154.1;ENST00000530969.1;ENST00000528632.1;ENST00000357610.3;ENST00000529154.1;ENST00000529712.1	3'UTR;3'UTR;1stExon;1stExon;TSS1500;5'UTR;5'UTR;5'UTR;5'UTR;TSS200;TSS200;1stExon;3'UTR	chr11:47736140-47737295	3		TRUE
cg09688700	AGBL2	11	47737079	47715526	0.000241066	0.221486	1	Female	0.891859	0.435785	1.34793	-3.00939	3.91452	0.199137		cg	AGBL2	NM_024783	TSS200	chr11:47736739-47737106	Island		11:47736184-47737292	Promoter_Associated	AGBL2;AGBL2;AGBL2;AGBL2	ENST00000298861.4;ENST00000529712.1;ENST00000525123.1;ENST00000528244.1	TSS1500;TSS200;TSS200;TSS200	AGBL2;AGBL2;AGBL2;AGBL2;AGBL2;AGBL2;AGBL2;AGBL2;AGBL2	ENST00000530577.1;ENST00000528632.1;ENST00000357610.3;ENST00000425363.2;ENST00000529712.1;ENST00000525123.1;ENST00000528244.1;ENST00000529154.1;ENST00000530969.1	TSS1500;TSS1500;TSS1500;TSS1500;TSS200;TSS200;TSS200;TSS200;TSS200	chr11:47736140-47737295	3
cg17323457	ZNF423	16	49809686	49775774	0.00024101	0.221486	1	Male	-0.409988	-0.619642	-0.200334	0.517891	-3.91459	0.199319		cg	ZNF423;ZNF423	NM_015069;NM_001271620	Body;5'UTR						ZNF423;ZNF423;ZNF423	ENST00000562871.1;ENST00000563137.2;ENST00000562520.1	5'UTR;5'UTR;5'UTR	ZNF423;ZNF423;ZNF423;ZNF423	ENST00000568094.1;ENST00000562871.1;ENST00000563137.2;ENST00000562520.1	3'UTR;5'UTR;5'UTR;5'UTR	chr16:49809345-49809815	3
cg02899093	SFMBT2	10	7212116	7170153	0.000241308	0.221486	1	Male	-0.265383	-0.401104	-0.129662	2.2678	-3.91421	0.198353		cg	SFMBT2	NM_001029880	Body	chr10:7213842-7214103	N_Shore													TRUE
cg10706553	TIMM29;YIPF2	19	11039446	10928769	0.00024163	0.221507	1	Male	-0.475488	-0.718685	-0.232291	-4.34079	-3.9138	0.197316		cg	C19orf52;YIPF2;C19orf52	NM_138358;NM_024029;NM_138358	1stExon;TSS200;5'UTR	chr19:11038956-11040285	Island	19:10899842-10901265	19:11038438-11040235	Promoter_Associated	YIPF2;C19orf52;C19orf52	ENST00000253031.1;ENST00000270502.5;ENST00000270502.5	TSS200;5'UTR;1stExon	YIPF2;C19orf52;C19orf52	ENST00000253031.1;ENST00000270502.5;ENST00000270502.5	TSS200;5'UTR;1stExon	chr19:11039245-11039510	3		TRUE
cg16451872	UBE3A	15	25684818	25439670	0.000244173	0.221831	1	Female	0.333393	0.162733	0.504052	-1.28045	3.9106	0.189148		cg	UBE3A	NM_130839	TSS1500	chr15:25683348-25684415	S_Shore				UBE3A;UBE3A	ENST00000566215.1;ENST00000232165.3	TSS1500;TSS1500	UBE3A;UBE3A	ENST00000566215.1;ENST00000232165.3	TSS1500;TSS1500	chr15:25684080-25685030	3		TRUE
cg01176694		16	14381731	14287873	0.000244318	0.221831	1	Female	0.179316	0.0875222	0.27111	1.34227	3.91042	0.188688		cg				chr16:14379324-14379747	S_Shore		16:14381658-14381779	Unclassified_Cell_type_specific							chr16:14381405-14381750	3		TRUE
cg13819659	RP11-467L24.1	16	64472071	64438167	0.000244432	0.221831	1	Female	0.671194	0.32759	1.0148	-1.44183	3.91028	0.188323		cg									RP11-467L24.1	ENST00000564046.1	5'UTR	RP11-467L24.1	ENST00000564046.1	5'UTR	chr16:64471960-64472170	3
cg05541640	ABHD14A;ABHD14A-ACY1;ABHD14B;RP11-155D18.12	3	52008740	51974723	0.00024486	0.221831	1	Female	0.146471	0.071478	0.221464	-1.09369	3.90974	0.186957		cg	ABHD14B;ABHD14B;ABHD14A;ABHD14B	NR_027476;NM_032750;NM_015407;NM_001146314	TSS200;TSS200;TSS1500;TSS200	chr3:52008943-52009339	N_Shore	3:51982751-51985402	3:52007848-52009460	Promoter_Associated	ABHD14B;ACY1;RP11-155D18.11;ABHD14A;ABHD14A;ABHD14A;ABHD14B;ABHD14A-ACY1;ABHD14B;ABHD14B;ABHD14B;ABHD14B	ENST00000483233.1;ENST00000458031.2;ENST00000463937.1;ENST00000273596.3;ENST00000360889.6;ENST00000491470.1;ENST00000461108.1;ENST00000488257.1;ENST00000439982.2;ENST00000525795.1;ENST00000361143.5;ENST00000315877.10	5'UTR;TSS1500;TSS1500;TSS1500;TSS1500;TSS1500;TSS1500;TSS1500;TSS1500;TSS1500;TSS1500;TSS200	ABHD14B;RP11-155D18.11;RP11-155D18.11;ABHD14A;ABHD14A;ABHD14A;ABHD14A;PCBP4;ABHD14B;ABHD14A-ACY1;ABHD14B;ABHD14B;ABHD14B;ABHD14B;ABHD14B	ENST00000483233.1;ENST00000486081.1;ENST00000497128.1;ENST00000273596.3;ENST00000538216.1;ENST00000474575.1;ENST00000491470.1;ENST00000489595.2;ENST00000461108.1;ENST00000488257.1;ENST00000439982.2;ENST00000525795.1;ENST00000361143.5;ENST00000473912.1;ENST00000315877.10	5'UTR;TSS1500;TSS1500;TSS1500;TSS1500;TSS1500;TSS1500;TSS1500;TSS1500;TSS1500;TSS1500;TSS1500;TSS1500;TSS1500;TSS200	chr3:52008240-52009395	3		TRUE
cg12081897	TRNP1	1	27320200	26993708	0.000244966	0.221831	1	Female	0.562252	0.27437	0.850134	-4.82692	3.90961	0.18662		cg	TRNP1;TRNP1	NM_001013642;NM_001013642	5'UTR;1stExon	chr1:27320127-27321146	Island	1:27192079-27193834	1:27320056-27320333	Unclassified	TRNP1;TRNP1	ENST00000522111.1;ENST00000522111.1	5'UTR;1stExon	TRNP1;TRNP1;TRNP1	ENST00000531285.1;ENST00000522111.1;ENST00000522111.1	TSS1500;5'UTR;1stExon	chr1:27319405-27321335	3		TRUE
cg17404981	CTBP1	4	1240264	1246475	0.000243141	0.221831	1	Male	-0.249638	-0.377382	-0.121894	0.354192	-3.9119	0.192453		cg	CTBP1;CTBP1	NM_001328;NM_001012614	Body;5'UTR	chr4:1241412-1244111	N_Shore				CTBP1	ENST00000382952.3	5'UTR	CTBP1;CTBP1;CTBP1;CTBP1;CTBP1	ENST00000513420.1;ENST00000514210.1;ENST00000382952.3;ENST00000515399.1;ENST00000514495.1	5'UTR;5'UTR;5'UTR;5'UTR;3'UTR	chr4:1239980-1242355	3		TRUE
cg26102435		14	99507062	99040724	0.000243645	0.221831	1	Male	-0.40271	-0.608817	-0.196603	0.321868	-3.91127	0.190839		cg						14:98576815-98576961												TRUE
cg04273661	COMP	19	18896581	18785770	0.000244301	0.221831	1	Male	-0.229046	-0.346297	-0.111796	-0.13112	-3.91044	0.188741		cg	COMP	NM_000095	Body	chr19:18896515-18896860	Island	19:18756760-18758025	19:18895770-18897438	Unclassified				COMP	ENST00000547160.1	3'UTR	chr19:18896000-18897155	3		TRUE
cg23059919	RP11-131H24.5	14	94363594	93897247	0.000244646	0.221831	1	Male	-0.309819	-0.468435	-0.151203	-0.404339	-3.91001	0.187639		cg
cg15666459	ST3GAL5;ST3GAL5-AS1	2	86116061	85888937	0.000244727	0.221831	1	Male	-0.3831	-0.579239	-0.186962	-3.52536	-3.90991	0.187382		cg	ST3GAL5-AS1;ST3GAL5;ST3GAL5	NR_110569;NM_003896;NM_003896	TSS1500;1stExon;5'UTR	chr2:86115590-86116327	Island	2:85968699-85969838	2:86115803-86116891	Promoter_Associated	ST3GAL5;AC105053.4;ST3GAL5;ST3GAL5;ST3GAL5;ST3GAL5	ENST00000393805.1;ENST00000455121.3;ENST00000377332.3;ENST00000377332.3;ENST00000525834.2;ENST00000484728.1	TSS1500;TSS1500;1stExon;5'UTR;TSS200;TSS200	ST3GAL5;AC105053.4;ST3GAL5;ST3GAL5;ST3GAL5;ST3GAL5;ST3GAL5;ST3GAL5;ST3GAL5;ST3GAL5;ST3GAL5	ENST00000393805.1;ENST00000455121.3;ENST00000455892.1;ENST00000433665.1;ENST00000377332.3;ENST00000473122.1;ENST00000433665.1;ENST00000377332.3;ENST00000525834.2;ENST00000461199.1;ENST00000306262.5	TSS1500;TSS1500;TSS1500;1stExon;1stExon;TSS200;5'UTR;5'UTR;TSS200;TSS200;TSS200
cg02203760	KRTAP5-11	11	71294819	71583772	0.000245862	0.222371	1	Female	0.314639	0.153493	0.475785	0.92304	3.9085	0.183773		cg	KRTAP5-11	NM_001005405	TSS1500						KRTAP5-11;KRTAP5-11;KRTAP5-11;AP000867.1	ENST00000376535.2;ENST00000398530.1;ENST00000526239.1;ENST00000343767.3	TSS1500;TSS1500;3'UTR;3'UTR	KRTAP5-11;KRTAP5-11;KRTAP5-11;AP000867.1	ENST00000376535.2;ENST00000398530.1;ENST00000526239.1;ENST00000343767.3	TSS1500;TSS1500;3'UTR;3'UTR				TRUE
cg01365486		6	150378881	150057744	0.000246294	0.222491	1	Male	-0.235231	-0.355723	-0.114738	-0.728872	-3.90796	0.182405		cg				chr6:150378838-150379048	Island	6:150420353-150420829									chr6:150378605-150378995	3		TRUE
cg18741951	KLHL22;RNY1P9	22	20830568	20476280	0.00024681	0.222686	1	Male	-0.249847	-0.377848	-0.121846	0.0340388	-3.90732	0.180773		cg	KLHL22;KLHL22	NR_033825;NM_032775	Body;Body						KLHL22-IT1;KLHL22	ENST00000532431.1;ENST00000440659.2	TSS1500;5'UTR	KLHL22-IT1;KLHL22;KLHL22;KLHL22;KLHL22	ENST00000532431.1;ENST00000479601.1;ENST00000494929.1;ENST00000440659.2;ENST00000451553.1	TSS1500;3'UTR;3'UTR;5'UTR;5'UTR	chr22:20830365-20830675	3
cg19966787	CDH8;CTC-420A11.2	16	61952162	61918257	0.000247227	0.222792	1	Female	0.66158	0.322596	1.00056	-0.705696	3.9068	0.179455		cg	CDH8	NM_001796	Body						CTC-420A11.2	ENST00000562349.1	TSS200	CTC-420A11.2	ENST00000562349.1	TSS200	chr16:61952060-61952250	3
cg07557707	ZSCAN1	19	58549711	58038342	0.000247631	0.222818	1	Male	-0.640021	-0.968	-0.312042	-0.493778	-3.9063	0.178181		cg	ZSCAN1	NM_182572	Body	chr19:58549305-58549712	Island	19:63241118-63241524									chr19:58549325-58549715	3		TRUE
cg11400488	INTS8	8	95833471	94821242	0.000247854	0.222818	1	Male	-0.229269	-0.346766	-0.111772	1.6072	-3.90603	0.177478		cg				chr8:95835249-95835932	N_Shore													TRUE
cg25971727	ACSS3	12	81471533	81077753	0.000248643	0.223255	1	Female	0.715551	0.34875	1.08235	-0.532984	3.90506	0.175001		cg	ACSS3	NM_024560	TSS1500	chr12:81471569-81472119	N_Shore	12:79995664-79996250			ACSS3;ACSS3;ACSS3	ENST00000261206.3;ENST00000548058.1;ENST00000548058.1	TSS1500;5'UTR;1stExon	ACSS3;ACSS3;ACSS3;ACSS3	ENST00000261206.3;ENST00000548058.1;ENST00000548058.1;ENST00000549175.1	TSS1500;5'UTR;1stExon;5'UTR	chr12:81471440-81471970	3		TRUE
cg04182992	RP5-877J2.1	7	30937254	30897638	0.000248941	0.223255	1	Female	0.351999	0.171542	0.532455	0.689645	3.90469	0.174066		cg															chr7:30936425-30937275	3
cg27469783	MATK	19	3801404	3801405	0.000249503	0.223489	1	Male	-0.379805	-0.574551	-0.185059	-3.07147	-3.904	0.172306		cg	MATK	NM_002378	5'UTR	chr19:3801392-3801819	Island	19:3752126-3752942	19:3801246-3802048	Unclassified_Cell_type_specific	MATK	ENST00000395045.1	5'UTR	MATK	ENST00000395045.1	5'UTR	chr19:3801385-3801675	3		TRUE
cg07536920	RORB;RORB-AS1	9	77112326	74497409	0.000251448	0.224387	1	Female	0.471	0.229346	0.712653	-3.4871	3.90162	0.166252		cg	RORB;RORB	NM_006914;NM_006914	5'UTR;1stExon	chr9:77112712-77113583	N_Shore	9:76301599-76302176			RORB;RORB;RP11-171A24.3	ENST00000376896.2;ENST00000376896.2;ENST00000417576.1	5'UTR;1stExon;3'UTR	RORB;RORB;RP11-171A24.3	ENST00000376896.2;ENST00000376896.2;ENST00000417576.1	5'UTR;1stExon;3'UTR	chr9:77111685-77112555	3	TRUE	TRUE
cg19971650	GABRA6;GABRB2	5	160973749	161546742	0.000251776	0.224387	1	Female	0.705256	0.343377	1.06714	-3.52855	3.90122	0.165236		cg	GABRB2;GABRB2	NM_000813;NM_021911	5'UTR;5'UTR	chr5:160974692-160975384	N_Shore	5:160906122-160906352	5:160973629-160973830	Unclassified_Cell_type_specific	GABRB2;GABRB2;GABRB2;GABRB2;GABRB2;GABRA6	ENST00000393959.1;ENST00000274547.2;ENST00000353437.6;ENST00000517547.1;ENST00000517901.1;ENST00000522269.1	TSS200;5'UTR;5'UTR;TSS200;5'UTR;TSS1500	GABRB2;GABRB2;GABRB2;GABRB2;GABRB2;GABRB2;GABRA6	ENST00000393959.1;ENST00000274547.2;ENST00000353437.6;ENST00000517547.1;ENST00000522758.1;ENST00000517901.1;ENST00000522269.1	TSS200;5'UTR;5'UTR;TSS200;TSS200;5'UTR;TSS1500	chr5:160973405-160973870	3
cg10054014	TSPEAR;TSPEAR-AS1	21	45929146	44509262	0.000251997	0.224387	1	Female	0.224815	0.10945	0.340179	-0.360946	3.90095	0.164551		cg	TSPEAR-AS1;TSPEAR-AS1;TSPEAR;TSPEAR	NR_103707;NR_103707;NM_001272037;NM_144991	Body;ExonBnd;Body;Body	chr21:45926531-45926754	S_Shelf	21:44753503-44753852			TSPEAR-AS1;TSPEAR-AS1	ENST00000451035.1;ENST00000430181.1	5'UTR;TSS1500	TSPEAR-AS1;TSPEAR-AS1	ENST00000451035.1;ENST00000430181.1	5'UTR;TSS1500	chr21:45928840-45929295	3
cg18359132	RP11-159H10.3;SLCO5A1	8	70745760	69833524	0.000252023	0.224387	1	Female	0.587665	0.2861	0.889229	-1.41582	3.90092	0.164471		cg	SLCO5A1;SLCO5A1;SLCO5A1	NM_001146008;NM_030958;NM_001146009	TSS200;5'UTR;TSS1500	chr8:70744098-70747441	Island				SLCO5A1;SLCO5A1;RP11-159H10.3;SLCO5A1;SLCO5A1	ENST00000524945.1;ENST00000528658.1;ENST00000501104.2;ENST00000260126.3;ENST00000530307.1	TSS200;3'UTR;TSS1500;5'UTR;TSS1500	SLCO5A1;SLCO5A1;SLCO5A1;SLCO5A1;RP11-159H10.3;RP11-159H10.3;RP11-159H10.3;SLCO5A1;SLCO5A1;SLCO5A1;SLCO5A1;SLCO5A1	ENST00000531422.1;ENST00000524945.1;ENST00000531422.1;ENST00000528658.1;ENST00000501104.2;ENST00000528800.1;ENST00000533300.1;ENST00000526750.1;ENST00000260126.3;ENST00000524703.1;ENST00000530307.1;ENST00000532388.1	3'UTR;TSS200;1stExon;3'UTR;TSS1500;TSS1500;TSS1500;5'UTR;5'UTR;3'UTR;TSS1500;3'UTR	chr8:70745145-70747395	3
cg02169883	CYP51A1-AS1;LRRD1	7	91808793	92179478	0.000252157	0.224387	1	Female	0.22338	0.108746	0.338014	-0.159199	3.90076	0.164055		cg	CYP51A1-AS1;CYP51A1-AS1	NR_122110;NR_122109	Body;Body	chr7:91808331-91808632	S_Shore	7:91646268-91646873	7:91808056-91809374	Unclassified	LRRD1;LRRD1;LRRD1;CTB-161K23.1;LRRD1;LRRD1	ENST00000422722.1;ENST00000343318.5;ENST00000458448.1;ENST00000453068.1;ENST00000343318.5;ENST00000422722.1	1stExon;1stExon;TSS1500;5'UTR;5'UTR;3'UTR	LRRD1;LRRD1;LRRD1;LRRD1;CTB-161K23.1;LRRD1;LRRD1	ENST00000422722.1;ENST00000343318.5;ENST00000437357.1;ENST00000458448.1;ENST00000453068.1;ENST00000343318.5;ENST00000422722.1	1stExon;1stExon;TSS1500;TSS1500;5'UTR;5'UTR;3'UTR	chr7:91808760-91808935	3
cg22613799	RP11-342M1.3;ZNF691	1	43312134	42846462	0.000252316	0.224387	1	Female	0.355685	0.173146	0.538224	-4.38368	3.90057	0.163563		cg	ZNF691	NM_015911	TSS200	chr1:43312258-43312513	N_Shore	1:43084565-43085100	1:43311753-43313349	Promoter_Associated	RP11-342M1.2;RP11-342M1.3;ZNF691;RP11-342M1.4;ZNF691;ZNF691;ZNF691;ZNF691	ENST00000416809.1;ENST00000425076.1;ENST00000372508.3;ENST00000414798.1;ENST00000372507.1;ENST00000372506.1;ENST00000397044.3;ENST00000372504.1	TSS200;TSS200;TSS200;TSS200;TSS200;TSS200;TSS200;TSS200	RP11-342M1.2;RP11-342M1.3;ZNF691;RP11-342M1.4;ZNF691;ZNF691;ZNF691;ZNF691	ENST00000416809.1;ENST00000425076.1;ENST00000372508.3;ENST00000414798.1;ENST00000372507.1;ENST00000372506.1;ENST00000397044.3;ENST00000372504.1	TSS200;TSS200;TSS200;TSS200;TSS200;TSS200;TSS200;TSS200	chr1:43312040-43312370	3		TRUE
cg16524778		7	52568754	52501057	0.000253434	0.224634	1	Female	0.682736	0.332232	1.03324	-1.95414	3.89921	0.160115		cg															chr7:52568520-52568910	3
cg22555258		1	215177463	215004119	0.00025374	0.224634	1	Female	0.626194	0.304687	0.947701	0.882132	3.89884	0.159176		cg	KCNK2	NM_001017424	TSS1500
cg01070760	PSMA8	18	23714009	26134044	0.00025561	0.224634	1	Female	0.5346	0.259961	0.809238	0.986751	3.8966	0.153449		cg	PSMA8;PSMA8;PSMA8	NM_144662;NM_001025096;NM_001025097	1stExon;1stExon;1stExon	chr18:23713728-23713953	S_Shore	18:21967624-21968062	18:23713712-23714394	Unclassified_Cell_type_specific	PSMA8;PSMA8;PSMA8;PSMA8	ENST00000308268.5;ENST00000538664.1;ENST00000538664.1;ENST00000536423.1	1stExon;1stExon;5'UTR;1stExon	PSMA8;PSMA8;PSMA8;PSMA8	ENST00000415576.1;ENST00000538664.1;ENST00000538664.1;ENST00000536423.1	1stExon;1stExon;5'UTR;1stExon				TRUE
cg08247587	TTC6	14	38091400	37622194	0.000256128	0.224634	1	Female	0.59279	0.288209	0.89737	-1.17733	3.89598	0.151871		cg				chr14:38091469-38092176	N_Shore	14:37161151-37161879			TTC6	ENST00000553443.1	1stExon	TTC6;TTC6	ENST00000553443.1;ENST00000556845.1	1stExon;5'UTR				TRUE
cg06108323	TBC1D5	3	18386731	18345238	0.000256265	0.224634	1	Female	0.323637	0.157343	0.489932	-0.930251	3.89581	0.151455		cg							3:18386684-18386843	Unclassified_Cell_type_specific	TBC1D5	ENST00000414318.2	3'UTR	TBC1D5	ENST00000414318.2	3'UTR	chr3:18386320-18386735	3		TRUE
cg20679630	AC113189.5;MPDU1	17	7487853	7584534	0.000256543	0.224634	1	Female	0.249503	0.12129	0.377716	-3.53623	3.89548	0.150608		cg	MPDU1;MPDU1	NR_024603;NM_004870	Body;Body	chr17:7486285-7487431	S_Shore		17:7486564-7487870	Promoter_Associated	AC113189.5;AC113189.5;AC113189.5;MPDU1	ENST00000417897.1;ENST00000415124.1;ENST00000573187.1;ENST00000576272.1	TSS1500;TSS1500;TSS1500;5'UTR	AC113189.5;AC113189.5;AC113189.5;MPDU1;MPDU1;MPDU1;MPDU1;MPDU1	ENST00000417897.1;ENST00000415124.1;ENST00000573187.1;ENST00000571391.1;ENST00000572836.1;ENST00000577088.1;ENST00000575256.1;ENST00000576272.1	TSS1500;TSS1500;TSS1500;5'UTR;5'UTR;5'UTR;5'UTR;5'UTR	chr17:7487280-7488035	3
cg23329156	IL1RAP	3	190231815	190514025	0.000256717	0.224634	1	Female	0.396353	0.192667	0.60004	-4.39242	3.89527	0.150079		cg	IL1RAP;IL1RAP;IL1RAP;IL1RAP;IL1RAP;IL1RAP	NM_134470;NM_002182;NM_001167929;NM_001167931;NM_001167928;NM_001167930	TSS200;TSS200;TSS200;TSS200;TSS200;TSS200	chr3:190231330-190232026	Island	3:191714048-191715138	3:190231282-190231853	Promoter_Associated	IL1RAP;IL1RAP;IL1RAP;IL1RAP;IL1RAP	ENST00000412504.2;ENST00000439062.1;ENST00000465496.1;ENST00000422485.1;ENST00000434491.1	TSS200;TSS200;TSS200;TSS200;TSS200	IL1RAP;IL1RAP;IL1RAP;IL1RAP;IL1RAP;IL1RAP;IL1RAP;IL1RAP	ENST00000412504.2;ENST00000439062.1;ENST00000422625.1;ENST00000465496.1;ENST00000422485.1;ENST00000434491.1;ENST00000461629.1;ENST00000473566.1	TSS200;TSS200;TSS200;TSS200;TSS200;TSS200;TSS200;TSS200	chr3:190231285-190232095	3		TRUE
cg11183632		20	21503152	21522513	0.000256945	0.224634	1	Female	0.968554	0.470778	1.46633	-2.06631	3.895	0.149386		cg				chr20:21501961-21503931	Island	20:21449634-21451991									chr20:21501305-21503575	3		TRUE
cg16602816		5	2335723	2335608	0.000254218	0.224634	1	Male	-0.348609	-0.527622	-0.169596	0.0657431	-3.89827	0.157707		cg						5:2388681-2388773												TRUE
cg24049888	POU2AF1	11	111250129	111379403	0.000254829	0.224634	1	Male	-0.530119	-0.80239	-0.257848	0.0717892	-3.89753	0.155835		cg	POU2AF1;POU2AF1	NM_006235;NM_006235	1stExon;5'UTR			11:110755253-110755442	11:111249442-111250825	Unclassified	POU2AF1;POU2AF1	ENST00000393067.3;ENST00000393067.3	1stExon;5'UTR	POU2AF1;POU2AF1;POU2AF1	ENST00000393067.3;ENST00000393067.3;ENST00000530793.1	1stExon;5'UTR;TSS200	chr11:111249245-111250255	3		TRUE
cg26767059	KLHL29	2	23893225	23670354	0.00025502	0.224634	1	Male	-0.247134	-0.374071	-0.120198	1.16946	-3.8973	0.155251		cg	KLHL29	NM_052920	Body															TRUE
cg23327011	MBP	18	74729021	77017064	0.000256093	0.224634	1	Male	-0.388098	-0.587505	-0.188692	0.802935	-3.89602	0.151977		cg	MBP;MBP;MBP;MBP;MBP;MBP;MBP;MBP;MBP;MBP	NM_001025081;NM_001025090;NM_001025081;NM_001025090;NM_001025100;NM_002385;NM_001025092;NM_002385;NM_001025101;NM_001025092	5'UTR;1stExon;1stExon;5'UTR;Body;1stExon;5'UTR;5'UTR;Body;1stExon			18:72857789-72858075			MBP;MBP;MBP;MBP;MBP;MBP;MBP;MBP;MBP;MBP;MBP	ENST00000397865.5;ENST00000382582.3;ENST00000354542.4;ENST00000397865.5;ENST00000382582.3;ENST00000354542.4;ENST00000359645.3;ENST00000397875.3;ENST00000397866.4;ENST00000527041.1;ENST00000487778.1	1stExon;1stExon;1stExon;5'UTR;5'UTR;5'UTR;TSS200;TSS200;TSS200;TSS200;3'UTR	MBP;MBP;MBP;MBP;MBP;MBP;MBP;MBP;MBP;MBP;MBP;MBP;MBP;MBP	ENST00000397865.5;ENST00000382582.3;ENST00000354542.4;ENST00000397865.5;ENST00000382582.3;ENST00000354542.4;ENST00000498683.2;ENST00000359645.3;ENST00000397875.3;ENST00000527975.1;ENST00000459948.1;ENST00000397866.4;ENST00000527041.1;ENST00000487778.1	1stExon;1stExon;1stExon;5'UTR;5'UTR;5'UTR;5'UTR;TSS200;TSS200;TSS200;TSS200;TSS200;TSS200;3'UTR				TRUE
cg24309609		14	66607416	66140697	0.000256299	0.224634	1	Male	-0.33978	-0.51437	-0.165189	-0.902195	-3.89577	0.151349		cg															chr14:66607365-66607635	3
cg07106737	ZFPM1	16	88599035	88532626	0.000256742	0.224634	1	Male	-0.383135	-0.58003	-0.18624	1.28797	-3.89524	0.150004		cg	ZFPM1	NM_153813	Body	chr16:88598447-88599162	Island	16:87125949-87126637	16:88599025-88599071	Unclassified_Cell_type_specific	ZFPM1	ENST00000319555.2	ExonBnd	ZFPM1	ENST00000319555.2	ExonBnd	chr16:88598705-88599415	3		TRUE
cg22617878	ATP2B2	3	10417183	10375498	0.000257227	0.224634	1	Male	-0.29027	-0.439464	-0.141077	-0.00117955	-3.89466	0.148531		cg	ATP2B2;ATP2B2	NM_001683;NM_001001331	Body;Body			3:10392132-10392222			ATP2B2	ENST00000429937.2	5'UTR	ATP2B2	ENST00000429937.2	5'UTR				TRUE
cg23857862	PPDPFL	8	49984468	49071908	0.000257429	0.224634	1	Male	-0.520502	-0.788047	-0.252957	1.26466	-3.89442	0.147919		cg	C8orf22;C8orf22;C8orf22;C8orf22	NM_001007176;NM_001256598;NM_001256597;NM_001256596	TSS1500;TSS1500;TSS1500;5'UTR						C8orf22;C8orf22;C8orf22;C8orf22	ENST00000522267.1;ENST00000399653.4;ENST00000303202.8;ENST00000517663.1	TSS1500;TSS1500;TSS1500;5'UTR	C8orf22;C8orf22;C8orf22;C8orf22	ENST00000522267.1;ENST00000399653.4;ENST00000303202.8;ENST00000517663.1	TSS1500;TSS1500;TSS1500;5'UTR
cg08977360	WDR4	21	44269323	42849212	0.000258845	0.225207	1	Female	0.37162	0.18052	0.562721	3.59639	3.89274	0.14364		cg	WDR4	NM_033661	3'UTR			21:43141472-43142958			WDR4	ENST00000330317.2	3'UTR	WDR4	ENST00000330317.2	3'UTR
cg03832522	RUFY4	2	218898668	218033944	0.000258974	0.225207	1	Male	-0.393959	-0.596554	-0.191363	0.457897	-3.89259	0.143252		cg				chr2:218898490-218898835	Island	2:218606751-218607063						RUFY4;RUFY4;RUFY4;RUFY4	ENST00000497857.1;ENST00000457754.2;ENST00000463618.2;ENST00000465568.1	TSS1500;TSS1500;TSS1500;TSS1500	chr2:218898565-218898835	3		TRUE
cg10109614	LARGE2	11	45944321	45922769	0.000258994	0.225207	1	Male	-0.359508	-0.544388	-0.174628	-2.44622	-3.89257	0.143191		cg	GYLTL1B;GYLTL1B;GYLTL1B	NM_001300722;NM_152312;NM_001300721	5'UTR;5'UTR;5'UTR	chr11:45943513-45944852	Island	11:45899905-45901648			GYLTL1B;GYLTL1B;GYLTL1B;GYLTL1B;GYLTL1B	ENST00000529052.1;ENST00000531526.1;ENST00000325468.5;ENST00000401752.1;ENST00000389968.3	5'UTR;5'UTR;TSS200;5'UTR;5'UTR	GYLTL1B;GYLTL1B;GYLTL1B;GYLTL1B;GYLTL1B;GYLTL1B	ENST00000529052.1;ENST00000531526.1;ENST00000325468.5;ENST00000528236.1;ENST00000401752.1;ENST00000389968.3	5'UTR;5'UTR;TSS200;TSS1500;5'UTR;5'UTR	chr11:45944080-45944635	3
cg03929977	KCNA1	12	5019017	4909850	0.00025945	0.22534	1	Female	0.490194	0.238072	0.742315	-2.98573	3.89203	0.141821		cg	KCNA1	NM_000217	TSS200	chr12:5018585-5021171	Island	12:4888350-4890472			KCNA1;KCNA1	ENST00000543874.2;ENST00000382545.3	TSS1500;TSS200	KCNA1;KCNA1;KCNA1	ENST00000541095.1;ENST00000543874.2;ENST00000382545.3	TSS1500;TSS1500;TSS200	chr12:5018565-5019435	3		TRUE
cg12903825	PHYHD1	9	131684260	128921980	0.000259967	0.225488	1	Female	0.232772	0.113032	0.352513	-1.33281	3.89142	0.140267		cg	PHYHD1;PHYHD1;PHYHD1	NM_001100877;NM_174933;NM_001100876	TSS1500;5'UTR;5'UTR				9:131683143-131685112	Unclassified	PHYHD1;PHYHD1;PHYHD1;PHYHD1	ENST00000421063.2;ENST00000372592.3;ENST00000308941.5;ENST00000353176.5	TSS1500;5'UTR;5'UTR;5'UTR	PHYHD1;PHYHD1;PHYHD1;PHYHD1;PHYHD1;PHYHD1;PHYHD1;PHYHD1;PHYHD1;PHYHD1	ENST00000421063.2;ENST00000451000.1;ENST00000372592.3;ENST00000428610.1;ENST00000412476.1;ENST00000308941.5;ENST00000419552.1;ENST00000353176.5;ENST00000426694.1;ENST00000426694.1	TSS1500;TSS1500;5'UTR;5'UTR;5'UTR;5'UTR;5'UTR;5'UTR;1stExon;5'UTR	chr9:131683800-131685130	3
cg08098253	GRIK4	11	120461807	120591097	0.000260847	0.225488	1	Female	0.50251	0.243945	0.761075	0.843934	3.89038	0.137632		cg	GRIK4;GRIK4;GRIK4	NM_014619;NM_001282473;NM_001282470	5'UTR;5'UTR;5'UTR						GRIK4;GRIK4	ENST00000527524.1;ENST00000438375.2	5'UTR;5'UTR	GRIK4;GRIK4;GRIK4;GRIK4	ENST00000527524.1;ENST00000438375.2;ENST00000533291.1;ENST00000526536.1	5'UTR;5'UTR;5'UTR;5'UTR	chr11:120461745-120462155	3
cg24863476	CCDC102B	18	66508256	68841018	0.00026145	0.225488	1	Female	0.545294	0.264663	0.825925	-1.39919	3.88967	0.135832		cg	CCDC102B;CCDC102B	NM_001093729;NM_024781	Body;Body												chr18:66508140-66508390	3
cg27264249	CNTN4	3	2141686	2100001	0.000261811	0.225488	1	Female	0.372645	0.180846	0.564445	0.308946	3.88925	0.134757		cg	CNTN4	NM_175607	TSS1500	chr3:2140029-2141784	Island	3:2116614-2116784			CNTN4	ENST00000418658.1	5'UTR	CNTN4;CNTN4;CNTN4;CNTN4	ENST00000422330.1;ENST00000427741.1;ENST00000455083.1;ENST00000418658.1	5'UTR;5'UTR;5'UTR;5'UTR	chr3:2141365-2141915	3		TRUE
cg01888182	PDGFC	4	157703859	156782706	0.000260645	0.225488	1	Male	-0.361754	-0.547882	-0.175626	-1.43835	-3.89062	0.138238		cg	PDGFC;PDGFC	NR_036641;NM_016205	Body;Body						PDGFC	ENST00000542208.1	5'UTR	PDGFC;PDGFC;PDGFC;PDGFC	ENST00000274071.2;ENST00000511985.1;ENST00000512711.1;ENST00000542208.1	3'UTR;3'UTR;3'UTR;5'UTR	chr4:157703720-157703935	3
cg21680161		3	13214894	13173393	0.000261481	0.225488	1	Male	-0.249821	-0.37839	-0.121252	0.44482	-3.88964	0.135738		cg															chr3:13214625-13214915	3
cg23330270	CACNA2D4	12	1963205	1854038	0.000261959	0.225488	1	Male	-0.236156	-0.357711	-0.114602	-0.772777	-3.88908	0.134315		cg	CACNA2D4;CACNA2D4	NM_172364;NM_172364	ExonBnd;Body						CACNA2D4;CACNA2D4	ENST00000456077.1;ENST00000537784.1	ExonBnd;TSS200	CACNA2D4;CACNA2D4;CACNA2D4;CACNA2D4	ENST00000456077.1;ENST00000537784.1;ENST00000444595.2;ENST00000539048.1	ExonBnd;TSS200;3'UTR;3'UTR
cg00846834	RAVER2	1	65212310	64746626	0.000262047	0.225488	1	Male	-0.307674	-0.466043	-0.149304	1.05991	-3.88897	0.134053		cg	RAVER2	NM_018211	Body	chr1:65210282-65211238	S_Shore
cg21338620	SLC25A21;SLC25A21-AS1	14	37641921	37172715	0.000262504	0.225501	1	Female	0.68047	0.330161	1.03078	-1.16299	3.88844	0.132694		cg	SLC25A21-AS1;SLC25A21;SLC25A21	NR_033240;NM_030631;NM_001171170	Body;TSS200;TSS200	chr14:37641232-37641879	S_Shore		14:37640830-37642079	Unclassified_Cell_type_specific	RP11-537P22.1;SLC25A21;SLC25A21;SLC25A21;SLC25A21;RP11-537P22.1	ENST00000556667.1;ENST00000331299.5;ENST00000331299.5;ENST00000557611.1;ENST00000555449.1;ENST00000556667.1	1stExon;1stExon;5'UTR;TSS1500;TSS1500;3'UTR	RP11-537P22.1;SLC25A21;SLC25A21;SLC25A21;SLC25A21;RP11-537P22.1	ENST00000556667.1;ENST00000331299.5;ENST00000331299.5;ENST00000557611.1;ENST00000555449.1;ENST00000556667.1	1stExon;1stExon;5'UTR;TSS1500;TSS1500;3'UTR	chr14:37640945-37642155	3
cg02347427	ZNF614	19	52532150	52028896	0.000263034	0.225501	1	Female	0.293716	0.142486	0.444947	-0.781429	3.88782	0.131121		cg	ZNF614	NM_025040	TSS1500	chr19:52531323-52531724	S_Shore		19:52531276-52532266	Promoter_Associated	ZNF614;ZNF614	ENST00000356322.5;ENST00000270649.5	TSS1500;TSS1500	ZNF614;ZNF614	ENST00000356322.5;ENST00000270649.5	TSS1500;TSS1500	chr19:52531280-52532255	3
cg10636403	HOTAIRM1;HOXA1	7	27136486	27096866	0.000263071	0.225501	1	Female	0.35236	0.170933	0.533788	-0.940152	3.88778	0.131012		cg	HOXA1;HOXA1	NM_153620;NM_005522	TSS1500;TSS1500	chr7:27135342-27136736	Island	7:27101474-27103261			HOTAIRM1;HOTAIRM1;HOXA1;HOXA1;HOTAIRM1	ENST00000434063.3;ENST00000429611.3;ENST00000343060.4;ENST00000355633.5;ENST00000425358.2	5'UTR;5'UTR;TSS1500;TSS1500;5'UTR	HOTAIRM1;HOTAIRM1;HOXA1;HOXA1;HOTAIRM1	ENST00000434063.3;ENST00000429611.3;ENST00000343060.4;ENST00000355633.5;ENST00000425358.2	5'UTR;5'UTR;TSS1500;TSS1500;5'UTR	chr7:27135965-27137235	3		TRUE
cg09027814	CTC-235G5.3;SV2C	5	75380049	76084223	0.000263283	0.225501	1	Female	0.667105	0.323596	1.01061	-1.6319	3.88753	0.130385		cg	SV2C;SV2C	NM_014979;NM_001297716	5'UTR;5'UTR	chr5:75378974-75380796	Island	5:75414546-75416617	5:75379740-75380346	Unclassified_Cell_type_specific	CTC-235G5.3;SV2C;SV2C	ENST00000503652.1;ENST00000502798.1;ENST00000322285.7	TSS200;5'UTR;5'UTR	CTC-235G5.3;SV2C;SV2C	ENST00000503652.1;ENST00000502798.1;ENST00000322285.7	TSS200;5'UTR;5'UTR	chr5:75379840-75380135	3
cg03141594	ARMC9	2	232209824	231345111	0.000263579	0.225501	1	Female	0.434184	0.210592	0.657777	1.80235	3.88719	0.129509		cg	ARMC9	NM_025139	3'UTR						ARMC9;ARMC9	ENST00000349938.4;ENST00000483477.1	3'UTR;5'UTR	ARMC9;ARMC9;ARMC9;ARMC9	ENST00000349938.4;ENST00000428662.1;ENST00000486787.1;ENST00000483477.1	3'UTR;3'UTR;5'UTR;5'UTR				TRUE
cg16318112	AGRN	1	969254	1033873	0.000264235	0.225631	1	Female	0.708851	0.343742	1.07396	-1.71536	3.88642	0.127569		cg	AGRN	NM_198576	Body	chr1:967966-970238	Island	1:957926-960044	1:967503-969528	Unclassified				AGRN;AGRN	ENST00000477585.1;ENST00000469403.1	TSS1500;TSS1500	chr1:968765-970095	3		TRUE
cg17969853	AFG1L	6	108615613	108294408	0.000264344	0.225631	1	Female	0.214753	0.104136	0.325369	2.20207	3.8863	0.127249		cg	LACE1	NM_145315	TSS1500	chr6:108615961-108616398	N_Shore		6:108615553-108616880	Promoter_Associated	LACE1	ENST00000368977.3	TSS1500	LACE1;LACE1;LACE1;LACE1	ENST00000368977.3;ENST00000430458.1;ENST00000421954.1;ENST00000437715.1	TSS1500;TSS1500;TSS1500;TSS1500				TRUE
cg05486832	CTD-2666L21.1	19	12305392	12194576	0.000264641	0.225631	1	Female	0.370409	0.179599	0.561219	0.227764	3.88595	0.126372		cg	LOC100289333	NR_104179	TSS1500	chr19:12305552-12306304	N_Shore				CTD-2666L21.1	ENST00000426044.1	TSS1500	CTD-2666L21.1;CTD-2666L21.1;CTD-2666L21.1	ENST00000451691.1;ENST00000415793.1;ENST00000426044.1	TSS1500;TSS1500;TSS1500
cg18754910		11	1058059	1058058	0.000266152	0.226659	1	Male	-0.456544	-0.691831	-0.221257	1.63596	-3.88421	0.121932		cg				chr11:1056331-1056741	S_Shore	11:1048006-1048073												TRUE
cg21406461	IFI16	1	158978957	159009166	0.000267031	0.226691	1	Female	0.458383	0.222087	0.694679	0.123567	3.8832	0.119361		cg	IFI16	NM_005531	TSS1500						IFI16;IFI16;IFI16;IFI16	ENST00000340979.6;ENST00000368132.3;ENST00000295809.7;ENST00000359709.3	TSS1500;TSS1500;TSS1500;TSS1500	IFI16;IFI16;IFI16;IFI16;IFI16;IFI16;IFI16;IFI16	ENST00000426592.2;ENST00000340979.6;ENST00000493884.1;ENST00000295809.7;ENST00000359709.3;ENST00000447473.2;ENST00000447473.2;ENST00000566111.1	5'UTR;TSS1500;TSS1500;TSS1500;TSS1500;1stExon;5'UTR;5'UTR			TRUE	TRUE
cg23372422	MFN2	1	12061772	12001714	0.000267299	0.226691	1	Female	0.266449	0.129084	0.403815	0.577433	3.88289	0.118579		cg	MFN2;MFN2	NM_014874;NM_001127660	Body;Body				1:12061468-12062417	Gene_Associated							chr1:12061665-12061935	3		TRUE
cg22999268	ZMYM2	13	20532672	19958531	0.000267408	0.226691	1	Female	0.471588	0.228457	0.714718	-2.66542	3.88276	0.11826		cg	ZMYM2;ZMYM2	NM_197968;NM_003453	TSS200;TSS200	chr13:20531548-20533630	Island	13:19429549-19431803	13:20532515-20532931	Promoter_Associated	ZMYM2;ZMYM2;ZMYM2;ZMYM2	ENST00000382871.1;ENST00000382869.3;ENST00000382881.3;ENST00000382874.1	TSS1500;TSS200;TSS200;TSS200	ZMYM2;ZMYM2;ZMYM2;ZMYM2	ENST00000382871.1;ENST00000382869.3;ENST00000382881.3;ENST00000382874.1	TSS1500;TSS200;TSS200;TSS200	chr13:20532585-20532890	3		TRUE
cg01018477		5	172658226	173231222	0.000267154	0.226691	1	Male	-0.32582	-0.493786	-0.157854	-0.225943	-3.88305	0.119		cg				chr5:172659049-172660277	N_Shore													TRUE
cg13995220	RP11-91J3.3	4	188333760	187412605	0.000267821	0.226782	1	Male	-0.825234	-1.25074	-0.399727	-0.367051	-3.88229	0.117056		cg	LOC339975	NR_038931	Body						RP11-91J3.3	ENST00000503677.1	TSS1500	RP11-91J3.3	ENST00000503677.1	TSS1500
cg24750391	PON3	7	95026211	95396898	0.000268246	0.226883	1	Female	0.270797	0.131151	0.410443	-1.9882	3.8818	0.115821		cg	PON3	NM_000940	TSS1500	chr7:95025559-95026122	S_Shore	7:94863327-94864148			PON3;PON1	ENST00000475439.1;ENST00000542556.1	TSS1500;TSS1500	PON3;PON1;PON3;PON3	ENST00000475439.1;ENST00000542556.1;ENST00000451904.1;ENST00000482624.1	TSS1500;TSS1500;TSS1500;TSS1500	chr7:95025360-95026715	3	TRUE	TRUE
cg11202495		8	49457754	48545193	0.000268591	0.226917	1	Male	-0.349913	-0.530376	-0.16945	1.32566	-3.88141	0.114819		cg
cg15551982	AC017028.10;HDAC4	2	240084518	239162821	0.000269211	0.227183	1	Male	-0.258957	-0.392534	-0.125379	2.86672	-3.8807	0.11302		cg	HDAC4	NM_006037	Body			2:239749329-239749474			AC017028.1	ENST00000396489.1	TSS1500	AC017028.1;HDAC4;HDAC4;HDAC4	ENST00000396489.1;ENST00000463007.1;ENST00000493582.1;ENST00000535493.1	TSS1500;3'UTR;3'UTR;3'UTR	chr2:240084245-240084615	3		TRUE
cg04089320	EMB	5	49737641	50441806	0.000270547	0.227785	1	Female	0.273872	0.132545	0.415198	-1.44748	3.87918	0.109161		cg	EMB	NM_198449	TSS1500	chr5:49736607-49737300	S_Shore		5:49736312-49737859	Promoter_Associated_Cell_type_specific	EMB;EMB;EMB;EMB	ENST00000508934.1;ENST00000303221.5;ENST00000510295.1;ENST00000506190.1	TSS1500;TSS1500;TSS1500;3'UTR	EMB;EMB;EMB;EMB	ENST00000508934.1;ENST00000303221.5;ENST00000510295.1;ENST00000506190.1	TSS1500;TSS1500;TSS1500;3'UTR	chr5:49736405-49737795	3
cg02667022	JAKMIP2	5	147162223	147782659	0.000271044	0.227785	1	Female	0.354072	0.171333	0.536812	-3.12391	3.87862	0.10773		cg	JAKMIP2;JAKMIP2	NM_014790;NM_014790	5'UTR;1stExon						JAKMIP2;JAKMIP2;JAKMIP2;JAKMIP2;JAKMIP2;JAKMIP2;JAKMIP2	ENST00000539401.1;ENST00000333010.6;ENST00000265272.5;ENST00000333010.6;ENST00000507386.1;ENST00000539401.1;ENST00000265272.5	1stExon;1stExon;1stExon;5'UTR;TSS200;5'UTR;5'UTR	JAKMIP2;JAKMIP2;JAKMIP2;JAKMIP2;JAKMIP2;JAKMIP2;JAKMIP2	ENST00000539401.1;ENST00000333010.6;ENST00000265272.5;ENST00000333010.6;ENST00000507386.1;ENST00000539401.1;ENST00000265272.5	1stExon;1stExon;1stExon;5'UTR;TSS200;5'UTR;5'UTR	chr5:147162220-147162515	3		TRUE
cg20786197	B3GALT5;B3GALT5-AS1	21	40983994	39612066	0.000270426	0.227785	1	Male	-0.390925	-0.592648	-0.189202	1.0361	-3.87932	0.109509		cg	B3GALT5-AS1;B3GALT5;B3GALT5-AS1	NR_026543;NM_001278650;NR_026542	Body;TSS1500;Body						B3GALT5	ENST00000380620.3	5'UTR	B3GALT5;TMPRSS3	ENST00000380620.3;ENST00000553129.1	5'UTR;3'UTR	chr21:40983780-40984030	3
cg25458600	LCE1B;LCE1D	1	152768167	152795690	0.000271315	0.227785	1	Male	-0.45343	-0.687467	-0.219392	-2.1669	-3.87831	0.106948		cg	LCE1D	NM_178352	TSS1500						LCE1D	ENST00000326233.6	TSS1500	LCE1D	ENST00000326233.6	TSS1500
cg15646463	AC007680.2;AC007682.1	2	51446925	51219786	0.000271457	0.227785	1	Male	-0.560522	-0.849847	-0.271197	1.64247	-3.87815	0.106543		cg									AC007680.2;AC007682.1	ENST00000416262.1;ENST00000440698.1	3'UTR;5'UTR	AC007680.2;AC007682.1	ENST00000416262.1;ENST00000440698.1	3'UTR;5'UTR	chr2:51446640-51446975	3		TRUE
cg11410718	HOXA-AS2;HOXA-AS3;HOXA3;HOXA4;RP1-170O19.22	7	27170412	27130792	0.000271918	0.227915	1	Female	0.756302	0.365869	1.14674	-2.94381	3.87763	0.105219		cg	HOXA4	NM_002141	TSS200	chr7:27169572-27170638	Island	7:27136937-27137577	7:27170014-27171090	Promoter_Associated	HOXA4;HOXA4;HOXA4;HOXA4;HOXA-AS2;HOXA3;HOXA-AS3	ENST00000360046.5;ENST00000360046.5;ENST00000428284.2;ENST00000548581.1;ENST00000521159.1;ENST00000467897.2;ENST00000518848.1	1stExon;5'UTR;TSS200;TSS200;5'UTR;3'UTR;5'UTR	HOXA4;HOXA4;HOXA4;HOXA4;HOXA4;HOXA3;HOXA3;HOXA3;HOXA-AS2;HOXA3;HOXA3;HOXA-AS3	ENST00000360046.5;ENST00000511914.1;ENST00000360046.5;ENST00000428284.2;ENST00000552601.1;ENST00000522788.1;ENST00000521779.1;ENST00000521401.1;ENST00000521159.1;ENST00000518451.1;ENST00000467897.2;ENST00000518848.1	1stExon;TSS1500;5'UTR;TSS200;TSS200;5'UTR;5'UTR;3'UTR;5'UTR;3'UTR;3'UTR;5'UTR	chr7:27169505-27170675	3		TRUE
cg07870378	MGRN1;UBALD1	16	4665298	4615296	0.000272303	0.227981	1	Female	0.20543	0.0993668	0.311492	1.9174	3.87719	0.104114		cg	FAM100A	NM_145253	TSS1500	chr16:4664006-4666782	Island	16:4604008-4606783	16:4663528-4665469	Promoter_Associated	FAM100A	ENST00000283474.6	TSS1500	FAM100A	ENST00000283474.6	TSS1500				TRUE
cg22374213	DOK6;RP11-465I4.3	18	67136976	69469739	0.000273138	0.228078	1	Female	0.459342	0.222128	0.696557	1.13798	3.87626	0.101728		cg	DOK6	NM_152721	Body	chr18:67136907-67137248	Island	18:65287710-65288201												TRUE
cg27305939	MORN1;RP4-740C4.5	1	2285115	2353675	0.000273661	0.228078	1	Female	0.195355	0.0944539	0.296256	1.53016	3.87567	0.100237		cg	MORN1;LOC100129534	NM_024848;NR_024489	Body;TSS1500												chr1:2284445-2285455	3		TRUE
cg18041884		12	109162555	108768778	0.000272964	0.228078	1	Male	-0.270761	-0.410582	-0.130941	-1.91571	-3.87645	0.102224		cg				chr12:109162408-109162722	Island	12:107686550-107686807	12:109162328-109163011	Unclassified_Cell_type_specific							chr12:109162345-109163055	3		TRUE
cg17933706	NINL	20	25534298	25553661	0.000273407	0.228078	1	Male	-0.273416	-0.414625	-0.132207	1.34221	-3.87595	0.10096		cg	NINL	NM_025176	5'UTR						NINL	ENST00000278886.6	5'UTR	NINL	ENST00000422516.1	5'UTR
cg26552477	AC093627.9	7	143029	143028	0.000273954	0.228078	1	Male	-0.415144	-0.629585	-0.200704	0.320909	-3.87534	0.0994019		cg						7:238049-238136			AC093627.9	ENST00000462565.1	3'UTR	AC093627.9	ENST00000462565.1	3'UTR				TRUE
cg11948947	TMEM33	4	41936041	41934023	0.000274864	0.228337	1	Female	0.440978	0.213133	0.668822	-0.735645	3.87432	0.096816		cg	TMEM33	NM_018126	TSS1500	chr4:41937098-41937624	N_Shore				TMEM33;TMEM33;TMEM33	ENST00000504986.1;ENST00000513702.1;ENST00000325094.5	TSS1500;TSS1500;TSS1500	TMEM33;TMEM33;TMEM33;TMEM33;TMEM33	ENST00000504986.1;ENST00000508448.1;ENST00000325094.5;ENST00000510383.1;ENST00000506794.1	TSS1500;TSS1500;TSS1500;TSS1500;TSS1500
cg18511007	COL1A2	7	94023822	94394509	0.000275483	0.228337	1	Female	0.370145	0.178864	0.561425	-0.73873	3.87363	0.0950617		cg	COL1A2	NM_000089	TSS200			7:93861266-93862225	7:94023480-94025263	Unclassified	COL1A2	ENST00000545487.1	TSS200	COL1A2	ENST00000545487.1	TSS200	chr7:94023360-94024495	3	TRUE	TRUE
cg00134504	COL23A1	5	177742659	178315657	0.00027531	0.228337	1	Male	-0.387512	-0.587758	-0.187267	1.50019	-3.87382	0.0955501		cg	COL23A1	NM_173465	Body												chr5:177742365-177742715	3
cg26451930		13	112904570	112250255	0.000275493	0.228337	1	Male	-0.377285	-0.572257	-0.182314	-2.15588	-3.87362	0.0950333		cg						13:111951880-111952572									chr13:112904465-112904755	3		TRUE
cg16945633	RP13-554M15.8	12	133170342	132593755	0.000275969	0.228477	1	Male	-0.458549	-0.695548	-0.22155	-2.36596	-3.87309	0.093686		cg				chr12:133168946-133169191	S_Shore	12:131679809-131680487									chr12:133170265-133170475	3		TRUE
cg08739176	GDAP1;JPH1	8	75233295	74321059	0.0002766	0.228531	1	Female	0.838186	0.404895	1.27148	-1.03331	3.87239	0.0919074		cg	JPH1	NM_020647	1stExon	chr8:75232649-75234101	Island	8:75395220-75396710	8:75233185-75233525	Unclassified_Cell_type_specific	JPH1;GDAP1	ENST00000342232.4;ENST00000521096.1	1stExon;TSS200	GDAP1;JPH1;GDAP1	ENST00000520797.1;ENST00000342232.4;ENST00000521096.1	TSS1500;1stExon;TSS200	chr8:75232625-75234370	3
cg23757168	RP11-110L15.1	12	116202497	115764691	0.000276649	0.228531	1	Male	-0.471334	-0.714987	-0.22768	-0.308884	-3.87233	0.0917675		cg									RP11-110L15.1	ENST00000549163.1	5'UTR	RP11-110L15.1	ENST00000549163.1	5'UTR
cg04144533	RASSF5	1	206681983	206508649	0.000277204	0.228735	1	Male	-0.302796	-0.459351	-0.146242	-0.790829	-3.87172	0.090205		cg	RASSF5;RASSF5	NM_182663;NM_182664	Body;Body	chr1:206680236-206681444	S_Shore										chr1:206681865-206682210	3		TRUE
cg02991338	FOXG1	14	29236017	28766810	0.000278299	0.22913	1	Female	1.07844	0.520684	1.6362	-2.63407	3.87051	0.0871327		cg	FOXG1	NM_005249	TSS1500	chr14:29236835-29237832	N_Shore	14:28305427-28305968			FOXG1;FOXG1	ENST00000313071.4;ENST00000382535.3	TSS1500;5'UTR	FOXG1;FOXG1	ENST00000313071.4;ENST00000382535.3	TSS1500;5'UTR	chr14:29232925-29236415	3		TRUE
cg19683962	CYP2U1;RP11-286E11.1	4	108852534	107931377	0.000278291	0.22913	1	Male	-0.466305	-0.707473	-0.225137	-3.20302	-3.87051	0.0871533		cg	CYP2U1	NM_183075	TSS200	chr4:108852495-108853387	Island	4:109071902-109072941	4:108851893-108853616	Promoter_Associated	CYP2U1;CYP2U1;CYP2U1;CYP2U1;CYP2U1;RP11-286E11.1;RP11-286E11.1	ENST00000513302.1;ENST00000508453.1;ENST00000424249.2;ENST00000332884.6;ENST00000332884.6;ENST00000513071.1;ENST00000499098.1	TSS1500;TSS1500;TSS200;5'UTR;1stExon;3'UTR;3'UTR	CYP2U1;CYP2U1;CYP2U1;CYP2U1;CYP2U1;RP11-286E11.1;RP11-286E11.1	ENST00000513302.1;ENST00000508453.1;ENST00000424249.2;ENST00000332884.6;ENST00000332884.6;ENST00000513071.1;ENST00000499098.1	TSS1500;TSS1500;TSS200;5'UTR;1stExon;3'UTR;3'UTR	chr4:108851940-108852535	3		TRUE
cg07909285	ZFPM2	8	106330885	105318656	0.000279022	0.229398	1	Female	0.432595	0.208815	0.656374	-1.43253	3.86971	0.0851087		cg	ZFPM2	NM_012082	TSS1500	chr8:106330518-106332120	Island	8:106399200-106401296	8:106330751-106330887	Unclassified_Cell_type_specific	ZFPM2;ZFPM2	ENST00000520492.1;ENST00000407775.2	TSS1500;TSS200	ZFPM2;ZFPM2;RP11-127H5.1	ENST00000520492.1;ENST00000407775.2;ENST00000518180.1	TSS1500;TSS200;3'UTR	chr8:106330480-106332030	3
cg23456144	C10orf25;ZNF22	10	45496230	45000781	0.000279241	0.229398	1	Female	0.591448	0.285475	0.897422	-3.32057	3.86947	0.0844964		cg	C10orf25;ZNF22	NM_001039380;NM_006963	1stExon;TSS200	chr10:45496275-45496550	N_Shore	10:44816201-44816831	10:45495701-45497577	Unclassified	ZNF22;C10orf25;ZNF22	ENST00000298299.3;ENST00000298298.1;ENST00000298299.3	1stExon;1stExon;5'UTR	ZNF22;C10orf25;ZNF22	ENST00000298299.3;ENST00000298298.1;ENST00000298299.3	1stExon;1stExon;5'UTR	chr10:45496165-45497295	3		TRUE
cg10646395	PRDM11	11	45167702	45146150	0.0002816	0.230302	1	Female	0.56092	0.270546	0.851295	-2.00854	3.86688	0.0779364		cg	PRDM11	NM_020229	Body	chr11:45168618-45169101	N_Shore	11:45124231-45124429			AC103681.1;PRDM11	ENST00000399269.2;ENST00000424263.2	TSS1500;TSS1500	AC103681.1;PRDM11;PRDM11	ENST00000399269.2;ENST00000526442.1;ENST00000424263.2	TSS1500;TSS1500;TSS1500	chr11:45167460-45168575	3		TRUE
cg23072408	NCKAP5	2	134199731	133442159	0.000281797	0.230302	1	Female	0.301416	0.145372	0.45746	1.20754	3.86667	0.0773915		cg	NCKAP5;NCKAP5	NM_207363;NM_207481	Body;Body															TRUE
cg22783103		13	42086555	41512418	0.000282394	0.230302	1	Female	0.840535	0.405314	1.27576	2.90975	3.86601	0.0757402		cg
cg05293216	FANCG	9	35080812	35080814	0.000283104	0.230302	1	Female	0.629113	0.303299	0.954926	-0.683137	3.86524	0.0737824		cg	FANCG	NM_004629	TSS1500	chr9:35079628-35080213	S_Shore				FANCG;FANCG	ENST00000543657.1;ENST00000378643.3	TSS1500;TSS1500	FANCG;FANCG;FANCG;FANCG;FANCG	ENST00000462124.1;ENST00000425676.1;ENST00000543657.1;ENST00000448890.1;ENST00000378643.3	TSS1500;TSS1500;TSS1500;TSS1500;TSS1500			TRUE	TRUE
cg05001932	AC005915.1;C5orf63	5	126409372	127073679	0.000283129	0.230302	1	Female	0.702576	0.338714	1.06644	-1.82819	3.86522	0.0737138		cg	FLJ44606;FLJ44606	NM_001164478;NM_001164479	TSS200;TSS200	chr5:126409006-126409327	S_Shore		5:126408222-126409580	Promoter_Associated	C5orf63;AC004507.1	ENST00000535381.1;ENST00000508527.1	TSS200;TSS1500	C5orf63;AC004507.1;AC004507.1	ENST00000535381.1;ENST00000515558.1;ENST00000508527.1	TSS200;TSS1500;TSS1500				TRUE
cg04937274	NETO2	16	47155062	47121150	0.000281715	0.230302	1	Male	-0.42967	-0.652106	-0.207234	-0.0223086	-3.86676	0.077619		cg	NETO2;NETO2	NM_018092;NM_001201477	Body;Body						snoU13	ENST00000458876.1	TSS200	snoU13	ENST00000458876.1	TSS200
cg05284751	SLC25A1P4	16	34407760	35173388	0.000281904	0.230302	1	Male	-0.292615	-0.444107	-0.141122	-0.584104	-3.86655	0.0770956		cg				chr16:34407636-34407919	Island	16:34265138-34265516									chr16:34407645-34407995	3		TRUE
cg02424753	ZDHHC1	16	67438498	67404594	0.000282186	0.230302	1	Male	-0.186252	-0.282685	-0.0898179	0.601795	-3.86624	0.0763166		cg	ZDHHC1	NM_013304	Body				16:67438406-67438602	Unclassified_Cell_type_specific	ZDHHC1;ZDHHC1	ENST00000568650.1;ENST00000562122.1	3'UTR;TSS200	ZDHHC1;ZDHHC1	ENST00000568650.1;ENST00000562122.1	3'UTR;TSS200
cg12107466		10	106346105	104586346	0.000282791	0.230302	1	Male	-0.448312	-0.68047	-0.216155	2.10513	-3.86558	0.0746464		cg																		TRUE
cg15865827	PSMA8	18	23713838	26133873	0.000284057	0.230719	1	Female	0.572606	0.275977	0.869234	0.853962	3.86421	0.0711638		cg	PSMA8;PSMA8;PSMA8;PSMA8;PSMA8;PSMA8	NM_001025097;NM_144662;NM_144662;NM_001025096;NM_001025097;NM_001025096	5'UTR;1stExon;5'UTR;1stExon;1stExon;5'UTR	chr18:23713728-23713953	Island	18:21967624-21968062	18:23713712-23714394	Unclassified_Cell_type_specific	PSMA8;PSMA8;PSMA8;PSMA8	ENST00000538664.1;ENST00000536423.1;ENST00000308268.5;ENST00000308268.5	TSS200;TSS200;5'UTR;1stExon	PSMA8;PSMA8;PSMA8;PSMA8	ENST00000538664.1;ENST00000536423.1;ENST00000415576.1;ENST00000415576.1	TSS200;TSS200;5'UTR;1stExon	chr18:23713680-23713955	3		TRUE
cg19446741	C2orf88	2	190744186	189879459	0.000284568	0.230719	1	Female	0.500206	0.241046	0.759366	-0.170145	3.86366	0.0697621		cg						2:190452383-190452664			C2orf88	ENST00000478197.1	TSS200	C2orf88;C2orf88	ENST00000478197.1;ENST00000495546.1	TSS200;TSS200	chr2:190744180-190744370	3
cg17697306	LINC00624	1	146966908	147495103	0.000285677	0.230719	1	Female	0.326054	0.157071	0.495037	-2.70766	3.86246	0.0667282		cg	LINC00624	NR_038423	Body				1:146966268-146967636	Unclassified							chr1:146966865-146967075	3
cg11577089	RMDN2;RMDN2-AS1	2	38264725	38037581	0.000285815	0.230719	1	Female	0.283168	0.136406	0.42993	-1.30627	3.86231	0.0663516		cg	RMDN2-AS1;RMDN2	NR_102712;NM_144713	TSS1500;Body						AC016689.1;FAM82A1	ENST00000414365.1;ENST00000469469.1	TSS1500;5'UTR	AC016689.1;FAM82A1	ENST00000414365.1;ENST00000469469.1	TSS1500;5'UTR	chr2:38264420-38264830	3
cg20125559	HDAC4	2	240101314	239179617	0.000284705	0.230719	1	Male	-0.336225	-0.510432	-0.162018	2.55303	-3.86351	0.0693879		cg	HDAC4	NM_006037	Body	chr2:240101503-240101764	N_Shore	2:239766087-239766666			HDAC4;HDAC4	ENST00000393621.3;ENST00000456922.2	5'UTR;5'UTR	HDAC4;HDAC4;HDAC4;HDAC4;HDAC4	ENST00000393621.3;ENST00000463007.1;ENST00000493582.1;ENST00000535493.1;ENST00000456922.2	5'UTR;3'UTR;3'UTR;3'UTR;5'UTR				TRUE
cg18788284	DLGAP2	8	731697	781696	0.000285225	0.230719	1	Male	-0.327987	-0.49795	-0.158024	-1.59889	-3.86295	0.0679643		cg												CTD-3212A4.1	ENST00000522092.1	5'UTR				TRUE
cg26179477	PRMT8	12	3643345	3534178	0.000285554	0.230719	1	Male	-0.326154	-0.495184	-0.157125	0.505207	-3.86259	0.0670643		cg	PRMT8;PRMT8	NM_001256536;NM_019854	Body;Body									PRMT8	ENST00000543701.1	5'UTR	chr12:3643225-3643575	3
cg00964320	DAAM1	14	59654138	59187419	0.000286569	0.231077	1	Male	-0.519431	-0.788701	-0.25016	-1.6836	-3.8615	0.0642978		cg	DAAM1	NM_001270520	TSS1500	chr14:59654630-59656330	N_Shore				DAAM1;DAAM1;DAAM1	ENST00000360909.3;ENST00000351081.1;ENST00000556135.1	TSS1500;TSS1500;TSS1500	DAAM1;DAAM1;DAAM1;DAAM1	ENST00000556596.1;ENST00000360909.3;ENST00000358498.3;ENST00000556135.1	TSS1500;TSS1500;TSS1500;TSS1500
cg24394172	GABRA4;GABRB1	4	46995203	46993185	0.00028705	0.231179	1	Female	0.526804	0.253674	0.799933	-0.54147	3.86098	0.0629894		cg	GABRA4	NM_000809	Body	chr4:46995128-46995872	Island	4:46689817-46690963			GABRA4	ENST00000509316.1	3'UTR	GABRB1;GABRA4	ENST00000513567.1;ENST00000509316.1	TSS1500;3'UTR				TRUE
cg13169641	BOLA1	1	149872165	149900611	0.000287318	0.231179	1	Female	0.36869	0.177523	0.559857	1.37681	3.8607	0.0622627		cg	BOLA1	NM_016074	3'UTR	chr1:149871079-149871946	S_Shore				BOLA1;BOLA1	ENST00000476344.1;ENST00000369152.5	5'UTR;3'UTR	BOLA1;BOLA1	ENST00000476344.1;ENST00000369152.5	5'UTR;3'UTR	chr1:149872125-149872555	3		TRUE
cg11260422	FOXA1;TTC6	14	38064112	37594906	0.000287892	0.231224	1	Female	0.614325	0.295745	0.932905	-3.0898	3.86008	0.0607082		cg	FOXA1	NM_004496	1stExon	chr14:38063663-38065665	Island	14:37133439-37134763	14:38064104-38064266	Unclassified_Cell_type_specific	FOXA1;FOXA1;FOXA1	ENST00000540786.1;ENST00000545425.2;ENST00000250448.2	5'UTR;TSS1500;1stExon	FOXA1;FOXA1;TTC6;FOXA1;FOXA1;FOXA1;FOXA1	ENST00000540786.1;ENST00000554607.1;ENST00000556845.1;ENST00000545425.2;ENST00000554607.1;ENST00000250448.2;ENST00000553751.1	5'UTR;3'UTR;TSS1500;TSS1500;1stExon;1stExon;1stExon	chr14:38064045-38065615	3	TRUE	TRUE
cg14974752	TCP11	6	35116555	35148777	0.000288153	0.231224	1	Female	0.239278	0.115183	0.363374	0.111838	3.85981	0.06		cg									TCP11	ENST00000418521.2	TSS200	TCP11	ENST00000418521.2	TSS200
cg15224291	MBP	18	74729064	77017107	0.000288306	0.231224	1	Male	-0.389226	-0.591096	-0.187356	0.610745	-3.85964	0.0595856		cg	MBP;MBP;MBP;MBP;MBP;MBP	NM_001025081;NM_001025100;NM_001025092;NM_002385;NM_001025090;NM_001025101	TSS200;Body;TSS200;TSS200;TSS200;Body			18:72857789-72858075			MBP;MBP;MBP;MBP;MBP;MBP;MBP;MBP;MBP	ENST00000354542.4;ENST00000354542.4;ENST00000359645.3;ENST00000397875.3;ENST00000397866.4;ENST00000527041.1;ENST00000397865.5;ENST00000382582.3;ENST00000487778.1	1stExon;5'UTR;TSS200;TSS200;TSS200;TSS200;TSS200;TSS200;3'UTR	MBP;MBP;MBP;MBP;MBP;MBP;MBP;MBP;MBP;MBP;MBP;MBP;MBP;MBP	ENST00000354542.4;ENST00000354542.4;ENST00000498683.2;ENST00000359645.3;ENST00000397875.3;ENST00000527975.1;ENST00000459948.1;ENST00000397866.4;ENST00000527041.1;ENST00000397865.5;ENST00000382582.3;ENST00000495162.1;ENST00000487778.1;ENST00000490754.1	1stExon;5'UTR;5'UTR;TSS200;TSS200;TSS200;TSS200;TSS200;TSS200;TSS200;TSS200;3'UTR;3'UTR;3'UTR				TRUE
cg08241953	SREK1	5	65459530	66163701	0.000291195	0.233143	1	Female	0.57788	0.277926	0.877833	1.47183	3.85657	0.0518121		cg	SREK1;SREK1;SREK1	NM_001077199;NM_139168;NM_001270492	Body;Body;Body						SREK1	ENST00000284041.3	5'UTR	SREK1;SREK1;SREK1;SREK1;SREK1;SREK1;SREK1;SREK1	ENST00000520580.1;ENST00000519259.1;ENST00000523655.1;ENST00000524111.1;ENST00000284041.3;ENST00000520953.1;ENST00000522912.1;ENST00000519259.1	5'UTR;1stExon;TSS200;5'UTR;5'UTR;3'UTR;3'UTR;5'UTR
cg24344394	FCRL1	1	157790434	157820643	0.000291326	0.233143	1	Female	0.526121	0.253024	0.799219	-1.02918	3.85643	0.0514617		cg	FCRL1;FCRL1;FCRL1	NM_001159398;NM_052938;NM_001159397	TSS1500;TSS1500;TSS1500						FCRL1;FCRL1;FCRL1	ENST00000491942.1;ENST00000358292.3;ENST00000368176.3	TSS1500;TSS1500;TSS1500	FCRL1;FCRL1;FCRL1;FCRL1;FCRL1	ENST00000491942.1;ENST00000368175.3;ENST00000358292.3;ENST00000480310.1;ENST00000368176.3	TSS1500;TSS1500;TSS1500;TSS1500;TSS1500				TRUE
cg13305883	TXNIP	1	145438423	145996644	0.000293015	0.233873	1	Female	0.452195	0.217362	0.687027	-0.00951805	3.85465	0.0469534		cg	TXNIP	NM_006472	TSS200			1:144149488-144149835	1:145437487-145438617	Promoter_Associated	TXNIP;TXNIP	ENST00000369317.4;ENST00000475171.1	TSS200;TSS200	TXNIP;TXNIP;TXNIP;TXNIP	ENST00000425134.1;ENST00000369317.4;ENST00000475171.1;ENST00000488537.1	TSS1500;TSS200;TSS200;TSS1500	chr1:145438260-145438495	3		TRUE
cg25130433	KDR	4	55992246	55126078	0.000293789	0.233873	1	Female	0.68531	0.329342	1.04128	-2.45895	3.85384	0.044899		cg	KDR	NM_002253	TSS1500	chr4:55991402-55992171	S_Shore	4:55685551-55687004			KDR	ENST00000263923.4	TSS1500	KDR;KDR	ENST00000512566.1;ENST00000263923.4	TSS1500;TSS1500	chr4:55991285-55992690	3
cg08914121		8	41925898	42068379	0.000294026	0.233873	1	Female	0.190159	0.0913789	0.288938	-0.593964	3.85359	0.044269		cg															chr8:41925805-41926055	3
cg12955583	KNDC1	10	134974048	133160543	0.000294176	0.233873	1	Female	0.642503	0.308735	0.976271	-3.69556	3.85344	0.0438705		cg	KNDC1	NM_152643	1stExon	chr10:134973510-134974311	Island	10:134823310-134824511	10:134973240-134974816	Unclassified_Cell_type_specific	KNDC1;KNDC1	ENST00000304613.3;ENST00000368572.2	1stExon;1stExon	KNDC1;KNDC1;KNDC1;KNDC1;KNDC1;KNDC1;KNDC1	ENST00000304613.3;ENST00000368572.2;ENST00000478074.1;ENST00000478074.1;ENST00000465195.1;ENST00000485110.1;ENST00000465195.1	1stExon;1stExon;1stExon;5'UTR;1stExon;5'UTR;5'UTR	chr10:134973385-134975655	3	TRUE	TRUE
cg24707346	STX4	16	31044169	31032847	0.00029444	0.233873	1	Female	0.244865	0.117653	0.372077	-2.05407	3.85316	0.0431718		cg	STX4;STX4;STX4	NM_001272096;NM_001272095;NM_004604	TSS1500;TSS1500;TSS1500	chr16:31044353-31045495	N_Shore		16:31044041-31044284	Promoter_Associated	STX4;STX4	ENST00000493902.1;ENST00000313843.3	TSS1500;TSS1500	STX4;STX4;STX4;STX4;STX4;STX4;STX4;STX4;STX4	ENST00000493902.1;ENST00000313843.3;ENST00000487411.1;ENST00000460668.1;ENST00000566353.1;ENST00000461455.1;ENST00000565483.1;ENST00000478150.1;ENST00000457779.2	TSS1500;TSS1500;TSS1500;TSS1500;TSS1500;TSS1500;TSS1500;TSS1500;TSS200	chr16:31043945-31044395	3
cg10778996	SLC7A1	13	30095852	29521714	0.000292893	0.233873	1	Male	-0.480702	-0.73033	-0.231074	0.811303	-3.85478	0.0472784		cg	SLC7A1	NM_003045	Body			13:28993714-28994010												TRUE
cg21163714		8	49889087	48976527	0.000293471	0.233873	1	Male	-0.325244	-0.494169	-0.156318	0.71404	-3.85418	0.0457419		cg				chr8:49890386-49890874	N_Shore										chr8:49888725-49889135	3		TRUE
cg21484213	AC078882.1;LRP1B	2	142888868	142131298	0.000295958	0.234579	1	Female	0.556301	0.267174	0.845428	-3.2839	3.85158	0.0391614		cg	LRP1B;LRP1B	NM_018557;NM_018557	5'UTR;1stExon	chr2:142887724-142888553	S_Shore	2:142605338-142605504	2:142888737-142888886	Unclassified_Cell_type_specific	LRP1B;LRP1B;AC078882.1	ENST00000389484.3;ENST00000389484.3;ENST00000436132.1	1stExon;5'UTR;3'UTR	LRP1B;LRP1B;AC078882.1;LRP1B	ENST00000389484.3;ENST00000389484.3;ENST00000436132.1;ENST00000434794.1	1stExon;5'UTR;3'UTR;TSS1500	chr2:142888740-142889255	3		TRUE
cg11736929		11	121524538	121653828	0.00029596	0.234579	1	Female	0.385737	0.185257	0.586217	-0.0680223	3.85158	0.039157		cg																		TRUE
cg19227485	SLFN13	17	33773898	35446878	0.000296335	0.234626	1	Male	-0.476874	-0.724745	-0.229002	0.498201	-3.85119	0.0381702		cg	SLFN13	NM_144682	5'UTR	chr17:33775294-33775794	N_Shore				SLFN13;SLFN13;SLFN13;SLFN13;SLFN13;SLFN13	ENST00000531588.1;ENST00000542635.1;ENST00000534689.1;ENST00000526861.1;ENST00000285013.6;ENST00000360502.2	3'UTR;5'UTR;5'UTR;5'UTR;5'UTR;TSS1500	SLFN13;SLFN13;SLFN13;SLFN13;SLFN13;SLFN13;SLFN13;SLFN13;SLFN13	ENST00000532210.1;ENST00000531588.1;ENST00000542635.1;ENST00000524511.1;ENST00000534689.1;ENST00000526861.1;ENST00000285013.6;ENST00000360502.2;ENST00000533791.1	5'UTR;3'UTR;5'UTR;5'UTR;5'UTR;5'UTR;5'UTR;TSS1500;TSS1500				TRUE
cg10388525	RUSC2	9	35520491	35520493	0.000296707	0.23467	1	Male	-0.272321	-0.413883	-0.130758	-0.939638	-3.8508	0.0371921		cg	RUSC2;RUSC2	NM_014806;NR_052015	5'UTR;Body						RUSC2	ENST00000361226.3	5'UTR	RUSC2	ENST00000361226.3	5'UTR	chr9:35520160-35520815	3
cg26785693	OGDHL	10	50958161	49750114	0.000297856	0.235329	1	Male	-0.322899	-0.490806	-0.154992	-2.10897	-3.84961	0.0341778		cg	OGDHL;OGDHL;OGDHL	NM_001143997;NM_001143996;NM_018245	Body;Body;Body
cg17170684	RN7SKP62	5	100067784	100732079	0.000299893	0.236427	1	Female	0.325114	0.155963	0.494264	-2.29179	3.84751	0.028866		cg							5:100067446-100067829	Unclassified	7SK	ENST00000384539.1	TSS1500	7SK	ENST00000384539.1	TSS1500
cg14685796	CTD-2089N3.2;CTD-2089N3.3	5	50265660	50969825	0.000300211	0.236427	1	Female	0.385846	0.18508	0.586611	-1.35845	3.84718	0.0280383		cg				chr5:50265085-50265737	Island	5:50300853-50301689			CTD-2089N3.2;CTD-2089N3.2;CTD-2089N3.3;CTD-2089N3.3	ENST00000513880.2;ENST00000506534.2;ENST00000508923.2;ENST00000508923.2	3'UTR;3'UTR;1stExon;5'UTR	CTD-2089N3.2;CTD-2089N3.2;CTD-2089N3.3;CTD-2089N3.3	ENST00000513880.2;ENST00000506534.2;ENST00000508923.2;ENST00000508923.2	3'UTR;3'UTR;1stExon;5'UTR				TRUE
cg20413433	TBC1D8	2	101805157	101188694	0.000302417	0.236427	1	Female	0.287887	0.138004	0.43777	1.2048	3.84492	0.0223317		cg							2:101804645-101805893	Unclassified_Cell_type_specific	TBC1D8	ENST00000462819.1	3'UTR	TBC1D8;TBC1D8;TBC1D8	ENST00000462819.1;ENST00000485851.1;ENST00000463469.1	3'UTR;3'UTR;3'UTR
cg10482096	ZNF805	19	57751626	57240257	0.000302696	0.236427	1	Female	0.283251	0.135771	0.430732	-2.22267	3.84464	0.0216111		cg	ZNF805;ZNF805	NM_001023563;NM_001145078	TSS1500;TSS1500	chr19:57751888-57752286	N_Shore	19:62443342-62444234	19:57751520-57752751	Promoter_Associated	ZNF805;ZNF805	ENST00000535550.1;ENST00000354309.3	TSS1500;TSS1500	ZNF805;ZNF805	ENST00000535550.1;ENST00000414468.1	TSS1500;TSS1500	chr19:57751460-57751775	3
cg00421363	PPFIA3	19	49646246	49142988	0.00030279	0.236427	1	Female	0.367957	0.176368	0.559546	-2.0265	3.84454	0.0213687		cg	PPFIA3	NM_003660	Body	chr19:49646092-49646308	Island	19:54337649-54338069	19:49646067-49646517	Unclassified	PPFIA3	ENST00000334186.3	ExonBnd	PPFIA3	ENST00000334186.3	ExonBnd	chr19:49646180-49646455	3		TRUE
cg03890222	CYP1B1;CYP1B1-AS1	2	38302487	38075343	0.000303214	0.236427	1	Female	0.439723	0.210741	0.668705	-0.45325	3.84411	0.0202775		cg	CYP1B1	NM_000104	Body	chr2:38301276-38304518	Island	2:38154704-38157200			CYP1B1-AS1;CYP1B1	ENST00000431999.1;ENST00000494864.1	TSS1500;3'UTR	CYP1B1;CYP1B1;CYP1B1-AS1;CYP1B1;CYP1B1	ENST00000462864.1;ENST00000492443.1;ENST00000431999.1;ENST00000490576.1;ENST00000494864.1	3'UTR;TSS1500;TSS1500;3'UTR;3'UTR	chr2:38302380-38304850	3		TRUE
cg24988159	DPH6;RBM17P4	15	35591514	35299312	0.000304171	0.236427	1	Female	0.400961	0.192111	0.60981	3.3036	3.84314	0.017822		cg						15:33378721-33379100			ATPBD4	ENST00000560386.1	3'UTR	ATPBD4	ENST00000560386.1	3'UTR	chr15:35591385-35591635	3		TRUE
cg19059663	STX3	11	59544049	59776575	0.000304745	0.236427	1	Female	0.403365	0.193232	0.613499	1.10119	3.84256	0.016353		cg	STX3;STX3	NM_004177;NM_001178040	Body;Body						STX3	ENST00000437946.2	5'UTR	STX3;STX3	ENST00000437946.2;ENST00000530498.1	5'UTR;5'UTR	chr11:59544000-59544255	3
cg15856230	BRCA2;ZAR1L	13	32889173	32315035	0.000305041	0.236427	1	Female	0.304459	0.145839	0.46308	-2.68237	3.84226	0.015595		cg	BRCA2	NM_000059	TSS1500	chr13:32889533-32889900	N_Shore		13:32888966-32890545	Promoter_Associated	BRCA2;BRCA2	ENST00000380152.3;ENST00000544455.1	TSS1500;TSS1500	ZAR1L;BRCA2;BRCA2;BRCA2	ENST00000533490.1;ENST00000380152.3;ENST00000544455.1;ENST00000530893.1	5'UTR;TSS1500;TSS1500;TSS1500	chr13:32888900-32889315	3
cg07173239	CTD-2089N3.3	5	50264836	50969001	0.000305047	0.236427	1	Female	0.786693	0.376832	1.19655	-2.79875	3.84225	0.0155805		cg				chr5:50265085-50265737	N_Shore				CTD-2089N3.3	ENST00000508923.2	TSS1500	CTD-2089N3.3	ENST00000508923.2	TSS1500	chr5:50264040-50264970	3		TRUE
cg17535647	PDE3A;RP11-284H19.1	12	20521463	20368528	0.00030505	0.236427	1	Female	0.618869	0.296443	0.941296	-2.21055	3.84225	0.0155712		cg	PDE3A	NM_000921	TSS1500	chr12:20521616-20523122	N_Shore	12:20412563-20412769	12:20520692-20521506	Unclassified_Cell_type_specific	RP11-284H19.1;PDE3A	ENST00000535755.1;ENST00000359062.3	3'UTR;TSS1500	RP11-284H19.1;PDE3A	ENST00000535755.1;ENST00000359062.3	3'UTR;TSS1500	chr12:20521060-20521570	3		TRUE
cg16264705	ATP5MC2	12	54071194	53677409	0.000307252	0.236427	1	Female	0.509786	0.244038	0.775535	0.505774	3.84003	0.00996562		cg	ATP5G2;ATP5G2	NM_005176;NM_001002031	TSS1500;TSS1500	chr12:54071053-54071265	Island	12:52357198-52357568	12:54069540-54071256	Promoter_Associated	ATP5G2;ATP5G2;ATP5G2	ENST00000394349.3;ENST00000549164.1;ENST00000338662.5	TSS1500;TSS1500;TSS200	ATP5G2;ATP5G2;ATP5G2;ATP5G2;ATP5G2	ENST00000549748.1;ENST00000394349.3;ENST00000549164.1;ENST00000338662.5;ENST00000552242.1	TSS1500;TSS1500;TSS1500;TSS200;TSS200	chr12:54070940-54071435	3		TRUE
cg19112957	AGBL2	11	47736463	47714910	0.000307821	0.236427	1	Female	0.825868	0.395284	1.25645	-1.52858	3.83946	0.00852353		cg	AGBL2	NM_024783	TSS200	chr11:47736739-47737106	N_Shore	11:47692925-47693620	11:47736184-47737292	Promoter_Associated	AGBL2;AGBL2;AGBL2;AGBL2;AGBL2	ENST00000529712.1;ENST00000525123.1;ENST00000528244.1;ENST00000298861.4;ENST00000529712.1	1stExon;5'UTR;5'UTR;TSS200;3'UTR	AGBL2;AGBL2;AGBL2;AGBL2;AGBL2;AGBL2;AGBL2;AGBL2;AGBL2;AGBL2;AGBL2;AGBL2	ENST00000531835.1;ENST00000529712.1;ENST00000530577.1;ENST00000525123.1;ENST00000528244.1;ENST00000529154.1;ENST00000530969.1;ENST00000357610.3;ENST00000529154.1;ENST00000425363.2;ENST00000528632.1;ENST00000529712.1	3'UTR;1stExon;TSS1500;5'UTR;5'UTR;5'UTR;5'UTR;TSS200;1stExon;TSS200;TSS1500;3'UTR	chr11:47736140-47737295	3		TRUE
cg17882660	ZIC2	13	100637258	99985003	0.000307903	0.236427	1	Female	0.99787	0.477598	1.51814	-1.88871	3.83938	0.00831429		cg	ZIC2	NM_007129	Body	chr13:100637112-100637472	Island	13:99434976-99435994	13:100636265-100637667	Unclassified_Cell_type_specific	ZIC2;ZIC2	ENST00000477213.1;ENST00000477213.1	1stExon;5'UTR	ZIC2;ZIC2;ZIC2;ZIC2;ZIC2	ENST00000481565.1;ENST00000490085.1;ENST00000468291.1;ENST00000477213.1;ENST00000477213.1	TSS1500;5'UTR;5'UTR;1stExon;5'UTR	chr13:100636720-100638055	3		TRUE
cg14219131	ZNF44	19	12362594	12251778	0.000308209	0.236427	1	Female	0.301758	0.144414	0.459102	1.67163	3.83907	0.00753994		cg									ZNF44	ENST00000426973.1	TSS1500	ZNF44	ENST00000426973.1	TSS1500
cg12586933	C2orf88	2	190744230	189879503	0.000308229	0.236427	1	Female	0.381229	0.182446	0.580012	-1.01777	3.83905	0.00748874		cg						2:190452383-190452664			C2orf88	ENST00000478197.1	TSS200	C2orf88;C2orf88	ENST00000478197.1;ENST00000495546.1	TSS200;TSS200	chr2:190744180-190744370	3
cg26505878	CTD-2366F13.1;MOCS2	5	52405886	53110055	0.000308933	0.236427	1	Female	0.240335	0.114995	0.365675	-1.85815	3.83835	0.00571123		cg	MOCS2;MOCS2	NM_004531;NM_176806	TSS1500;TSS1500	chr5:52405269-52405767	S_Shore	5:52441027-52441650	5:52404659-52406434	Promoter_Associated	CTD-2366F13.1;CTD-2366F13.1;MOCS2;MOCS2;MOCS2;MOCS2	ENST00000502171.2;ENST00000502171.2;ENST00000510818.1;ENST00000361377.3;ENST00000508922.1;ENST00000450852.2	1stExon;5'UTR;TSS1500;TSS1500;TSS1500;TSS1500	MOCS2;MOCS2;CTD-2366F13.1;CTD-2366F13.1;CTD-2366F13.1;CTD-2366F13.1;CTD-2366F13.1;CTD-2366F13.1;MOCS2;MOCS2;MOCS2;MOCS2;MOCS2	ENST00000527216.1;ENST00000514553.1;ENST00000502171.2;ENST00000502171.2;ENST00000512301.1;ENST00000512301.1;ENST00000499459.2;ENST00000499459.2;ENST00000510818.1;ENST00000361377.3;ENST00000508922.1;ENST00000450852.2;ENST00000527216.1	5'UTR;TSS1500;1stExon;5'UTR;1stExon;5'UTR;1stExon;5'UTR;TSS1500;TSS1500;TSS1500;TSS1500;1stExon				TRUE
cg27527924	KPNA5	6	117001208	116680044	0.000309657	0.236427	1	Female	0.486449	0.232707	0.740191	-0.775131	3.83763	0.00388726		cg	KPNA5	NM_002269	TSS1500	chr6:117002067-117002797	N_Shore				KPNA5;KPNA5	ENST00000368564.1;ENST00000356348.1	TSS1500;TSS1500	KPNA5;KPNA5	ENST00000413340.1;ENST00000356348.1	TSS1500;TSS1500
cg14992771	NPFFR2	4	72925371	72059653	0.000309741	0.236427	1	Female	0.541287	0.258935	0.82364	0.617268	3.83754	0.00367579		cg	NPFFR2;NPFFR2;NPFFR2	NM_004885;NM_053036;NM_001144756	Body;5'UTR;5'UTR						NPFFR2;NPFFR2	ENST00000395999.1;ENST00000358749.3	5'UTR;5'UTR	NPFFR2;NPFFR2	ENST00000395999.1;ENST00000358749.3	5'UTR;5'UTR				TRUE
cg21705926	AC005481.5;PTPRN2	7	157406637	157613944	0.000300984	0.236427	1	Male	-0.320086	-0.48667	-0.153503	-0.614113	-3.84639	0.0260342		cg	PTPRN2;PTPRN2;PTPRN2;PTPRN2;PTPRN2	NM_001308268;NM_002847;NM_130843;NM_130842;NM_001308267	Body;Body;Body;Body;Body	chr7:157405009-157406608	S_Shore		7:157405285-157407197	Unclassified_Cell_type_specific	AC005481.5	ENST00000409610.1	TSS200	AC005481.5	ENST00000409610.1	TSS200	chr7:157406440-157406995	3
cg06717221	ATP8B3	19	1790921	1790921	0.000302405	0.236427	1	Male	-0.388048	-0.590077	-0.186019	-2.39779	-3.84494	0.0223605		cg	ATP8B3	NM_138813	Body	chr19:1789459-1789880	S_Shore		19:1790659-1790947	Unclassified_Cell_type_specific	ATP8B3	ENST00000532824.1	3'UTR	ATP8B3;ATP8B3;ATP8B3	ENST00000526847.1;ENST00000532824.1;ENST00000531925.1	TSS200;3'UTR;3'UTR	chr19:1790460-1791055	3		TRUE
cg09405238	ECE2;EIF2B5	3	183994500	184276711	0.000303014	0.236427	1	Male	-0.208745	-0.317441	-0.100049	0.155214	-3.84432	0.020793		cg	ECE2;ECE2;ECE2;ECE2	NM_001100120;NM_001037324;NM_014693;NM_001100121	Body;Body;Body;Body	chr3:183993905-183994347	S_Shore				ECE2	ENST00000357474.5	ExonBnd	ECE2;ECE2;ECE2;ECE2	ENST00000490579.1;ENST00000474750.1;ENST00000357474.5;ENST00000488401.1	TSS1500;5'UTR;ExonBnd;5'UTR				TRUE
cg08723248	RP11-436I9.6	12	9287358	9134761	0.000304071	0.236427	1	Male	-0.372999	-0.567279	-0.178719	2.01432	-3.84324	0.0180795		cg																		TRUE
cg12243864	CSMD1	8	2877217	3019694	0.000304707	0.236427	1	Male	-0.69115	-1.0512	-0.331098	0.998785	-3.8426	0.0164491		cg	CSMD1	NM_033225	Body	chr8:2879686-2879948	N_Shelf							CSMD1	ENST00000519623.1	3'UTR				TRUE
cg04916466	FMOD	1	203318454	203349325	0.000304867	0.236427	1	Male	-0.402367	-0.611987	-0.192747	0.200699	-3.84244	0.0160395		cg	FMOD;FMOD	NR_103757;NM_002023	Body;5'UTR						FMOD;FMOD;FMOD;FMOD	ENST00000464898.1;ENST00000354955.4;ENST00000539467.1;ENST00000435105.2	3'UTR;5'UTR;TSS1500;TSS1500	FMOD;FMOD;FMOD;FMOD;FMOD;FMOD	ENST00000464898.1;ENST00000493296.1;ENST00000461936.1;ENST00000354955.4;ENST00000539467.1;ENST00000435105.2	3'UTR;3'UTR;3'UTR;5'UTR;TSS1500;TSS1500
cg08884410		7	152620090	152923004	0.000305084	0.236427	1	Male	-0.466027	-0.708825	-0.223228	-1.19284	-3.84222	0.0154851		cg				chr7:152621916-152622149	N_Shore										chr7:152619905-152620335	3		TRUE
cg27500519	PRIMA1	14	94246214	93779867	0.000305594	0.236427	1	Male	-0.245412	-0.373288	-0.117536	-1.37439	-3.8417	0.0141825		cg	PRIMA1	NM_178013	Body												chr14:94246045-94246495	3
cg24519027	FAM207A	21	46377970	44958054	0.000306608	0.236427	1	Male	-0.180059	-0.273907	-0.0862112	-0.831445	-3.84068	0.0116018		cg	FAM207A	NM_058190	Body	chr21:46378278-46378645	N_Shore	21:45202318-45203057			FAM207A	ENST00000479127.1	TSS200	FAM207A	ENST00000479127.1	TSS200	chr21:46377840-46378175	3
cg24606594	SLC4A8	12	51795291	51401506	0.000308109	0.236427	1	Male	-0.210637	-0.320465	-0.100808	0.0807576	-3.83917	0.00779401		cg						12:50081537-50081633			SLC4A8	ENST00000535225.1	5'UTR	SLC4A8	ENST00000535225.1	5'UTR				TRUE
cg25989719	GCH1	14	55368343	54901624	0.000309045	0.236427	1	Male	-0.27457	-0.417768	-0.131371	-2.99556	-3.83824	0.00542751		cg	GCH1;GCH1;GCH1;GCH1	NM_001024024;NM_001024071;NM_001024070;NM_000161	Body;Body;Body;Body	chr14:55368547-55369913	N_Shore	14:54438025-54438193			GCH1	ENST00000254299.4	3'UTR	GCH1;GCH1	ENST00000254299.4;ENST00000395521.6	3'UTR;3'UTR				TRUE
cg20002209	LA16c-321D4.2	16	3004363	2954361	0.00030918	0.236427	1	Male	-0.335319	-0.510206	-0.160431	-0.323392	-3.8381	0.00508735		cg									LA16c-321D4.2	ENST00000573260.1	TSS200	LA16c-321D4.2	ENST00000573260.1	TSS200	chr16:3004220-3004495	3
cg15460050	AL035610.1	21	29462001	28089681	0.000309512	0.236427	1	Male	-0.492277	-0.749049	-0.235505	-0.0605877	-3.83777	0.00425099		cg	LOC284825;LOC284825	NR_126011;NR_126010	TSS1500;Body						AL035610.1;AL035610.1;AL035610.1;AL035610.1	ENST00000423808.1;ENST00000436878.1;ENST00000458316.1;ENST00000426534.1	TSS1500;TSS1500;5'UTR;5'UTR	AL035610.1;AL035610.1;AL035610.1;AL035610.1	ENST00000423808.1;ENST00000436878.1;ENST00000458316.1;ENST00000426534.1	TSS1500;TSS1500;5'UTR;5'UTR
cg02836963	FAM163A	1	179716449	179747313	0.00030973	0.236427	1	Male	-0.333455	-0.507396	-0.159515	0.0606072	-3.83755	0.00370201		cg	FAM163A	NM_173509	5'UTR	chr1:179711947-179713951	S_Shelf				FAM163A	ENST00000341785.4	5'UTR	FAM163A	ENST00000341785.4	5'UTR				TRUE
cg08551065	ZFHX4;ZFHX4-AS1	8	77593353	76681117	0.00031019	0.236528	1	Female	0.34849	0.166685	0.530295	-3.73007	3.8371	0.00254465		cg	ZFHX4;ZFHX4-AS1	NM_024721;NR_024360	TSS200;Body	chr8:77594255-77594860	N_Shore	8:77755745-77755996			ZFHX4;ZFHX4;RP11-65D13.1;RP11-65D13.1	ENST00000521891.2;ENST00000050961.6;ENST00000522961.1;ENST00000518143.1	TSS200;TSS200;3'UTR;3'UTR	ZFHX4;ZFHX4;ZFHX4;ZFHX4;RP11-65D13.1;RP11-65D13.1	ENST00000521891.2;ENST00000520307.1;ENST00000517683.1;ENST00000458716.2;ENST00000522961.1;ENST00000518143.1	TSS200;TSS1500;TSS200;TSS200;3'UTR;3'UTR	chr8:77593060-77593630	3
cg12571978		7	155636183	155843488	0.000311031	0.236554	1	Male	-0.482821	-0.734761	-0.230882	0.240785	-3.83626	0.000435795		cg						7:155328867-155328945												TRUE
cg09865454	HOXA-AS2;HOXA3	7	27149139	27109519	0.000311085	0.236554	1	Male	-0.387685	-0.589985	-0.185386	1.46911	-3.83621	0.000299807		cg	HOXA3;HOXA3;HOXA3	NM_153632;NM_153631;NM_030661	Body;Body;Body	chr7:27150030-27150418	N_Shore				HOXA-AS2	ENST00000518088.1	5'UTR	HOXA-AS2	ENST00000518088.1	5'UTR	chr7:27148200-27149375	3		TRUE
cg15093390	L3MBTL4	18	6415922	6415922	0.000311277	0.236554	1	Male	-0.348918	-0.530998	-0.166839	-0.493906	-3.83602	-0.000182179		cg	L3MBTL4	NM_173464	TSS1500	chr18:6413959-6414873	S_Shore				L3MBTL4	ENST00000317931.7	TSS1500	L3MBTL4	ENST00000317931.7	TSS1500
cg21348210		2	88650305	88350785	0.000311497	0.236554	1	Male	-0.258203	-0.392952	-0.123455	-2.67253	-3.8358	-0.000732415		cg				chr2:88650247-88650686	Island	2:88431198-88431801	2:88650219-88651189	Unclassified							chr2:88650125-88650775	3		TRUE
cg24933709	RP11-143I21.1	7	149120687	149423595	0.000311855	0.236584	1	Female	0.234367	0.112047	0.356688	-0.532252	3.83544	-0.00162887		cg				chr7:149119398-149120307	S_Shore	7:148751503-148751736	7:149118982-149120716	Promoter_Associated	RP11-143I21.1	ENST00000568729.1	5'UTR	RP11-143I21.1	ENST00000568729.1	5'UTR	chr7:149120540-149120855	3		TRUE
cg00262344	PSMA8	18	23713741	26133776	0.00031287	0.236814	1	Female	0.570206	0.272528	0.867885	0.379364	3.83444	-0.00416168		cg	PSMA8;PSMA8;PSMA8	NM_144662;NM_001025097;NM_001025096	TSS200;TSS200;TSS200	chr18:23713728-23713953	Island	18:21967624-21968062	18:23713712-23714394	Unclassified_Cell_type_specific	PSMA8;PSMA8;PSMA8	ENST00000308268.5;ENST00000538664.1;ENST00000536423.1	TSS200;TSS200;TSS200	PSMA8;PSMA8;PSMA8	ENST00000415576.1;ENST00000538664.1;ENST00000536423.1	TSS200;TSS200;TSS200	chr18:23713680-23713955	3		TRUE
cg18125510	WARS;WDR25	14	100841768	100375430	0.000313594	0.236814	1	Female	0.256775	0.122699	0.39085	-0.58068	3.83373	-0.00596279		cg	WARS;WDR25;WARS;WARS;WDR25;WARS;WARS;WARS	NM_004184;NM_024515;NM_004184;NM_213645;NM_001161476;NM_213646;NM_213646;NM_173701	1stExon;TSS1500;5'UTR;5'UTR;TSS1500;1stExon;5'UTR;5'UTR	chr14:100842339-100842931	N_Shore		14:100841694-100844951	Promoter_Associated	WARS;WARS;WARS;WARS;WARS;WDR25;WDR25;WDR25;WDR25;WARS;WARS;WARS	ENST00000344102.5;ENST00000556645.1;ENST00000358655.4;ENST00000392882.2;ENST00000355338.2;ENST00000554998.1;ENST00000402312.3;ENST00000335290.6;ENST00000554175.1;ENST00000344102.5;ENST00000392882.2;ENST00000557135.1	5'UTR;5'UTR;5'UTR;5'UTR;5'UTR;TSS1500;TSS1500;TSS1500;TSS1500;1stExon;1stExon;TSS200	WARS;WARS;WARS;WARS;WARS;WARS;WARS;WARS;WARS;WARS;WARS;WARS;WARS;WARS;WARS;WARS;WARS;WARS;WARS;WARS;WARS;WARS;WARS;WDR25;WDR25;WDR25;WDR25;WDR25;WDR25;WARS;WARS;WARS;WARS;WARS;WARS;WARS;WARS;WARS;WARS;WARS;WARS;WARS;WARS;WARS;WARS;WARS;WARS;WARS	ENST00000557094.1;ENST00000553395.1;ENST00000344102.5;ENST00000556338.1;ENST00000556645.1;ENST00000556504.1;ENST00000556435.1;ENST00000358655.4;ENST00000556295.1;ENST00000554820.1;ENST00000555031.1;ENST00000553545.1;ENST00000392882.2;ENST00000553934.1;ENST00000556209.1;ENST00000556783.1;ENST00000554772.1;ENST00000553581.1;ENST00000553769.1;ENST00000557722.1;ENST00000553524.1;ENST00000355338.2;ENS…	3'UTR;5'UTR;5'UTR;5'UTR;5'UTR;5'UTR;5'UTR;5'UTR;5'UTR;5'UTR;5'UTR;5'UTR;5'UTR;5'UTR;5'UTR;5'UTR;5'UTR;5'UTR;5'UTR;5'UTR;5'UTR;5'UTR;3'UTR;TSS1500;TSS1500;TSS1500;TSS1500;TSS1500;TSS1500;TSS1500;TSS1500;1stExon;1stExon;1stExon;1stExon;1stExon;1stExon;1stExon;TSS200;TSS200;TSS200;TSS200;3'UTR;3'UTR;3'UTR;3'UTR;3'UTR;3'UTR	chr14:100841765-100842110	3		TRUE
cg20117153	STMND1	6	17102081	17101849	0.000314157	0.236814	1	Female	0.556905	0.266074	0.847736	-0.835976	3.83317	-0.00736172		cg				chr6:17102309-17102539	N_Shore	6:17209762-17210518			RP3-486B10.1	ENST00000536551.1	TSS1500	RP3-486B10.1	ENST00000536551.1	TSS1500	chr6:17101605-17102555	3		TRUE
cg00578917	CYYR1	21	27945542	26573222	0.000314278	0.236814	1	Female	1.308	0.624906	1.99109	-2.29996	3.83306	-0.00766029		cg	CYYR1;CYYR1	NM_052954;NM_052954	1stExon;5'UTR	chr21:27945010-27945646	Island	21:26866900-26867488			CYYR1;CYYR1;CYYR1	ENST00000299340.4;ENST00000299340.4;ENST00000400043.3	1stExon;5'UTR;TSS200	CYYR1;CYYR1;CYYR1	ENST00000299340.4;ENST00000299340.4;ENST00000400043.3	1stExon;5'UTR;TSS200	chr21:27944940-27945830	3
cg13253980	FFAR4;RBP4	10	95360814	93601056	0.000314368	0.236814	1	Female	0.550876	0.263178	0.838574	-3.251	3.83297	-0.00788408		cg	RBP4	NM_006744	5'UTR	chr10:95360389-95361387	Island	10:95350340-95351417			RBP4;RBP4;RBP4;RBP4	ENST00000471333.1;ENST00000371464.3;ENST00000371464.3;ENST00000371467.1	TSS1500;ExonBnd;5'UTR;5'UTR	RBP4;RBP4;RBP4;RBP4;RBP4	ENST00000471333.1;ENST00000371464.3;ENST00000371464.3;ENST00000371467.1;ENST00000471469.1	TSS1500;ExonBnd;5'UTR;5'UTR;3'UTR	chr10:95360245-95360895	3		TRUE
cg12426234	NCAM2	21	22370347	20998028	0.000314388	0.236814	1	Female	0.556162	0.265702	0.846621	-1.99837	3.83295	-0.00793377		cg	NCAM2	NM_004540	TSS1500	chr21:22369423-22370582	Island	21:21291439-21292801	21:22369802-22371118	Unclassified_Cell_type_specific	NCAM2;NCAM2	ENST00000400546.1;ENST00000284894.7	TSS1500;TSS1500	NCAM2;NCAM2	ENST00000400546.1;ENST00000284894.7	TSS1500;TSS1500	chr21:22370220-22370415	3		TRUE
cg00663139	GREB1	2	11743194	11603067	0.000314366	0.236814	1	Male	-0.314734	-0.479106	-0.150363	-1.18471	-3.83297	-0.00788071		cg	GREB1	NM_014668	Body												chr2:11742740-11743235	3
cg22032961		1	207152909	206979563	0.000315847	0.237569	1	Female	0.225179	0.107534	0.342824	-0.712603	3.83152	-0.0115441		cg							1:207152837-207153791	Unclassified_Cell_type_specific							chr1:207152765-207153075	3		TRUE
cg22981485	ASAP2	2	9475832	9335702	0.000316029	0.237569	1	Female	0.371051	0.177185	0.564916	1.50617	3.83134	-0.0119928		cg	ASAP2;ASAP2	NM_001135191;NM_003887	Body;Body
cg19768360	ST3GAL3	1	44304792	43839119	0.000316753	0.237872	1	Male	-0.182123	-0.277296	-0.0869506	0.553467	-3.83063	-0.013776		cg	ST3GAL3;ST3GAL3;ST3GAL3;ST3GAL3;ST3GAL3;ST3GAL3;ST3GAL3;ST3GAL3;ST3GAL3;ST3GAL3;ST3GAL3;ST3GAL3;ST3GAL3;ST3GAL3;ST3GAL3;ST3GAL3;ST3GAL3;ST3GAL3;ST3GAL3;ST3GAL3;ST3GAL3;ST3GAL3;ST3GAL3;ST3GAL3;ST3GAL3	NR_073019;NR_073017;NR_073018;NR_073023;NR_073016;NR_073020;NR_073021;NM_001270465;NM_001270463;NM_001270464;NM_001270466;NM_174967;NM_174965;NM_174970;NM_174968;NM_174966;NM_174964;NM_174963;NM_006279;NM_001270459;NM_001270460;NM_001270461;NM_001270462;NM_174971;NM_174969	Body;Body;Body;Body;Body;Body;Body;Body;Body;Body;Body;Body;Body;Body;Body;Body;Body;Body;Body;Body;Body;Body;Body;Body;Body						ST3GAL3	ENST00000461375.1	5'UTR	ST3GAL3	ENST00000461375.1	5'UTR	chr1:44304720-44305050	3
cg04728131	GPATCH8	17	42581424	44504055	0.000318522	0.238693	1	Female	0.252985	0.120722	0.385248	-0.676995	3.82891	-0.0181166		cg	GPATCH8;GPATCH8;GPATCH8;GPATCH8;GPATCH8	NM_001002909;NM_001304940;NM_001304942;NM_001304941;NM_001304939	TSS1500;TSS1500;TSS1500;TSS1500;TSS1500	chr17:42580377-42581046	S_Shore		17:42579882-42581675	Promoter_Associated	GPATCH8;GPATCH8;GPATCH8	ENST00000434000.1;ENST00000541307.1;ENST00000335500.3	TSS1500;TSS1500;TSS1500	GPATCH8;GPATCH8;GPATCH8	ENST00000434000.1;ENST00000541307.1;ENST00000335500.3	TSS1500;TSS1500;TSS1500	chr17:42581300-42581635	3
cg08268757	AURKC	19	57742132	57230763	0.000319293	0.238693	1	Female	0.386291	0.184296	0.588286	1.18313	3.82816	-0.0200037		cg	AURKC;AURKC;AURKC	NM_001015879;NM_003160;NM_001015878	TSS1500;TSS1500;TSS1500	chr19:57741955-57742457	Island	19:62433768-62434269			AURKC;AURKC	ENST00000415300.1;ENST00000302804.6	TSS1500;TSS1500	AURKC;AURKC	ENST00000448930.1;ENST00000302804.6	TSS1500;TSS1500	chr19:57742000-57742475	3
cg01519897	HAND1	5	153859049	154479488	0.000319549	0.238693	1	Female	0.361658	0.172531	0.550785	-1.33873	3.82792	-0.0206277		cg	HAND1	NM_004821	TSS1500	chr5:153857038-153859113	Island	5:153837071-153839377	5:153858644-153859064	Unclassified_Cell_type_specific	HAND1	ENST00000231121.2	TSS1500	HAND1	ENST00000231121.2	TSS1500	chr5:153858185-153859315	3		TRUE
cg24023023		6	4014874	4014639	0.000319773	0.238693	1	Female	0.491887	0.234643	0.74913	3.34305	3.8277	-0.0211727		cg				chr6:4018478-4019101	N_Shelf													TRUE
cg17704864	OSBPL5	11	3114932	3093701	0.000318457	0.238693	1	Male	-0.272118	-0.414381	-0.129855	1.44447	-3.82898	-0.0179578		cg	OSBPL5;OSBPL5;OSBPL5	NM_020896;NM_001144063;NM_145638	Body;Body;Body	chr11:3114760-3115028	Island	11:3071396-3071604						OSBPL5;OSBPL5	ENST00000471998.2;ENST00000534491.1	3'UTR;3'UTR	chr11:3114905-3115055	3		TRUE
cg23328194	ADRA1A	8	26687962	26830444	0.000319371	0.238693	1	Male	-0.328971	-0.500997	-0.156945	-1.92278	-3.82809	-0.0201933		cg	ADRA1A;ADRA1A;ADRA1A;ADRA1A	NM_033302;NM_033304;NM_033303;NM_000680	Body;Body;Body;Body									ADRA1A;ADRA1A;ADRA1A	ENST00000521711.1;ENST00000518621.1;ENST00000519096.1	3'UTR;3'UTR;3'UTR				TRUE
cg19889291	SUCLG1	2	84687773	84460648	0.0003211	0.23924	1	Male	-0.399446	-0.608415	-0.190476	2.09996	-3.82642	-0.0244029		cg	SUCLG1	NM_003849	TSS1500	chr2:84686005-84686751	S_Shore				SUCLG1	ENST00000393868.2	TSS1500	SUCLG1;SUCLG1;SUCLG1;SUCLG1;SUCLG1	ENST00000483605.1;ENST00000430989.1;ENST00000442240.1;ENST00000393868.2;ENST00000491642.1	TSS1500;TSS1500;TSS1500;TSS1500;TSS1500
cg17135722	PCSK2	20	17295815	17315169	0.000321149	0.23924	1	Male	-0.345076	-0.525605	-0.164548	-1.18655	-3.82637	-0.0245202		cg	PCSK2	NM_002594	Body	chr20:17296125-17296531	N_Shore							PCSK2	ENST00000470007.1	5'UTR				TRUE
cg08491001	ASAP2	2	9504738	9364608	0.000322429	0.239953	1	Female	0.349521	0.166609	0.532434	0.286026	3.82515	-0.0276207		cg	ASAP2;ASAP2	NM_001135191;NM_003887	Body;Body
cg23318459	TRPC3	4	122819505	121898349	0.00032323	0.240309	1	Female	0.287206	0.136874	0.437538	-0.952648	3.82438	-0.0295557		cg	TRPC3;TRPC3	NM_003305;NM_001130698	Body;Body									TRPC3	ENST00000506449.1	3'UTR	chr4:122819360-122819595	3
cg03059131	FOXB1	15	60296996	60004796	0.00032489	0.241006	1	Female	1.09321	0.520757	1.66567	-1.83419	3.82279	-0.0335486		cg	FOXB1	NM_012182	5'UTR	chr15:60296135-60298520	Island	15:58083293-58086096			FOXB1;FOXB1	ENST00000396057.4;ENST00000560857.1	5'UTR;5'UTR	FOXB1;FOXB1	ENST00000396057.4;ENST00000560857.1	5'UTR;5'UTR	chr15:60295745-60297630	3		TRUE
cg01874700	RP4-550H1.7	20	34652387	36064464	0.000325304	0.241006	1	Female	0.176447	0.0840418	0.268852	-3.08113	3.8224	-0.0345418		cg				chr20:34652454-34653500	N_Shore	20:34115801-34116385	20:34652070-34653574	Promoter_Associated							chr20:34652225-34652515	3
cg18581669	ERICH1	8	619965	669964	0.000326466	0.241006	1	Female	0.266172	0.126738	0.405606	3.32172	3.8213	-0.037321		cg	ERICH1	NM_207332	Body	chr8:619097-619607	S_Shore		8:619745-620050	Unclassified_Cell_type_specific				ERICH1	ENST00000523053.1	TSS1500	chr8:619665-620195	3		TRUE
cg22798201	GABRA4;GABRB1	4	46995637	46993619	0.000327232	0.241006	1	Female	0.57674	0.274557	0.878922	-2.86611	3.82057	-0.0391483		cg	GABRA4	NM_000809	TSS200	chr4:46995128-46995872	Island	4:46689817-46690963			GABRA4;GABRA4;GABRA4	ENST00000264318.3;ENST00000264318.3;ENST00000509316.1	1stExon;5'UTR;TSS200	GABRA4;GABRA4;GABRA4;GABRB1;GABRA4;GABRA4	ENST00000264318.3;ENST00000264318.3;ENST00000511523.1;ENST00000513567.1;ENST00000502874.1;ENST00000509316.1	1stExon;5'UTR;TSS200;TSS200;TSS200;TSS200	chr4:46995225-46996035	3		TRUE
cg19497031	POU4F1;RNF219-AS1	13	79176272	78602136	0.000327496	0.241006	1	Female	0.953842	0.454045	1.45364	-2.06811	3.82032	-0.0397766		cg	POU4F1	NM_006237	Body	chr13:79175610-79177985	Island	13:78073612-78074696			POU4F1-AS1;POU4F1-AS1	ENST00000560584.1;ENST00000444769.2	5'UTR;5'UTR	POU4F1-AS1;POU4F1-AS1	ENST00000560584.1;ENST00000444769.2	5'UTR;5'UTR	chr13:79175205-79177875	3		TRUE
cg16510127	MEX3A	1	156047359	156077567	0.000328237	0.241006	1	Female	0.374726	0.17834	0.571111	0.248636	3.81963	-0.0415374		cg	MEX3A	NM_001093725	Body	chr1:156046343-156047384	Island	1:154313033-154313997			MEX3A	ENST00000442784.1	3'UTR	MEX3A	ENST00000442784.1	3'UTR	chr1:156047185-156048815	3		TRUE
cg01051381	COPB1;PSMA1	11	14522238	14500691	0.000328773	0.241006	1	Female	0.468385	0.222882	0.713888	-1.78626	3.81912	-0.0428107		cg	COPB1;COPB1;COPB1	NM_016451;NM_001144062;NM_001144061	TSS1500;TSS1500;TSS1500				11:14520715-14522323	Promoter_Associated	COPB1;COPB1;RP11-140L24.4	ENST00000249923.3;ENST00000439561.2;ENST00000555531.1	TSS1500;TSS1500;3'UTR	COPB1;COPB1;COPB1;COPB1;COPB1;COPB1;COPB1;COPB1;RP11-140L24.4	ENST00000533096.1;ENST00000533533.1;ENST00000534234.1;ENST00000529210.1;ENST00000249923.3;ENST00000529866.1;ENST00000439561.2;ENST00000534771.1;ENST00000555531.1	TSS1500;TSS1500;TSS1500;TSS1500;TSS1500;TSS1500;TSS1500;TSS1500;3'UTR	chr11:14520665-14522370	3
cg18377764	RP11-72M17.1	14	66869995	66403276	0.00032893	0.241006	1	Female	0.311289	0.148121	0.474457	-1.95684	3.81897	-0.0431812		cg									RP11-72M17.1;RP11-72M17.1	ENST00000556361.1;ENST00000556874.1	3'UTR;3'UTR	RP11-72M17.1;RP11-72M17.1	ENST00000556361.1;ENST00000556874.1	3'UTR;3'UTR	chr14:66869965-66870215	3
cg18128969	NCAM2	21	22369908	20997589	0.00032911	0.241006	1	Female	0.361207	0.171865	0.550549	-0.786531	3.8188	-0.0436092		cg	NCAM2	NM_004540	TSS1500	chr21:22369423-22370582	Island	21:21291439-21292801	21:22369802-22371118	Unclassified_Cell_type_specific	NCAM2;NCAM2	ENST00000400546.1;ENST00000284894.7	TSS1500;TSS1500	NCAM2;NCAM2	ENST00000400546.1;ENST00000284894.7	TSS1500;TSS1500	chr21:22369605-22370015	3		TRUE
cg24954684	CLIP1	12	122907641	122423093	0.000329226	0.241006	1	Female	0.27086	0.128874	0.412847	-2.71204	3.81869	-0.0438821		cg	CLIP1;CLIP1	NM_002956;NM_198240	TSS1500;TSS1500	chr12:122906404-122907011	S_Shore	12:121472192-121473789	12:122905971-122907890	Promoter_Associated	CLIP1;CLIP1	ENST00000358808.2;ENST00000537178.1	TSS1500;TSS1500	CLIP1;CLIP1;CLIP1;CLIP1	ENST00000358808.2;ENST00000361654.3;ENST00000539080.1;ENST00000537178.1	TSS1500;TSS1500;TSS1500;TSS1500	chr12:122907425-122908630	3		TRUE
cg16136385	CKAP5	11	46848389	46826837	0.000329354	0.241006	1	Female	0.152686	0.0726446	0.232728	-1.00294	3.81857	-0.0441853		cg	CKAP5;CKAP5	NM_014756;NM_001008938	5'UTR;5'UTR			11:46804846-46805031	11:46847979-46848860	Unclassified	CKAP5;CKAP5	ENST00000529230.1;ENST00000378629.1	5'UTR;5'UTR	CKAP5;CKAP5;CKAP5;CKAP5;CKAP5	ENST00000526496.1;ENST00000526496.1;ENST00000525248.1;ENST00000529230.1;ENST00000312055.5	5'UTR;1stExon;3'UTR;5'UTR;5'UTR	chr11:46847825-46848590	3		TRUE
cg12885287	HDAC4	2	240259002	239337306	0.000326699	0.241006	1	Male	-0.300882	-0.458508	-0.143256	2.17398	-3.82108	-0.0378773		cg	HDAC4	NM_006037	Body			2:239923916-239924151			HDAC4	ENST00000456922.2	5'UTR	HDAC4;HDAC4	ENST00000493582.1;ENST00000456922.2	3'UTR;5'UTR				TRUE
cg23854728	CLIP4	2	29324791	29101924	0.000328188	0.241006	1	Male	-0.269111	-0.410145	-0.128077	1.53981	-3.81967	-0.0414219		cg									CLIP4;CLIP4	ENST00000401605.1;ENST00000401617.2	5'UTR;5'UTR	CLIP4;CLIP4;CLIP4;CLIP4	ENST00000426642.1;ENST00000401605.1;ENST00000401617.2;ENST00000415891.1	5'UTR;5'UTR;5'UTR;5'UTR				TRUE
cg16244889	PRIMA1	14	94211818	93745471	0.000328251	0.241006	1	Male	-0.231613	-0.352997	-0.110229	-1.59182	-3.81961	-0.0415712		cg	PRIMA1	NM_178013	Body												chr14:94211805-94212295	3		TRUE
cg09508060	RP11-407A16.3;RP11-407A16.4;RP11-407A16.7	12	127174919	126690372	0.00032827	0.241006	1	Male	-0.405926	-0.618665	-0.193187	-0.626789	-3.81959	-0.0416173		cg	LOC100996671;LOC100996671;LOC100996671	NR_110036;NR_110035;NR_110034	TSS200;TSS200;TSS200						RP11-407A16.3;RP11-407A16.3;RP11-407A16.7;RP11-407A16.7;RP11-407A16.3;RP11-407A16.3;RP11-407A16.4	ENST00000545853.1;ENST00000537478.1;ENST00000544711.1;ENST00000545535.1;ENST00000540814.1;ENST00000541065.1;ENST00000541769.1	TSS200;TSS200;TSS200;TSS200;TSS200;TSS200;TSS200	RP11-407A16.3;RP11-407A16.3;RP11-407A16.7;RP11-407A16.7;RP11-407A16.3;RP11-407A16.3;RP11-407A16.4	ENST00000545853.1;ENST00000537478.1;ENST00000544711.1;ENST00000545535.1;ENST00000540814.1;ENST00000541065.1;ENST00000541769.1	TSS200;TSS200;TSS200;TSS200;TSS200;TSS200;TSS200
cg25854040	POLD2	7	44161857	44122257	0.00032927	0.241006	1	Male	-0.281155	-0.42854	-0.13377	1.54067	-3.81865	-0.0439884		cg	POLD2;POLD2;POLD2	NM_001256879;NM_001127218;NM_006230	5'UTR;5'UTR;Body	chr7:44162850-44163720	N_Shore				POLD2;POLD2;POLD2;POLD2	ENST00000406581.2;ENST00000452185.1;ENST00000481763.1;ENST00000223361.3	5'UTR;5'UTR;3'UTR;TSS200	POLD2;POLD2;POLD2;POLD2;POLD2;POLD2;POLD2;POLD2;POLD2;POLD2;POLD2;POLD2	ENST00000470867.1;ENST00000496539.1;ENST00000456038.1;ENST00000406581.2;ENST00000452185.1;ENST00000436844.1;ENST00000418438.1;ENST00000433715.1;ENST00000481763.1;ENST00000461116.1;ENST00000463464.1;ENST00000223361.3	3'UTR;3'UTR;5'UTR;5'UTR;5'UTR;5'UTR;5'UTR;5'UTR;3'UTR;TSS1500;TSS200;TSS200	chr7:44161680-44161875	3
cg11975654	LINC02588;NOVA1	14	27066658	26597451	0.000329988	0.241232	1	Female	0.714656	0.339958	1.08935	-2.41266	3.81798	-0.0456848		cg	NOVA1;NOVA1;NOVA1;NOVA1;NOVA1;NOVA1	NM_002515;NM_006489;NM_006491;NM_002515;NM_006489;NM_006491	1stExon;1stExon;1stExon;5'UTR;5'UTR;5'UTR	chr14:27066313-27066578	S_Shore				NOVA1;NOVA1;NOVA1;NOVA1;NOVA1;NOVA1;NOVA1;NOVA1;NOVA1;NOVA1;NOVA1-AS1	ENST00000574031.1;ENST00000465357.2;ENST00000547619.1;ENST00000539517.2;ENST00000574031.1;ENST00000465357.2;ENST00000547619.1;ENST00000267422.7;ENST00000539517.2;ENST00000344429.5;ENST00000547786.1	1stExon;1stExon;1stExon;1stExon;5'UTR;5'UTR;5'UTR;TSS200;5'UTR;TSS200;TSS1500	NOVA1;NOVA1;NOVA1;NOVA1;NOVA1;NOVA1;NOVA1;NOVA1;NOVA1;NOVA1;NOVA1;NOVA1;NOVA1;NOVA1;NOVA1-AS1	ENST00000549571.1;ENST00000574031.1;ENST00000465357.2;ENST00000547619.1;ENST00000483536.2;ENST00000539517.2;ENST00000574031.1;ENST00000465357.2;ENST00000547619.1;ENST00000483536.2;ENST00000267422.7;ENST00000539517.2;ENST00000344429.5;ENST00000449198.2;ENST00000547786.1	TSS1500;1stExon;1stExon;1stExon;1stExon;1stExon;5'UTR;5'UTR;5'UTR;5'UTR;TSS200;5'UTR;TSS200;TSS1500;TSS1500	chr14:27066365-27067835	3
cg05700079	ZIC1	3	147126961	147409173	0.000330948	0.24147	1	Female	0.726051	0.345289	1.10681	-2.79002	3.81708	-0.0479493		cg	ZIC1	NM_003412	TSS1500	chr3:147126988-147128999	N_Shore	3:148609651-148609895			ZIC1	ENST00000282928.4	TSS1500	ZIC1;ZIC1	ENST00000282928.4;ENST00000472523.1	TSS1500;5'UTR	chr3:147126905-147127275	3		TRUE
cg04755582		12	53153577	52759792	0.000330963	0.24147	1	Male	-0.311337	-0.474611	-0.148062	-3.20921	-3.81707	-0.0479859		cg
cg03345976	TRAM1L1	4	118007225	117086068	0.000331729	0.241555	1	Female	0.326856	0.155411	0.498302	1.88696	3.81635	-0.0497872		cg	TRAM1L1	NM_152402	TSS1500	chr4:118006538-118006859	S_Shore				TRAM1L1	ENST00000310754.4	TSS1500	TRAM1L1	ENST00000310754.4	TSS1500				TRUE
cg12198839	NCK2	2	106505509	105889052	0.000331527	0.241555	1	Male	-0.278775	-0.424993	-0.132557	3.64361	-3.81654	-0.0493109		cg	NCK2;NCK2;NCK2	NM_001004722;NM_003581;NM_001004720	Body;Body;Body												chr2:106505445-106505750	3
cg02404417	AC007436.1;KRT17P8	12	9279457	9126860	0.000333125	0.242334	1	Male	-0.430805	-0.656851	-0.204758	0.0620582	-3.81505	-0.0530599		cg									AC007436.1	ENST00000390208.1	TSS1500	AC007436.1	ENST00000390208.1	TSS1500
cg08657492	HOXA-AS2;HOXA-AS3;HOXA3;HOXA4;RP1-170O19.22	7	27170832	27131212	0.000333829	0.242609	1	Female	0.466017	0.221453	0.710582	-0.0907514	3.8144	-0.054706		cg	HOXA4	NM_002141	TSS1500	chr7:27169572-27170638	S_Shore	7:27136937-27137577	7:27170014-27171090	Promoter_Associated	HOXA4;HOXA4;HOXA4;HOXA-AS2;HOXA3;HOXA-AS3	ENST00000428284.2;ENST00000548581.1;ENST00000360046.5;ENST00000521159.1;ENST00000467897.2;ENST00000518848.1	TSS1500;TSS1500;TSS1500;5'UTR;3'UTR;5'UTR	HOXA4;HOXA4;HOXA4;HOXA4;HOXA3;HOXA3;HOXA3;HOXA-AS2;HOXA3;HOXA3;HOXA-AS3	ENST00000511914.1;ENST00000428284.2;ENST00000552601.1;ENST00000360046.5;ENST00000522788.1;ENST00000521779.1;ENST00000521401.1;ENST00000521159.1;ENST00000518451.1;ENST00000467897.2;ENST00000518848.1	TSS1500;TSS1500;TSS1500;TSS1500;5'UTR;5'UTR;3'UTR;5'UTR;3'UTR;3'UTR;5'UTR	chr7:27170720-27171095	3		TRUE
cg18341263	GCOM1;POLR2M	15	57998584	57706385	0.000336403	0.243916	1	Female	0.206828	0.0982176	0.315439	-1.21505	3.81202	-0.0606925		cg	POLR2M;POLR2M;GCOM1;GCOM1;GCOM1;GCOM1;GCOM1;GCOM1;GCOM1;GCOM1;GCOM1	NM_001018102;NM_015532;NR_104371;NR_104369;NR_104371;NR_104368;NR_104370;NR_104367;NM_001018091;NM_001018090;NM_001285900	TSS200;TSS200;ExonBnd;Body;Body;Body;Body;Body;Body;Body;Body	chr15:57998704-57999385	N_Shore		15:57998225-57999893	Unclassified	POLR2M;POLR2M;POLR2M;GCOM1;POLR2M	ENST00000299638.3;ENST00000380557.4;ENST00000464308.1;ENST00000484300.1;ENST00000380563.2	TSS1500;TSS1500;TSS1500;5'UTR;5'UTR	POLR2M;POLR2M;POLR2M;POLR2M;POLR2M;POLR2M;POLR2M;GCOM1;GCOM1;GCOM1;GCOM1;GCOM1;GCOM1;GCOM1;POLR2M	ENST00000299638.3;ENST00000494490.1;ENST00000464277.1;ENST00000482852.1;ENST00000567643.1;ENST00000380557.4;ENST00000464308.1;ENST00000496101.1;ENST00000471563.1;ENST00000496627.1;ENST00000484300.1;ENST00000471563.1;ENST00000460962.1;ENST00000463717.1;ENST00000380563.2	TSS1500;TSS1500;TSS1500;TSS1500;TSS1500;TSS1500;TSS1500;3'UTR;ExonBnd;3'UTR;5'UTR;3'UTR;3'UTR;3'UTR;5'UTR
cg06372850		2	164205188	163348677	0.000337207	0.243916	1	Female	0.442453	0.210065	0.674842	-3.00255	3.81128	-0.0625524		cg				chr2:164204740-164205039	S_Shore	2:163913383-163913590									chr2:164205080-164205830	3		TRUE
cg12078933	CTD-2192J16.24;WDR83;WDR83OS	19	12781150	12670335	0.000337354	0.243916	1	Female	0.285956	0.135759	0.436154	-2.40877	3.81115	-0.062893		cg	C19orf56;MORG1;MORG1;MORG1	NM_016145;NM_001099737;NR_029375;NM_032332	TSS1500;Body;Body;Body	chr19:12779795-12781094	S_Shore	19:12641535-12642167			WDR83OS	ENST00000222190.4	TSS1500	WDR83;WDR83;WDR83;WDR83OS;WDR83;WDR83;WDR83	ENST00000547255.1;ENST00000550939.1;ENST00000551329.1;ENST00000222190.4;ENST00000553179.1;ENST00000548381.1;ENST00000546754.1	5'UTR;5'UTR;5'UTR;TSS1500;3'UTR;3'UTR;5'UTR				TRUE
cg14844194	SEPHS1P6	2	200524259	199659535	0.000337789	0.243916	1	Female	0.375941	0.178459	0.573424	-2.18778	3.81075	-0.0638984		cg				chr2:200524001-200524204	S_Shore	2:200232257-200232556									chr2:200524025-200524315	3		TRUE
cg26037102	CCNE2;NDUFAF6	8	95909253	94897024	0.00033855	0.243916	1	Female	0.223587	0.106115	0.341059	-4.3414	3.81005	-0.0656523		cg				chr8:95906788-95909088	S_Shore	8:95975907-95978439			CCNE2;C8orf38;C8orf38	ENST00000520509.1;ENST00000396113.1;ENST00000396111.1	TSS1500;5'UTR;5'UTR	CCNE2;C8orf38;C8orf38;C8orf38;C8orf38	ENST00000520509.1;ENST00000523378.1;ENST00000396113.1;ENST00000396111.1;ENST00000519136.1	TSS1500;5'UTR;5'UTR;5'UTR;5'UTR	chr8:95908780-95909310	3
cg15640503		8	145181395	144126491	0.000337157	0.243916	1	Male	-0.282234	-0.430469	-0.133999	-3.09498	-3.81133	-0.0624366		cg				chr8:145180543-145181000	S_Shore		8:145181330-145181867	Unclassified										TRUE
cg11449840	TEC	4	48271809	48269791	0.000338115	0.243916	1	Male	-0.31089	-0.474213	-0.147567	-2.83245	-3.81045	-0.0646499		cg	TEC;TEC	NM_003215;NM_003215	1stExon;5'UTR	chr4:48271362-48271846	Island	4:47966120-47967055	4:48270990-48272831	Promoter_Associated	TEC;TEC	ENST00000381501.3;ENST00000381501.3	1stExon;5'UTR	TEC;TEC	ENST00000381501.3;ENST00000381501.3	1stExon;5'UTR	chr4:48271805-48272570	3
cg16299559		2	218113120	217248396	0.000338382	0.243916	1	Male	-0.20694	-0.315662	-0.0982191	1.33645	-3.8102	-0.0652656		cg															chr2:218113045-218113395	3
cg05181814	NCAM2	21	22537838	21165519	0.00033858	0.243916	1	Male	-0.61062	-0.931439	-0.2898	-1.04022	-3.81002	-0.0657206		cg	NCAM2	NM_004540	Body						NCAM2	ENST00000535285.1	5'UTR	NCAM2;NCAM2	ENST00000535285.1;ENST00000508782.1	5'UTR;5'UTR	chr21:22537620-22537875	3
cg09900250	POLN	4	2160995	2159267	0.000340033	0.244489	1	Female	0.400499	0.190003	0.610994	1.26395	3.8087	-0.0690593		cg	POLN	NM_181808	Body				4:2160873-2161078	Unclassified_Cell_type_specific	POLN	ENST00000515357.1	3'UTR	POLN;POLN;POLN	ENST00000510344.1;ENST00000515357.1;ENST00000514858.1	TSS200;3'UTR;3'UTR
[truncated: 11,527 more rows]
