# Supplementary material for: Sexually dimorphic DNA methylation and gene expression patterns in human first trimester placenta
Source: Biol Sex Differ. 2024 Aug 16;15:63. doi: 10.1186/s13293-024-00629-9 (PMC11328442; doi:10.1186/s13293-024-00629-9)
Supplement: Supplementary file 5 — Additional file 5. Gene Ontology (GO) analysis using the 151 DMPs. [file 13293_2024_629_MOESM5_ESM.xlsx]

## Sheet: Gene_ontology
Additional File 5: Gene Ontology (GO) results using the 151 DMPs with sex differences at FDR<0.05 in first trimester human placenta.
GO_term	ONTOLOGY	TERM	N	DE	P.DE	FDR	SigGenesInSet
GO:0071603	BP	endothelial cell-cell adhesion	4	2	0.000123244	1	CYP1B1,THBS4
GO:0048786	CC	presynaptic active zone	74	4	0.000694201	1	SHANK2,RIMS1,GABRB1,PPFIA3
GO:0043232	CC	intracellular non-membrane-bounded organelle	5353	34	0.00204035	1	PABPC4L,TTBK2,CYS1,C6orf89,SHANK2,RIMS1,FOXD2,SPIDR,GABPA,NOL11,TIMM13,PRR19,HOXA5,CCDC178,KCNN2,METTL1,NR3C2,MSRA,SHLD2,AHI1,CHTF8,EXD2,RANBP1,PKNOX2,TFDP1,PCGF2,ZNF175,RAB7A,AHNAK,ZFHX4,CEP63,DYRK2,ZGPAT,FRMD5,ZNF598,ZNF300,HDAC4
GO:0043228	CC	non-membrane-bounded organelle	5354	34	0.00204714	1	PABPC4L,TTBK2,CYS1,C6orf89,SHANK2,RIMS1,FOXD2,SPIDR,GABPA,NOL11,TIMM13,PRR19,HOXA5,CCDC178,KCNN2,METTL1,NR3C2,MSRA,SHLD2,AHI1,CHTF8,EXD2,RANBP1,PKNOX2,TFDP1,PCGF2,ZNF175,RAB7A,AHNAK,ZFHX4,CEP63,DYRK2,ZGPAT,FRMD5,ZNF598,ZNF300,HDAC4
GO:0044548	MF	S100 protein binding	14	2	0.00219476	1	CACYBP,AHNAK
GO:0008176	MF	tRNA (guanine-N7-)-methyltransferase activity	1	1	0.00291859	1	METTL1
GO:0090136	BP	epithelial cell-cell adhesion	16	2	0.00301742	1	CYP1B1,THBS4
GO:0038164	MF	thrombopoietin receptor activity	1	1	0.00305438	1	MPL
GO:1990960	BP	basophil homeostasis	1	1	0.00305438	1	MPL
GO:0016657	MF	oxidoreductase activity, acting on NAD(P)H, nitrogenous group as acceptor	1	1	0.00401084	1	AKR1A1
GO:0042839	BP	D-glucuronate metabolic process	1	1	0.00401084	1	AKR1A1
GO:0042840	BP	D-glucuronate catabolic process	1	1	0.00401084	1	AKR1A1
GO:0047941	MF	glucuronolactone reductase activity	1	1	0.00401084	1	AKR1A1
GO:1990002	MF	methylglyoxal reductase (NADPH-dependent, acetol producing)	1	1	0.00401084	1	AKR1A1
GO:0098831	CC	presynaptic active zone cytoplasmic component	18	2	0.00480072	1	RIMS1,PPFIA3
GO:0098875	CC	epididymosome	1	1	0.00572755	1	PPFIA3
GO:0030862	BP	positive regulation of polarized epithelial cell differentiation	1	1	0.00620806	1	AHI1
GO:0039007	BP	pronephric nephron morphogenesis	1	1	0.00620806	1	AHI1
GO:0039008	BP	pronephric nephron tubule morphogenesis	1	1	0.00620806	1	AHI1
GO:0003676	MF	nucleic acid binding	3990	25	0.00724765	1	SRRM1,GTF3C6,PABPC4L,ELAVL2,RIMS1,FOXD2,GABPA,NOL11,ZNF311,HOXA5,METTL1,NR3C2,CHTF8,EXD2,WDR48,PKNOX2,SRSF6,TFDP1,PCGF2,ZNF175,AHNAK,ZFHX4,ZGPAT,ZNF598,ZNF300,HDAC4
GO:0000987	MF	cis-regulatory region sequence-specific DNA binding	1138	11	0.00768313	1	FOXD2,GABPA,ZNF311,HOXA5,NR3C2,PKNOX2,TFDP1,ZNF175,ZFHX4,ZGPAT,ZNF300,HDAC4
GO:0002930	BP	trabecular meshwork development	2	1	0.00771179	1	CYP1B1
GO:1901685	BP	glutathione derivative metabolic process	3	1	0.00780254	1	AKR1A1
GO:1901687	BP	glutathione derivative biosynthetic process	3	1	0.00780254	1	AKR1A1
GO:0033744	MF	L-methionine:thioredoxin-disulfide S-oxidoreductase activity	1	1	0.00785892	1	MSRA
GO:0036456	MF	L-methionine-(S)-S-oxide reductase activity	1	1	0.00785892	1	MSRA
GO:0003026	BP	regulation of systemic arterial blood pressure by aortic arch baroreceptor feedback	1	1	0.00796702	1	ASIC2
GO:1990959	BP	eosinophil homeostasis	2	1	0.00804399	1	MPL
GO:0070933	BP	histone H4 deacetylation	1	1	0.00808423	1	HDAC4
GO:0019853	BP	L-ascorbic acid biosynthetic process	2	1	0.00835655	1	AKR1A1
GO:0047939	MF	L-glucuronate reductase activity	2	1	0.00835655	1	AKR1A1
GO:0047956	MF	glycerol dehydrogenase [NADP+] activity	2	1	0.00835655	1	AKR1A1
GO:1901336	BP	lactone biosynthetic process	2	1	0.00835655	1	AKR1A1
GO:1990042	MF	glycerol dehydrogenase [NAD(P)+] activity	2	1	0.00835655	1	AKR1A1
GO:0106004	BP	tRNA (guanine-N7)-methylation	2	1	0.0085638	1	METTL1
GO:0106143	CC	tRNA (m7G46) methyltransferase complex	2	1	0.0085638	1	METTL1
GO:0071387	BP	cellular response to cortisol stimulus	2	1	0.00898517	1	CYP1B1
GO:0046604	BP	positive regulation of mitotic centrosome separation	3	1	0.00942908	1	RANBP1
GO:0007174	BP	epidermal growth factor catabolic process	2	1	0.00977728	1	RAB7A
GO:0035879	BP	plasma membrane lactate transport	3	1	0.00995892	1	EMB
GO:1905219	BP	regulation of platelet formation	2	1	0.0100389	1	MPL
GO:1905221	BP	positive regulation of platelet formation	2	1	0.0100389	1	MPL
GO:1990742	CC	microvesicle	4	1	0.0103851	1	PPFIA3
GO:0009303	BP	rRNA transcription	37	2	0.0105099	1	GTF3C6,NOL11
GO:0008113	MF	peptide-methionine (S)-S-oxide reductase activity	2	1	0.0105889	1	MSRA
GO:0047655	MF	allyl-alcohol dehydrogenase activity	4	1	0.0108092	1	AKR1A1
GO:0036415	BP	regulation of tRNA stability	3	1	0.0110563	1	METTL1
GO:0036416	BP	tRNA stabilization	3	1	0.0110563	1	METTL1
GO:1902370	BP	regulation of tRNA catabolic process	3	1	0.0110563	1	METTL1
GO:1902371	BP	negative regulation of tRNA catabolic process	3	1	0.0110563	1	METTL1
GO:1903327	BP	negative regulation of tRNA metabolic process	3	1	0.0110563	1	METTL1
GO:0005634	CC	nucleus	7408	40	0.0114956	1	SRRM1,PPP1R13L,GTF3C6,GPN1,PABPC4L,TTBK2,C6orf89,FOXD2,SPIDR,GABPA,GABRB1,ANAPC13,NOL11,TIMM13,CACYBP,ZNF311,PRR19,ANKRD11,HOXA5,METTL1,NR3C2,MPL,MSRA,NCAM2,NEDD8,SHLD2,CHTF8,TMEM33,EXD2,WDR48,RANBP1,RPS6KB2,PKNOX2,SRSF6,TFDP1,PCGF2,ZNF175,AHNAK,ZFHX4,DYRK2,ZGPAT,ZNF300,HDAC4
GO:0034455	CC	t-UTP complex	3	1	0.0115529	1	NOL11
GO:0039020	BP	pronephric nephron tubule development	2	1	0.0116989	1	AHI1
GO:0072114	BP	pronephros morphogenesis	2	1	0.0116989	1	AHI1
GO:1904527	BP	negative regulation of microtubule binding	2	1	0.0117171	1	TTBK2
GO:0021935	BP	cerebellar granule cell precursor tangential migration	2	1	0.012157	1	TTBK2
GO:0060480	BP	lung goblet cell differentiation	4	1	0.0124936	1	HOXA5
GO:0035702	BP	monocyte homeostasis	3	1	0.0128623	1	MPL
GO:1903899	BP	positive regulation of PERK-mediated unfolded protein response	4	1	0.0131095	1	TMEM33
GO:0150047	MF	G protein-coupled neurotransmitter receptor activity involved in regulation of presynaptic membrane potential	2	1	0.0131949	1	GABRB1
GO:0060764	BP	cell-cell signaling involved in mammary gland development	2	1	0.0135266	1	HOXA5
GO:1904979	BP	negative regulation of endosome organization	2	1	0.013708	1	RAB7A
GO:1905365	BP	regulation of intralumenal vesicle formation	2	1	0.013708	1	RAB7A
GO:1905366	BP	negative regulation of intralumenal vesicle formation	2	1	0.013708	1	RAB7A
GO:0030860	BP	regulation of polarized epithelial cell differentiation	2	1	0.013749	1	AHI1
GO:0046427	BP	positive regulation of receptor signaling pathway via JAK-STAT	45	2	0.0137757	1	CYP1B1,WDR48
GO:2000278	BP	regulation of DNA biosynthetic process	113	3	0.0142176	1	CYP1B1,CHTF8,TFDP1
GO:0170011	MF	stalled ribosome sensor activity	3	1	0.0142469	1	ZNF598
GO:0032570	BP	response to progesterone	40	2	0.0143909	1	CYP1B1,GABRB1
GO:0019748	BP	secondary metabolic process	54	2	0.0146938	1	AKR1A1,CYP1B1
GO:0042719	CC	mitochondrial intermembrane space protein transporter complex	5	1	0.0147235	1	TIMM13
GO:0065001	BP	specification of axis polarity	3	1	0.0151993	1	AHI1
GO:0006513	BP	protein monoubiquitination	41	2	0.0156107	1	WDR48,ZNF598
GO:0039019	BP	pronephric nephron development	3	1	0.0156859	1	AHI1
GO:1904894	BP	positive regulation of receptor signaling pathway via STAT	48	2	0.0160506	1	CYP1B1,WDR48
GO:0060535	BP	trachea cartilage morphogenesis	3	1	0.0165836	1	HOXA5
GO:0060428	BP	lung epithelium development	44	2	0.016713	1	HOXA5,SRSF6
GO:0035844	BP	cloaca development	3	1	0.017192	1	AHI1
GO:0000978	MF	RNA polymerase II cis-regulatory region sequence-specific DNA binding	1117	10	0.0174218	1	FOXD2,GABPA,ZNF311,HOXA5,NR3C2,PKNOX2,ZNF175,ZFHX4,ZGPAT,ZNF300,HDAC4
GO:0060481	BP	lobar bronchus epithelium development	5	1	0.0174307	1	HOXA5
GO:1903326	BP	regulation of tRNA metabolic process	4	1	0.0176379	1	METTL1
GO:0099738	CC	cell cortex region	38	2	0.0176891	1	RIMS1,PPFIA3
GO:0035846	BP	oviduct epithelium development	3	1	0.0179794	1	CSMD1
GO:1902816	BP	regulation of protein localization to microtubule	5	1	0.0181004	1	TTBK2
GO:1902817	BP	negative regulation of protein localization to microtubule	5	1	0.0181004	1	TTBK2
GO:0060435	BP	bronchiole development	5	1	0.0181242	1	HOXA5
GO:0140517	MF	protein-RNA adaptor activity	4	1	0.0181701	1	ZNF598
GO:0000977	MF	RNA polymerase II transcription regulatory region sequence-specific DNA binding	1309	11	0.0181872	1	FOXD2,GABPA,ZNF311,HOXA5,NR3C2,PKNOX2,TFDP1,ZNF175,ZFHX4,ZGPAT,ZNF300,HDAC4
GO:0101020	MF	estrogen 16-alpha-hydroxylase activity	8	1	0.0188625	1	CYP1B1
GO:0036265	BP	RNA (guanine-N7)-methylation	6	1	0.0189878	1	METTL1
GO:0019219	BP	regulation of nucleobase-containing compound metabolic process	3775	24	0.0196765	1	SRRM1,PPP1R13L,CYP1B1,ELAVL2,FOXD2,SPIDR,GABPA,NOL11,ZNF311,HOXA5,METTL1,NR3C2,NEDD8,SHLD2,AHI1,CHTF8,WDR48,PKNOX2,SRSF6,TFDP1,PCGF2,ZNF175,AHNAK,ZFHX4,ZGPAT,ZNF300,HDAC4
GO:0071373	BP	cellular response to luteinizing hormone stimulus	5	1	0.0196925	1	CYP1B1
GO:0038163	BP	thrombopoietin-mediated signaling pathway	5	1	0.0197838	1	MPL
GO:1990708	BP	conditioned place preference	4	1	0.01993	1	CSMD1
GO:0060501	BP	positive regulation of epithelial cell proliferation involved in lung morphogenesis	5	1	0.0202422	1	SRSF6
GO:0022615	BP	protein to membrane docking	5	1	0.0205194	1	RAB7A
GO:0035800	MF	deubiquitinase activator activity	5	1	0.0210305	1	WDR48
GO:0070676	BP	intralumenal vesicle formation	4	1	0.0211245	1	RAB7A
GO:0035189	CC	Rb-E2F complex	4	1	0.0212292	1	TFDP1
GO:0006064	BP	glucuronate catabolic process	5	1	0.0213908	1	AKR1A1
GO:0019640	BP	glucuronate catabolic process to xylulose 5-phosphate	5	1	0.0213908	1	AKR1A1
GO:1902525	BP	regulation of protein monoubiquitination	6	1	0.0215967	1	WDR48
GO:0044597	BP	daunorubicin metabolic process	9	1	0.0216623	1	AKR1A1
GO:0098919	MF	structural constituent of postsynaptic density	3	1	0.0220535	1	SHANK2
GO:0008584	BP	male gonad development	139	3	0.0220551	1	CYP1B1,WDR48,CSMD1
GO:1905686	BP	positive regulation of plasma membrane repair	4	1	0.0222446	1	AHNAK
GO:0043527	CC	tRNA methyltransferase complex	6	1	0.0222783	1	METTL1
GO:0046546	BP	development of primary male sexual characteristics	140	3	0.0227913	1	CYP1B1,WDR48,CSMD1
GO:0016286	MF	small conductance calcium-activated potassium channel activity	4	1	0.0228843	1	KCNN2
GO:0080090	BP	regulation of primary metabolic process	5351	31	0.0230217	1	SRRM1,PPP1R13L,CYP1B1,ELAVL2,FOXD2,SPIDR,GABPA,NOL11,ZNF311,HOXA5,SH3RF3,METTL1,NR3C2,NEDD8,SHLD2,AHI1,CHTF8,WDR48,RPS6KB2,PKNOX2,SRSF6,TFDP1,THBS4,PCGF2,ZNF175,RAB7A,AHNAK,ZFHX4,CEP63,DYRK2,ZGPAT,ZNF598,ZNF300,HDAC4
GO:0005010	MF	insulin-like growth factor receptor activity	3	1	0.0231568	1	CRIM1
GO:1903371	BP	regulation of endoplasmic reticulum tubular network organization	6	1	0.0232645	1	TMEM33
GO:0008310	MF	single-stranded DNA 3'-5' DNA exonuclease activity	5	1	0.0237258	1	EXD2
GO:0060482	BP	lobar bronchus development	6	1	0.0237549	1	HOXA5
GO:0097267	BP	omega-hydroxylase P450 pathway	10	1	0.0237613	1	CYP1B1
GO:1903542	BP	negative regulation of exosomal secretion	4	1	0.0237628	1	RAB7A
GO:0060574	BP	intestinal epithelial cell maturation	6	1	0.0237706	1	HOXA5
GO:0030638	BP	polyketide metabolic process	10	1	0.0238609	1	AKR1A1
GO:0044598	BP	doxorubicin metabolic process	10	1	0.0238609	1	AKR1A1
GO:0070345	BP	negative regulation of fat cell proliferation	5	1	0.0239435	1	TFDP1
GO:0072757	BP	cellular response to camptothecin	4	1	0.0243369	1	SPIDR
GO:1901563	BP	response to camptothecin	4	1	0.0243369	1	SPIDR
GO:0099562	BP	maintenance of postsynaptic density structure	4	1	0.0247819	1	SHANK2
GO:0048705	BP	skeletal system morphogenesis	225	4	0.0248948	1	ANKRD11,HOXA5,WDR48,PCGF2
GO:0001739	CC	sex chromatin	6	1	0.0251204	1	PCGF2
GO:0015727	BP	lactate transport	7	1	0.0252607	1	EMB
GO:0035873	BP	lactate transmembrane transport	7	1	0.0252607	1	EMB
GO:0000127	CC	transcription factor TFIIIC complex	6	1	0.0254817	1	GTF3C6
GO:0042791	BP	5S class rRNA transcription by RNA polymerase III	6	1	0.0254817	1	GTF3C6
GO:0098914	BP	membrane repolarization during atrial cardiac muscle cell action potential	6	1	0.0254939	1	KCNN2
GO:0004711	MF	ribosomal protein S6 kinase activity	5	1	0.0256163	1	RPS6KB2
GO:0030647	BP	aminoglycoside antibiotic metabolic process	10	1	0.0256268	1	AKR1A1
GO:0003690	MF	double-stranded DNA binding	1550	12	0.0257349	1	FOXD2,GABPA,ZNF311,HOXA5,NR3C2,WDR48,PKNOX2,TFDP1,ZNF175,ZFHX4,ZGPAT,ZNF300,HDAC4
GO:0030160	MF	synaptic receptor adaptor activity	4	1	0.025965	1	SHANK2
GO:0098879	MF	structural constituent of postsynaptic specialization	4	1	0.0260213	1	SHANK2
GO:0004032	MF	alditol:NADP+ 1-oxidoreductase activity	12	1	0.0264379	1	AKR1A1
GO:0051167	BP	xylulose 5-phosphate metabolic process	6	1	0.0264872	1	AKR1A1
GO:1901159	BP	xylulose 5-phosphate biosynthetic process	6	1	0.0264872	1	AKR1A1
GO:1904978	BP	regulation of endosome organization	5	1	0.026566	1	RAB7A
GO:0051171	BP	regulation of nitrogen compound metabolic process	5184	30	0.0268564	1	SRRM1,PPP1R13L,CYP1B1,ELAVL2,FOXD2,SPIDR,GABPA,NOL11,ZNF311,HOXA5,SH3RF3,METTL1,NR3C2,NEDD8,SHLD2,AHI1,CHTF8,WDR48,RPS6KB2,PKNOX2,SRSF6,TFDP1,THBS4,PCGF2,ZNF175,RAB7A,AHNAK,ZFHX4,CEP63,ZGPAT,ZNF598,ZNF300,HDAC4
GO:0008038	BP	neuron recognition	45	2	0.0270569	1	EMB,NCAM2
GO:0097208	CC	alveolar lamellar body	7	1	0.027192	1	RAB7A
GO:0003677	MF	DNA binding	2343	16	0.0274493	1	SRRM1,GTF3C6,FOXD2,GABPA,ZNF311,HOXA5,NR3C2,CHTF8,WDR48,PKNOX2,TFDP1,PCGF2,ZNF175,ZFHX4,ZGPAT,ZNF300,HDAC4
GO:0015276	MF	ligand-gated monoatomic ion channel activity	137	3	0.0275695	1	GABRB1,KCNN2,ASIC2
GO:0110095	BP	cellular detoxification of aldehyde	9	1	0.0279567	1	AKR1A1
GO:0060425	BP	lung morphogenesis	54	2	0.0279994	1	HOXA5,SRSF6
GO:0022834	MF	ligand-gated channel activity	138	3	0.0280393	1	GABRB1,KCNN2,ASIC2
GO:0031390	CC	Ctf18 RFC-like complex	7	1	0.0283341	1	CHTF8
GO:0060066	BP	oviduct development	5	1	0.028395	1	CSMD1
GO:1903896	BP	positive regulation of IRE1-mediated unfolded protein response	7	1	0.0286213	1	TMEM33
GO:1901363	MF	heterocyclic compound binding	5842	32	0.0290842	1	ARFRP1,SRRM1,GTF3C6,GPN1,PABPC4L,TTBK2,CYP1B1,ELAVL2,RIMS1,FOXD2,GABPA,NOL11,GLUD1,ZNF311,HOXA5,MATK,METTL1,NR3C2,CHTF8,EXD2,WDR48,RPS6KB2,PKNOX2,SRSF6,TFDP1,PCGF2,ZNF175,RAB7A,AHNAK,ZFHX4,DYRK2,ZGPAT,ZNF598,ZNF300,HDAC4
GO:0030145	MF	manganese ion binding	63	2	0.0297085	1	EXD2,DYRK2
GO:0000976	MF	transcription cis-regulatory region binding	1400	11	0.0299213	1	FOXD2,GABPA,ZNF311,HOXA5,NR3C2,PKNOX2,TFDP1,ZNF175,ZFHX4,ZGPAT,ZNF300,HDAC4
GO:0010569	BP	regulation of double-strand break repair via homologous recombination	66	2	0.0301003	1	SPIDR,SHLD2,WDR48
GO:0034983	BP	peptidyl-lysine deacetylation	6	1	0.0301284	1	HDAC4
GO:0035264	BP	multicellular organism growth	143	3	0.0301935	1	PPP1R13L,HOXA5,WDR48
GO:0034699	BP	response to luteinizing hormone	7	1	0.0302429	1	CYP1B1
GO:0090383	BP	phagosome acidification	7	1	0.0303294	1	RAB7A
GO:0001067	MF	transcription regulatory region nucleic acid binding	1402	11	0.0303518	1	FOXD2,GABPA,ZNF311,HOXA5,NR3C2,PKNOX2,TFDP1,ZNF175,ZFHX4,ZGPAT,ZNF300,HDAC4
GO:0061724	BP	lipophagy	7	1	0.0304772	1	RAB7A
GO:0061304	BP	retinal blood vessel morphogenesis	5	1	0.0308182	1	CYP1B1
GO:0000724	BP	double-strand break repair via homologous recombination	165	3	0.030909	1	SPIDR,SHLD2,EXD2,WDR48
GO:0000276	CC	mitochondrial proton-transporting ATP synthase complex, coupling factor F(o)	10	1	0.0309973	1	ATP5MC2,ATP5PF
GO:0021934	BP	hindbrain tangential cell migration	5	1	0.0310083	1	TTBK2
GO:0070301	BP	cellular response to hydrogen peroxide	65	2	0.0310246	1	CYP1B1,PCGF2
GO:0003025	BP	regulation of systemic arterial blood pressure by baroreceptor feedback	5	1	0.0311018	1	ASIC2
GO:2000794	BP	regulation of epithelial cell proliferation involved in lung morphogenesis	7	1	0.0311521	1	SRSF6
GO:0006081	BP	cellular aldehyde metabolic process	70	2	0.0315797	1	AKR1A1,CYP1B1
GO:2000675	BP	negative regulation of type B pancreatic cell apoptotic process	6	1	0.0317666	1	SRSF6
GO:0060638	BP	mesenchymal-epithelial cell signaling	7	1	0.0319848	1	HOXA5
GO:1990116	BP	ribosome-associated ubiquitin-dependent protein catabolic process	7	1	0.0320491	1	ZNF598
GO:0030091	BP	protein repair	7	1	0.0322109	1	MSRA
GO:0000725	BP	recombinational repair	169	3	0.0326975	1	SPIDR,SHLD2,EXD2,WDR48
GO:0071680	BP	response to indole-3-methanol	6	1	0.0330309	1	CYP1B1
GO:0051414	BP	response to cortisol	6	1	0.0331141	1	CYP1B1
GO:0097151	BP	positive regulation of inhibitory postsynaptic potential	6	1	0.0332041	1	RIMS1
GO:1905684	BP	regulation of plasma membrane repair	6	1	0.0333235	1	AHNAK
GO:0045039	BP	protein insertion into mitochondrial inner membrane	12	1	0.0336345	1	TIMM13
GO:0106256	MF	hydroperoxy icosatetraenoate dehydratase activity	7	1	0.033642	1	CYP1B1
GO:0046661	BP	male sex differentiation	163	3	0.0338241	1	CYP1B1,WDR48,CSMD1
GO:0097159	MF	organic cyclic compound binding	5911	32	0.0340887	1	ARFRP1,SRRM1,GTF3C6,GPN1,PABPC4L,TTBK2,CYP1B1,ELAVL2,RIMS1,FOXD2,GABPA,NOL11,GLUD1,ZNF311,HOXA5,MATK,METTL1,NR3C2,CHTF8,EXD2,WDR48,RPS6KB2,PKNOX2,SRSF6,TFDP1,PCGF2,ZNF175,RAB7A,AHNAK,ZFHX4,DYRK2,ZGPAT,ZNF598,ZNF300,HDAC4
GO:0036064	CC	ciliary basal body	164	3	0.0341157	1	TTBK2,CCDC178,AHI1
GO:0016671	MF	oxidoreductase activity, acting on a sulfur group of donors, disulfide as acceptor	8	1	0.034153	1	MSRA
GO:1900262	BP	regulation of DNA-directed DNA polymerase activity	9	1	0.0343251	1	CHTF8
GO:1900264	BP	positive regulation of DNA-directed DNA polymerase activity	9	1	0.0343251	1	CHTF8
GO:0060745	BP	mammary gland branching involved in pregnancy	6	1	0.0343361	1	CSMD1
GO:0046602	BP	regulation of mitotic centrosome separation	9	1	0.0343628	1	RANBP1
GO:0071393	BP	cellular response to progesterone stimulus	7	1	0.0351206	1	CYP1B1
GO:0045647	BP	negative regulation of erythrocyte differentiation	8	1	0.0355377	1	HOXA5
GO:0060478	BP	acrosomal vesicle exocytosis	9	1	0.0356327	1	RIMS1
GO:0000981	MF	DNA-binding transcription factor activity, RNA polymerase II-specific	1275	10	0.0358207	1	FOXD2,GABPA,ZNF311,HOXA5,NR3C2,PKNOX2,TFDP1,ZNF175,ZFHX4,ZGPAT,ZNF300
GO:0003689	MF	DNA clamp loader activity	9	1	0.0358436	1	CHTF8
GO:0072711	BP	cellular response to hydroxyurea	10	1	0.0359961	1	SPIDR
GO:0043484	BP	regulation of RNA splicing	164	3	0.0361636	1	SRRM1,SRSF6,AHNAK
GO:0035869	CC	ciliary transition zone	71	2	0.0366044	1	TTBK2,AHI1
GO:0051054	BP	positive regulation of DNA metabolic process	286	4	0.0366613	1	CYP1B1,SPIDR,SHLD2,CHTF8,WDR48
GO:0016423	MF	tRNA (guanine) methyltransferase activity	11	1	0.0366994	1	METTL1
GO:0098828	BP	modulation of inhibitory postsynaptic potential	7	1	0.0370227	1	RIMS1
GO:0060534	BP	trachea cartilage development	7	1	0.0371448	1	HOXA5
GO:2000573	BP	positive regulation of DNA biosynthetic process	68	2	0.0371754	1	CYP1B1,CHTF8
GO:0045617	BP	negative regulation of keratinocyte differentiation	9	1	0.0375767	1	SRSF6
GO:1904526	BP	regulation of microtubule binding	7	1	0.0376056	1	TTBK2
GO:0045263	CC	proton-transporting ATP synthase complex, coupling factor F(o)	12	1	0.0380069	1	ATP5MC2,ATP5PF
GO:0042698	BP	ovulation cycle	71	2	0.0380628	1	CYP1B1,GABRB1
GO:0071420	BP	cellular response to histamine	7	1	0.038174	1	GABRB1
GO:0060170	CC	ciliary membrane	73	2	0.0383636	1	CYS1,SHANK2
GO:0019373	BP	epoxygenase P450 pathway	17	1	0.0385055	1	CYP1B1
GO:0031981	CC	nuclear lumen	4618	26	0.0385639	1	SRRM1,PPP1R13L,GTF3C6,GPN1,C6orf89,SPIDR,GABPA,NOL11,TIMM13,CACYBP,ANKRD11,METTL1,NR3C2,MSRA,NCAM2,NEDD8,SHLD2,CHTF8,WDR48,RPS6KB2,PKNOX2,SRSF6,TFDP1,PCGF2,ZNF175,DYRK2,ZGPAT,ZNF300,HDAC4
GO:0014877	BP	response to muscle inactivity involved in regulation of muscle adaptation	8	1	0.0388689	1	HDAC4
GO:0014894	BP	response to denervation involved in regulation of muscle adaptation	8	1	0.0388689	1	HDAC4
GO:1990837	MF	sequence-specific double-stranded DNA binding	1459	11	0.0388791	1	FOXD2,GABPA,ZNF311,HOXA5,NR3C2,PKNOX2,TFDP1,ZNF175,ZFHX4,ZGPAT,ZNF300,HDAC4
GO:0019852	BP	L-ascorbic acid metabolic process	9	1	0.0392389	1	AKR1A1
GO:1901334	BP	lactone metabolic process	9	1	0.0392389	1	AKR1A1
GO:0060255	BP	regulation of macromolecule metabolic process	6070	32	0.0394696	1	SRRM1,PPP1R13L,CYP1B1,ELAVL2,RIMS1,FOXD2,SPIDR,GABPA,NOL11,ZNF311,HOXA5,SH3RF3,METTL1,NR3C2,NEDD8,SHLD2,AHI1,CHTF8,WDR48,RPS6KB2,PKNOX2,SRSF6,TFDP1,THBS4,PCGF2,ZNF175,RAB7A,AHNAK,ZFHX4,CEP63,DYRK2,ZGPAT,ZNF598,ZNF300,HDAC4
GO:0090576	CC	RNA polymerase III transcription regulator complex	9	1	0.0397615	1	GTF3C6
GO:0006446	BP	regulation of translational initiation	76	2	0.0398111	1	RPS6KB2,ZNF598
GO:0060484	BP	lung-associated mesenchyme development	8	1	0.0400295	1	HOXA5
GO:0008297	MF	single-stranded DNA exodeoxyribonuclease activity	9	1	0.0400745	1	EXD2
GO:0061140	BP	lung secretory cell differentiation	11	1	0.040102	1	HOXA5
GO:0072710	BP	response to hydroxyurea	11	1	0.0401895	1	SPIDR
GO:1905394	MF	retromer complex binding	9	1	0.0405241	1	RAB7A
GO:0031970	CC	organelle envelope lumen	86	2	0.0408628	1	TIMM13,CACYBP
GO:0098880	BP	maintenance of postsynaptic specialization structure	7	1	0.040956	1	SHANK2
GO:0042797	BP	tRNA transcription by RNA polymerase III	10	1	0.0410611	1	GTF3C6
GO:0048793	BP	pronephros development	8	1	0.0414628	1	AHI1
GO:0099624	BP	atrial cardiac muscle cell membrane repolarization	9	1	0.0414969	1	KCNN2
GO:0070202	BP	regulation of establishment of protein localization to chromosome	11	1	0.0422614	1	SPIDR
GO:1901838	BP	positive regulation of transcription of nucleolar large rRNA by RNA polymerase I	10	1	0.0423643	1	NOL11
GO:0050915	BP	sensory perception of sour taste	9	1	0.0427962	1	ASIC2
GO:0014870	BP	response to muscle inactivity	9	1	0.0429251	1	HDAC4
GO:2000674	BP	regulation of type B pancreatic cell apoptotic process	9	1	0.043203	1	SRSF6
GO:0060536	BP	cartilage morphogenesis	10	1	0.0434513	1	HOXA5
GO:0050673	BP	epithelial cell proliferation	459	5	0.0439849	1	C6orf89,HOXA5,WDR48,SRSF6,THBS4
GO:0033629	BP	negative regulation of cell adhesion mediated by integrin	11	1	0.0442327	1	CYP1B1
GO:0034308	BP	primary alcohol metabolic process	101	2	0.0446288	1	AKR1A1,CYP1B1
GO:0060502	BP	epithelial cell proliferation involved in lung morphogenesis	10	1	0.0446595	1	SRSF6
GO:0009404	BP	toxin metabolic process	14	1	0.0446872	1	CYP1B1
GO:0031967	CC	organelle envelope	1183	9	0.0451911	1	GABRB1,TIMM13,CACYBP,MPL,ATP5MC2,ATP5PF,TMEM33,EXD2,RANBP1,RAB7A
GO:0031975	CC	envelope	1183	9	0.0451911	1	GABRB1,TIMM13,CACYBP,MPL,ATP5MC2,ATP5PF,TMEM33,EXD2,RANBP1,RAB7A
GO:0060433	BP	bronchus development	11	1	0.0458108	1	HOXA5
GO:1903897	BP	regulation of PERK-mediated unfolded protein response	11	1	0.0458759	1	TMEM33
GO:0061180	BP	mammary gland epithelium development	65	2	0.04614	1	HOXA5,CSMD1
GO:0005883	CC	neurofilament	9	1	0.0462199	1	SHANK2
GO:0042364	BP	water-soluble vitamin biosynthetic process	11	1	0.0465142	1	AKR1A1
GO:0071897	BP	DNA biosynthetic process	184	3	0.046599	1	CYP1B1,CHTF8,TFDP1
GO:0000995	MF	RNA polymerase III general transcription initiation factor activity	12	1	0.0476736	1	GTF3C6
GO:0070344	BP	regulation of fat cell proliferation	10	1	0.0481654	1	TFDP1
GO:0099528	MF	G protein-coupled neurotransmitter receptor activity	11	1	0.0483155	1	GABRB1
GO:0009304	BP	tRNA transcription	11	1	0.0484541	1	GTF3C6
GO:0016081	BP	synaptic vesicle docking	10	1	0.0487376	1	PPFIA3
GO:0045171	CC	intercellular bridge	91	2	0.048783	1	PPP1R13L,PKNOX2
GO:0005641	CC	nuclear envelope lumen	10	1	0.0495927	1	CACYBP
GO:0008296	MF	3'-5'-DNA exonuclease activity	13	1	0.0497443	1	EXD2
GO:0048788	CC	cytoskeleton of presynaptic active zone	8	1	0.0498709	1	RIMS1
GO:0003700	MF	DNA-binding transcription factor activity	1360	10	0.0499261	1	FOXD2,GABPA,ZNF311,HOXA5,NR3C2,PKNOX2,TFDP1,ZNF175,ZFHX4,ZGPAT,ZNF300
GO:0097050	BP	type B pancreatic cell apoptotic process	10	1	0.0504785	1	SRSF6
GO:0061299	BP	retina vasculature morphogenesis in camera-type eye	9	1	0.050681	1	CYP1B1
GO:0046425	BP	regulation of receptor signaling pathway via JAK-STAT	97	2	0.0507536	1	CYP1B1,WDR48
GO:2000781	BP	positive regulation of double-strand break repair	82	2	0.0507977	1	SPIDR,SHLD2,WDR48
GO:0051451	BP	myoblast migration	13	1	0.0508348	1	THBS4
GO:0015269	MF	calcium-activated potassium channel activity	12	1	0.0511636	1	KCNN2
GO:0036038	CC	MKS complex	13	1	0.0516507	1	AHI1
GO:0046185	BP	aldehyde catabolic process	14	1	0.0517328	1	AKR1A1
GO:0033235	BP	positive regulation of protein sumoylation	12	1	0.0518516	1	HDAC4
GO:1903894	BP	regulation of IRE1-mediated unfolded protein response	14	1	0.052276	1	TMEM33
GO:0022851	MF	GABA-gated chloride ion channel activity	11	1	0.0524069	1	GABRB1
GO:0002069	BP	columnar/cuboidal epithelial cell maturation	13	1	0.0525097	1	HOXA5
GO:0070330	MF	aromatase activity	26	1	0.0525996	1	CYP1B1
GO:0001228	MF	DNA-binding transcription activator activity, RNA polymerase II-specific	448	5	0.0529791	1	FOXD2,GABPA,HOXA5,TFDP1,ZNF175,ZNF300
GO:0006063	BP	uronic acid metabolic process	23	1	0.0532235	1	AKR1A1
GO:0019585	BP	glucuronate metabolic process	23	1	0.0532235	1	AKR1A1
GO:0014874	BP	response to stimulus involved in regulation of muscle adaptation	13	1	0.0535792	1	HDAC4
GO:0060439	BP	trachea morphogenesis	11	1	0.0537089	1	HOXA5
GO:0034776	BP	response to histamine	11	1	0.0537317	1	GABRB1
GO:0005635	CC	nuclear envelope	464	5	0.0537759	1	GABRB1,CACYBP,MPL,TMEM33,RANBP1
GO:0001216	MF	DNA-binding transcription activator activity	452	5	0.0545029	1	FOXD2,GABPA,HOXA5,TFDP1,ZNF175,ZNF300
GO:0051252	BP	regulation of RNA metabolic process	3503	21	0.0546435	1	SRRM1,PPP1R13L,CYP1B1,ELAVL2,FOXD2,GABPA,NOL11,ZNF311,HOXA5,METTL1,NR3C2,NEDD8,AHI1,PKNOX2,SRSF6,TFDP1,PCGF2,ZNF175,AHNAK,ZFHX4,ZGPAT,ZNF300,HDAC4
GO:0014854	BP	response to inactivity	12	1	0.0549146	1	HDAC4
GO:0007100	BP	mitotic centrosome separation	14	1	0.054961	1	RANBP1
GO:0015280	MF	ligand-gated sodium channel activity	11	1	0.0552006	1	ASIC2
GO:0090385	BP	phagosome-lysosome fusion	13	1	0.0558284	1	RAB7A
GO:0042599	CC	lamellar body	17	1	0.0566743	1	RAB7A
GO:0005092	MF	GDP-dissociation inhibitor activity	14	1	0.0567809	1	RANBP1
GO:0021681	BP	cerebellar granular layer development	12	1	0.0567816	1	TTBK2
GO:0001976	BP	nervous system process involved in regulation of systemic arterial blood pressure	11	1	0.057485	1	ASIC2
GO:0005753	CC	mitochondrial proton-transporting ATP synthase complex	19	1	0.0579208	1	ATP5MC2,ATP5PF
GO:0034056	MF	estrogen response element binding	10	1	0.058313	1	NR3C2
GO:0030877	CC	beta-catenin destruction complex	11	1	0.0583295	1	CACYBP
GO:1900103	BP	positive regulation of endoplasmic reticulum unfolded protein response	13	1	0.0584268	1	TMEM33
GO:0045605	BP	negative regulation of epidermal cell differentiation	14	1	0.058524	1	SRSF6
GO:0045683	BP	negative regulation of epidermis development	14	1	0.058524	1	SRSF6
GO:0043565	MF	sequence-specific DNA binding	1561	11	0.0586315	1	FOXD2,GABPA,ZNF311,HOXA5,NR3C2,PKNOX2,TFDP1,ZNF175,ZFHX4,ZGPAT,ZNF300,HDAC4
GO:0051299	BP	centrosome separation	15	1	0.0586951	1	RANBP1
GO:0035845	BP	photoreceptor cell outer segment organization	13	1	0.0586957	1	AHI1
GO:0050679	BP	positive regulation of epithelial cell proliferation	210	3	0.0590057	1	WDR48,SRSF6,THBS4
GO:0034641	BP	cellular nitrogen compound metabolic process	6186	31	0.059309	1	SRRM1,PPP1R13L,GTF3C6,CYP1B1,ELAVL2,FOXD2,SPIDR,GABPA,NOL11,GLUD1,ZNF311,HOXA5,METTL1,NR3C2,NEDD8,GMPR2,ATP5MC2,ATP5PF,SHLD2,AHI1,CHTF8,EXD2,WDR48,RPS6KB2,PKNOX2,SRSF6,TFDP1,PCGF2,ZNF175,AHNAK,ZFHX4,ZGPAT,ZNF598,ZNF300,HDAC4
GO:0042542	BP	response to hydrogen peroxide	96	2	0.0594432	1	CYP1B1,PCGF2
GO:0072520	BP	seminiferous tubule development	14	1	0.0596382	1	WDR48
GO:0016137	BP	glycoside metabolic process	20	1	0.0599398	1	AKR1A1
GO:1904892	BP	regulation of receptor signaling pathway via STAT	109	2	0.0604468	1	CYP1B1,WDR48
GO:0030955	MF	potassium ion binding	13	1	0.0606865	1	HDAC4
GO:0006555	BP	methionine metabolic process	15	1	0.0607081	1	MSRA
GO:0010944	BP	negative regulation of transcription by competitive promoter binding	12	1	0.0607935	1	HDAC4
GO:0099569	CC	presynaptic cytoskeleton	11	1	0.0610628	1	RIMS1
GO:0045259	CC	proton-transporting ATP synthase complex	20	1	0.0611724	1	ATP5MC2,ATP5PF
GO:0043197	CC	dendritic spine	166	3	0.0613394	1	SHANK2,KCNN2,ASIC2
GO:0048172	BP	regulation of short-term neuronal synaptic plasticity	13	1	0.061485	1	PPFIA3
GO:0051052	BP	regulation of DNA metabolic process	504	5	0.0618053	1	CYP1B1,SPIDR,SHLD2,CHTF8,WDR48,TFDP1
GO:0048568	BP	embryonic organ development	444	5	0.0619739	1	PPP1R13L,HOXA5,AHI1,WDR48,PCGF2
GO:0042574	BP	retinal metabolic process	18	1	0.0623692	1	CYP1B1
GO:0008106	MF	alcohol dehydrogenase (NADP+) activity	23	1	0.0625671	1	AKR1A1
GO:0044309	CC	neuron spine	168	3	0.0628751	1	SHANK2,KCNN2,ASIC2
GO:0016078	BP	tRNA catabolic process	16	1	0.0629155	1	METTL1
GO:1901836	BP	regulation of transcription of nucleolar large rRNA by RNA polymerase I	15	1	0.0637209	1	NOL11
GO:0008406	BP	gonad development	213	3	0.0638535	1	CYP1B1,WDR48,CSMD1
GO:0010832	BP	negative regulation of myotube differentiation	16	1	0.0641133	1	HDAC4
GO:0009636	BP	response to toxic substance	247	3	0.0647207	1	AKR1A1,CYP1B1,GABRB1
GO:0008306	BP	associative learning	84	2	0.0649294	1	SHANK2,CSMD1
GO:0070341	BP	fat cell proliferation	14	1	0.0649431	1	TFDP1
GO:0110096	BP	cellular response to aldehyde	16	1	0.0650348	1	AKR1A1
GO:0016604	CC	nuclear body	812	7	0.0657294	1	SRRM1,GTF3C6,NCAM2,SRSF6,PCGF2,ZNF300,HDAC4
GO:0097493	MF	structural molecule activity conferring elasticity	12	1	0.0658524	1	AHNAK
GO:1903543	BP	positive regulation of exosomal secretion	15	1	0.066377	1	RAB7A
GO:0022406	BP	membrane docking	91	2	0.0675193	1	RAB7A,PPFIA3
GO:0045137	BP	development of primary sexual characteristics	217	3	0.0676944	1	CYP1B1,WDR48,CSMD1
GO:0008395	MF	steroid hydroxylase activity	25	1	0.0679364	1	CYP1B1
GO:0060576	BP	intestinal epithelial cell development	17	1	0.0682476	1	HOXA5
GO:0005654	CC	nucleoplasm	3934	23	0.06831	1	SRRM1,PPP1R13L,GTF3C6,GPN1,SPIDR,GABPA,NOL11,CACYBP,ANKRD11,METTL1,NR3C2,MSRA,NCAM2,NEDD8,SHLD2,CHTF8,WDR48,RPS6KB2,PKNOX2,SRSF6,TFDP1,PCGF2,DYRK2,ZGPAT,ZNF300,HDAC4
GO:0071468	BP	cellular response to acidic pH	16	1	0.068364	1	ASIC2
GO:0048024	BP	regulation of mRNA splicing, via spliceosome	96	2	0.0686214	1	SRRM1,SRSF6
GO:0071599	BP	otic vesicle development	15	1	0.0687496	1	AHI1
GO:0044849	BP	estrous cycle	15	1	0.0687669	1	CYP1B1
GO:0046483	BP	heterocycle metabolic process	5739	29	0.0691073	1	SRRM1,AKR1A1,PPP1R13L,GTF3C6,CYP1B1,ELAVL2,FOXD2,SPIDR,GABPA,NOL11,ZNF311,HOXA5,METTL1,NR3C2,NEDD8,GMPR2,ATP5MC2,ATP5PF,SHLD2,AHI1,CHTF8,EXD2,WDR48,PKNOX2,SRSF6,TFDP1,PCGF2,ZNF175,AHNAK,ZFHX4,ZGPAT,ZNF300,HDAC4
GO:0070885	BP	negative regulation of calcineurin-NFAT signaling cascade	15	1	0.0694282	1	DYRK2
GO:0106057	BP	negative regulation of calcineurin-mediated signaling	15	1	0.0694282	1	DYRK2
GO:0045639	BP	positive regulation of myeloid cell differentiation	99	2	0.0699724	1	HOXA5,MPL
GO:0006413	BP	translational initiation	111	2	0.0701859	1	RPS6KB2,ZNF598
GO:0035372	BP	protein localization to microtubule	17	1	0.0705181	1	TTBK2
GO:0045725	BP	positive regulation of glycogen biosynthetic process	15	1	0.0709241	1	DYRK2
GO:0035102	CC	PRC1 complex	16	1	0.0715503	1	PCGF2
GO:0004890	MF	GABA-A receptor activity	16	1	0.0718623	1	GABRB1
GO:1902711	CC	GABA-A receptor complex	16	1	0.0718623	1	GABRB1
GO:0060080	BP	inhibitory postsynaptic potential	16	1	0.0719987	1	RIMS1
GO:0014812	BP	muscle cell migration	101	2	0.0728312	1	CYP1B1,THBS4
GO:0032354	BP	response to follicle-stimulating hormone	15	1	0.073103	1	CYP1B1
GO:0036499	BP	PERK-mediated unfolded protein response	18	1	0.0735742	1	TMEM33
GO:0016079	BP	synaptic vesicle exocytosis	90	2	0.0736698	1	RIMS1,PPFIA3
GO:0001845	BP	phagolysosome assembly	17	1	0.0740022	1	RAB7A
GO:0099095	MF	ligand-gated monoatomic anion channel activity	16	1	0.0741277	1	GABRB1
GO:1902644	BP	tertiary alcohol metabolic process	22	1	0.0745775	1	AKR1A1
GO:0033599	BP	regulation of mammary gland epithelial cell proliferation	15	1	0.0746076	1	HOXA5
GO:0099638	BP	endosome to plasma membrane protein transport	15	1	0.0747025	1	RAB7A
GO:0035331	BP	negative regulation of hippo signaling	12	1	0.0747325	1	SHANK2
GO:0070593	BP	dendrite self-avoidance	14	1	0.0750451	1	EMB
GO:0006725	BP	cellular aromatic compound metabolic process	5789	29	0.0756973	1	SRRM1,AKR1A1,PPP1R13L,GTF3C6,CYP1B1,ELAVL2,FOXD2,SPIDR,GABPA,NOL11,ZNF311,HOXA5,METTL1,NR3C2,NEDD8,GMPR2,ATP5MC2,ATP5PF,SHLD2,AHI1,CHTF8,EXD2,WDR48,PKNOX2,SRSF6,TFDP1,PCGF2,ZNF175,AHNAK,ZFHX4,ZGPAT,ZNF300,HDAC4
GO:0099507	MF	ligand-gated monoatomic ion channel activity involved in regulation of presynaptic membrane potential	14	1	0.0763427	1	GABRB1
GO:0000729	BP	DNA double-strand break processing	19	1	0.0766692	1	EXD2
GO:0036498	BP	IRE1-mediated unfolded protein response	20	1	0.0768648	1	TMEM33
GO:0048522	BP	positive regulation of cellular process	5485	30	0.0768774	1	PPP1R13L,CYP1B1,C6orf89,SHANK2,RIMS1,FOXD2,SPIDR,GABPA,NOL11,GLUD1,HOXA5,SH3RF3,ASIC2,MATK,NR3C2,MPL,SHLD2,AHI1,CHTF8,TMEM33,WDR48,RANBP1,RPS6KB2,SRSF6,TFDP1,THBS4,ZNF175,RAB7A,AHNAK,DYRK2,FRMD5,ZNF300,HDAC4
GO:0097306	BP	cellular response to alcohol	99	2	0.0771134	1	CYP1B1,SPIDR
GO:0048167	BP	regulation of synaptic plasticity	204	3	0.0772752	1	SHANK2,RIMS1,PPFIA3
GO:0090304	BP	nucleic acid metabolic process	5103	26	0.0778009	1	SRRM1,PPP1R13L,GTF3C6,CYP1B1,ELAVL2,FOXD2,SPIDR,GABPA,NOL11,ZNF311,HOXA5,METTL1,NR3C2,NEDD8,SHLD2,AHI1,CHTF8,EXD2,WDR48,PKNOX2,SRSF6,TFDP1,PCGF2,ZNF175,AHNAK,ZFHX4,ZGPAT,ZNF300,HDAC4
GO:0099186	MF	structural constituent of postsynapse	17	1	0.0780825	1	SHANK2
GO:0045820	BP	negative regulation of glycolytic process	17	1	0.0784349	1	HDAC4
GO:0070875	BP	positive regulation of glycogen metabolic process	17	1	0.0786368	1	DYRK2
GO:0050678	BP	regulation of epithelial cell proliferation	387	4	0.0787432	1	HOXA5,WDR48,SRSF6,THBS4
GO:0001780	BP	neutrophil homeostasis	20	1	0.0790666	1	MPL
GO:1903541	BP	regulation of exosomal secretion	17	1	0.0797827	1	RAB7A
GO:0048704	BP	embryonic skeletal system morphogenesis	93	2	0.0797842	1	HOXA5,PCGF2
GO:0060644	BP	mammary gland epithelial cell differentiation	17	1	0.0799797	1	HOXA5
GO:0090023	BP	positive regulation of neutrophil chemotaxis	23	1	0.080041	1	THBS4
GO:0061548	BP	ganglion development	17	1	0.0802798	1	CYP1B1
GO:0006139	BP	nucleobase-containing compound metabolic process	5577	28	0.0804513	1	SRRM1,PPP1R13L,GTF3C6,CYP1B1,ELAVL2,FOXD2,SPIDR,GABPA,NOL11,ZNF311,HOXA5,METTL1,NR3C2,NEDD8,GMPR2,ATP5MC2,ATP5PF,SHLD2,AHI1,CHTF8,EXD2,WDR48,PKNOX2,SRSF6,TFDP1,PCGF2,ZNF175,AHNAK,ZFHX4,ZGPAT,ZNF300,HDAC4
GO:0016895	MF	DNA exonuclease activity, producing 5'-phosphomonoesters	22	1	0.0809013	1	EXD2
GO:0071371	BP	cellular response to gonadotropin stimulus	17	1	0.0809015	1	CYP1B1
GO:0033177	CC	proton-transporting two-sector ATPase complex, proton-transporting domain	23	1	0.0814142	1	ATP5MC2,ATP5PF
GO:0016525	BP	negative regulation of angiogenesis	137	2	0.08187	1	HOXA5,THBS4
GO:0016575	BP	histone deacetylation	19	1	0.0821454	1	HDAC4
GO:0050811	MF	GABA receptor binding	18	1	0.0823864	1	GABRB1
GO:0010556	BP	regulation of macromolecule biosynthetic process	5101	26	0.0825238	1	SRRM1,PPP1R13L,CYP1B1,ELAVL2,RIMS1,FOXD2,GABPA,NOL11,ZNF311,HOXA5,METTL1,NR3C2,NEDD8,SHLD2,AHI1,CHTF8,RPS6KB2,PKNOX2,SRSF6,TFDP1,PCGF2,ZNF175,AHNAK,ZFHX4,DYRK2,ZGPAT,ZNF598,ZNF300,HDAC4
GO:0007158	BP	neuron cell-cell adhesion	13	1	0.0829674	1	NCAM2
GO:1903729	BP	regulation of plasma membrane organization	16	1	0.0833766	1	AHNAK
GO:0004407	MF	histone deacetylase activity	19	1	0.0836287	1	HDAC4
GO:0086014	BP	atrial cardiac muscle cell action potential	17	1	0.0837758	1	KCNN2
GO:0086026	BP	atrial cardiac muscle cell to AV node cell signaling	17	1	0.0837758	1	KCNN2
GO:0086066	BP	atrial cardiac muscle cell to AV node cell communication	17	1	0.0837758	1	KCNN2
GO:2000181	BP	negative regulation of blood vessel morphogenesis	139	2	0.083898	1	HOXA5,THBS4
GO:0045947	BP	negative regulation of translational initiation	21	1	0.0841935	1	ZNF598
GO:0071786	BP	endoplasmic reticulum tubular network organization	20	1	0.0843076	1	TMEM33
GO:1901343	BP	negative regulation of vasculature development	140	2	0.0843229	1	HOXA5,THBS4
GO:0004529	MF	DNA exonuclease activity	23	1	0.0845806	1	EXD2
GO:0071624	BP	positive regulation of granulocyte chemotaxis	26	1	0.0849385	1	THBS4
GO:0033162	CC	melanosome membrane	19	1	0.0852746	1	RAB7A
GO:0045009	CC	chitosome	19	1	0.0852746	1	RAB7A
GO:0090741	CC	pigment granule membrane	19	1	0.0852746	1	RAB7A
GO:0042790	BP	nucleolar large rRNA transcription by RNA polymerase I	21	1	0.085786	1	NOL11
GO:1902710	CC	GABA receptor complex	18	1	0.08579	1	GABRB1
GO:0031420	MF	alkali metal ion binding	19	1	0.0858232	1	HDAC4
GO:0021535	BP	cell migration in hindbrain	16	1	0.0858871	1	TTBK2
GO:0000018	BP	regulation of DNA recombination	128	2	0.0859149	1	SPIDR,SHLD2,WDR48
GO:0042470	CC	melanosome	109	2	0.0861699	1	TMEM33,RAB7A
GO:0048770	CC	pigment granule	109	2	0.0861699	1	TMEM33,RAB7A
GO:0042537	BP	benzene-containing compound metabolic process	26	1	0.086301	1	CYP1B1
GO:0005694	CC	chromosome	1812	12	0.086449	1	FOXD2,SPIDR,GABPA,PRR19,HOXA5,NR3C2,SHLD2,CHTF8,EXD2,TFDP1,PCGF2,ZFHX4,ZGPAT,HDAC4
GO:0060438	BP	trachea development	18	1	0.0868274	1	HOXA5
GO:0033233	BP	regulation of protein sumoylation	21	1	0.0869871	1	HDAC4
GO:0048025	BP	negative regulation of mRNA splicing, via spliceosome	20	1	0.0871794	1	SRSF6
GO:0033558	MF	protein lysine deacetylase activity	20	1	0.087228	1	HDAC4
GO:0017116	MF	single-stranded DNA helicase activity	23	1	0.0879648	1	CHTF8
GO:0043034	CC	costamere	16	1	0.0880911	1	AHNAK
GO:0004033	MF	aldo-keto reductase (NADP) activity	30	1	0.0882201	1	AKR1A1
GO:0099094	MF	ligand-gated monoatomic cation channel activity	106	2	0.0889931	1	KCNN2,ASIC2
GO:0016917	MF	GABA receptor activity	19	1	0.0894855	1	GABRB1
GO:0008210	BP	estrogen metabolic process	36	1	0.089997	1	CYP1B1
GO:0060749	BP	mammary gland alveolus development	19	1	0.0900094	1	HOXA5
GO:0061377	BP	mammary gland lobule development	19	1	0.0900094	1	HOXA5
GO:0090305	BP	nucleic acid phosphodiester bond hydrolysis	25	1	0.0902743	1	EXD2
GO:0048266	BP	behavioral response to pain	19	1	0.090666	1	THBS4
GO:0034599	BP	cellular response to oxidative stress	246	3	0.0908216	1	CYP1B1,MSRA,PCGF2
GO:0034045	CC	phagophore assembly site membrane	20	1	0.090985	1	RAB7A
GO:0061298	BP	retina vasculature development in camera-type eye	18	1	0.0910619	1	CYP1B1
GO:0009110	BP	vitamin biosynthetic process	24	1	0.091501	1	AKR1A1
GO:0071625	BP	vocalization behavior	15	1	0.0915795	1	SHANK2
GO:1990182	BP	exosomal secretion	20	1	0.0922677	1	RAB7A
GO:0050684	BP	regulation of mRNA processing	117	2	0.0923456	1	SRRM1,SRSF6
GO:0086013	BP	membrane repolarization during cardiac muscle cell action potential	23	1	0.0925018	1	KCNN2
GO:0045935	BP	positive regulation of nucleobase-containing compound metabolic process	1984	13	0.0929139	1	CYP1B1,FOXD2,SPIDR,GABPA,NOL11,HOXA5,SHLD2,AHI1,CHTF8,WDR48,TFDP1,ZNF175,ZNF300,HDAC4
GO:0050849	BP	negative regulation of calcium-mediated signaling	21	1	0.0937373	1	DYRK2
GO:0008143	MF	poly(A) binding	23	1	0.0942627	1	PABPC4L
GO:0002070	BP	epithelial cell maturation	24	1	0.094376	1	HOXA5
GO:0050686	BP	negative regulation of mRNA processing	22	1	0.0950879	1	SRSF6
GO:0045948	BP	positive regulation of translational initiation	24	1	0.0950984	1	RPS6KB2
GO:0097734	BP	extracellular exosome biogenesis	21	1	0.0970196	1	RAB7A
GO:0051204	BP	protein insertion into mitochondrial membrane	33	1	0.0975906	1	TIMM13
GO:0030220	BP	platelet formation	21	1	0.0991856	1	MPL
GO:0048791	BP	calcium ion-regulated exocytosis of neurotransmitter	21	1	0.0992411	1	RIMS1
GO:0016712	MF	oxidoreductase activity, acting on paired donors, with incorporation or reduction of molecular oxygen, reduced flavin or flavoprotein as one donor, and incorporation of one atom of oxygen	42	1	0.0994055	1	CYP1B1
GO:0000083	BP	regulation of transcription involved in G1/S transition of mitotic cell cycle	21	1	0.0999187	1	TFDP1
GO:0003215	BP	cardiac right ventricle morphogenesis	20	1	0.09996	1	PPP1R13L
GO:1902624	BP	positive regulation of neutrophil migration	29	1	0.100518	1	THBS4
GO:0005248	MF	voltage-gated sodium channel activity	22	1	0.10059	1	ASIC2
GO:0045727	BP	positive regulation of translation	127	2	0.100833	1	CYP1B1,RPS6KB2
GO:0008175	MF	tRNA methyltransferase activity	29	1	0.100855	1	METTL1
GO:0060444	BP	branching involved in mammary gland duct morphogenesis	20	1	0.101029	1	CSMD1
GO:0007338	BP	single fertilization	157	2	0.10124	1	RIMS1,WDR48
GO:0018130	BP	heterocycle biosynthetic process	3759	21	0.101434	1	AKR1A1,PPP1R13L,GTF3C6,CYP1B1,ELAVL2,FOXD2,GABPA,NOL11,ZNF311,HOXA5,NR3C2,NEDD8,ATP5MC2,ATP5PF,AHI1,CHTF8,PKNOX2,TFDP1,PCGF2,ZNF175,ZFHX4,ZGPAT,ZNF300,HDAC4
GO:0017025	MF	TBP-class protein binding	24	1	0.101504	1	NR3C2
GO:0008266	MF	poly(U) RNA binding	23	1	0.101728	1	PABPC4L
GO:0033554	BP	cellular response to stress	1860	12	0.10233	1	CYP1B1,SPIDR,SH3RF3,MPL,MSRA,SHLD2,TMEM33,EXD2,WDR48,THBS4,PCGF2,CEP63,DYRK2
GO:0036344	BP	platelet morphogenesis	22	1	0.102733	1	MPL
GO:0031326	BP	regulation of cellular biosynthetic process	5220	26	0.103346	1	SRRM1,PPP1R13L,CYP1B1,ELAVL2,RIMS1,FOXD2,GABPA,NOL11,ZNF311,HOXA5,METTL1,NR3C2,NEDD8,SHLD2,AHI1,CHTF8,RPS6KB2,PKNOX2,SRSF6,TFDP1,PCGF2,ZNF175,AHNAK,ZFHX4,DYRK2,ZGPAT,ZNF598,ZNF300,HDAC4
GO:0140112	BP	extracellular vesicle biogenesis	23	1	0.104037	1	RAB7A
GO:2000779	BP	regulation of double-strand break repair	125	2	0.105035	1	SPIDR,SHLD2,WDR48
GO:0033119	BP	negative regulation of RNA splicing	25	1	0.105251	1	SRSF6
GO:0045739	BP	positive regulation of DNA repair	124	2	0.105271	1	SPIDR,SHLD2,WDR48
GO:0010447	BP	response to acidic pH	28	1	0.105539	1	ASIC2
GO:0006986	BP	response to unfolded protein	135	2	0.106405	1	TMEM33,THBS4
GO:0035255	MF	ionotropic glutamate receptor binding	20	1	0.106705	1	SHANK2
GO:0003785	MF	actin monomer binding	24	1	0.106928	1	PKNOX2
GO:0070199	BP	establishment of protein localization to chromosome	27	1	0.107085	1	SPIDR
GO:0019222	BP	regulation of metabolic process	6567	32	0.107117	1	SRRM1,PPP1R13L,CYP1B1,ELAVL2,RIMS1,FOXD2,SPIDR,GABPA,NOL11,ZNF311,HOXA5,SH3RF3,METTL1,NR3C2,NEDD8,SHLD2,AHI1,CHTF8,WDR48,RPS6KB2,PKNOX2,SRSF6,TFDP1,THBS4,PCGF2,ZNF175,RAB7A,AHNAK,ZFHX4,CEP63,DYRK2,ZGPAT,ZNF598,ZNF300,HDAC4
GO:0071467	BP	cellular response to pH	26	1	0.107365	1	ASIC2
GO:0007026	BP	negative regulation of microtubule depolymerization	22	1	0.107799	1	TTBK2
GO:0009887	BP	animal organ morphogenesis	1009	8	0.108222	1	PPP1R13L,ANKRD11,HOXA5,AHI1,WDR48,SRSF6,CSMD1,PCGF2
GO:0007548	BP	sex differentiation	266	3	0.108933	1	CYP1B1,WDR48,CSMD1
GO:0001778	BP	plasma membrane repair	27	1	0.108965	1	AHNAK
GO:0090022	BP	regulation of neutrophil chemotaxis	30	1	0.109092	1	THBS4
GO:0043467	BP	regulation of generation of precursor metabolites and energy	132	2	0.109493	1	DYRK2,HDAC4
GO:0010604	BP	positive regulation of macromolecule metabolic process	3306	19	0.109909	1	CYP1B1,RIMS1,FOXD2,SPIDR,GABPA,NOL11,HOXA5,SH3RF3,SHLD2,AHI1,CHTF8,WDR48,RPS6KB2,TFDP1,THBS4,ZNF175,RAB7A,DYRK2,ZNF300,HDAC4
GO:0009889	BP	regulation of biosynthetic process	5250	26	0.109968	1	SRRM1,PPP1R13L,CYP1B1,ELAVL2,RIMS1,FOXD2,GABPA,NOL11,ZNF311,HOXA5,METTL1,NR3C2,NEDD8,SHLD2,AHI1,CHTF8,RPS6KB2,PKNOX2,SRSF6,TFDP1,PCGF2,ZNF175,AHNAK,ZFHX4,DYRK2,ZGPAT,ZNF598,ZNF300,HDAC4
GO:0090151	BP	establishment of protein localization to mitochondrial membrane	36	1	0.110024	1	TIMM13
GO:0019076	BP	viral release from host cell	28	1	0.110627	1	RAB7A
GO:0035891	BP	exit from host cell	28	1	0.110627	1	RAB7A
GO:0051010	MF	microtubule plus-end binding	21	1	0.110895	1	TTBK2
GO:0007064	BP	mitotic sister chromatid cohesion	26	1	0.111299	1	CHTF8
GO:0005227	MF	calcium activated cation channel activity	25	1	0.111345	1	KCNN2
GO:0050321	MF	tau-protein kinase activity	22	1	0.111728	1	TTBK2
GO:1901360	BP	organic cyclic compound metabolic process	6026	29	0.113028	1	SRRM1,AKR1A1,PPP1R13L,GTF3C6,CYP1B1,ELAVL2,FOXD2,SPIDR,GABPA,NOL11,ZNF311,HOXA5,METTL1,NR3C2,NEDD8,GMPR2,ATP5MC2,ATP5PF,SHLD2,AHI1,CHTF8,EXD2,WDR48,PKNOX2,SRSF6,TFDP1,PCGF2,ZNF175,AHNAK,ZFHX4,ZGPAT,ZNF300,HDAC4
GO:0008187	MF	poly-pyrimidine tract binding	26	1	0.113487	1	PABPC4L
GO:0060575	BP	intestinal epithelial cell differentiation	27	1	0.113551	1	HOXA5
GO:0019789	MF	SUMO transferase activity	25	1	0.113596	1	HDAC4
GO:0007413	BP	axonal fasciculation	21	1	0.113847	1	NCAM2
GO:0106030	BP	neuron projection fasciculation	21	1	0.113847	1	NCAM2
GO:0030859	BP	polarized epithelial cell differentiation	23	1	0.114029	1	AHI1
GO:0003730	MF	mRNA 3'-UTR binding	230	2	0.114608	1	PABPC4L,ELAVL2
GO:0005242	MF	inward rectifier potassium channel activity	26	1	0.114691	1	KCNN2
GO:1903861	BP	positive regulation of dendrite extension	22	1	0.116051	1	RIMS1
GO:0042059	BP	negative regulation of epidermal growth factor receptor signaling pathway	27	1	0.116335	1	RAB7A,ZGPAT
GO:0072344	BP	rescue of stalled ribosome	29	1	0.116419	1	ZNF598
GO:0005979	BP	regulation of glycogen biosynthetic process	30	1	0.116544	1	DYRK2
GO:0010962	BP	regulation of glucan biosynthetic process	30	1	0.116544	1	DYRK2
GO:0098918	MF	structural constituent of synapse	23	1	0.116773	1	SHANK2
GO:0070717	MF	poly-purine tract binding	28	1	0.116786	1	PABPC4L
GO:0060479	BP	lung cell differentiation	28	1	0.117761	1	HOXA5
GO:0060487	BP	lung epithelial cell differentiation	28	1	0.117761	1	HOXA5
GO:0003299	BP	muscle hypertrophy in response to stress	31	1	0.118537	1	HDAC4
GO:0014887	BP	cardiac muscle adaptation	31	1	0.118537	1	HDAC4
GO:0014898	BP	cardiac muscle hypertrophy in response to stress	31	1	0.118537	1	HDAC4
GO:1901661	BP	quinone metabolic process	39	1	0.119768	1	AKR1A1
