# Supplementary material for: Sexually dimorphic DNA methylation and gene expression patterns in human first trimester placenta
Source: Biol Sex Differ. 2024 Aug 16;15:63. doi: 10.1186/s13293-024-00629-9 (PMC11328442; doi:10.1186/s13293-024-00629-9)
Supplement: Supplementary file 6 — Additional file 6. Total RNA-seq sex differences in first trimester human placenta, adjusted for two sequencing runs. DESeq2 results annotated with Ensembl release 91. Sex and batch details are included for each subject. [file 13293_2024_629_MOESM6_ESM.xlsx]

## Sheet: DESeq2_SexDifferences_Placenta
Additional File 6: Total RNA-seq sex differences in first trimester human placenta, analysis of 34 females versus 40 males, adjusted for two sequencing runs. DESeq2 results annotated with Ensembl release 91.																	From DESeq2	log2BaseMean_batchCorrected	log2BaseMean_batchCorrected	log2BaseMean_batchCorrected	log2BaseMean_batchCorrected	log2BaseMean_batchCorrected	log2BaseMean_batchCorrected	log2BaseMean_batchCorrected	log2BaseMean_batchCorrected	log2BaseMean_batchCorrected	log2BaseMean_batchCorrected
Ensembl_Gene_ID	gene.symbol	description	biotype	chr	start	end	strand	stat	pvalue	padj.FDR	Direction	FC.absolute	FC.Female.Male	FC.Male.Female	log2FoldChange	lfcSE	baseMean	min.Female	max.Female	median.Female	mean.Female	stdev.Female	min.Male	max.Male	median.Male	mean.Male	stdev.Male
ENSG00000012817	KDM5D	lysine demethylase 5D [Source:HGNC Symbol;Acc:HGNC:11115]	protein_coding	Y	19703865	19744939	-1	-54.5043	0	0	Male	24.3899	0.0410006	24.3899	-4.60821	0.0845477	375.759	3.52862	5.93333	4.75052	4.77801	0.583469	8.89325	10.0907	9.42398	9.42529	0.237034
ENSG00000067048	DDX3Y	DEAD-box helicase 3, Y-linked [Source:HGNC Symbol;Acc:HGNC:2699]	protein_coding	Y	12904108	12920478	1	-79.2291	0	0	Male	423.723	0.00236003	423.723	-8.72698	0.110149	1674.51	1.74668	4.16753	3.26228	3.04973	0.683005	10.9468	12.5474	11.6922	11.6208	0.404472
ENSG00000067646	ZFY	zinc finger protein, Y-linked [Source:HGNC Symbol;Acc:HGNC:12870]	protein_coding	Y	2935281	2982506	1	-45.6383	0	0	Male	89.5889	0.0111621	89.5889	-6.48525	0.142101	223.571	-0.128004	3.45636	2.15164	1.95612	1.16969	8.02632	9.11584	8.61304	8.63377	0.277068
ENSG00000114374	USP9Y	ubiquitin specific peptidase 9, Y-linked [Source:HGNC Symbol;Acc:HGNC:12633]	protein_coding	Y	12701231	12860839	1	-47.2681	0	0	Male	36.0081	0.0277716	36.0081	-5.17025	0.109381	455.922	2.63058	5.93024	4.63234	4.52994	0.623305	7.8723	10.3327	9.75004	9.69751	0.446983
ENSG00000183878	UTY	ubiquitously transcribed tetratricopeptide repeat containing, Y-linked [Source:HGNC Symbol;Acc:HGNC:12638]	protein_coding	Y	13248379	13480673	-1	-59.9563	0	0	Male	277.686	0.00360119	277.686	-8.11731	0.135387	729.827	1.31085	3.77388	2.50439	2.54939	0.619903	9.71929	11.8861	10.3766	10.4281	0.429347
ENSG00000198692	EIF1AY	eukaryotic translation initiation factor 1A, Y-linked [Source:HGNC Symbol;Acc:HGNC:3252]	protein_coding	Y	20575725	20593154	1	-50.6582	0	0	Male	112.59	0.00888179	112.59	-6.81493	0.134528	531.542	1.76017	4.66447	3.25632	3.22816	0.537088	8.83278	10.9445	9.95895	9.89279	0.555422
ENSG00000229807	XIST	X inactive specific transcript (non-protein coding) [Source:HGNC Symbol;Acc:HGNC:12810]	lincRNA	X	73820651	73852753	-1	38.5577	0	0	Female	166.886	166.886	0.00599212	7.38272	0.191472	4900.01	12.348	14.0461	13.3246	13.2828	0.378751	3.4582	7.61448	5.49711	5.54965	1.15323
ENSG00000233864	TTTY15	testis-specific transcript, Y-linked 15 (non-protein coding) [Source:HGNC Symbol;Acc:HGNC:18567]	lincRNA	Y	12662334	12692233	1	-40.4555	0	0	Male	6.84544	0.146083	6.84544	-2.77514	0.0685975	225.99	4.68323	6.53803	5.9192	5.77108	0.43121	8.11078	9.13832	8.56243	8.56507	0.200057
ENSG00000129824	RPS4Y1	ribosomal protein S4, Y-linked 1 [Source:HGNC Symbol;Acc:HGNC:10425]	protein_coding	Y	2841486	2932000	1	-36.0563	1.09816e-284	5.70117e-281	Male	5679.09	0.000176085	5679.09	-12.4714	0.345888	1282.8	-0.387549	2.22492	0.387549	0.518579	0.587804	10.371	12.2505	11.3769	11.2724	0.570197
ENSG00000131002	TXLNGY	taxilin gamma pseudogene, Y-linked [Source:HGNC Symbol;Acc:HGNC:18473]	transcribed_unprocessed_pseudogene	Y	19567313	19606274	1	-28.8361	7.57172e-183	3.53781e-179	Male	252.03	0.00396777	252.03	-7.97745	0.276648	313.786	-0.2759	3.32978	1.29664	1.28614	1.16782	6.16435	10.5048	8.97105	8.96576	0.996289
ENSG00000176728	TTTY14	testis-specific transcript, Y-linked 14 (non-protein coding) [Source:HGNC Symbol;Acc:HGNC:18495]	lincRNA	Y	18872501	19077416	-1	-26.8777	4.00264e-159	1.70017e-155	Male	21.7488	0.0459796	21.7488	-4.44286	0.165299	67.9538	-0.00354291	3.53769	2.6287	2.57515	0.701105	5.23536	7.90447	6.98853	6.80587	0.652888
ENSG00000099715	PCDH11Y	protocadherin 11 Y-linked [Source:HGNC Symbol;Acc:HGNC:15813]	protein_coding	Y	5000226	5742224	1	-25.3563	7.65449e-142	2.9804e-138	Male	10.5397	0.0948795	10.5397	-3.39776	0.134001	390.898	4.82705	7.80964	5.80661	5.92916	0.700204	8.45957	10.2594	9.348	9.41329	0.451339
ENSG00000231535	LINC00278	long intergenic non-protein coding RNA 278 [Source:HGNC Symbol;Acc:HGNC:38712]	lincRNA	Y	3002912	3102272	1	-22.6195	2.784e-113	1.00061e-109	Male	278.072	0.00359619	278.072	-8.11932	0.358952	43.1003	-0.269508	1.31108	0.269508	0.284211	0.457894	3.96305	7.15873	6.28812	6.32686	0.521231
ENSG00000165246	NLGN4Y	neuroligin 4, Y-linked [Source:HGNC Symbol;Acc:HGNC:15529]	protein_coding	Y	14522638	14845650	1	-20.2157	7.12835e-91	2.37904e-87	Male	16.306	0.0613272	16.306	-4.02733	0.199218	47.6772	1.28507	3.56904	2.61532	2.58076	0.553106	4.30886	8.34818	6.34715	6.23296	0.859026
ENSG00000230663	FAM224B	family with sequence similarity 224 member B (non-protein coding) [Source:HGNC Symbol;Acc:HGNC:37737]	lincRNA	Y	17552800	17579754	-1	-19.9584	1.26618e-88	3.94407e-85	Male	15.2715	0.0654813	15.2715	-3.93277	0.197048	26.5531	0.864787	3.08922	2.01222	2.01675	0.577023	3.50412	6.9408	5.63136	5.49039	0.720317
ENSG00000241859	ANOS2P	anosmin 2, pseudogene [Source:HGNC Symbol;Acc:HGNC:6214]	transcribed_unprocessed_pseudogene	Y	13751656	13915824	1	-19.3968	8.21155e-84	2.39798e-80	Male	30.2947	0.033009	30.2947	-4.921	0.253701	19.3359	-0.310602	3.25977	0.565387	0.901397	0.912494	4.19921	6.22999	5.18031	5.15674	0.474162
ENSG00000154620	TMSB4Y	thymosin beta 4, Y-linked [Source:HGNC Symbol;Acc:HGNC:11882]	protein_coding	Y	13703567	13706024	1	-19.3283	3.10399e-83	8.53124e-80	Male	134.073	0.00745863	134.073	-7.06687	0.365623	12.7631	-0.0426073	0.0426073	0.0426073	0.0150379	0.0404649	3.45571	5.59989	4.50229	4.55976	0.471862
ENSG00000233070	ZFY-AS1	ZFY antisense RNA 1 [Source:HGNC Symbol;Acc:HGNC:38798]	antisense_RNA	Y	2966844	3002626	-1	-19.2096	3.07505e-82	7.98214e-79	Male	12.7604	0.0783677	12.7604	-3.6736	0.191237	17.7834	0.238899	2.87767	1.85974	1.67747	0.797691	3.80515	6.21616	5.02161	4.98294	0.532056
ENSG00000147050	KDM6A	lysine demethylase 6A [Source:HGNC Symbol;Acc:HGNC:12637]	protein_coding	X	44873177	45112602	1	18.2502	2.06209e-74	5.07101e-71	Female	1.76008	1.76008	0.568156	0.815642	0.0446922	996.344	10.0514	10.7168	10.335	10.3291	0.153862	8.32635	9.76209	9.53836	9.50664	0.237678
ENSG00000099725	PRKY	protein kinase, Y-linked, pseudogene [Source:HGNC Symbol;Acc:HGNC:9444]	transcribed_unprocessed_pseudogene	Y	7273972	7381548	1	-16.9687	1.40008e-64	3.27086e-61	Male	4.49444	0.222497	4.49444	-2.16814	0.127773	106.757	3.55256	7.0112	5.16591	5.07559	0.741627	6.67359	8.00506	7.34207	7.35609	0.357904
ENSG00000228411	CDY4P	chromodomain Y-linked 4 pseudogene [Source:HGNC Symbol;Acc:HGNC:23872]	processed_pseudogene	Y	12801973	12803830	-1	-16.5863	8.75232e-62	1.94735e-58	Male	92.8567	0.0107693	92.8567	-6.53693	0.394116	9.26488	-0.286068	0.286068	0.286068	0.100965	0.271684	1.63944	5.47849	4.24239	4.01663	0.891043
ENSG00000229236	TTTY10	testis-specific transcript, Y-linked 10 (non-protein coding) [Source:HGNC Symbol;Acc:HGNC:18491]	lincRNA	Y	20465668	20519228	-1	-15.7154	1.18666e-55	2.52026e-52	Male	83.8116	0.0119315	83.8116	-6.38908	0.406549	9.0679	-0.0607838	1.0434	0.0607838	0.0752038	0.235803	2.56292	5.73815	3.80779	3.91065	0.849511
ENSG00000215414	PSMA6P1	proteasome subunit alpha 6 pseudogene 1 [Source:HGNC Symbol;Acc:HGNC:17460]	processed_pseudogene	Y	13286638	13287378	1	-15.4004	1.62725e-53	3.30571e-50	Male	40.318	0.0248028	40.318	-5.33335	0.346313	11.3898	-0.212124	1.68351	0.212124	0.502182	0.556398	1.64798	5.2581	4.527	4.34915	0.749915
ENSG00000092377	TBL1Y	transducin beta like 1, Y-linked [Source:HGNC Symbol;Acc:HGNC:18502]	protein_coding	Y	6910686	7091683	1	-15.3311	4.73818e-53	9.22445e-50	Male	69.3677	0.0144159	69.3677	-6.11619	0.39894	7.51847	-0.0863137	1.40626	0.0863137	0.0743628	0.248352	1.06148	5.11512	3.80973	3.71355	0.840813
ENSG00000217896	ZNF839P1	zinc finger protein 839 pseudogene 1 [Source:HGNC Symbol;Acc:HGNC:38455]	processed_pseudogene	Y	18985175	18986398	1	-13.0827	4.13646e-39	7.73088e-36	Male	53.8698	0.0185633	53.8698	-5.7514	0.43962	5.19918	-0.147063	0.147063	0.147063	0.0519048	0.139669	0.147063	5.59593	3.06449	3.06974	1.10579
ENSG00000225117	ARSDP1	arylsulfatase D pseudogene 1 [Source:HGNC Symbol;Acc:HGNC:718]	unprocessed_pseudogene	Y	12354096	12387328	1	-12.8797	5.85694e-38	1.05254e-34	Male	38.6927	0.0258447	38.6927	-5.27399	0.409481	3.85782	-0.193508	0.193508	0.193508	0.0682971	0.183778	0.881586	4.80868	2.95548	2.84096	0.819535
ENSG00000231341	VDAC1P6	voltage dependent anion channel 1 pseudogene 6 [Source:HGNC Symbol;Acc:HGNC:37481]	processed_pseudogene	Y	5207215	5208069	-1	-12.8764	6.10868e-38	1.05712e-34	Male	39.9281	0.025045	39.9281	-5.31933	0.413106	4.77986	-0.23837	1.90828	0.23837	0.159556	0.422034	0.23837	4.96106	3.10478	3.08312	0.913747
ENSG00000229308	AC010737.1		lincRNA	Y	4036497	4100320	1	-12.8505	8.54173e-38	1.42537e-34	Male	6.7782	0.147532	6.7782	-2.7609	0.214847	10.4033	-0.18257	3.40868	1.68273	1.63308	0.927765	1.53508	5.58572	4.19863	4.06073	0.763753
ENSG00000214207	KRT18P10	keratin 18 pseudogene 10 [Source:HGNC Symbol;Acc:HGNC:23962]	processed_pseudogene	Y	5573145	5574431	1	-12.7649	2.57431e-37	4.14765e-34	Male	11.068	0.0903507	11.068	-3.46832	0.271707	7.30801	-0.456234	2.74159	0.969502	1.06399	0.688692	2.04287	4.81601	3.58584	3.71166	0.66626
ENSG00000172294	CSPG4P4Y	chondroitin sulfate proteoglycan 4 pseudogene 4, Y-linked [Source:HGNC Symbol;Acc:HGNC:38535]	unprocessed_pseudogene	Y	25478269	25483630	1	-12.5944	2.26719e-36	3.53108e-33	Male	95.7208	0.010447	95.7208	-6.58076	0.522515	9.67549	-0.290005	0.290005	0.290005	0.102355	0.275422	-0.290005	5.86724	3.78959	3.5001	1.78149
ENSG00000122824	NUDT10	nudix hydrolase 10 [Source:HGNC Symbol;Acc:HGNC:17621]	protein_coding	X	51332231	51337525	1	12.2409	1.88027e-34	2.83399e-31	Female	26.8682	26.8682	0.0372187	4.74783	0.387867	27.8352	0.82736	8.37797	4.97854	4.6938	1.99326	-0.143814	3.40172	1.53065	1.40675	0.926161
ENSG00000130021	PUDP	pseudouridine 5'-phosphatase [Source:HGNC Symbol;Acc:HGNC:16818]	protein_coding	X	7048920	7148190	-1	11.9855	4.23052e-33	6.17708e-30	Female	1.67464	1.67464	0.597142	0.743854	0.0620626	484.585	8.47559	9.9158	9.25656	9.23161	0.323108	8.09641	8.86248	8.52532	8.51124	0.194602
ENSG00000235001	EIF4A1P2	eukaryotic translation initiation factor 4A1 pseudogene 2 [Source:HGNC Symbol;Acc:HGNC:23946]	processed_pseudogene	Y	5337745	5338964	-1	-11.6689	1.8384e-31	2.60296e-28	Male	8.12422	0.123089	8.12422	-3.02223	0.258999	7.6239	-0.394026	2.93892	1.35313	1.27796	0.756786	1.47788	5.00116	3.84503	3.67143	0.779616
ENSG00000223915	DPPA2P1	developmental pluripotency associated 2 pseudogene 1 [Source:HGNC Symbol;Acc:HGNC:38448]	processed_pseudogene	Y	13230884	13231439	1	-11.595	4.36836e-31	6.00316e-28	Male	33.577	0.0297823	33.577	-5.0694	0.437206	3.21084	-0.00263708	0.00263708	0.00263708	0.000930733	0.00250447	-0.00263708	4.44859	2.66849	2.45606	1.08727
ENSG00000206159	GYG2P1	glycogenin 2 pseudogene 1 [Source:HGNC Symbol;Acc:HGNC:4701]	transcribed_unprocessed_pseudogene	Y	12354416	12420456	-1	-11.5893	4.66839e-31	6.23217e-28	Male	2.72408	0.367097	2.72408	-1.44577	0.12475	53.3864	3.22585	5.73685	4.8686	4.78037	0.506023	5.09459	7.241	6.1832	6.17491	0.528273
ENSG00000126012	KDM5C	lysine demethylase 5C [Source:HGNC Symbol;Acc:HGNC:11114]	protein_coding	X	53191321	53225422	-1	11.0139	3.27525e-28	4.25091e-25	Female	1.45711	1.45711	0.686292	0.543106	0.049311	2630.29	10.8861	12.0461	11.6583	11.6373	0.192841	10.7246	12.0881	11.0754	11.0923	0.204561
ENSG00000273906	AC011297.1		sense_intronic	Y	6918682	6920791	1	-10.2511	1.16946e-24	1.47681e-21	Male	2.19475	0.455633	2.19475	-1.13405	0.110627	32.9558	2.81443	5.08691	4.44375	4.34065	0.450638	4.63931	6.31739	5.42739	5.42601	0.46887
ENSG00000124333	VAMP7	vesicle associated membrane protein 7 [Source:HGNC Symbol;Acc:HGNC:11486]	protein_coding	X	155881293	155943769	1	-9.90451	3.97933e-23	4.8929e-20	Male	1.50286	0.665399	1.50286	-0.587709	0.0593376	1105.97	8.72876	10.1416	9.70665	9.68012	0.269702	9.79225	10.7506	10.2764	10.2685	0.235592
ENSG00000260197	AC010889.1		lincRNA	Y	19691941	19694606	-1	-9.84898	6.92411e-23	8.29544e-20	Male	3.08623	0.32402	3.08623	-1.62585	0.165078	11.8779	1.02669	3.99313	2.61627	2.58296	0.677927	2.10889	5.64519	4.04544	4.04286	0.611216
ENSG00000011201	ANOS1	anosmin 1 [Source:HGNC Symbol;Acc:HGNC:6211]	protein_coding	X	8528874	8732186	-1	-9.61659	6.80514e-22	7.94908e-19	Male	3.35306	0.298235	3.35306	-1.74548	0.181507	47.5138	2.23678	5.97042	4.25511	4.10035	0.908961	1.12753	7.1468	5.84918	5.85643	0.928942
ENSG00000267793	AC009977.1		transcribed_processed_pseudogene	Y	19598188	19598757	1	-9.54281	1.39009e-21	1.58416e-18	Male	21.0497	0.0475067	21.0497	-4.39573	0.460632	2.04084	-0.0915103	0.0915103	0.0915103	0.0322977	0.0869088	-0.0915103	3.71649	2.12856	1.95281	1.03294
ENSG00000225470	JPX	JPX transcript, XIST activator (non-protein coding) [Source:HGNC Symbol;Acc:HGNC:37191]	lincRNA	X	73944184	74070408	1	8.63045	6.11118e-18	6.79854e-15	Female	1.32941	1.32941	0.752214	0.410786	0.0475973	357.036	8.30885	9.00123	8.68267	8.66778	0.16928	7.75915	8.64093	8.29841	8.25339	0.224698
ENSG00000002586	CD99	CD99 molecule (Xg blood group) [Source:HGNC Symbol;Acc:HGNC:7082]	protein_coding	X	2691179	2741309	1	-8.12577	4.44521e-16	4.83018e-13	Male	1.6933	0.590564	1.6933	-0.759834	0.0935092	1140.16	8.76611	10.3829	9.76209	9.66534	0.442092	9.7551	11.7063	10.4151	10.4392	0.353489
ENSG00000252468	RNU2-57P	RNA, U2 small nuclear 57, pseudogene [Source:HGNC Symbol;Acc:HGNC:48550]	snRNA	Y	5019076	5019266	1	-8.06941	7.06401e-16	7.50133e-13	Male	13.1766	0.0758923	13.1766	-3.7199	0.460988	1.41318	-0.14694	1.24823	0.14694	0.0842519	0.247976	-0.14694	3.42901	1.68496	1.58567	0.942812
ENSG00000169953	HSFY2	heat shock transcription factor, Y-linked 2 [Source:HGNC Symbol;Acc:HGNC:23950]	protein_coding	Y	18731440	18828662	-1	-8.00685	1.17685e-15	1.22194e-12	Male	12.0812	0.0827735	12.0812	-3.59469	0.448952	1.14374	-0.056552	0.056552	-0.056552	-0.0199595	0.0537084	-0.056552	3.12371	1.23015	1.41425	0.780631
ENSG00000172342	CSPG4P3Y	chondroitin sulfate proteoglycan 4 pseudogene 3, Y-linked [Source:HGNC Symbol;Acc:HGNC:38111]	unprocessed_pseudogene	Y	24186509	24191870	-1	-7.96888	1.60117e-15	1.62638e-12	Male	62.712	0.0159459	62.712	-5.97067	0.749248	6.19524	-0.00871423	0.00871423	-0.00871423	-0.00307561	0.00827604	-0.00871423	6.19458	2.78207	2.45937	2.03963
ENSG00000226555	AGKP1	acylglycerol kinase pseudogene 1 [Source:HGNC Symbol;Acc:HGNC:37661]	processed_pseudogene	Y	14639096	14640358	1	-7.93154	2.16441e-15	2.1517e-12	Male	13.9446	0.0717126	13.9446	-3.80163	0.479305	1.35396	-0.00304077	0.00304077	0.00304077	0.00107321	0.00288787	-0.00304077	3.67195	1.41594	1.50464	0.92532
ENSG00000101846	STS	steroid sulfatase [Source:HGNC Symbol;Acc:HGNC:11425]	protein_coding	X	7219456	7354810	1	7.90293	2.72424e-15	2.65182e-12	Female	1.71249	1.71249	0.583944	0.776097	0.0982037	8131.65	12.1909	14.5498	13.143	13.2793	0.483746	11.5565	13.1771	12.5628	12.5479	0.343841
ENSG00000226863	SHROOM2P1	shroom family member 2 pseudogene 1 [Source:HGNC Symbol;Acc:HGNC:631]	unprocessed_pseudogene	Y	12537773	12544883	1	-7.79022	6.68943e-15	6.37872e-12	Male	11.9825	0.083455	11.9825	-3.58286	0.459918	1.23119	-0.122835	0.122835	0.122835	0.0433536	0.116659	-0.122835	3.1551	1.4362	1.48222	0.88045
ENSG00000215301	DDX3X	DEAD-box helicase 3, X-linked [Source:HGNC Symbol;Acc:HGNC:2745]	protein_coding	X	41333348	41364472	1	7.76773	7.99044e-15	7.4669e-12	Female	1.29742	1.29742	0.770759	0.375649	0.0483602	8767.66	12.823	13.5713	13.2321	13.2539	0.181714	12.5153	13.7409	12.8837	12.8744	0.205919
ENSG00000228786	LINC00266-4P	long intergenic non-protein coding RNA 266-4, pseudogene [Source:HGNC Symbol;Acc:HGNC:38800]	lincRNA	Y	25378300	25394719	-1	-7.57967	3.46424e-14	3.17378e-11	Male	2.67157	0.374312	2.67157	-1.41769	0.187038	11.5731	0.0381639	4.44156	2.72186	2.54682	0.946832	1.155	5.38437	4.0269	3.92897	0.803482
ENSG00000196459	TRAPPC2	trafficking protein particle complex 2 [Source:HGNC Symbol;Acc:HGNC:23068]	protein_coding	X	13712244	13734635	-1	7.25268	4.08619e-13	3.6716e-10	Female	1.30283	1.30283	0.767562	0.381646	0.0526214	418.076	8.34067	9.30004	8.90554	8.86988	0.216315	7.46958	8.88105	8.50725	8.48432	0.242549
ENSG00000198034	RPS4X	ribosomal protein S4, X-linked [Source:HGNC Symbol;Acc:HGNC:10424]	protein_coding	X	72255679	72277300	-1	6.88189	5.90656e-12	5.20714e-09	Female	1.5318	1.5318	0.652827	0.615228	0.0893982	11580.4	12.5425	14.3999	13.7214	13.7308	0.393494	12.0856	13.836	13.0792	13.1146	0.389684
ENSG00000270641	TSIX	TSIX transcript, XIST antisense RNA [Source:HGNC Symbol;Acc:HGNC:12377]	lincRNA	X	73792205	73829231	1	6.87728	6.10075e-12	5.27873e-09	Female	1.52072	1.52072	0.657583	0.604755	0.0879352	658.73	9.14323	10.3629	9.60039	9.62691	0.312448	7.87428	9.78385	9.02351	8.99918	0.424903
ENSG00000005889	ZFX	zinc finger protein, X-linked [Source:HGNC Symbol;Acc:HGNC:12869]	protein_coding	X	24149173	24216255	1	6.76809	1.30497e-11	1.10861e-08	Female	1.30853	1.30853	0.764215	0.38795	0.0573205	2467.94	10.8617	11.869	11.3734	11.3936	0.250358	10.4385	11.4573	11.0352	11.0095	0.233363
ENSG00000145908	ZNF300	zinc finger protein 300 [Source:HGNC Symbol;Acc:HGNC:13091]	protein_coding	5	150894392	150904983	-1	6.619	3.61646e-11	2.97849e-08	Female	2.11784	2.11784	0.472179	1.0826	0.163559	78.4389	5.64105	8.26783	6.5414	6.61707	0.554606	3.15851	6.83185	5.58301	5.42787	0.89748
ENSG00000277438	KDM5DP1	lysine demethylase 5D pseudogene 1 [Source:HGNC Symbol;Acc:HGNC:23976]	processed_pseudogene	Y	20570222	20570519	-1	-6.6183	3.63355e-11	2.97849e-08	Male	9.35499	0.106895	9.35499	-3.22574	0.487396	0.905061	-0.0780132	0.0780132	0.0780132	0.0275341	0.0740904	-0.0780132	2.95164	1.2486	1.22152	0.815646
ENSG00000224060	ARSEP1	arylsulfatase E pseudogene 1 [Source:HGNC Symbol;Acc:HGNC:720]	transcribed_unprocessed_pseudogene	Y	12339813	12347495	1	-6.59283	4.31533e-11	3.47637e-08	Male	9.5543	0.104665	9.5543	-3.25615	0.493893	1.20507	-0.129338	1.62815	0.129338	0.116042	0.338299	-0.129338	3.33311	1.23386	1.39438	0.909838
ENSG00000240438	OFD1P5Y	OFD1 pseudogene 5, Y-linked [Source:HGNC Symbol;Acc:HGNC:23877]	unprocessed_pseudogene	Y	18582063	18629077	-1	-6.5234	6.87293e-11	5.44289e-08	Male	13.4722	0.0742268	13.4722	-3.75192	0.575147	1.31752	-0.149562	0.149562	0.149562	0.0527866	0.142041	-0.149562	3.19102	1.37245	1.39174	1.14834
ENSG00000274646	RPS9	ribosomal protein S9 [Source:HGNC Symbol;Acc:HGNC:10442]	protein_coding	CHR_HSCHR19LRC_COX1_CTG3_1	54201241	54249371	1	6.32878	2.47114e-10	1.92436e-07	Female	6.15087	6.15087	0.162579	2.62079	0.414107	174.047	2.77035	11.9587	5.76985	6.25841	2.24271	3.29212	7.88963	5.77052	5.65224	0.967381
ENSG00000232730	FAM8A4P	family with sequence similarity 8 member A4, pseudogene [Source:HGNC Symbol;Acc:HGNC:16375]	processed_pseudogene	Y	12321623	12322835	1	-6.3176	2.65661e-10	2.03488e-07	Male	8.60178	0.116255	8.60178	-3.10464	0.491427	0.871215	-0.0222375	0.0222375	-0.0222375	-0.00784854	0.0211193	-0.0222375	3.22981	1.18465	1.15127	0.814351
ENSG00000147099	HDAC8	histone deacetylase 8 [Source:HGNC Symbol;Acc:HGNC:13315]	protein_coding	X	72329516	72573103	-1	6.31213	2.75216e-10	2.07407e-07	Female	1.26588	1.26588	0.789966	0.340137	0.0538862	298.485	7.99703	8.77371	8.3789	8.37141	0.212873	7.38847	8.60823	8.02823	8.02706	0.234538
ENSG00000227289	HSFY3P	heat shock transcription factor, Y-linked 3, pseudogene [Source:HGNC Symbol;Acc:HGNC:37119]	unprocessed_pseudogene	Y	2881683	2883652	-1	-6.29032	3.1682e-10	2.3497e-07	Male	9.51732	0.105072	9.51732	-3.25056	0.516756	0.961523	-0.107611	0.107611	0.107611	0.0379805	0.1022	-0.107611	2.91169	1.09874	1.21956	0.900801
ENSG00000127720	METTL25	methyltransferase like 25 [Source:HGNC Symbol;Acc:HGNC:26228]	protein_coding	12	82358497	82479236	1	-6.20896	5.33376e-10	3.89398e-07	Male	1.32779	0.753132	1.32779	-0.409025	0.0658765	227.487	7.05817	7.98049	7.54604	7.56807	0.21071	7.18771	8.72119	7.97557	7.95124	0.314494
ENSG00000278847	AC006157.1		lincRNA	Y	2934406	2934771	-1	-6.20312	5.53554e-10	3.97911e-07	Male	7.96641	0.125527	7.96641	-2.99393	0.482649	0.781935	-0.0317692	0.0317692	-0.0317692	-0.0112127	0.0301717	-0.0317692	2.87058	1.11964	1.07332	0.796269
ENSG00000215506	TPTE2P4	transmembrane phosphoinositide 3-phosphatase and tensin homolog 2 pseudogene 4 [Source:HGNC Symbol;Acc:HGNC:38077]	unprocessed_pseudogene	Y	26508213	26579690	1	-6.09451	1.09772e-09	7.77116e-07	Male	19.3429	0.0516985	19.3429	-4.27373	0.701243	1.98874	-0.0310793	1.35805	0.0310793	0.0518259	0.232565	-0.0310793	4.36677	1.00467	1.39141	1.48043
ENSG00000235649	MXRA5Y	matrix remodeling associated 5, Y-linked (pseudogene) [Source:HGNC Symbol;Acc:HGNC:23932]	unprocessed_pseudogene	Y	11957208	11987386	1	-5.88565	3.96487e-09	2.76499e-06	Male	9.55498	0.104658	9.55498	-3.25625	0.553253	1.21427	-0.0322728	1.53109	0.0322728	0.104785	0.326846	-0.0322728	3.29579	1.17078	1.28103	1.08334
ENSG00000046651	OFD1	OFD1, centriole and centriolar satellite protein [Source:HGNC Symbol;Acc:HGNC:2567]	protein_coding	X	13734745	13769353	1	5.85971	4.63678e-09	3.18601e-06	Female	1.19632	1.19632	0.8359	0.258598	0.0441315	650.174	9.17538	9.76574	9.42992	9.43132	0.162989	8.74032	9.64668	9.13033	9.16771	0.195186
ENSG00000072506	HSD17B10	hydroxysteroid 17-beta dehydrogenase 10 [Source:HGNC Symbol;Acc:HGNC:4800]	protein_coding	X	53431258	53434373	-1	5.77272	7.80001e-09	5.28185e-06	Female	1.38811	1.38811	0.720404	0.473123	0.0819583	747.896	9.01668	10.4673	9.77171	9.74571	0.303211	8.51553	10.3396	9.2607	9.2554	0.373314
ENSG00000102401	ARMCX3	armadillo repeat containing, X-linked 3 [Source:HGNC Symbol;Acc:HGNC:24065]	protein_coding	X	101622797	101627843	1	-5.75457	8.68638e-09	5.79804e-06	Male	1.69564	0.589746	1.69564	-0.761833	0.132388	843.395	7.00902	10.0741	9.06867	9.03882	0.73484	8.25451	11.1021	9.93746	9.89014	0.479642
ENSG00000169093	ASMTL	acetylserotonin O-methyltransferase like [Source:HGNC Symbol;Acc:HGNC:751]	protein_coding	X	1403139	1453762	-1	-5.7438	9.25744e-09	6.09218e-06	Male	1.35078	0.740314	1.35078	-0.433792	0.0755234	376.462	7.66516	8.89328	8.31587	8.2879	0.235122	8.04686	10.1058	8.68356	8.68963	0.350717
ENSG00000284071	AC012005.2		unprocessed_pseudogene	Y	24196518	24206132	-1	-5.62808	1.82222e-08	1.16632e-05	Male	7.51384	0.133088	7.51384	-2.90955	0.51697	0.731995	-0.0024184	0.0024184	0.0024184	0.000853552	0.00229679	-0.0024184	2.70807	1.02468	1.01789	0.805416
ENSG00000284380	AC006328.2		unprocessed_pseudogene	Y	25464006	25473621	1	-5.62808	1.82222e-08	1.16632e-05	Male	7.51384	0.133088	7.51384	-2.90955	0.51697	0.731995	-0.0024184	0.0024184	0.0024184	0.000853552	0.00229679	-0.0024184	2.70807	1.02468	1.01789	0.805416
ENSG00000173674	EIF1AX	eukaryotic translation initiation factor 1A, X-linked [Source:HGNC Symbol;Acc:HGNC:3250]	protein_coding	X	20124518	20141844	-1	5.51343	3.51903e-08	2.22193e-05	Female	1.38195	1.38195	0.723613	0.46671	0.0846497	1866.12	10.0503	12.0409	10.893	10.8954	0.33423	9.21307	11.1235	10.396	10.4216	0.378312
ENSG00000232195	TOMM22P2	TOMM22 pseudogene 2 [Source:HGNC Symbol;Acc:HGNC:38737]	processed_pseudogene	Y	2827982	2828218	1	-5.41804	6.02551e-08	3.75381e-05	Male	6.31654	0.158315	6.31654	-2.65913	0.490792	0.752122	-0.0836956	1.30062	0.0836956	0.12132	0.300705	-0.0836956	2.52167	1.2028	1.01801	0.811315
ENSG00000234414	RBMY1A1	RNA binding motif protein, Y-linked, family 1, member A1 [Source:HGNC Symbol;Acc:HGNC:9912]	protein_coding	Y	21511372	21549326	1	-5.38646	7.18571e-08	4.4177e-05	Male	14.1736	0.0705536	14.1736	-3.82514	0.710138	1.35254	-0.143672	0.143672	0.143672	0.0507078	0.136448	-0.143672	7.06477	1.09378	1.43309	1.57923
ENSG00000235262	KDM5C-IT1	KDM5C intronic transcript 1 [Source:HGNC Symbol;Acc:HGNC:41384]	sense_intronic	X	53212408	53214679	-1	5.32967	9.83895e-08	5.97032e-05	Female	1.61469	1.61469	0.619313	0.691259	0.1297	10.1866	2.54249	4.45801	3.76791	3.71392	0.500223	1.92466	4.12605	3.23251	3.15385	0.463793
ENSG00000072501	SMC1A	structural maintenance of chromosomes 1A [Source:HGNC Symbol;Acc:HGNC:11111]	protein_coding	X	53374149	53422728	-1	5.31343	1.07581e-07	6.44436e-05	Female	1.29865	1.29865	0.770032	0.377009	0.070954	1984.51	10.3116	11.5534	11.1565	11.1094	0.249543	10.0527	11.6951	10.6296	10.7144	0.329363
ENSG00000198960	ARMCX6	armadillo repeat containing, X-linked 6 [Source:HGNC Symbol;Acc:HGNC:26094]	protein_coding	X	101615118	101618001	-1	-5.30961	1.0986e-07	6.4976e-05	Male	1.67529	0.596911	1.67529	-0.744412	0.140201	281.573	5.66244	8.74833	7.59388	7.50334	0.810498	6.79306	9.1269	8.45424	8.38412	0.455381
ENSG00000235462	TAB3P1	TGF-beta activated kinase 1/MAP3K7 binding protein 3 pseudogene 1 [Source:HGNC Symbol;Acc:HGNC:37723]	transcribed_unprocessed_pseudogene	Y	13153931	13162214	-1	-5.1297	2.90198e-07	0.00016949	Male	8.58057	0.116542	8.58057	-3.10107	0.604533	0.842547	-0.131475	0.131475	-0.131475	-0.0464029	0.124864	-0.131475	3.47286	0.941978	0.963341	0.959768
ENSG00000215548	FRG1JP	FSHD region gene 1 family member J, pseudogene [Source:HGNC Symbol;Acc:HGNC:51768]	unprocessed_pseudogene	9	63832127	63859641	-1	-5.01289	5.36199e-07	0.000309301	Male	1.7585	0.568665	1.7585	-0.814349	0.162451	15.773	1.60043	4.4802	3.68475	3.44229	0.789696	1.63776	5.37836	4.39347	4.24599	0.677502
ENSG00000187601	MAGEH1	MAGE family member H1 [Source:HGNC Symbol;Acc:HGNC:24092]	protein_coding	X	55452105	55453566	1	-4.94941	7.44404e-07	0.000424165	Male	1.66195	0.601701	1.66195	-0.732881	0.148075	112.881	4.41883	7.5594	6.19358	6.18843	0.640575	3.95457	7.96271	7.02683	6.888	0.769129
ENSG00000181704	YIPF6	Yip1 domain family member 6 [Source:HGNC Symbol;Acc:HGNC:28304]	protein_coding	X	68498323	68537285	1	4.93746	7.91485e-07	0.000445559	Female	1.23865	1.23865	0.807328	0.308772	0.0625368	2076.44	10.7052	12.12	11.0852	11.1326	0.306502	10.3249	11.2964	10.8359	10.845	0.198008
ENSG00000095585	BLNK	B-cell linker [Source:HGNC Symbol;Acc:HGNC:14211]	protein_coding	10	96191702	96271587	-1	4.85465	1.20598e-06	0.000670811	Female	1.27658	1.27658	0.783341	0.352288	0.0725671	244.249	7.45351	8.91181	8.12634	8.11772	0.312959	6.75107	8.28299	7.77266	7.76614	0.313862
ENSG00000242854	DNM1P24	dynamin 1 pseudogene 24 [Source:HGNC Symbol;Acc:HGNC:35171]	unprocessed_pseudogene	Y	24179316	24183505	-1	-4.84737	1.25108e-06	0.000687713	Male	9.91898	0.100817	9.91898	-3.31019	0.682884	1.39524	-0.117104	2.24261	0.117104	0.196365	0.472838	-0.117104	3.63019	0.51938	1.23251	1.30048
ENSG00000172468	HSFY1	heat shock transcription factor, Y-linked 1 [Source:HGNC Symbol;Acc:HGNC:18568]	protein_coding	Y	18546671	18588963	1	-4.80352	1.55898e-06	0.000846997	Male	2.92134	0.342309	2.92134	-1.54663	0.321978	2.18134	-0.120991	2.49148	1.06245	0.90872	0.768859	-0.120991	3.41063	1.99364	1.83172	0.88289
ENSG00000214717	ZBED1	zinc finger BED-type containing 1 [Source:HGNC Symbol;Acc:HGNC:447]	protein_coding	X	2486414	2500967	-1	-4.75183	2.01587e-06	0.00108264	Male	1.26935	0.787802	1.26935	-0.344095	0.0724132	1233.98	9.27964	10.566	10.028	10.0403	0.277807	9.61364	11.5522	10.3638	10.3716	0.318701
ENSG00000099995	SF3A1	splicing factor 3a subunit 1 [Source:HGNC Symbol;Acc:HGNC:10765]	protein_coding	22	30331988	30356947	-1	-4.70828	2.49814e-06	0.0013264	Male	1.17826	0.848712	1.17826	-0.236653	0.050263	1258.72	9.83509	10.4813	10.2297	10.2008	0.159166	9.97621	11.4045	10.4083	10.4246	0.234176
ENSG00000205763	RP9P	retinitis pigmentosa 9 pseudogene [Source:HGNC Symbol;Acc:HGNC:33969]	transcribed_unprocessed_pseudogene	7	32916815	32943176	-1	-4.67428	2.94991e-06	0.00154867	Male	1.3199	0.757635	1.3199	-0.400424	0.0856655	50.8706	4.70038	6.11009	5.41288	5.41229	0.333184	4.59321	6.55649	5.83311	5.79486	0.372058
ENSG00000278212	AC134878.2		unprocessed_pseudogene	Y	11153858	11159013	-1	-4.64432	3.41202e-06	0.00177137	Male	2.0846	0.479709	2.0846	-1.05977	0.228186	4.98826	-0.450549	3.2934	2.00025	1.90163	0.875048	0.450549	4.06136	2.88322	2.78526	0.801155
ENSG00000012174	MBTPS2	membrane bound transcription factor peptidase, site 2 [Source:HGNC Symbol;Acc:HGNC:15455]	protein_coding	X	21839636	21885424	1	4.62279	3.78611e-06	0.00194398	Female	1.3206	1.3206	0.757229	0.401199	0.0867871	339.238	7.90558	9.18814	8.41866	8.48302	0.375723	7.30424	8.6788	8.06187	8.0868	0.363498
ENSG00000138755	CXCL9	C-X-C motif chemokine ligand 9 [Source:HGNC Symbol;Acc:HGNC:7098]	protein_coding	4	76001275	76007488	-1	-4.60119	4.20079e-06	0.00213345	Male	6.33441	0.157868	6.33441	-2.66321	0.578808	24.209	-0.226265	9.41466	2.16831	2.19263	2.08486	0.226265	11.0005	2.4212	3.34959	2.54507
ENSG00000267631	CGB1	chorionic gonadotropin beta subunit 1 [Source:HGNC Symbol;Acc:HGNC:16721]	protein_coding	19	49035610	49036895	-1	4.57064	4.86244e-06	0.00244293	Female	3.18677	3.18677	0.313797	1.6721	0.365834	445.406	4.5651	12.5042	7.73582	7.95431	1.9215	1.31596	9.98716	7.24032	7.26471	1.37547
ENSG00000230797	YY2	YY2 transcription factor [Source:HGNC Symbol;Acc:HGNC:31684]	protein_coding	X	21855987	21858727	1	4.55689	5.19167e-06	0.00258059	Female	1.47811	1.47811	0.676542	0.563749	0.123714	51.3473	4.69004	6.94246	5.84188	5.81547	0.497912	2.36549	6.42689	5.35761	5.2155	0.666074
ENSG00000185515	BRCC3	BRCA1/BRCA2-containing complex subunit 3 [Source:HGNC Symbol;Acc:HGNC:24185]	protein_coding	X	155071420	155123074	1	4.53007	5.89646e-06	0.00290007	Female	1.19837	1.19837	0.834465	0.261076	0.0576319	577.313	8.80657	9.55562	9.12213	9.16879	0.211991	8.04879	9.49178	8.91291	8.89674	0.263382
ENSG00000230727	RBMY2WP	RNA binding motif protein, Y-linked, family 2, member W pseudogene [Source:HGNC Symbol;Acc:HGNC:23900]	unprocessed_pseudogene	Y	22762851	22769787	-1	-4.52246	6.11238e-06	0.00297495	Male	7.67111	0.130359	7.67111	-2.93944	0.649963	0.752038	-0.00941364	0.00941364	-0.00941364	-0.00332246	0.00894028	-0.00941364	3.47186	0.843204	0.907021	0.963916
ENSG00000135750	KCNK1	potassium two pore domain channel subfamily K member 1 [Source:HGNC Symbol;Acc:HGNC:6272]	protein_coding	1	233614004	233672512	1	-4.48053	7.44565e-06	0.0035865	Male	1.54168	0.648644	1.54168	-0.624501	0.139381	65.1381	4.30232	6.84272	5.35084	5.49876	0.560221	5.10323	7.40478	6.13254	6.09893	0.604102
ENSG00000185291	IL3RA	interleukin 3 receptor subunit alpha [Source:HGNC Symbol;Acc:HGNC:6012]	protein_coding	X	1336616	1382689	1	-4.44838	8.65193e-06	0.00412503	Male	1.62053	0.617083	1.62053	-0.696463	0.156565	31.4861	3.10589	5.64618	4.58305	4.5045	0.622365	3.76596	7.32073	5.00988	5.14782	0.641675
ENSG00000115361	ACADL	acyl-CoA dehydrogenase, long chain [Source:HGNC Symbol;Acc:HGNC:88]	protein_coding	2	210187939	210225491	-1	4.44067	8.96794e-06	0.0042325	Female	1.31999	1.31999	0.757583	0.400524	0.0901945	245.113	6.74915	8.70221	8.0889	8.05922	0.410692	6.57086	8.30811	7.67252	7.67201	0.385735
ENSG00000186453	FAM228A	family with sequence similarity 228 member A [Source:HGNC Symbol;Acc:HGNC:34418]	protein_coding	2	24175069	24200849	1	-4.39943	1.08536e-05	0.00507124	Male	2.3704	0.42187	2.3704	-1.24513	0.283021	10.3446	-0.148709	4.12452	2.47704	2.33277	1.19181	1.30168	5.68774	3.56413	3.45723	1.1576
ENSG00000130985	UBA1	ubiquitin like modifier activating enzyme 1 [Source:HGNC Symbol;Acc:HGNC:12469]	protein_coding	X	47190861	47215128	1	4.32984	1.49219e-05	0.00683882	Female	1.15204	1.15204	0.868027	0.204188	0.0471584	2737.7	11.1834	11.8953	11.517	11.5184	0.191884	10.8525	11.6734	11.2799	11.3136	0.197102
ENSG00000228906	AL353804.1		lincRNA	X	73948973	73949558	1	4.32973	1.49294e-05	0.00683882	Female	1.3851	1.3851	0.72197	0.469989	0.108549	23.2256	3.55674	5.76918	4.79313	4.74189	0.429737	2.94517	5.09732	4.34689	4.29055	0.468544
ENSG00000267316	AC090409.2		lincRNA	18	61571342	61579456	-1	-4.29067	1.78135e-05	0.00808075	Male	3.82579	0.261384	3.82579	-1.93576	0.451155	1.316	-0.071657	1.83105	0.071657	0.393051	0.61001	-0.071657	3.05254	1.12298	1.26726	0.966969
ENSG00000183117	CSMD1	CUB and Sushi multiple domains 1 [Source:HGNC Symbol;Acc:HGNC:14026]	protein_coding	8	2935353	4994972	-1	-4.27789	1.88676e-05	0.00839592	Male	1.78023	0.561724	1.78023	-0.832067	0.194504	275.55	4.79696	9.11565	7.51918	7.29185	1.08299	5.71793	9.41046	8.49357	8.27878	0.786016
ENSG00000232293	PAICSP7	phosphoribosylaminoimidazole carboxylase, phosphoribosylaminoimidazole succinocarboxamide synthetase pseudogene 7 [Source:HGNC Symbol;Acc:HGNC:38100]	processed_pseudogene	X	94636663	94639570	-1	4.27913	1.87623e-05	0.00839592	Female	4.72812	4.72812	0.211501	2.24127	0.523766	0.676615	-0.192236	2.40256	0.941469	0.849465	0.82263	-0.192236	1.5282	0	0.123513	0.445256
ENSG00000229163	NAP1L1P2	nucleosome assembly protein 1 like 1 pseudogene 2 [Source:HGNC Symbol;Acc:HGNC:38005]	processed_pseudogene	Y	2929001	2931120	-1	-4.27469	1.91405e-05	0.00843697	Male	5.54985	0.180185	5.54985	-2.47245	0.578393	0.570741	-0.103591	0.867582	-0.103591	-0.00799777	0.18296	-0.103591	2.72361	0.775924	0.765251	0.777484
ENSG00000261127	AC133548.2		transcribed_processed_pseudogene	16	32289547	32310555	-1	-4.26215	2.02472e-05	0.00884142	Male	3.24183	0.308468	3.24183	-1.69681	0.398111	18.1661	-0.196635	6.12595	2.48585	2.46112	1.25953	-0.196635	7.13853	3.04847	3.66549	1.7686
ENSG00000146678	IGFBP1	insulin like growth factor binding protein 1 [Source:HGNC Symbol;Acc:HGNC:5469]	protein_coding	7	45888357	45893668	1	4.25697	2.07219e-05	0.00896492	Female	6.27267	6.27267	0.159422	2.64908	0.622293	50.6554	0.14444	10.3184	2.33371	3.19027	2.70021	-0.14444	7.33416	1.89676	2.30733	1.76566
ENSG00000105963	ADAP1	ArfGAP with dual PH domains 1 [Source:HGNC Symbol;Acc:HGNC:16486]	protein_coding	7	897901	955407	-1	-4.24656	2.17079e-05	0.00930533	Male	1.45594	0.686843	1.45594	-0.541948	0.127621	49.8767	4.1639	6.14226	5.20819	5.25034	0.498515	4.69491	6.8471	5.72271	5.76298	0.571068
ENSG00000088038	CNOT3	CCR4-NOT transcription complex subunit 3 [Source:HGNC Symbol;Acc:HGNC:7879]	protein_coding	19	54137728	54155681	1	-4.21738	2.47158e-05	0.0104984	Male	1.19319	0.838088	1.19319	-0.254827	0.0604231	450.486	8.23346	9.14371	8.671	8.68607	0.253086	8.35793	9.51185	8.9759	8.93951	0.253475
ENSG00000239304	DNM1P48	dynamin 1 pseudogene 48 [Source:HGNC Symbol;Acc:HGNC:38801]	processed_pseudogene	Y	25486640	25487322	1	-4.18627	2.83573e-05	0.0119366	Male	11.3303	0.0882586	11.3303	-3.50212	0.836572	1.13251	-0.0463723	0.0463723	0.0463723	0.0163667	0.0440406	-0.0463723	3.95674	0.0463723	1.01243	1.27999
ENSG00000229238	PPP1R12BP1	protein phosphatase 1 regulatory subunit 12B pseudogene 1 [Source:HGNC Symbol;Acc:HGNC:18498]	unprocessed_pseudogene	Y	26277923	26354418	-1	-4.16609	3.09867e-05	0.012927	Male	12.7639	0.0783462	12.7639	-3.67399	0.88188	1.47394	-0.0890884	0.600158	0.0890884	0.0517149	0.12687	-0.0890884	4.65841	0.0890884	1.01642	1.41857
ENSG00000119547	ONECUT2	one cut homeobox 2 [Source:HGNC Symbol;Acc:HGNC:8139]	protein_coding	18	57435685	57491297	1	-4.16374	3.1308e-05	0.0129455	Male	2.75571	0.362883	2.75571	-1.46242	0.351229	7.28186	0.239382	3.4389	2.07082	1.96336	0.783096	0.239382	6.58328	2.47621	2.49866	1.40116
ENSG00000125046	SSUH2	ssu-2 homolog (C. elegans) [Source:HGNC Symbol;Acc:HGNC:24809]	protein_coding	3	8619400	8745040	-1	4.14335	3.42262e-05	0.014028	Female	1.3714	1.3714	0.729183	0.455647	0.109971	21.9982	3.49292	5.48913	4.79516	4.70305	0.463718	2.84448	4.97717	4.3517	4.25523	0.493951
ENSG00000104267	CA2	carbonic anhydrase 2 [Source:HGNC Symbol;Acc:HGNC:1373]	protein_coding	8	85463852	85481493	1	-4.11189	3.92429e-05	0.0159442	Male	1.78148	0.561331	1.78148	-0.833076	0.202602	391.639	5.52424	10.1104	7.72044	7.73017	0.986563	6.8949	10.4763	8.59179	8.66765	0.801013
ENSG00000229967	AF274855.1		antisense_RNA	X	151904431	151913968	-1	4.10918	3.9706e-05	0.0159933	Female	2.89226	2.89226	0.34575	1.5322	0.372872	8.99272	-0.34991	6.17595	2.62131	3.04358	1.5843	-0.34991	4.24363	2.2591	2.14548	1.23909
ENSG00000170379	TCAF2	TRPM8 channel associated factor 2 [Source:HGNC Symbol;Acc:HGNC:26878]	protein_coding	7	143620950	143730409	1	4.10414	4.05825e-05	0.0162066	Female	1.16655	1.16655	0.857225	0.222254	0.0541535	1214.17	9.88391	10.9543	10.3405	10.3778	0.237118	9.33934	10.5813	10.1745	10.1606	0.219722
ENSG00000184895	SRY	sex determining region Y [Source:HGNC Symbol;Acc:HGNC:11311]	protein_coding	Y	2786855	2787699	-1	-4.0875	4.36044e-05	0.0172659	Male	5.79204	0.172651	5.79204	-2.53407	0.619956	0.600801	-0.129873	0.129873	0.129873	0.0458375	0.123342	-0.129873	2.80392	0.881781	0.828632	0.847218
ENSG00000140464	PML	promyelocytic leukemia [Source:HGNC Symbol;Acc:HGNC:9113]	protein_coding	15	73994673	74047812	1	-4.0691	4.71945e-05	0.0185304	Male	1.24795	0.801311	1.24795	-0.319566	0.0785347	338.94	7.68737	8.7985	8.22059	8.24296	0.270501	8.03808	9.83053	8.46436	8.53971	0.356018
ENSG00000227494	USP9YP14	ubiquitin specific peptidase 9, Y-linked pseudogene 14 [Source:HGNC Symbol;Acc:HGNC:38748]	unprocessed_pseudogene	Y	18481087	18487400	1	-4.03098	5.55445e-05	0.0209768	Male	5.34051	0.187248	5.34051	-2.41698	0.5996	0.522937	-0.0475697	0.0475697	-0.0475697	-0.0167893	0.0451777	-0.0475697	2.58666	0.80715	0.755646	0.757397
ENSG00000234057	CR936927.1		processed_transcript	CHR_HSCHR6_MHC_MCF_CTG1	30594716	30597667	1	-4.03077	5.55946e-05	0.0209768	Male	3.56733	0.280322	3.56733	-1.83484	0.455209	3.09936	-0.133706	2.58923	0.133706	0.864281	1.06584	-0.133706	4.18322	2.33966	2.02386	1.3381
ENSG00000235781	AL662800.1		antisense_RNA	6	30516266	30519217	1	-4.03077	5.55946e-05	0.0209768	Male	3.56733	0.280322	3.56733	-1.83484	0.455209	3.09936	-0.133706	2.58923	0.133706	0.864281	1.06584	-0.133706	4.18322	2.33966	2.02386	1.3381
ENSG00000235801	BX927220.1		processed_transcript	CHR_HSCHR6_MHC_MANN_CTG1	30560894	30563845	1	-4.03077	5.55946e-05	0.0209768	Male	3.56733	0.280322	3.56733	-1.83484	0.455209	3.09936	-0.133706	2.58923	0.133706	0.864281	1.06584	-0.133706	4.18322	2.33966	2.02386	1.3381
ENSG00000239407	Z68871.1		lincRNA	X	102884414	102906158	1	4.03045	5.56699e-05	0.0209768	Female	1.20529	1.20529	0.829672	0.269386	0.0668377	74.1166	5.38608	6.91256	6.35563	6.32913	0.305088	5.11442	6.633	6.08778	6.07499	0.281096
ENSG00000256618	MTRNR2L1	MT-RNR2-like 1 [Source:HGNC Symbol;Acc:HGNC:37155]	protein_coding	17	22523111	22524663	1	3.98862	6.64583e-05	0.0248416	Female	4.68567	4.68567	0.213416	2.22826	0.558653	939.411	4.42091	12.1299	5.58103	6.09318	1.91856	4.40562	8.54973	5.3595	5.67914	1.18585
ENSG00000249726	TUBB1P1	tubulin beta 1 class VI pseudogene 1 [Source:HGNC Symbol;Acc:HGNC:23982]	unprocessed_pseudogene	Y	18386974	18389151	1	-3.98494	6.7498e-05	0.02503	Male	6.82885	0.146438	6.82885	-2.77164	0.69553	0.677972	-0.0385951	0.0385951	0.0385951	0.0136218	0.0366544	-0.0385951	2.80021	0.819903	0.855813	0.94128
ENSG00000047230	CTPS2	CTP synthase 2 [Source:HGNC Symbol;Acc:HGNC:2520]	protein_coding	X	16588003	16712936	-1	-3.97179	7.1336e-05	0.0262449	Male	1.20671	0.828701	1.20671	-0.271077	0.0682507	348.363	7.49356	8.80847	8.28571	8.2462	0.298145	7.06478	8.92879	8.51454	8.51222	0.311696
ENSG00000225037	EIF1AX-AS1	EIF1AX antisense RNA 1 [Source:HGNC Symbol;Acc:HGNC:40208]	antisense_RNA	X	20139968	20140444	1	3.96314	7.39718e-05	0.027002	Female	1.48726	1.48726	0.672376	0.57266	0.144497	10.9977	2.16566	4.92469	3.78515	3.77122	0.554342	0.108432	4.48511	3.23796	3.20197	0.735497
ENSG00000230590	FTX	FTX transcript, XIST regulator (non-protein coding) [Source:HGNC Symbol;Acc:HGNC:37190]	lincRNA	X	73946555	74293574	-1	3.95324	7.70986e-05	0.0279252	Female	1.18172	1.18172	0.846223	0.24089	0.0609347	2559.38	10.9027	11.9904	11.4149	11.4397	0.235438	10.7119	11.8823	11.1564	11.1939	0.26325
ENSG00000133106	EPSTI1	epithelial stromal interaction 1 [Source:HGNC Symbol;Acc:HGNC:16465]	protein_coding	13	42886388	42992271	-1	-3.9348	8.3266e-05	0.0299225	Male	1.38593	0.721538	1.38593	-0.470852	0.119664	267.584	5.85338	8.70398	7.51153	7.60565	0.542341	7.18636	9.47705	8.05458	8.07842	0.496688
ENSG00000187243	MAGED4B	MAGE family member D4B [Source:HGNC Symbol;Acc:HGNC:22880]	protein_coding	X	52061827	52069248	-1	-3.93117	8.45339e-05	0.0299225	Male	1.41693	0.70575	1.41693	-0.50277	0.127893	246.579	6.52761	9.21172	7.49308	7.52892	0.568287	7.10606	9.38055	8.09405	8.0556	0.507757
ENSG00000271199	AL353804.2		sense_overlapping	X	73958059	73969485	-1	3.93254	8.4052e-05	0.0299225	Female	1.74092	1.74092	0.574408	0.799853	0.203393	8.27591	0.293939	5.45325	3.1197	3.19517	0.926833	0.293939	4.02706	2.58217	2.54248	0.808168
ENSG00000147642	SYBU	syntabulin [Source:HGNC Symbol;Acc:HGNC:26011]	protein_coding	8	109573978	109691791	-1	3.92112	8.81373e-05	0.0309634	Female	1.47173	1.47173	0.679472	0.557515	0.142182	70.4161	5.46168	7.24411	6.41767	6.34381	0.513493	3.63829	7.04972	5.74152	5.7259	0.726199
ENSG00000213145	CRIP1	cysteine rich protein 1 [Source:HGNC Symbol;Acc:HGNC:2360]	protein_coding	14	105486317	105488947	1	-3.91464	9.05376e-05	0.0315692	Male	1.37668	0.726387	1.37668	-0.461189	0.117811	64.1068	4.39167	6.54649	5.6645	5.64335	0.549082	4.82704	7.04085	6.10303	6.12032	0.486433
ENSG00000018610	CXorf56	chromosome X open reading frame 56 [Source:HGNC Symbol;Acc:HGNC:26239]	protein_coding	X	119538149	119565408	-1	3.87974	0.00010457	0.036192	Female	1.17217	1.17217	0.853122	0.229176	0.0590699	645.627	8.69058	9.87256	9.44866	9.41459	0.272901	8.59709	9.65973	9.20855	9.19215	0.229455
ENSG00000147381	MAGEA4	MAGE family member A4 [Source:HGNC Symbol;Acc:HGNC:6802]	protein_coding	X	151912509	151925170	1	3.86951	0.000109054	0.0374663	Female	4.17648	4.17648	0.239436	2.06229	0.532958	191.874	2.39247	11.2199	4.7956	5.86665	2.74861	0.652899	9.44944	4.00988	4.52415	2.18592
ENSG00000252766	RNU6-255P	RNA, U6 small nuclear 255, pseudogene [Source:HGNC Symbol;Acc:HGNC:47218]	snRNA	Y	19018983	19019087	-1	-3.85439	0.000116019	0.0395683	Male	5.42253	0.184416	5.42253	-2.43897	0.632776	0.530082	-0.0323294	0.0323294	-0.0323294	-0.0114104	0.0307037	-0.0323294	2.79487	0.728118	0.738328	0.799339
ENSG00000282995	FRG1EP	FSHD region gene 1 family member E, pseudogene [Source:HGNC Symbol;Acc:HGNC:51764]	unprocessed_pseudogene	20	29480147	29497179	-1	-3.85064	0.000117809	0.0398876	Male	1.85685	0.538547	1.85685	-0.892855	0.231872	12.1363	0.0423266	4.51119	3.20824	2.90974	1.10265	0.971474	5.55833	3.93318	3.74031	1.04082
ENSG00000223698	GOLGA6L11P	golgin A6 family-like 11, pseudogene [Source:HGNC Symbol;Acc:HGNC:23958]	unprocessed_pseudogene	Y	24168187	24174494	1	-3.84666	0.000119741	0.0402502	Male	6.44092	0.155257	6.44092	-2.68727	0.698598	0.634876	-0.0878046	0.0878046	0.0878046	0.0309898	0.0833894	-0.0878046	2.76157	0.369109	0.840383	0.911379
ENSG00000223546	LINC00630	long intergenic non-protein coding RNA 630 [Source:HGNC Symbol;Acc:HGNC:44263]	lincRNA	X	102769161	102885406	1	3.83298	0.0001266	0.0422519	Female	1.21068	1.21068	0.825981	0.275819	0.0719594	183.099	6.85133	8.32446	7.59982	7.63558	0.324978	6.9424	8.06551	7.34246	7.37103	0.270402
ENSG00000049768	FOXP3	forkhead box P3 [Source:HGNC Symbol;Acc:HGNC:6106]	protein_coding	X	49250436	49264826	-1	-3.83024	0.000128019	0.0424223	Male	1.82601	0.547643	1.82601	-0.868692	0.226798	6.34909	-0.359097	4.40343	2.13083	2.16248	1.03552	1.78109	4.39022	3.04203	3.10747	0.62977
ENSG00000197712	FAM114A1	family with sequence similarity 114 member A1 [Source:HGNC Symbol;Acc:HGNC:25087]	protein_coding	4	38867677	38945739	1	-3.82199	0.00013238	0.0435588	Male	1.23185	0.811788	1.23185	-0.300825	0.078709	776.168	8.03131	10.1517	9.38708	9.32521	0.44944	9.2422	10.3093	9.6398	9.67032	0.23064
ENSG00000169306	IL1RAPL1	interleukin 1 receptor accessory protein like 1 [Source:HGNC Symbol;Acc:HGNC:5996]	protein_coding	X	28587399	29956723	1	-3.81065	0.000138601	0.0452867	Male	2.00516	0.498712	2.00516	-1.00372	0.263399	3.6378	-0.0650318	3.04887	1.60256	1.48849	0.859147	-0.0650318	3.70255	2.53319	2.22832	1.01073
ENSG00000181291	TMEM132E	transmembrane protein 132E [Source:HGNC Symbol;Acc:HGNC:26991]	protein_coding	17	34579487	34639318	1	-3.80626	0.000141084	0.0457778	Male	3.8051	0.262805	3.8051	-1.92793	0.506517	2.00526	-0.0125016	2.52409	0.0125016	0.563832	0.788734	-0.0125016	4.86587	1.12653	1.42777	1.1913
ENSG00000167244	IGF2	insulin like growth factor 2 [Source:HGNC Symbol;Acc:HGNC:5466]	protein_coding	11	2129112	2141238	-1	-3.80387	0.00014245	0.0459023	Male	1.26448	0.790839	1.26448	-0.338545	0.089	35128	14.0078	15.5232	14.9196	14.8987	0.333773	14.3721	16.6717	15.1371	15.2141	0.390928
ENSG00000277414	LILRB5	leukocyte immunoglobulin like receptor B5 [Source:HGNC Symbol;Acc:HGNC:6609]	protein_coding	CHR_HSCHR19LRC_COX1_CTG3_1	54250781	54257977	-1	-3.79731	0.000146275	0.0468119	Male	1.95312	0.512002	1.95312	-0.96578	0.254333	15.7869	0.340449	5.48959	3.34628	3.24559	1.06864	0.340449	6.14436	4.34995	4.07916	1.31043
ENSG00000237338	FTCD-AS1	FTCD antisense RNA 1 [Source:HGNC Symbol;Acc:HGNC:40243]	antisense_RNA	21	46151614	46152647	1	3.78895	0.000151284	0.0477607	Female	2.47338	2.47338	0.404305	1.30649	0.344814	2.71233	-0.0608903	4.38178	1.58855	1.76445	1.19169	-0.0608903	2.62034	1.39621	1.24213	0.716588
ENSG00000280541	FTCD-AS1	FTCD antisense RNA 1 [Source:HGNC Symbol;Acc:HGNC:40243]	antisense_RNA	CHR_HSCHR21_5_CTG2	46151614	46152647	1	3.78895	0.000151284	0.0477607	Female	2.47338	2.47338	0.404305	1.30649	0.344814	2.71233	-0.0608903	4.38178	1.58855	1.76445	1.19169	-0.0608903	2.62034	1.39621	1.24213	0.716588
ENSG00000122735	DNAI1	dynein axonemal intermediate chain 1 [Source:HGNC Symbol;Acc:HGNC:2954]	protein_coding	9	34457414	34520989	1	3.77472	0.00016019	0.0497609	Female	1.49143	1.49143	0.670497	0.576698	0.152779	23.7601	3.50625	5.82498	4.8904	4.80051	0.69467	2.85129	5.34819	4.21474	4.29958	0.577661
ENSG00000167191	GPRC5B	G protein-coupled receptor class C group 5 member B [Source:HGNC Symbol;Acc:HGNC:13308]	protein_coding	16	19856691	19886167	-1	-3.77345	0.000161007	0.0497609	Male	1.336	0.748502	1.336	-0.417922	0.110753	195.834	6.22786	8.20843	7.26388	7.24824	0.505093	6.63619	8.527	7.68234	7.68387	0.448599
ENSG00000205664	BX890604.1		lincRNA	X	3817528	3843857	-1	3.7721	0.00016188	0.0497609	Female	1.19719	1.19719	0.835291	0.259649	0.0688341	187.711	6.805	8.25673	7.65493	7.67894	0.326985	6.80462	7.9757	7.49894	7.43378	0.254124
ENSG00000258535	AL079307.1		sense_overlapping	14	51765276	51825422	1	3.77451	0.000160324	0.0497609	Female	1.23439	1.23439	0.81012	0.303793	0.0804855	110.175	6.36012	7.54372	6.96931	6.96555	0.259079	5.69675	7.3761	6.64733	6.6392	0.398488
ENSG00000111432	FZD10	frizzled class receptor 10 [Source:HGNC Symbol;Acc:HGNC:4039]	protein_coding	12	130162459	130165740	1	-3.76885	0.000164002	0.0500838	Male	1.49501	0.668893	1.49501	-0.580154	0.153934	93.1845	4.72945	7.16894	6.0585	6.05872	0.639581	4.32797	7.66379	6.7639	6.58815	0.760881
ENSG00000130741	EIF2S3	eukaryotic translation initiation factor 2 subunit gamma [Source:HGNC Symbol;Acc:HGNC:3267]	protein_coding	X	24054716	24077971	1	3.75156	0.000175736	0.0533188	Female	1.21715	1.21715	0.821591	0.283507	0.0755704	2587.24	10.9354	11.9807	11.3712	11.4002	0.224052	8.93588	11.7213	11.12	11.0828	0.435427
ENSG00000196090	PTPRT	protein tyrosine phosphatase, receptor type T [Source:HGNC Symbol;Acc:HGNC:9682]	protein_coding	20	42072752	43189970	-1	-3.73664	0.000186495	0.0562181	Male	1.6829	0.594212	1.6829	-0.75095	0.200969	101.443	4.03894	7.4183	6.09085	6.05454	0.778045	4.37563	8.48954	6.68633	6.65278	1.05365
ENSG00000273680	AC009318.2		antisense_RNA	12	29332733	29333383	-1	3.73397	0.000188484	0.0564533	Female	1.25112	1.25112	0.799284	0.323219	0.0865618	34.8171	4.26193	6.13232	5.28601	5.28322	0.33615	2.11266	5.6745	4.95313	4.91932	0.557011
ENSG00000177459	ERICH5	glutamate rich 5 [Source:HGNC Symbol;Acc:HGNC:26823]	protein_coding	8	98064311	98093610	1	-3.72428	0.000195873	0.0582927	Male	1.68879	0.592139	1.68879	-0.755993	0.20299	17.5218	2.00625	4.76193	3.49599	3.54652	0.745528	1.66188	5.74724	4.29665	4.1543	0.953039
ENSG00000224827	LINC00265-2P	long intergenic non-protein coding RNA 265-2, pseudogene [Source:HGNC Symbol;Acc:HGNC:38523]	processed_pseudogene	Y	24276245	24277026	1	-3.71237	0.000205328	0.0607199	Male	3.8632	0.258853	3.8632	-1.94979	0.525216	0.716918	-0.0523688	1.71529	0.0523688	0.231974	0.484311	-0.0523688	2.82795	1.01716	0.863982	0.810046
ENSG00000258803	AL355103.1		lincRNA	14	56514331	56551309	1	3.70485	0.000211512	0.0621553	Female	1.34686	1.34686	0.742469	0.429596	0.115955	18.435	3.83305	5.3045	4.47413	4.46412	0.336354	2.02878	5.06406	4.0563	3.96279	0.628548
ENSG00000165209	STRBP	spermatid perinuclear RNA binding protein [Source:HGNC Symbol;Acc:HGNC:16462]	protein_coding	9	123109500	123268576	-1	3.68691	0.000226994	0.066266	Female	1.13188	1.13188	0.883483	0.178726	0.0484757	580.589	8.83652	9.75038	9.21054	9.23424	0.213761	8.53917	9.36271	9.09884	9.05891	0.187295
ENSG00000175826	CTDNEP1	CTD nuclear envelope phosphatase 1 [Source:HGNC Symbol;Acc:HGNC:19085]	protein_coding	17	7243591	7252491	-1	-3.68383	0.000229755	0.066266	Male	1.12765	0.886803	1.12765	-0.173314	0.0470472	576.743	8.87656	9.49882	9.13019	9.11976	0.151577	8.67487	9.75087	9.2692	9.28336	0.221321
ENSG00000232725	U52111.1		antisense_RNA	X	153735626	153766478	-1	3.6847	0.000228976	0.066266	Female	1.64013	1.64013	0.609706	0.713813	0.193724	11.8482	2.43018	5.4609	3.83984	3.87286	0.787567	1.36018	4.50586	3.3833	3.20977	0.810844
ENSG00000261101	AC234775.3		sense_overlapping	X	101627868	101628523	1	-3.6756	0.000237294	0.0680203	Male	1.71758	0.582213	1.71758	-0.78038	0.212314	5.45904	-0.0749291	3.69955	2.16092	1.99004	1.04166	-0.0749291	4.05593	2.92316	2.75635	0.753072
ENSG00000226648	PLCG1-AS1	PLCG1 antisense RNA 1 [Source:HGNC Symbol;Acc:HGNC:40450]	antisense_RNA	20	41098329	41138003	-1	3.67089	0.000241712	0.0688643	Female	1.29708	1.29708	0.770961	0.375271	0.102229	29.1086	4.25828	6.13529	5.10798	5.05232	0.362686	3.47385	5.63584	4.70501	4.65368	0.482193
ENSG00000234336	JAZF1-AS1	JAZF1 antisense RNA 1 [Source:HGNC Symbol;Acc:HGNC:41218]	antisense_RNA	7	28180322	28243917	1	3.66405	0.000248262	0.0703019	Female	1.56347	1.56347	0.639602	0.644754	0.175968	9.91696	2.16413	5.14727	3.6837	3.62435	0.642898	1.205	4.31907	3.10236	2.99703	0.742452
ENSG00000260645	AL359715.3		lincRNA	6	80466958	80469080	1	3.65981	0.000252401	0.0710433	Female	1.45755	1.45755	0.686083	0.543546	0.148517	8.63456	2.26265	4.49478	3.37918	3.44146	0.536909	1.1413	3.95955	2.99875	2.92839	0.679421
ENSG00000274474	YWHAE	tyrosine 3-monooxygenase/tryptophan 5-monooxygenase activation protein epsilon [Source:HGNC Symbol;Acc:HGNC:12851]	protein_coding	CHR_HSCHR17_2_CTG2	1247054	1303157	-1	-3.65595	0.000256235	0.0716906	Male	1.19925	0.833854	1.19925	-0.262133	0.0717003	1984.65	10.2915	11.1665	10.7413	10.7625	0.231415	10.3368	11.7898	10.9729	10.9996	0.345041
ENSG00000083123	BCKDHB	branched chain keto acid dehydrogenase E1 subunit beta [Source:HGNC Symbol;Acc:HGNC:987]	protein_coding	6	80106647	80346270	1	3.65126	0.000260955	0.0722882	Female	1.17573	1.17573	0.850538	0.233553	0.0639651	388.589	8.10926	9.59998	8.60836	8.65996	0.297008	7.95834	8.86442	8.46809	8.44069	0.226744
ENSG00000229195	AC009495.1		lincRNA	2	165794857	165846091	-1	3.65076	0.000261465	0.0722882	Female	2.45019	2.45019	0.408132	1.29289	0.354143	1.84674	-0.222773	3.43462	1.64485	1.53313	1.00021	-0.222773	2.34081	0.733107	0.734408	0.795615
ENSG00000223904	HMGB1P12	high mobility group box 1 pseudogene 12 [Source:HGNC Symbol;Acc:HGNC:13317]	processed_pseudogene	X	111434427	111435024	1	-3.64381	0.000268632	0.0738326	Male	2.13206	0.469029	2.13206	-1.09225	0.299755	2.33401	-0.0471274	2.93556	1.1813	1.06751	0.865814	-0.0471274	3.64642	1.89885	1.73045	0.939006
ENSG00000124160	NCOA5	nuclear receptor coactivator 5 [Source:HGNC Symbol;Acc:HGNC:15909]	protein_coding	20	46060985	46089952	-1	-3.64206	0.00027046	0.0739005	Male	1.12154	0.891633	1.12154	-0.165478	0.0454352	661.182	8.96139	9.57673	9.22472	9.26112	0.1618	8.84689	9.90133	9.38018	9.41983	0.204149
ENSG00000102225	CDK16	cyclin dependent kinase 16 [Source:HGNC Symbol;Acc:HGNC:8749]	protein_coding	X	47217860	47229997	1	3.6322	0.000281011	0.0763369	Female	1.13542	1.13542	0.880734	0.183222	0.0504437	1039.22	9.52876	10.4342	10.162	10.1022	0.228976	9.36116	10.2668	9.94469	9.92373	0.198399
ENSG00000230300	STARD13-IT1	STARD13 intronic transcript 1 [Source:HGNC Symbol;Acc:HGNC:41453]	sense_intronic	13	33158587	33164409	-1	3.62358	0.000290551	0.0784722	Female	1.34434	1.34434	0.743858	0.426901	0.117812	19.661	2.82518	5.21674	4.61921	4.51471	0.50106	3.01539	4.83431	4.22013	4.09706	0.540745
ENSG00000078295	ADCY2	adenylate cyclase 2 [Source:HGNC Symbol;Acc:HGNC:233]	protein_coding	5	7396208	7830081	1	3.61066	0.000305416	0.082013	Female	1.3547	1.3547	0.738169	0.437976	0.121301	130.914	5.70642	8.26568	7.19705	7.17114	0.553838	5.99414	7.85198	6.75006	6.7627	0.484433
ENSG00000077549	CAPZB	capping actin protein of muscle Z-line beta subunit [Source:HGNC Symbol;Acc:HGNC:1491]	protein_coding	1	19338776	19485539	-1	-3.59945	0.000318897	0.0841925	Male	1.12942	0.885413	1.12942	-0.175577	0.0487788	1954.4	10.3249	11.1279	10.7842	10.7646	0.168024	10.4892	11.4514	10.9279	10.931	0.226269
ENSG00000168495	POLR3D	RNA polymerase III subunit D [Source:HGNC Symbol;Acc:HGNC:1080]	protein_coding	8	22245104	22254600	1	-3.598	0.000320673	0.0841925	Male	1.18327	0.845114	1.18327	-0.242783	0.0674771	591.542	8.5033	9.43495	9.01701	9.0285	0.216285	8.73205	10.6804	9.22386	9.24929	0.299088
ENSG00000234084	AL049552.1		antisense_RNA	6	135301568	135307158	1	3.60194	0.000315854	0.0841925	Female	1.634	1.634	0.611994	0.708411	0.196675	7.6486	1.2996	4.90137	3.3281	3.22146	0.833502	0.0847217	3.90354	2.71168	2.62244	0.803275
ENSG00000260469	C15orf59-AS1	C15orf59 antisense RNA 1 [Source:HGNC Symbol;Acc:HGNC:51422]	lincRNA	15	73752317	73770613	1	-3.59795	0.00032074	0.0841925	Male	1.96493	0.508924	1.96493	-0.974477	0.270842	2.64064	-0.233576	2.3223	1.22182	1.21326	0.796071	-0.233576	3.24365	1.89175	1.81661	0.832582
ENSG00000075461	CACNG4	calcium voltage-gated channel auxiliary subunit gamma 4 [Source:HGNC Symbol;Acc:HGNC:1408]	protein_coding	17	66964910	67033398	1	-3.5814	0.000341764	0.08921	Male	1.56745	0.63798	1.56745	-0.648416	0.181051	15.0244	1.71973	4.88855	3.66161	3.50613	0.766149	2.29499	5.45572	4.23887	4.08676	0.793268
ENSG00000169239	CA5B	carbonic anhydrase 5B [Source:HGNC Symbol;Acc:HGNC:1378]	protein_coding	X	15688830	15788409	1	3.57988	0.000343749	0.0892296	Female	1.24616	1.24616	0.802465	0.31749	0.0886873	206.211	7.32103	8.47933	7.82511	7.83564	0.323261	5.60254	8.22361	7.51515	7.48951	0.464363
ENSG00000159840	ZYX	zyxin [Source:HGNC Symbol;Acc:HGNC:13200]	protein_coding	7	143381080	143391111	1	-3.57689	0.000347709	0.089759	Male	1.16382	0.859236	1.16382	-0.218873	0.061191	1183.62	9.72451	10.7605	10.1	10.1177	0.21923	9.67586	11.0645	10.2628	10.3259	0.275681
ENSG00000082196	C1QTNF3	C1q and TNF related 3 [Source:HGNC Symbol;Acc:HGNC:14326]	protein_coding	5	34019448	34043832	-1	3.574	0.000351569	0.0897635	Female	1.28838	1.28838	0.776169	0.365558	0.102283	44.2215	4.63119	6.32745	5.70956	5.64397	0.371975	3.82268	6.15364	5.29837	5.24288	0.521543
ENSG00000189369	GSPT2	G1 to S phase transition 2 [Source:HGNC Symbol;Acc:HGNC:4622]	protein_coding	X	51743431	51746232	1	-3.5751	0.000350098	0.0897635	Male	1.34668	0.742568	1.34668	-0.429406	0.12011	97.3956	4.87109	7.02622	6.32198	6.21231	0.564092	3.53203	7.22585	6.83045	6.64334	0.612553
ENSG00000006451	RALA	RAS like proto-oncogene A [Source:HGNC Symbol;Acc:HGNC:9839]	protein_coding	7	39623483	39708124	1	-3.56658	0.000361667	0.0915257	Male	1.14371	0.874348	1.14371	-0.193721	0.0543156	468.901	8.25145	8.96823	8.60798	8.6078	0.174343	8.2868	9.33057	8.78365	8.7884	0.256311
ENSG00000185904	LINC00839	long intergenic non-protein coding RNA 839 [Source:HGNC Symbol;Acc:HGNC:28269]	lincRNA	10	42475543	42495336	1	-3.56581	0.00036273	0.0915257	Male	1.44275	0.693119	1.44275	-0.528824	0.148304	42.5282	3.93957	6.38278	5.00579	4.99611	0.620696	4.21014	6.61343	5.60054	5.51082	0.631923
ENSG00000230102	LINC02028	long intergenic non-protein coding RNA 2028 [Source:HGNC Symbol;Acc:HGNC:27718]	processed_transcript	3	194005259	194070970	-1	3.56465	0.000364348	0.0915257	Female	1.36719	1.36719	0.731428	0.451212	0.12658	22.2834	3.40075	5.7827	4.69527	4.65316	0.54632	3.2656	5.38635	4.29703	4.26067	0.483583
ENSG00000121053	EPX	eosinophil peroxidase [Source:HGNC Symbol;Acc:HGNC:3423]	protein_coding	17	58192737	58205174	1	3.55863	0.000372789	0.0931454	Female	1.94492	1.94492	0.514159	0.959714	0.269686	2.2649	0.0474758	2.99665	2.00478	1.88925	0.70815	-0.0474758	2.87468	1.15155	1.18695	0.77406
ENSG00000181374	CCL13	C-C motif chemokine ligand 13 [Source:HGNC Symbol;Acc:HGNC:10611]	protein_coding	17	34356452	34358610	1	-3.55577	0.000376869	0.093664	Male	1.77258	0.564149	1.77258	-0.825852	0.232257	34.1708	2.12631	6.45862	4.26949	4.34381	1.05381	2.77497	7.34258	5.2017	5.16267	1.02654
ENSG00000100982	PCIF1	PDX1 C-terminal inhibiting factor 1 [Source:HGNC Symbol;Acc:HGNC:16200]	protein_coding	20	45934628	45948023	1	-3.55193	0.000382419	0.0942925	Male	1.10306	0.906566	1.10306	-0.141517	0.0398422	316.489	8.03257	8.55157	8.27569	8.26003	0.145633	7.79836	8.98643	8.41019	8.40215	0.176302
ENSG00000169692	AGPAT2	1-acylglycerol-3-phosphate O-acyltransferase 2 [Source:HGNC Symbol;Acc:HGNC:325]	protein_coding	9	136673143	136687423	-1	-3.54986	0.000385433	0.0942925	Male	1.23478	0.809859	1.23478	-0.304257	0.0857094	126.335	5.66078	7.44961	6.83006	6.74336	0.359384	6.03938	7.55476	7.07037	7.04009	0.386055
ENSG00000272870	AC097534.2		antisense_RNA	4	173363780	173370446	-1	3.54985	0.000385452	0.0942925	Female	1.37734	1.37734	0.72604	0.46188	0.130112	21.7681	3.68351	5.89232	4.60304	4.63176	0.523612	1.97335	5.24617	4.2112	4.15912	0.602876
ENSG00000205916	DAZ4	deleted in azoospermia 4 [Source:HGNC Symbol;Acc:HGNC:15966]	protein_coding	Y	24833843	24907040	1	-3.5456	0.000391717	0.0953259	Male	4.58365	0.218167	4.58365	-2.1965	0.619499	0.474903	-0.0318884	0.926451	0.0318884	0.0375654	0.159914	-0.0318884	2.02587	0.623881	0.707975	0.742626
ENSG00000182013	PNMA8A	paraneoplastic Ma antigen family member 8A [Source:HGNC Symbol;Acc:HGNC:25578]	protein_coding	19	46466491	46471563	-1	-3.54266	0.000396117	0.0958972	Male	1.47858	0.676324	1.47858	-0.564214	0.159263	106.297	5.13241	7.84714	6.18527	6.20151	0.661486	5.30108	8.33498	6.77741	6.76245	0.683766
ENSG00000267274	AC008770.4		sense_overlapping	19	11939959	11953381	1	3.53995	0.000400204	0.0963874	Female	1.2768	1.2768	0.783208	0.352532	0.0995868	21.5021	3.76973	5.49946	4.71924	4.67285	0.349223	2.66605	5.13433	4.32743	4.293	0.498763
ENSG00000228384	AC007040.1		antisense_RNA	2	70994510	71002754	1	3.53821	0.000402853	0.0965276	Female	1.47263	1.47263	0.679056	0.558398	0.157819	7.62614	1.44285	4.29206	3.23165	3.21892	0.61793	0.952063	3.72139	2.75753	2.69834	0.694992
ENSG00000188120	DAZ1	deleted in azoospermia 1 [Source:HGNC Symbol;Acc:HGNC:2682]	protein_coding	Y	23129355	23199094	-1	-3.5287	0.000417613	0.0995538	Male	6.51475	0.153498	6.51475	-2.70371	0.766207	0.624692	-0.0499853	0.0499853	-0.0499853	-0.0176419	0.0474719	-0.0499853	3.66719	0.0499853	0.705939	0.938048
ENSG00000102935	ZNF423	zinc finger protein 423 [Source:HGNC Symbol;Acc:HGNC:16762]	protein_coding	16	49487524	49857919	-1	-3.52638	0.000421284	0.0999192	Male	1.35781	0.736483	1.35781	-0.441277	0.125136	129.179	4.82793	7.94666	6.73479	6.69182	0.642172	6.26023	8.11927	7.24549	7.1784	0.480273
ENSG00000265688	MAFG-AS1	MAFG antisense RNA 1 (head to head) [Source:HGNC Symbol;Acc:HGNC:43649]	antisense_RNA	17	81927829	81930753	1	-3.51801	0.00043479	0.102602	Male	1.41211	0.70816	1.41211	-0.497852	0.141515	12.2085	1.90805	4.58913	3.47441	3.37286	0.601206	2.00026	4.72504	3.94694	3.816	0.611535
ENSG00000197976	AKAP17A	A-kinase anchoring protein 17A [Source:HGNC Symbol;Acc:HGNC:18783]	protein_coding	X	1591593	1602514	1	-3.51639	0.000437451	0.102711	Male	1.21183	0.825198	1.21183	-0.277188	0.0788273	1098.9	9.54034	10.2801	9.92462	9.91821	0.167061	9.51931	11.938	10.1268	10.1413	0.373161
ENSG00000047457	CP	ceruloplasmin [Source:HGNC Symbol;Acc:HGNC:2295]	protein_coding	3	149162410	149222055	-1	3.51384	0.000441681	0.103185	Female	2.00312	2.00312	0.499222	1.00225	0.285228	37.8208	2.12245	9.2594	4.7565	4.98873	1.28559	1.60177	6.97718	4.31131	4.35249	0.993846
ENSG00000121933	TMIGD3	transmembrane and immunoglobulin domain containing 3 [Source:HGNC Symbol;Acc:HGNC:51375]	protein_coding	1	111483348	111563962	-1	-3.50964	0.000448713	0.104307	Male	1.55057	0.644923	1.55057	-0.6328	0.180303	83.8835	4.34855	7.41233	5.69064	5.83634	0.765917	4.02781	8.07854	6.68286	6.44082	0.844986
ENSG00000235830	SRGAP3-AS4	SRGAP3 antisense RNA 4 [Source:HGNC Symbol;Acc:HGNC:42434]	lincRNA	3	9256759	9257507	1	3.50609	0.000454742	0.105185	Female	2.02177	2.02177	0.494617	1.01562	0.289672	2.17017	0.226287	3.28016	1.97576	1.86107	0.704599	-0.226287	2.86051	1.24689	1.15854	0.82585
ENSG00000178726	THBD	thrombomodulin [Source:HGNC Symbol;Acc:HGNC:11784]	protein_coding	20	23045633	23049741	-1	-3.49854	0.000467814	0.107676	Male	1.2911	0.774534	1.2911	-0.3686	0.105358	568.425	7.77629	10.3856	8.87152	8.83796	0.461966	8.32414	10.534	9.2571	9.22911	0.406574
ENSG00000280890	AC073324.2		lincRNA	7	55235965	55255635	-1	-3.4933	0.000477091	0.109272	Male	3.75231	0.266502	3.75231	-1.90778	0.546126	1.03054	-0.11269	1.49701	0.11269	0.292185	0.53931	-0.11269	3.80874	0.852512	0.9407	1.00439
ENSG00000197322	C17orf102	chromosome 17 open reading frame 102 [Source:HGNC Symbol;Acc:HGNC:34412]	bidirectional_promoter_lncRNA	17	34574123	34579369	-1	3.49195	0.00047951	0.109291	Female	2.17317	2.17317	0.460158	1.1198	0.320681	2.04369	-0.262304	3.59394	1.95403	1.72307	1.00198	-0.262304	2.44573	1.21766	1.08421	0.755741
ENSG00000279833	AL031846.2		antisense_RNA	22	39133090	39136760	1	3.48769	0.000487222	0.110509	Female	1.28421	1.28421	0.778686	0.360886	0.103474	36.0417	4.67248	6.40291	5.37424	5.36829	0.396002	3.81458	5.73324	5.08786	5.02111	0.442175
ENSG00000124215	CDH26	cadherin 26 [Source:HGNC Symbol;Acc:HGNC:15902]	protein_coding	20	59958427	60034011	1	3.47411	0.000512559	0.115695	Female	1.3503	1.3503	0.740574	0.433285	0.124718	51.2458	4.79197	6.73922	5.80388	5.82251	0.5074	4.59562	6.54763	5.341	5.38308	0.520088
ENSG00000222046	DCDC2B	doublecortin domain containing 2B [Source:HGNC Symbol;Acc:HGNC:32576]	protein_coding	1	32209094	32216196	1	3.45532	0.000549641	0.123468	Female	1.36344	1.36344	0.733438	0.447253	0.129439	17.748	3.27722	5.80856	4.43213	4.40577	0.582454	1.7974	4.7725	4.05097	4.00035	0.566473
ENSG00000277258	PCGF2	polycomb group ring finger 2 [Source:HGNC Symbol;Acc:HGNC:12929]	protein_coding	17	38733897	38749817	-1	-3.44864	0.00056342	0.125358	Male	1.25895	0.794311	1.25895	-0.332225	0.096335	59.0098	4.91389	6.44793	5.73471	5.71848	0.417063	5.03905	7.30889	6.0627	6.05446	0.401885
ENSG00000278644	PCGF2	polycomb group ring finger 2 [Source:HGNC Symbol;Acc:HGNC:12929]	protein_coding	CHR_HSCHR17_7_CTG4	38534684	38550604	-1	-3.44864	0.00056342	0.125358	Male	1.25895	0.794311	1.25895	-0.332225	0.096335	59.0098	4.91389	6.44793	5.73471	5.71848	0.417063	5.03905	7.30889	6.0627	6.05446	0.401885
ENSG00000112309	B3GAT2	beta-1,3-glucuronyltransferase 2 [Source:HGNC Symbol;Acc:HGNC:922]	protein_coding	6	70856679	70957038	-1	3.43534	0.000591809	0.130433	Female	1.39848	1.39848	0.715062	0.483859	0.140848	17.3038	2.58968	5.2833	4.28154	4.24078	0.601825	1.20589	4.73475	3.79113	3.72227	0.71979
ENSG00000143294	PRCC	papillary renal cell carcinoma (translocation-associated) [Source:HGNC Symbol;Acc:HGNC:9343]	protein_coding	1	156750610	156800817	1	-3.4363	0.000589711	0.130433	Male	1.11301	0.898463	1.11301	-0.154469	0.0449522	549.776	8.66194	9.52478	9.06053	9.05543	0.168781	8.801	9.71284	9.22065	9.20545	0.199383
ENSG00000135541	AHI1	Abelson helper integration site 1 [Source:HGNC Symbol;Acc:HGNC:21575]	protein_coding	6	135283532	135497776	-1	3.42959	0.00060449	0.132602	Female	1.20138	1.20138	0.832378	0.26469	0.0771782	513.069	8.14847	9.74847	9.12156	9.08739	0.327673	7.8428	9.49234	8.8739	8.82154	0.34047
ENSG00000133884	DPF2	double PHD fingers 2 [Source:HGNC Symbol;Acc:HGNC:9964]	protein_coding	11	65333754	65353249	1	-3.42565	0.000613335	0.133913	Male	1.09474	0.913455	1.09474	-0.130594	0.0381225	698.746	9.13997	9.70816	9.42163	9.41116	0.126962	9.28798	10.2181	9.53471	9.53682	0.174188
ENSG00000188811	NHLRC3	NHL repeat containing 3 [Source:HGNC Symbol;Acc:HGNC:33751]	protein_coding	13	39038306	39050109	1	3.42411	0.000616813	0.134046	Female	1.16532	1.16532	0.858131	0.22073	0.0644634	1075.26	9.70669	10.7999	10.1096	10.1266	0.246222	8.30186	10.3014	9.95566	9.89851	0.321119
ENSG00000112679	DUSP22	dual specificity phosphatase 22 [Source:HGNC Symbol;Acc:HGNC:16077]	protein_coding	6	291630	351355	1	-3.41729	0.000632468	0.136812	Male	1.23319	0.810908	1.23319	-0.30239	0.0884882	310.779	7.11026	8.62928	8.04663	8.06341	0.305273	7.67379	9.1179	8.3154	8.33071	0.426951
ENSG00000090776	EFNB1	ephrin B1 [Source:HGNC Symbol;Acc:HGNC:3226]	protein_coding	X	68828997	68842147	1	-3.41134	0.000646437	0.139189	Male	1.30713	0.765035	1.30713	-0.386401	0.11327	826.121	8.40588	10.4128	9.34518	9.35743	0.482282	8.90788	11.374	9.7436	9.73902	0.465071
ENSG00000214121	PRDX1P1	peroxiredoxin 1 pseudogene 1 [Source:HGNC Symbol;Acc:HGNC:11711]	processed_pseudogene	9	12972843	12973438	-1	3.40863	0.000652909	0.139938	Female	2.45067	2.45067	0.408051	1.29318	0.379384	1.66275	0.362023	4.18129	1.42036	1.58644	0.812155	-0.362023	2.46956	0.697028	0.88547	0.738818
ENSG00000163072	NOSTRIN	nitric oxide synthase trafficking [Source:HGNC Symbol;Acc:HGNC:20203]	protein_coding	2	168786539	168865514	1	3.40159	0.00066995	0.142935	Female	1.22388	1.22388	0.817075	0.29146	0.0856833	281.322	7.4533	8.89765	8.31692	8.2735	0.31348	6.08902	8.55321	7.95734	7.95564	0.451115
ENSG00000143297	FCRL5	Fc receptor like 5 [Source:HGNC Symbol;Acc:HGNC:18508]	protein_coding	1	157513377	157552520	-1	3.39828	0.000678101	0.144016	Female	1.20964	1.20964	0.826695	0.274573	0.0807976	382.582	8.08316	9.31559	8.63499	8.66194	0.303417	6.27541	8.86884	8.42162	8.36919	0.433096
ENSG00000228764	ZNF885P	zinc finger protein 885, pseudogene [Source:HGNC Symbol;Acc:HGNC:38456]	processed_pseudogene	Y	20390051	20396796	1	-3.39303	0.000691251	0.145547	Male	4.64492	0.215289	4.64492	-2.21565	0.653002	0.440639	-0.0809316	0.0809316	-0.0809316	-0.0285641	0.0768621	-0.0809316	1.92095	0.366366	0.653032	0.71761
ENSG00000236756	DNAJC9-AS1	DNAJC9 antisense RNA 1 [Source:HGNC Symbol;Acc:HGNC:31432]	antisense_RNA	10	73247360	73276984	1	3.39291	0.00069154	0.145547	Female	1.39756	1.39756	0.715533	0.48291	0.142329	27.0572	4.05445	6.27258	4.75387	4.94661	0.558687	3.09586	6.26335	4.54371	4.48528	0.593606
ENSG00000203685	STUM	stum, mechanosensory transduction mediator homolog [Source:HGNC Symbol;Acc:HGNC:30491]	protein_coding	1	226548800	226609214	1	3.38831	0.000703259	0.14735	Female	1.85751	1.85751	0.538354	0.893372	0.263663	25.7051	2.6873	7.74943	4.09002	4.43736	1.18287	2.57406	6.26785	3.83074	3.94931	0.826409
ENSG00000248751	AC004997.1		protein_coding	22	30285238	30299482	-1	-3.38355	0.00071554	0.149254	Male	1.30769	0.764709	1.30769	-0.387018	0.114382	84.8584	5.13831	7.0701	6.19605	6.14031	0.461396	5.57116	7.57898	6.5465	6.51163	0.511806
ENSG00000063438	AHRR	aryl-hydrocarbon receptor repressor [Source:HGNC Symbol;Acc:HGNC:346]	protein_coding	5	304176	438291	1	-3.37872	0.000728232	0.15108	Male	1.29545	0.771934	1.29545	-0.37345	0.11053	122.024	5.84482	7.6718	6.64775	6.64493	0.469948	6.15879	8.04681	6.96709	7.01735	0.45702
ENSG00000234964	FABP5P7	fatty acid binding protein 5 pseudogene 7 [Source:HGNC Symbol;Acc:HGNC:31070]	processed_pseudogene	11	59781318	59781722	-1	-3.37777	0.000730761	0.15108	Male	1.45809	0.685827	1.45809	-0.544083	0.161078	57.508	1.57618	6.59578	5.45483	5.21073	1.05609	4.69424	6.85197	5.94233	5.91867	0.588855
ENSG00000112981	NME5	NME/NM23 family member 5 [Source:HGNC Symbol;Acc:HGNC:7853]	protein_coding	5	138115172	138139443	-1	3.37483	0.000738624	0.152033	Female	1.72699	1.72699	0.579043	0.788259	0.23357	3.59524	0.136464	3.78789	2.3114	2.25607	0.783042	-0.136464	3.33899	1.79594	1.60144	0.9166
ENSG00000236044	FABP5P2	fatty acid binding protein 5 pseudogene 2 [Source:HGNC Symbol;Acc:HGNC:31060]	processed_pseudogene	13	51966742	51967149	1	3.37215	0.000745835	0.152844	Female	1.74557	1.74557	0.57288	0.803696	0.238333	4.77186	0.282478	4.07106	2.84041	2.63642	0.936895	-0.282478	3.76295	1.98385	2.01802	0.874935
ENSG00000281406	BLACAT1	bladder cancer associated transcript 1 (non-protein coding) [Source:HGNC Symbol;Acc:HGNC:48597]	lincRNA	1	205434886	205437879	-1	3.36744	0.000758707	0.154803	Female	1.61876	1.61876	0.617757	0.694888	0.206355	14.5576	1.90314	5.89029	4.21633	4.1517	0.839124	0.30719	4.83664	3.7089	3.38364	1.11651
ENSG00000131196	NFATC1	nuclear factor of activated T-cells 1 [Source:HGNC Symbol;Acc:HGNC:7775]	protein_coding	18	79395856	79529325	1	-3.36336	0.000770011	0.156426	Male	1.33333	0.750003	1.33333	-0.415032	0.123398	64.1913	3.77267	7.14699	5.70409	5.61145	0.623877	5.15825	6.89682	6.14153	6.0581	0.494204
ENSG00000106348	IMPDH1	inosine monophosphate dehydrogenase 1 [Source:HGNC Symbol;Acc:HGNC:6052]	protein_coding	7	128392277	128410252	-1	-3.35518	0.000793141	0.159165	Male	1.21818	0.820899	1.21818	-0.284724	0.0848611	328.335	7.00495	8.73991	8.13912	8.12824	0.382705	7.92387	9.38083	8.36324	8.41795	0.335148
ENSG00000223911	AC009480.1		antisense_RNA	2	147899401	147902956	-1	3.35662	0.000789027	0.159165	Female	1.90549	1.90549	0.5248	0.930159	0.277112	2.71929	-0.0645576	3.48838	2.02249	1.95549	0.875198	-0.0645576	2.73952	1.32312	1.29959	0.862826
ENSG00000277662	AL354696.1		sense_intronic	13	41229180	41229676	-1	3.35498	0.000793712	0.159165	Female	1.5525	1.5525	0.644122	0.634595	0.18915	6.0239	0.703609	4.16042	2.86083	2.83667	0.705575	0.365083	3.46376	2.24239	2.11472	0.955132
ENSG00000261480	GOLGA8M	golgin A8 family member M [Source:HGNC Symbol;Acc:HGNC:44404]	lincRNA	15	28719377	28738431	-1	3.35343	0.000798153	0.159371	Female	1.97021	1.97021	0.507559	0.978352	0.291746	5.60389	0.407707	4.91492	2.82945	2.59982	1.11551	-0.407707	4.00665	1.88307	1.73769	1.10213
ENSG00000149131	SERPING1	serpin family G member 1 [Source:HGNC Symbol;Acc:HGNC:1228]	protein_coding	11	57597387	57614853	1	-3.34465	0.000823855	0.162774	Male	1.37355	0.728042	1.37355	-0.457907	0.136907	442.024	7.34555	9.66737	8.32126	8.4869	0.560254	8.0889	10.325	8.8596	8.92933	0.586961
ENSG00000197172	MAGEA6	MAGE family member A6 [Source:HGNC Symbol;Acc:HGNC:6804]	protein_coding	X	152766136	152769747	-1	3.34435	0.000824757	0.162774	Female	3.67454	3.67454	0.272143	1.87756	0.561413	2.9575	-0.0144915	5.72999	1.55301	1.50848	1.556	-0.0144915	2.82675	0.0144915	0.84177	0.986083
ENSG00000233673	ANAPC1P1	anaphase promoting complex subunit 1 pseudogene 1 [Source:HGNC Symbol;Acc:HGNC:44150]	transcribed_unprocessed_pseudogene	2	86861825	86912978	1	3.34405	0.000825647	0.162774	Female	1.50121	1.50121	0.66613	0.586124	0.175274	99.3168	5.5028	8.09417	6.67276	6.76306	0.713764	4.8493	8.16135	6.19512	6.14587	0.762962
ENSG00000182578	CSF1R	colony stimulating factor 1 receptor [Source:HGNC Symbol;Acc:HGNC:2433]	protein_coding	5	150053291	150113372	-1	-3.33877	0.000841493	0.163825	Male	1.30196	0.768071	1.30196	-0.380689	0.114021	2746.48	10.127	11.969	11.111	11.1126	0.434193	10.7276	13.5041	11.2981	11.4536	0.473856
ENSG00000188419	CHM	CHM, Rab escort protein 1 [Source:HGNC Symbol;Acc:HGNC:1940]	protein_coding	X	85861180	86047562	-1	3.34107	0.000834565	0.163825	Female	1.16826	1.16826	0.855971	0.224365	0.0671538	559.543	8.78669	9.88383	9.15117	9.18263	0.256059	8.01404	9.48829	8.98503	8.9494	0.308924
ENSG00000278338	VWA8-AS1	VWA8 antisense RNA 1 (head to head) [Source:HGNC Symbol;Acc:HGNC:44270]	antisense_RNA	13	41955808	41981565	1	3.33881	0.000841391	0.163825	Female	2.07173	2.07173	0.482688	1.05084	0.314734	4.46883	0.283959	4.88782	2.39981	2.47854	1.10304	-0.283959	3.52173	1.56336	1.69779	1.03526
ENSG00000234684	SDCBP2-AS1	SDCBP2 antisense RNA 1 [Source:HGNC Symbol;Acc:HGNC:44314]	antisense_RNA	20	1325405	1378734	1	3.33706	0.000846695	0.164153	Female	1.15969	1.15969	0.8623	0.213738	0.0640497	154.902	6.71588	7.94349	7.38812	7.39564	0.279755	5.97345	7.91229	7.17805	7.18088	0.287948
ENSG00000072864	NDE1	nudE neurodevelopment protein 1 [Source:HGNC Symbol;Acc:HGNC:17619]	protein_coding	16	15643267	15726353	1	-3.32996	0.000868582	0.166326	Male	1.15936	0.862547	1.15936	-0.213324	0.0640621	123.187	6.21763	7.29942	6.8374	6.79545	0.218537	6.47789	7.8969	6.96094	6.99368	0.298833
ENSG00000160179	ABCG1	ATP binding cassette subfamily G member 1 [Source:HGNC Symbol;Acc:HGNC:73]	protein_coding	21	42199689	42297244	1	-3.3311	0.000865046	0.166326	Male	1.25181	0.798841	1.25181	-0.32402	0.0972711	243.434	6.7753	8.71055	7.68114	7.65359	0.462116	7.11715	8.80451	8.03955	8.00297	0.369798
ENSG00000275911	NDE1	nudE neurodevelopment protein 1 [Source:HGNC Symbol;Acc:HGNC:17619]	protein_coding	CHR_HSCHR16_1_CTG1	15728421	15811507	1	-3.32996	0.000868582	0.166326	Male	1.15936	0.862547	1.15936	-0.213324	0.0640621	123.187	6.21763	7.29942	6.8374	6.79545	0.218537	6.47789	7.8969	6.96094	6.99368	0.298833
ENSG00000173581	CCDC106	coiled-coil domain containing 106 [Source:HGNC Symbol;Acc:HGNC:30181]	protein_coding	19	55641062	55653161	1	-3.32772	0.000875587	0.166983	Male	1.25365	0.79767	1.25365	-0.326136	0.0980057	100.107	5.60349	7.12553	6.43289	6.39541	0.382491	5.93265	8.29167	6.6759	6.70398	0.417401
ENSG00000182916	TCEAL7	transcription elongation factor A like 7 [Source:HGNC Symbol;Acc:HGNC:28336]	protein_coding	X	103330196	103332326	1	-3.32228	0.000892857	0.167898	Male	1.52659	0.655054	1.52659	-0.610314	0.183704	6.53417	1.02821	3.44978	2.35234	2.41408	0.641519	1.93828	4.49226	2.84276	2.88304	0.611096
ENSG00000223600	EEF1A1P41	eukaryotic translation elongation factor 1 alpha 1 pseudogene 41 [Source:HGNC Symbol;Acc:HGNC:38799]	processed_pseudogene	Y	2995067	2995273	-1	-3.32329	0.000889639	0.167898	Male	4.15461	0.240696	4.15461	-2.05471	0.618278	0.452567	-0.084332	0.93239	0.084332	0.0596678	0.172591	-0.084332	2.02689	0.720414	0.704844	0.705006
ENSG00000224496	TRIM40	tripartite motif containing 40 [Source:HGNC Symbol;Acc:HGNC:18736]	protein_coding	CHR_HSCHR6_MHC_APD_CTG1	30128631	30141238	1	-3.32252	0.00089209	0.167898	Male	27.0992	0.0369014	27.0992	-4.76018	1.4327	41.3048	-0.169654	6.64475	0.169654	0.458274	1.43121	-0.169654	8.82186	0.169654	2.94281	3.53271
ENSG00000227642	AGPAT1	1-acylglycerol-3-phosphate O-acyltransferase 1 [Source:HGNC Symbol;Acc:HGNC:324]	protein_coding	CHR_HSCHR6_MHC_MANN_CTG1	32207600	32217484	-1	-3.32168	0.000894757	0.167898	Male	8.40355	0.118997	8.40355	-3.071	0.924531	4.68533	-0.438214	7.8757	0.438214	1.05737	1.86373	-0.438214	8.01831	0.438214	1.23674	1.99524
ENSG00000182648	LINC01006	long intergenic non-protein coding RNA 1006 [Source:HGNC Symbol;Acc:HGNC:48971]	lincRNA	7	156472196	156640654	-1	-3.31908	0.000903146	0.168794	Male	1.3855	0.721763	1.3855	-0.470403	0.141727	27.0154	2.66792	5.40629	4.37401	4.37817	0.59429	3.49196	6.04173	4.76082	4.83189	0.618503
ENSG00000118816	CCNI	cyclin I [Source:HGNC Symbol;Acc:HGNC:1595]	protein_coding	4	77047158	77076005	-1	-3.31672	0.000910794	0.169132	Male	1.13613	0.88018	1.13613	-0.18413	0.0555156	2709.38	10.958	11.5746	11.3002	11.3019	0.157888	11.153	12.6891	11.4493	11.4672	0.255899
ENSG00000225066	Z93929.1		processed_pseudogene	X	17933349	17934823	1	3.3163	0.000912191	0.169132	Female	1.5015	1.5015	0.666	0.586405	0.176825	5.4307	1.39813	3.99233	2.90775	2.81073	0.586067	-0.0313719	3.76565	2.39024	2.26125	0.744401
ENSG00000197092	GOLGA6L16P	golgin A6 family-like 16, pseudogene [Source:HGNC Symbol;Acc:HGNC:38117]	unprocessed_pseudogene	Y	25495651	25501958	-1	-3.31395	0.000919889	0.169885	Male	6.34208	0.157677	6.34208	-2.66496	0.804164	0.647916	-0.0597664	0.0597664	0.0597664	0.021094	0.0567611	-0.0597664	3.433	0.0597664	0.761798	0.975435
ENSG00000077420	APBB1IP	amyloid beta precursor protein binding family B member 1 interacting protein [Source:HGNC Symbol;Acc:HGNC:17379]	protein_coding	10	26438203	26567803	1	-3.31015	0.000932449	0.171527	Male	1.25316	0.797985	1.25316	-0.325566	0.0983539	122.6	5.83306	7.19347	6.74922	6.62917	0.392792	6.13325	7.98741	6.81479	6.92875	0.427892
ENSG00000171735	CAMTA1	calmodulin binding transcription activator 1 [Source:HGNC Symbol;Acc:HGNC:18806]	protein_coding	1	6785324	7769706	1	-3.3043	0.000952142	0.173484	Male	1.157	0.864302	1.157	-0.210392	0.0636724	150.187	6.60527	7.65683	7.03119	7.0426	0.23027	6.23786	7.74762	7.26543	7.22946	0.297049
ENSG00000230977	AC023274.1		unprocessed_pseudogene	Y	24182477	24183071	1	-3.30445	0.000951627	0.173484	Male	5.89325	0.169686	5.89325	-2.55906	0.774429	0.617497	-0.125459	0.125459	0.125459	0.0442798	0.119151	-0.125459	2.85036	0.125459	0.770943	0.938797
ENSG00000273850	PPP2R3B	protein phosphatase 2 regulatory subunit B''beta [Source:HGNC Symbol;Acc:HGNC:13417]	protein_coding	CHR_HSCHRX_2_CTG3	333240	385935	-1	-3.30369	0.000954227	0.173484	Male	1.41227	0.708082	1.41227	-0.498012	0.150744	200.593	3.68247	8.54788	7.35206	7.22417	0.823412	5.41886	9.1346	7.8324	7.75648	0.663865
ENSG00000119401	TRIM32	tripartite motif containing 32 [Source:HGNC Symbol;Acc:HGNC:16380]	protein_coding	9	116687302	116701300	1	-3.30247	0.000958365	0.173561	Male	1.14734	0.871584	1.14734	-0.198289	0.0600425	251.86	7.01019	8.43564	7.87409	7.87657	0.262799	7.35818	8.52647	8.10046	8.07529	0.252801
ENSG00000077150	NFKB2	nuclear factor kappa B subunit 2 [Source:HGNC Symbol;Acc:HGNC:7795]	protein_coding	10	102394110	102402529	1	-3.29703	0.000977146	0.175066	Male	1.19231	0.838708	1.19231	-0.25376	0.0769663	396.743	7.43427	9.09933	8.5322	8.48964	0.322132	8.00369	9.663	8.67785	8.73559	0.332276
ENSG00000158423	RIBC1	RIB43A domain with coiled-coils 1 [Source:HGNC Symbol;Acc:HGNC:26537]	protein_coding	X	53422690	53431120	1	3.29359	0.00098916	0.175066	Female	1.40317	1.40317	0.712673	0.488688	0.148375	11.5136	2.48812	4.74472	3.75112	3.779	0.607739	2.11613	4.5788	3.29929	3.33976	0.561313
ENSG00000164825	DEFB1	defensin beta 1 [Source:HGNC Symbol;Acc:HGNC:2766]	protein_coding	8	6870575	6878022	-1	3.29559	0.000982161	0.175066	Female	1.82033	1.82033	0.549352	0.864197	0.262229	12.2024	1.06455	6.37928	3.79023	3.57364	1.29435	1.44904	4.98085	2.9391	3.07648	0.819647
ENSG00000167077	MEI1	meiotic double-stranded break formation protein 1 [Source:HGNC Symbol;Acc:HGNC:28613]	protein_coding	22	41699499	41799456	1	3.29377	0.000988546	0.175066	Female	1.22179	1.22179	0.818469	0.289	0.0877416	33.4616	4.53179	5.85735	5.25214	5.26968	0.302437	4.17031	5.90468	4.85	4.95423	0.387637
ENSG00000188399	ANKRD36P1	ankyrin repeat domain 36 pseudogene 1 [Source:HGNC Symbol;Acc:HGNC:37759]	unprocessed_pseudogene	Y	26409815	26420535	1	-3.29502	0.000984133	0.175066	Male	13.4345	0.0744353	13.4345	-3.74787	1.13743	1.37117	-0.107113	0.107113	0.107113	0.0378045	0.101727	-0.107113	4.37505	0.107113	0.935541	1.40707
ENSG00000234857	HNRNPUL2-BSCL2	HNRNPUL2-BSCL2 readthrough (NMD candidate) [Source:HGNC Symbol;Acc:HGNC:49189]	protein_coding	11	62690275	62727384	-1	-3.29712	0.000976818	0.175066	Male	1.21223	0.824924	1.21223	-0.277667	0.084215	877.462	9.1713	9.94434	9.54197	9.54767	0.16724	9.30348	11.7774	9.7269	9.76162	0.384475
ENSG00000254726	MEX3A	mex-3 RNA binding family member A [Source:HGNC Symbol;Acc:HGNC:33482]	protein_coding	1	156072013	156081998	-1	-3.28792	0.00100929	0.177955	Male	1.39046	0.719187	1.39046	-0.475562	0.144639	33.5219	3.12998	5.88769	4.78983	4.72162	0.607222	3.90775	6.48247	5.00334	5.17975	0.624616
ENSG00000101198	NKAIN4	sodium/potassium transporting ATPase interacting 4 [Source:HGNC Symbol;Acc:HGNC:16191]	protein_coding	20	63240784	63272694	-1	-3.28465	0.00102111	0.178023	Male	1.38333	0.722894	1.38333	-0.468145	0.142525	45.1227	3.5159	6.34997	5.13398	5.09811	0.674926	4.17334	6.39438	5.68608	5.60485	0.570491
ENSG00000169641	LUZP1	leucine zipper protein 1 [Source:HGNC Symbol;Acc:HGNC:14985]	protein_coding	1	23084023	23177808	-1	-3.2849	0.00102017	0.178023	Male	1.10791	0.902602	1.10791	-0.147838	0.0450052	972.882	9.32258	10.1062	9.76173	9.80919	0.200122	9.47796	10.297	9.98893	9.96033	0.17489
ENSG00000196581	AJAP1	adherens junctions associated protein 1 [Source:HGNC Symbol;Acc:HGNC:30801]	protein_coding	1	4654732	4792534	1	-3.2866	0.00101405	0.178023	Male	1.64886	0.606479	1.64886	-0.72147	0.219519	90.7462	4.35304	7.47755	5.87493	5.84123	0.838196	2.83103	8.3226	6.29392	6.37373	1.16589
ENSG00000224001	AL360081.1		processed_pseudogene	9	98234709	98235567	1	3.28194	0.00103094	0.178536	Female	1.68899	1.68899	0.59207	0.75616	0.2304	3.00916	0.0304388	3.61828	2.14196	2.09097	0.731935	-0.0304388	2.70555	1.72328	1.53986	0.802874
ENSG00000254998	AP003181.1		lincRNA	11	105157927	105531697	-1	3.28174	0.00103169	0.178536	Female	1.26188	1.26188	0.792468	0.335576	0.102256	16.9271	3.04808	5.02997	4.30662	4.31129	0.388936	0.163773	4.81948	4.09223	3.95273	0.721251
ENSG00000184916	JAG2	jagged 2 [Source:HGNC Symbol;Acc:HGNC:6189]	protein_coding	14	105140981	105168824	-1	-3.27915	0.00104121	0.179519	Male	1.37789	0.72575	1.37789	-0.462456	0.141029	199.896	5.41241	8.0003	7.39741	7.28477	0.499972	6.3113	9.75701	7.64903	7.64382	0.685503
ENSG00000164674	SYTL3	synaptotagmin like 3 [Source:HGNC Symbol;Acc:HGNC:15587]	protein_coding	6	158650014	158764876	1	3.27477	0.0010575	0.180966	Female	1.17467	1.17467	0.851302	0.232257	0.0709234	57.7401	5.42006	6.45929	6.00192	5.98667	0.282838	5.02462	6.34352	5.77096	5.76014	0.30723
ENSG00000213626	LBH	limb bud and heart development [Source:HGNC Symbol;Acc:HGNC:29532]	protein_coding	2	30231531	30323730	1	-3.27304	0.00106398	0.180966	Male	1.21805	0.820985	1.21805	-0.284572	0.0869442	561.001	7.88134	9.57947	8.91222	8.87207	0.383547	8.5324	10.32	9.08014	9.15731	0.353608
ENSG00000240098	RN7SL351P	RNA, 7SL, cytoplasmic 351, pseudogene [Source:HGNC Symbol;Acc:HGNC:46367]	misc_RNA	11	126245035	126245282	1	3.27274	0.0010651	0.180966	Female	1.32508	1.32508	0.754673	0.406076	0.124078	15.59	3.49508	5.1966	4.24584	4.24387	0.41201	1.35177	5.03409	3.93067	3.80826	0.656751
ENSG00000255292	SDHD	succinate dehydrogenase complex subunit D [Source:HGNC Symbol;Acc:HGNC:10683]	protein_coding	11	112086824	112193805	1	-3.27532	0.00105542	0.180966	Male	3.27407	0.30543	3.27407	-1.71108	0.522418	13.2407	-0.834831	4.53822	3.07965	2.4896	1.4782	-0.834831	9.05277	2.52772	2.82065	1.83589
ENSG00000071054	MAP4K4	mitogen-activated protein kinase kinase kinase kinase 4 [Source:HGNC Symbol;Acc:HGNC:6866]	protein_coding	2	101696850	101894689	1	-3.27152	0.00106972	0.181093	Male	1.16972	0.854902	1.16972	-0.226169	0.0691326	1950.96	9.9452	11.1061	10.7083	10.7302	0.263706	9.95573	11.8628	10.8976	10.9446	0.316881
ENSG00000162591	MEGF6	multiple EGF like domains 6 [Source:HGNC Symbol;Acc:HGNC:3232]	protein_coding	1	3489920	3611495	-1	-3.26685	0.00108753	0.183443	Male	1.40859	0.709928	1.40859	-0.494255	0.151294	116.135	4.73108	8.66112	6.3482	6.37814	0.673189	5.72267	8.3198	6.87583	6.92195	0.591835
ENSG00000260646	AL031705.1		lincRNA	16	1512979	1514675	1	3.26361	0.00110004	0.184885	Female	1.41569	1.41569	0.706367	0.50151	0.153667	10.8972	1.04211	4.89128	3.58654	3.66082	0.660464	0.0265846	4.41937	3.14761	3.17536	0.779086
ENSG00000173511	VEGFB	vascular endothelial growth factor B [Source:HGNC Symbol;Acc:HGNC:12681]	protein_coding	11	64234538	64238793	1	-3.25823	0.00112111	0.187752	Male	1.12285	0.890589	1.12285	-0.167168	0.0513064	376.521	8.02567	8.89051	8.43475	8.42797	0.21789	8.05415	9.02404	8.60175	8.59686	0.204522
ENSG00000267311	AC007673.1		lincRNA	18	54879457	54880809	1	3.25561	0.00113148	0.188811	Female	1.84104	1.84104	0.543172	0.880519	0.270462	2.48183	-0.11424	3.05661	2.04846	1.9305	0.82897	-0.11424	2.81989	1.5336	1.28568	0.88345
ENSG00000268606	MAGEA2	MAGE family member A2 [Source:HGNC Symbol;Acc:HGNC:6800]	protein_coding	X	152749863	152753884	-1	3.25281	0.00114268	0.190002	Female	3.56787	3.56787	0.280279	1.83506	0.564147	2.38113	-0.0363592	5.27295	1.05933	1.32511	1.49445	-0.0363592	3.29987	0.342576	0.754711	0.863907
ENSG00000090861	AARS	alanyl-tRNA synthetase [Source:HGNC Symbol;Acc:HGNC:20]	protein_coding	16	70252295	70289543	-1	-3.25045	0.00115222	0.1904	Male	1.14627	0.872396	1.14627	-0.196946	0.0605903	2444.03	10.7503	11.4867	11.1348	11.124	0.189317	10.9634	12.6471	11.2847	11.3023	0.267397
ENSG00000187672	ERC2	ELKS/RAB6-interacting/CAST family member 2 [Source:HGNC Symbol;Acc:HGNC:31922]	protein_coding	3	55508308	56468363	-1	-3.2502	0.00115322	0.1904	Male	1.43724	0.69578	1.43724	-0.523297	0.161004	17.5097	1.41467	4.82532	3.90139	3.71535	0.804308	2.56706	5.84613	4.31209	4.28426	0.632532
ENSG00000164989	CCDC171	coiled-coil domain containing 171 [Source:HGNC Symbol;Acc:HGNC:29828]	protein_coding	9	15553086	16061663	1	3.24848	0.00116025	0.190885	Female	1.19344	1.19344	0.837912	0.25513	0.0785384	455.592	8.34796	9.54775	8.90867	8.93544	0.26279	7.21338	9.52692	8.63116	8.65408	0.39545
ENSG00000170500	LONRF2	LON peptidase N-terminal domain and ring finger 2 [Source:HGNC Symbol;Acc:HGNC:24788]	protein_coding	2	100273291	100322733	-1	3.24539	0.00117291	0.192291	Female	1.35425	1.35425	0.738417	0.437493	0.134805	167.951	5.84378	8.45554	7.52013	7.49589	0.646765	5.60836	8.13195	7.16987	7.08023	0.581314
ENSG00000232467	TMA16P2	translation machinery associated 16 homolog pseudogene 2 [Source:HGNC Symbol;Acc:HGNC:43781]	processed_pseudogene	1	45846994	45847594	-1	3.23987	0.00119585	0.195367	Female	1.69508	1.69508	0.589942	0.761354	0.234995	3.41457	-0.0812922	3.34638	2.31779	2.23896	0.769202	-0.0812922	2.96552	1.64257	1.58046	0.841719
ENSG00000206355	CCHCR1	coiled-coil alpha-helical rod protein 1 [Source:HGNC Symbol;Acc:HGNC:13930]	protein_coding	CHR_HSCHR6_MHC_DBB_CTG1	31136168	31151940	-1	-3.23719	0.00120715	0.196525	Male	2.04499	0.489001	2.04499	-1.03209	0.318823	10.3515	-0.0896867	4.423	2.68893	2.38945	1.42381	-0.0896867	5.69708	3.66152	3.40442	1.30045
ENSG00000178605	GTPBP6	GTP binding protein 6 (putative) [Source:HGNC Symbol;Acc:HGNC:30189]	protein_coding	X	304529	318819	-1	-3.22907	0.00124195	0.200031	Male	1.23446	0.810071	1.23446	-0.30388	0.0941077	493.693	7.68373	9.21926	8.71765	8.71689	0.295543	7.92843	10.7009	8.95806	8.97037	0.442583
ENSG00000181035	SLC25A42	solute carrier family 25 member 42 [Source:HGNC Symbol;Acc:HGNC:28380]	protein_coding	19	19063999	19112888	1	3.22777	0.00124761	0.200031	Female	1.1937	1.1937	0.837731	0.255441	0.0791385	171.314	6.76759	8.15281	7.601	7.54779	0.312035	6.28062	8.05853	7.32088	7.28692	0.351172
ENSG00000224430	MKRN5P	makorin ring finger protein 5, pseudogene [Source:HGNC Symbol;Acc:HGNC:7117]	processed_pseudogene	X	74161062	74162528	-1	3.2272	0.00125009	0.200031	Female	1.29659	1.29659	0.771255	0.37472	0.116113	94.5676	5.52368	7.8249	6.73049	6.69563	0.509307	4.98737	7.43139	6.31743	6.33398	0.491613
ENSG00000260648	AC020658.3		sense_intronic	15	40232082	40236109	1	3.22971	0.00123917	0.200031	Female	1.32667	1.32667	0.753769	0.407806	0.126267	12.5061	2.81741	4.94022	3.88962	3.8753	0.479863	1.62947	4.28098	3.56699	3.48357	0.580862
ENSG00000274229	SOCS7	suppressor of cytokine signaling 7 [Source:HGNC Symbol;Acc:HGNC:29846]	protein_coding	CHR_HSCHR17_7_CTG4	38152644	38206380	1	-3.22947	0.00124021	0.200031	Male	1.41695	0.705743	1.41695	-0.502786	0.155687	143.433	5.71556	8.4837	6.67415	6.74184	0.660279	6.3469	8.4884	7.07986	7.25722	0.646346
ENSG00000259374	NDUFB4P11	NADH:ubiquinone oxidoreductase subunit B4 pseudogene 11 [Source:HGNC Symbol;Acc:HGNC:45259]	transcribed_processed_pseudogene	14	103139675	103141959	1	-3.2239	0.0012646	0.201662	Male	2.12881	0.469747	2.12881	-1.09004	0.338114	6.56996	-0.488619	3.66839	1.87036	1.74987	1.1579	-0.488619	5.47014	2.75589	2.51211	1.38512
ENSG00000168079	SCARA5	scavenger receptor class A member 5 [Source:HGNC Symbol;Acc:HGNC:28701]	protein_coding	8	27869882	27992727	-1	3.22283	0.0012693	0.201723	Female	1.8511	1.8511	0.54022	0.888382	0.275653	30.0886	1.69147	9.04879	4.62057	4.56935	1.34347	1.85642	6.3503	4.17281	4.1751	0.864033
ENSG00000008294	SPAG9	sperm associated antigen 9 [Source:HGNC Symbol;Acc:HGNC:14524]	protein_coding	17	50962174	51120865	-1	3.22067	0.0012789	0.20256	Female	1.08192	1.08192	0.924286	0.113589	0.0352688	3685.63	11.6141	12.2219	11.8538	11.8751	0.12994	11.5037	12.2002	11.7506	11.7597	0.152679
ENSG00000007080	CCDC124	coiled-coil domain containing 124 [Source:HGNC Symbol;Acc:HGNC:25171]	protein_coding	19	17933016	17943991	1	-3.21836	0.00128925	0.20351	Male	1.21091	0.825826	1.21091	-0.27609	0.0857859	244.556	7.03111	8.08458	7.6998	7.6912	0.238339	6.94496	9.40399	7.89195	7.91965	0.424124
ENSG00000204379	XAGE1A	X antigen family member 1A [Source:HGNC Symbol;Acc:HGNC:4111]	protein_coding	X	52495676	52500812	1	3.21652	0.00129757	0.204133	Female	12.1885	12.1885	0.0820447	3.60745	1.12154	3.48848	-0.375922	7.93828	0.375922	1.4327	2.39826	-0.375922	4.94828	0.315513	0.270936	1.05393
ENSG00000280587	FP700125.1		lincRNA	1	235065479	235074220	-1	3.21307	0.00131324	0.205906	Female	1.28265	1.28265	0.779635	0.359129	0.111771	19.3185	3.46071	5.14275	4.53421	4.46088	0.416679	3.30704	5.57342	4.09098	4.1131	0.4599
ENSG00000106330	MOSPD3	motile sperm domain containing 3 [Source:HGNC Symbol;Acc:HGNC:25078]	protein_coding	7	100612102	100615384	1	-3.20407	0.00135499	0.207318	Male	1.24269	0.804704	1.24269	-0.31347	0.0978348	34.557	3.75401	5.85755	5.02925	4.9818	0.450954	4.44099	6.19593	5.20931	5.28372	0.392356
ENSG00000120889	TNFRSF10B	TNF receptor superfamily member 10b [Source:HGNC Symbol;Acc:HGNC:11905]	protein_coding	8	23020133	23069179	-1	-3.20242	0.00136276	0.207318	Male	1.27388	0.785006	1.27388	-0.349225	0.10905	291.386	7.11323	8.806	7.91971	7.93632	0.448661	7.55885	9.69505	8.22241	8.27272	0.462964
ENSG00000136295	TTYH3	tweety family member 3 [Source:HGNC Symbol;Acc:HGNC:22222]	protein_coding	7	2631951	2664802	1	-3.20701	0.00134124	0.207318	Male	1.25586	0.796265	1.25586	-0.32868	0.102488	795.114	7.50165	10.3979	9.42228	9.38894	0.489242	9.00435	10.6937	9.67504	9.72802	0.417051
ENSG00000165259	HDX	highly divergent homeobox [Source:HGNC Symbol;Acc:HGNC:26411]	protein_coding	X	84317874	84502479	-1	-3.20535	0.00134898	0.207318	Male	1.98876	0.502826	1.98876	-0.99187	0.309442	4.72115	-0.268952	4.05652	1.66625	1.59807	0.99924	-0.268952	4.40669	2.30489	2.32578	1.13976
ENSG00000172757	CFL1	cofilin 1 [Source:HGNC Symbol;Acc:HGNC:1874]	protein_coding	11	65823022	65862026	-1	-3.20627	0.00134466	0.207318	Male	1.1966	0.835703	1.1966	-0.258937	0.0807595	6295.81	11.7678	13.1088	12.421	12.4406	0.267543	12.1218	14.231	12.5957	12.6705	0.356277
ENSG00000201882	snoU2-30	Small nucleolar RNA U2-30 [Source:RFAM;Acc:RF00493]	snoRNA	X	20136066	20136135	-1	3.20264	0.00136176	0.207318	Female	2.04288	2.04288	0.489504	1.03061	0.3218	1.66036	-0.318617	2.86247	1.55487	1.42447	0.751824	-0.318617	2.54239	0.622028	0.75608	0.757911
ENSG00000230896	AL604028.1		sense_intronic	1	45694684	45697075	-1	3.20475	0.00135181	0.207318	Female	1.22695	1.22695	0.81503	0.295075	0.0920744	28.4603	3.90403	5.70815	4.96143	4.92608	0.38821	3.62253	5.45648	4.67432	4.62903	0.430501
ENSG00000233008	LINC01725	long intergenic non-protein coding RNA 1725 [Source:HGNC Symbol;Acc:HGNC:52513]	lincRNA	1	83575776	83861023	-1	3.20869	0.00133343	0.207318	Female	1.39563	1.39563	0.716521	0.48092	0.149881	46.7229	3.63914	7.15433	5.73749	5.64423	0.798121	4.29468	6.32073	5.31815	5.27057	0.549069
ENSG00000242280	SLC16A1P1	SLC16A1 pseudogene 1 [Source:HGNC Symbol;Acc:HGNC:48931]	processed_pseudogene	7	143985142	143986651	1	3.20161	0.00136662	0.207318	Female	1.9346	1.9346	0.516903	0.952036	0.297362	2.70024	-0.0158555	3.62914	2.0743	1.94583	0.973822	-0.0158555	2.75327	1.31373	1.25485	0.924986
ENSG00000264924	AC090772.1		antisense_RNA	18	24113637	24121003	-1	-3.20907	0.00133164	0.207318	Male	2.93973	0.340167	2.93973	-1.55569	0.484777	0.800817	-0.0125946	1.81837	0.0125946	0.381847	0.522582	-0.0125946	2.46645	1.01296	0.875419	0.821025
ENSG00000124140	SLC12A5	solute carrier family 12 member 5 [Source:HGNC Symbol;Acc:HGNC:13818]	protein_coding	20	46021690	46060152	1	-3.19791	0.00138428	0.207517	Male	1.45735	0.686178	1.45735	-0.543345	0.169906	13.9943	0.259877	4.81734	3.36932	3.26763	0.937012	2.02096	5.18756	3.90904	3.89853	0.632976
ENSG00000204219	TCEA3	transcription elongation factor A3 [Source:HGNC Symbol;Acc:HGNC:11615]	protein_coding	1	23381061	23424740	-1	-3.19652	0.00139095	0.207517	Male	1.27649	0.783396	1.27649	-0.352187	0.110178	54.9763	4.26428	6.37812	5.54763	5.47854	0.458499	5.03067	7.28925	5.72244	5.80377	0.441184
ENSG00000204978	ERICH4	glutamate rich 4 [Source:HGNC Symbol;Acc:HGNC:34497]	protein_coding	19	41443158	41444765	1	3.19577	0.00139458	0.207517	Female	1.70194	1.70194	0.587565	0.767179	0.240061	2.93086	-0.0284068	3.51782	2.1258	2.05706	0.8023	-0.0284068	2.60582	1.60495	1.50407	0.72524
ENSG00000240184	PCDHGC3	protocadherin gamma subfamily C, 3 [Source:HGNC Symbol;Acc:HGNC:8716]	protein_coding	5	141475947	141512979	1	-3.19591	0.0013939	0.207517	Male	1.18867	0.841277	1.18867	-0.249347	0.0780206	744.33	8.86396	9.98207	9.4147	9.4307	0.303	8.98952	10.5338	9.59333	9.66963	0.341725
ENSG00000254473	AL354920.1		antisense_RNA	9	83707594	83713378	1	3.19849	0.0013815	0.207517	Female	1.17973	1.17973	0.84765	0.238459	0.0745537	56.5319	5.11966	6.59103	5.95565	5.93549	0.318156	4.71607	6.27364	5.72802	5.69348	0.307387
ENSG00000282941	TCEA3	transcription elongation factor A3 [Source:HGNC Symbol;Acc:HGNC:11615]	protein_coding	CHR_HSCHR1_4_CTG3	23388525	23432204	-1	-3.19652	0.00139095	0.207517	Male	1.27649	0.783396	1.27649	-0.352187	0.110178	54.9763	4.26428	6.37812	5.54763	5.47854	0.458499	5.03067	7.28925	5.72244	5.80377	0.441184
ENSG00000099721	AMELY	amelogenin, Y-linked [Source:HGNC Symbol;Acc:HGNC:462]	protein_coding	Y	6865918	6874027	-1	-3.19351	0.00140555	0.208485	Male	3.99461	0.250337	3.99461	-1.99806	0.625661	0.449247	-0.151209	0.701084	0.151209	0.0695407	0.181042	-0.151209	2.6841	0.743475	0.701049	0.699029
ENSG00000260618	AC025917.1		antisense_RNA	15	52577842	52598709	1	3.18998	0.00142285	0.210384	Female	1.419	1.419	0.70472	0.504878	0.15827	15.7723	2.72632	5.71079	4.05349	4.09773	0.617197	-0.263518	4.59657	3.51302	3.52366	0.861575
ENSG00000172717	FAM71D	family with sequence similarity 71 member D [Source:HGNC Symbol;Acc:HGNC:20101]	protein_coding	14	67189393	67228550	1	3.18787	0.00143326	0.211254	Female	1.46823	1.46823	0.681093	0.554076	0.173808	9.22335	2.21002	5.33939	3.32818	3.43696	0.755006	1.97949	4.2938	3.04955	3.07895	0.525329
ENSG00000146006	LRRTM2	leucine rich repeat transmembrane neuronal 2 [Source:HGNC Symbol;Acc:HGNC:19409]	protein_coding	5	138868923	138875368	-1	3.18267	0.00145923	0.214171	Female	1.30198	1.30198	0.768062	0.380705	0.119618	148.472	6.56617	8.4662	7.27989	7.35364	0.48546	4.89949	7.88181	7.00616	6.96075	0.582282
ENSG00000221818	EBF2	early B-cell factor 2 [Source:HGNC Symbol;Acc:HGNC:19090]	protein_coding	8	25841730	26045397	-1	-3.18208	0.00146221	0.214171	Male	1.61898	0.617674	1.61898	-0.695082	0.218436	23.6054	2.19029	5.82446	3.85776	3.99439	0.915161	2.00659	6.55144	4.56854	4.61722	0.986993
ENSG00000131730	CKMT2	creatine kinase, mitochondrial 2 [Source:HGNC Symbol;Acc:HGNC:1996]	protein_coding	5	81233285	81266397	1	3.17878	0.00147898	0.215949	Female	1.40404	1.40404	0.712231	0.489583	0.154016	26.7956	3.55585	6.58522	4.90128	4.93629	0.648416	3.05616	5.80183	4.56141	4.48001	0.636932
ENSG00000102007	PLP2	proteolipid protein 2 [Source:HGNC Symbol;Acc:HGNC:9087]	protein_coding	X	49171926	49175239	1	-3.17226	0.00151258	0.220168	Male	1.28787	0.776477	1.28787	-0.364984	0.115055	177.851	6.17234	8.12984	7.27859	7.23114	0.480014	5.72214	8.40564	7.59042	7.57588	0.55404
ENSG00000173320	STOX2	storkhead box 2 [Source:HGNC Symbol;Acc:HGNC:25450]	protein_coding	4	183797692	184023526	1	3.16668	0.0015419	0.223684	Female	1.35318	1.35318	0.739002	0.43635	0.137794	156.629	6.36462	8.40736	7.41486	7.44711	0.519313	5.81968	8.37887	6.98069	6.95932	0.65561
ENSG00000234114	CCHCR1	coiled-coil alpha-helical rod protein 1 [Source:HGNC Symbol;Acc:HGNC:13930]	protein_coding	CHR_HSCHR6_MHC_COX_CTG1	31134989	31150760	-1	-3.16585	0.00154631	0.223684	Male	2.04028	0.49013	2.04028	-1.02876	0.324957	10.6656	-0.154144	4.48746	2.63268	2.43027	1.43293	-0.154144	5.81114	3.72056	3.42891	1.35324
ENSG00000106415	GLCCI1	glucocorticoid induced 1 [Source:HGNC Symbol;Acc:HGNC:18713]	protein_coding	7	7968794	8094272	1	3.1635	0.00155882	0.224314	Female	1.17028	1.17028	0.854493	0.22686	0.0717115	706.633	9.14873	10.2769	9.5317	9.55627	0.276288	7.79269	9.84505	9.342	9.32101	0.347184
ENSG00000261436	AC018554.1		lincRNA	16	60359842	60442245	1	3.16323	0.00156027	0.224314	Female	1.47553	1.47553	0.677722	0.561235	0.177425	7.70924	1.33538	4.50149	3.24973	3.29435	0.643738	1.29823	4.31867	2.87959	2.77913	0.737723
ENSG00000153930	ANKFN1	ankyrin repeat and fibronectin type III domain containing 1 [Source:HGNC Symbol;Acc:HGNC:26766]	protein_coding	17	55882301	56511659	1	3.15261	0.00161817	0.231925	Female	1.34179	1.34179	0.745275	0.424155	0.134541	90.2402	5.5953	7.86114	6.69416	6.64612	0.551855	4.60501	7.35953	6.2464	6.19747	0.619028
ENSG00000134640	MTNR1B	melatonin receptor 1B [Source:HGNC Symbol;Acc:HGNC:7464]	protein_coding	11	92969720	92985066	1	3.15038	0.00163061	0.232992	Female	1.3638	1.3638	0.733246	0.447632	0.142088	148.35	5.59742	8.30633	7.48116	7.37157	0.623	4.7103	8.11269	6.93831	6.91223	0.669912
ENSG00000253846	PCDHGA10	protocadherin gamma subfamily A, 10 [Source:HGNC Symbol;Acc:HGNC:8697]	protein_coding	5	141412987	141512979	1	-3.14859	0.00164062	0.233709	Male	1.17923	0.848008	1.17923	-0.23785	0.0755417	161.063	6.58089	7.81338	7.2053	7.21015	0.280756	6.76636	8.19872	7.44268	7.43811	0.338981
ENSG00000076716	GPC4	glypican 4 [Source:HGNC Symbol;Acc:HGNC:4452]	protein_coding	X	133300103	133415490	-1	-3.14072	0.00168531	0.235326	Male	1.29227	0.773832	1.29227	-0.369907	0.117778	355.942	7.02659	9.22868	8.04824	8.08228	0.491982	7.40447	9.76999	8.39756	8.44395	0.498852
ENSG00000160282	FTCD	formimidoyltransferase cyclodeaminase [Source:HGNC Symbol;Acc:HGNC:3974]	protein_coding	21	46136262	46155567	-1	3.14464	0.0016629	0.235326	Female	1.65172	1.65172	0.60543	0.723968	0.230223	37.8302	1.95085	7.45885	5.15028	5.2253	1.12504	1.20034	6.74194	4.55202	4.64152	0.989141
ENSG00000182318	ZSCAN22	zinc finger and SCAN domain containing 22 [Source:HGNC Symbol;Acc:HGNC:4929]	protein_coding	19	58327019	58342332	1	-3.14202	0.00167789	0.235326	Male	1.11246	0.898909	1.11246	-0.153754	0.0489347	126.036	6.36505	7.2725	6.92429	6.89811	0.210354	6.66532	7.58266	7.0686	7.05813	0.19376
ENSG00000203858	HSD3BP2	hydroxy-delta-5-steroid dehydrogenase, 3 beta, pseudogene 2 [Source:HGNC Symbol;Acc:HGNC:5220]	unprocessed_pseudogene	1	119439001	119446086	1	-3.14225	0.00167654	0.235326	Male	1.76877	0.565366	1.76877	-0.822743	0.261832	10.0094	1.15551	4.77748	2.84415	2.88067	0.801627	1.79546	6.58132	3.39702	3.40401	1.01043
ENSG00000248254	AC107398.2		antisense_RNA	4	47556731	47560259	-1	3.14039	0.00168723	0.235326	Female	1.42015	1.42015	0.704149	0.506048	0.161142	48.6341	4.55315	7.33613	5.68944	5.62844	0.593069	1.80051	6.52027	5.2274	5.04595	0.878313
ENSG00000265357	MIR4493	microRNA 4493 [Source:HGNC Symbol;Acc:HGNC:41778]	miRNA	11	123381440	123381512	-1	3.14294	0.00167259	0.235326	Female	1.6061	1.6061	0.622627	0.68356	0.217491	5.28092	0.964894	4.36732	2.75884	2.74986	0.795117	0.139894	3.4678	2.19756	2.21759	0.799883
ENSG00000271743	AF287957.1		lincRNA	8	6615604	6617198	-1	3.14181	0.00167907	0.235326	Female	1.4977	1.4977	0.667692	0.582746	0.185481	7.63816	1.60687	4.53523	3.32379	3.22077	0.662556	1.01584	4.23925	2.71782	2.67833	0.751846
ENSG00000234116	AL606534.4		lincRNA	1	243005845	243007468	-1	-3.13475	0.00171998	0.238471	Male	2.911	0.343524	2.911	-1.54152	0.49175	0.581364	-0.038031	1.58443	0.038031	0.226399	0.43563	-0.038031	2.08	0.992138	0.8025	0.607056
ENSG00000280891	AL606534.7		lincRNA	CHR_HSCHR1_3_CTG32_1	243005845	243007468	-1	-3.13475	0.00171998	0.238471	Male	2.911	0.343524	2.911	-1.54152	0.49175	0.581364	-0.038031	1.58443	0.038031	0.226399	0.43563	-0.038031	2.08	0.992138	0.8025	0.607056
ENSG00000273045	C2orf15	chromosome 2 open reading frame 15 [Source:HGNC Symbol;Acc:HGNC:28436]	protein_coding	2	99141485	99151487	1	3.13046	0.00174531	0.241266	Female	1.19548	1.19548	0.836484	0.25759	0.082285	59.874	4.92542	6.88789	6.04543	5.99374	0.33911	4.87525	6.33316	5.7629	5.73875	0.350797
ENSG00000197181	PIWIL2	piwi like RNA-mediated gene silencing 2 [Source:HGNC Symbol;Acc:HGNC:17644]	protein_coding	8	22275297	22357563	1	-3.12568	0.00177394	0.2445	Male	1.58078	0.632598	1.58078	-0.660639	0.211358	11.4244	1.88251	4.7847	2.9531	3.06988	0.714061	1.51172	5.28693	3.46265	3.57958	0.920229
ENSG00000207105	Y_RNA	Y RNA [Source:RFAM;Acc:RF00019]	misc_RNA	15	48995912	48996022	-1	3.12273	0.00179183	0.245594	Female	1.58278	1.58278	0.6318	0.66246	0.212141	4.16801	0.834421	3.76137	2.58345	2.48222	0.626234	-0.136753	3.62952	1.89739	1.75311	0.969874
ENSG00000251510	AC022486.1		lincRNA	Y	18491740	18547698	1	-3.12264	0.00179239	0.245594	Male	3.80538	0.262786	3.80538	-1.92804	0.61744	0.353539	-0.165001	0.165001	-0.165001	-0.0582357	0.156704	-0.165001	1.85086	0.320703	0.542434	0.572656
ENSG00000256799	AC005832.3		processed_pseudogene	12	4635349	4636140	-1	3.12174	0.00179785	0.245623	Female	3.41384	3.41384	0.292925	1.77139	0.567438	0.605173	-0.0770951	2.79365	0.740571	0.798713	0.810739	-0.0770951	1.8255	0.0770951	0.243185	0.476173
ENSG00000141446	ESCO1	establishment of sister chromatid cohesion N-acetyltransferase 1 [Source:HGNC Symbol;Acc:HGNC:24645]	protein_coding	18	21529281	21600884	-1	3.11487	0.00184028	0.249679	Female	1.07698	1.07698	0.928524	0.106989	0.0343477	931.834	9.5643	10.1616	9.88568	9.88462	0.136809	9.47089	10.0423	9.79417	9.77725	0.143138
ENSG00000230678	BRD2	bromodomain containing 2 [Source:HGNC Symbol;Acc:HGNC:1103]	protein_coding	CHR_HSCHR6_MHC_DBB_CTG1	32955787	32959446	1	-3.11434	0.00184358	0.249679	Male	1.91594	0.521937	1.91594	-0.938053	0.301204	182.969	5.12819	9.88155	6.49511	6.60238	0.780102	3.35752	11.3014	6.62178	6.96992	1.40875
ENSG00000239533	GOLGA2P2Y	golgin A2 pseudogene 2, Y-linked [Source:HGNC Symbol;Acc:HGNC:16479]	transcribed_unprocessed_pseudogene	Y	24209567	24215581	-1	-3.11474	0.00184109	0.249679	Male	3.92868	0.254538	3.92868	-1.97405	0.633776	0.687185	-0.0745388	1.27203	-0.0745388	0.152369	0.392453	-0.0745388	3.05192	0.0745388	0.752403	0.903237
ENSG00000196924	FLNA	filamin A [Source:HGNC Symbol;Acc:HGNC:3754]	protein_coding	X	154348524	154374638	-1	-3.11178	0.00185962	0.251124	Male	1.25192	0.798772	1.25192	-0.324145	0.104167	10534	11.7596	14.0138	13.0778	13.1029	0.406222	12.7464	15.3105	13.37	13.3994	0.432873
ENSG00000223313	RNU6-516P	RNA, U6 small nuclear 516, pseudogene [Source:HGNC Symbol;Acc:HGNC:47479]	snRNA	15	40529570	40529673	1	3.10882	0.00187838	0.252927	Female	1.65059	1.65059	0.605844	0.722981	0.232558	3.46707	0.0232378	3.46343	2.37236	2.21853	0.820268	-0.0232378	2.78902	1.96992	1.70511	0.790332
ENSG00000118523	CTGF	connective tissue growth factor [Source:HGNC Symbol;Acc:HGNC:2500]	protein_coding	6	131948176	131951373	-1	-3.10348	0.00191258	0.256791	Male	1.38662	0.721177	1.38662	-0.471576	0.15195	468.857	6.80079	9.52232	8.37228	8.34966	0.599737	7.41841	10.8002	8.71582	8.75591	0.687966
ENSG00000230266	XXYLT1-AS2	XXYLT1 antisense RNA 2 [Source:HGNC Symbol;Acc:HGNC:41154]	antisense_RNA	3	195147871	195152790	1	3.09869	0.00194381	0.259399	Female	1.47843	1.47843	0.676393	0.564066	0.182034	19.8427	2.05964	6.16258	4.55192	4.4089	0.922939	3.00275	5.15023	4.00955	4.01731	0.610766
ENSG00000275567	AC008250.2		sense_intronic	12	21828360	21828564	-1	3.09814	0.00194741	0.259399	Female	3.01127	3.01127	0.332086	1.59037	0.513331	0.849063	-0.129529	2.92435	0.934096	0.893062	0.870012	-0.129529	1.95866	0.129529	0.349831	0.616629
ENSG00000275867	KANSL1	KAT8 regulatory NSL complex subunit 1 [Source:HGNC Symbol;Acc:HGNC:24565]	protein_coding	CHR_HSCHR17_1_CTG5	45871009	46068204	1	-3.09795	0.00194865	0.259399	Male	1.56433	0.639251	1.56433	-0.645546	0.208378	169.049	5.73777	8.98906	6.67886	6.78296	0.830672	4.60591	8.93868	7.72057	7.32562	1.05966
ENSG00000108669	CYTH1	cytohesin 1 [Source:HGNC Symbol;Acc:HGNC:9501]	protein_coding	17	78674048	78782297	-1	-3.09616	0.00196043	0.260225	Male	1.14012	0.877101	1.14012	-0.189186	0.0611033	568.29	8.26539	9.42238	9.04978	8.99378	0.256938	8.60449	10.0749	9.18043	9.17975	0.256163
ENSG00000108953	YWHAE	tyrosine 3-monooxygenase/tryptophan 5-monooxygenase activation protein epsilon [Source:HGNC Symbol;Acc:HGNC:12851]	protein_coding	17	1344272	1400378	-1	-3.0903	0.00199952	0.261696	Male	1.15849	0.863196	1.15849	-0.21224	0.0686793	1955.94	10.2977	11.1003	10.7725	10.7718	0.219207	10.3956	11.7739	10.9164	10.9603	0.331604
ENSG00000126243	LRFN3	leucine rich repeat and fibronectin type III domain containing 3 [Source:HGNC Symbol;Acc:HGNC:28370]	protein_coding	19	35935358	35945767	1	-3.09255	0.00198447	0.261696	Male	1.31038	0.763136	1.31038	-0.389988	0.126106	39.7867	2.98374	6.10827	5.05498	4.99469	0.588952	3.58441	6.38944	5.43762	5.38245	0.576079
ENSG00000163932	PRKCD	protein kinase C delta [Source:HGNC Symbol;Acc:HGNC:9399]	protein_coding	3	53156009	53192717	1	-3.09109	0.00199426	0.261696	Male	1.20274	0.831435	1.20274	-0.266324	0.0861587	215.911	6.75799	8.29238	7.53758	7.48996	0.299467	7.16818	8.63162	7.72698	7.72611	0.398488
ENSG00000168090	COPS6	COP9 signalosome subunit 6 [Source:HGNC Symbol;Acc:HGNC:21749]	protein_coding	7	100088954	100092200	1	-3.09114	0.00199389	0.261696	Male	1.11134	0.899816	1.11134	-0.152298	0.0492693	593.116	8.69028	9.32976	9.05611	9.05837	0.145003	8.70366	9.86621	9.15814	9.19624	0.235056
ENSG00000241112	RPL29P14	ribosomal protein L29 pseudogene 14 [Source:HGNC Symbol;Acc:HGNC:36687]	processed_pseudogene	5	149545383	149545810	-1	3.09343	0.00197857	0.261696	Female	1.3122	1.3122	0.762081	0.391983	0.126715	15.9025	3.02728	5.05767	4.22185	4.22742	0.506488	2.39068	5.20265	3.86102	3.85026	0.526889
ENSG00000250208	FZD10-AS1	FZD10 antisense RNA 1 (head to head) [Source:HGNC Symbol;Acc:HGNC:48632]	processed_transcript	12	130144315	130162256	-1	-3.08562	0.00203128	0.264928	Male	1.44621	0.691462	1.44621	-0.532279	0.172503	83.3168	4.15325	7.17127	6.05678	5.8931	0.78089	4.21771	7.88069	6.41072	6.40959	0.818587
ENSG00000272916	AC022400.6	bifunctional heparan sulfate N-deacetylase/N-sulfotransferase 2 isoform 2 [Source:RefSeq peptide;Acc:NP_001317036]	protein_coding	10	73796514	73811651	-1	3.08499	0.00203556	0.264928	Female	1.34308	1.34308	0.744559	0.425541	0.137939	76.8558	5.34123	7.50696	6.57168	6.4672	0.4656	3.87221	7.01428	6.07117	5.9521	0.750744
ENSG00000137076	TLN1	talin 1 [Source:HGNC Symbol;Acc:HGNC:11845]	protein_coding	9	35696948	35732395	-1	-3.08409	0.00204174	0.264995	Male	1.15484	0.865918	1.15484	-0.207698	0.0673448	8328.08	11.9312	13.5498	12.9549	12.9174	0.282121	12.6863	14.2386	13.1303	13.1216	0.275724
ENSG00000226757	PP12613	uncharacterized LOC100192379 [Source:NCBI gene;Acc:100192379]	antisense_RNA	4	121764585	121766814	1	3.08192	0.00205673	0.266201	Female	1.22411	1.22411	0.816921	0.291732	0.0946594	146.249	6.09316	8.10953	7.30238	7.31255	0.382616	6.08984	7.9772	7.12354	7.01696	0.431086
ENSG00000110696	C11orf58	chromosome 11 open reading frame 58 [Source:HGNC Symbol;Acc:HGNC:16990]	protein_coding	11	16613132	16756881	1	-3.08051	0.00206648	0.266725	Male	1.22167	0.818553	1.22167	-0.288852	0.0937678	2696.78	10.6988	11.5268	11.2153	11.1891	0.188844	10.8497	13.6522	11.3409	11.3964	0.41638
ENSG00000109113	RAB34	RAB34, member RAS oncogene family [Source:HGNC Symbol;Acc:HGNC:16519]	protein_coding	17	28714281	28718429	-1	-3.07633	0.00209564	0.267532	Male	1.20699	0.828506	1.20699	-0.271415	0.0882269	525.074	8.33199	9.77613	8.80044	8.83791	0.31767	8.15686	10.4565	9.10377	9.08553	0.400007
ENSG00000148400	NOTCH1	notch 1 [Source:HGNC Symbol;Acc:HGNC:7881]	protein_coding	9	136494444	136545862	-1	-3.07771	0.00208596	0.267532	Male	1.23392	0.810427	1.23392	-0.303247	0.0985299	426.241	7.45431	9.12738	8.51701	8.48377	0.403259	7.59497	9.79809	8.76655	8.77234	0.443115
ENSG00000175806	MSRA	methionine sulfoxide reductase A [Source:HGNC Symbol;Acc:HGNC:7377]	protein_coding	8	10054268	10428891	1	-3.07641	0.00209512	0.267532	Male	1.20936	0.826887	1.20936	-0.274239	0.0891425	86.8518	5.36176	7.19428	6.25591	6.25039	0.409378	5.84535	7.27946	6.52713	6.54077	0.334278
ENSG00000228412	AL022068.1		antisense_RNA	6	19324988	19839080	-1	-3.07813	0.00208302	0.267532	Male	1.84175	0.542962	1.84175	-0.881077	0.286238	9.85652	-0.0668036	4.8841	2.61148	2.60092	1.10849	0.0668036	6.79015	3.18105	3.27389	1.14754
ENSG00000189127	ANKRD34B	ankyrin repeat domain 34B [Source:HGNC Symbol;Acc:HGNC:33736]	protein_coding	5	80556755	80570488	-1	-3.07488	0.00210588	0.268106	Male	1.96697	0.508395	1.96697	-0.975978	0.317404	6.65635	-0.29585	4.24519	1.91325	1.94066	1.0785	0.29585	4.96215	2.56612	2.6377	1.26487
ENSG00000101004	NINL	ninein like [Source:HGNC Symbol;Acc:HGNC:29163]	protein_coding	20	25452705	25585517	-1	-3.07394	0.00211255	0.268155	Male	1.21036	0.826198	1.21036	-0.27544	0.089605	273.127	6.793	8.7791	7.91062	7.8789	0.334899	6.71942	9.32865	8.17933	8.13281	0.427971
ENSG00000275597	AC108479.2		unprocessed_pseudogene	2	87980714	87992858	-1	3.0732	0.00211774	0.268155	Female	1.71545	1.71545	0.582938	0.778587	0.253347	43.5894	3.65352	7.63445	5.07055	5.42642	1.07376	0.0715267	7.36235	4.63898	4.66384	1.18841
ENSG00000065989	PDE4A	phosphodiesterase 4A [Source:HGNC Symbol;Acc:HGNC:8780]	protein_coding	19	10416773	10469631	1	-3.07125	0.00213162	0.269183	Male	1.2655	0.790202	1.2655	-0.339706	0.110608	64.667	4.58999	6.94206	5.76323	5.73925	0.51465	4.83808	6.86594	6.0761	6.09511	0.444713
ENSG00000123407	HOXC12	homeobox C12 [Source:HGNC Symbol;Acc:HGNC:5124]	protein_coding	12	53954834	53958956	1	3.07021	0.00213908	0.269397	Female	2.80853	2.80853	0.356059	1.48981	0.485248	1.53912	-0.107944	3.46668	1.33805	1.28474	1.20594	-0.107944	2.54105	0.107944	0.69496	0.771325
ENSG00000105472	CLEC11A	C-type lectin domain containing 11A [Source:HGNC Symbol;Acc:HGNC:10576]	protein_coding	19	50723329	50725718	1	-3.06896	0.00214805	0.2698	Male	1.30383	0.766973	1.30383	-0.382752	0.124717	85.1225	4.33188	6.98409	6.05938	6.0213	0.546603	4.59508	7.36212	6.4669	6.39055	0.592366
ENSG00000273568	AC131009.3		sense_intronic	12	131934642	131934928	1	3.06634	0.00216698	0.271447	Female	1.30344	1.30344	0.767203	0.382319	0.124683	15.2467	3.29956	5.39857	4.19632	4.19768	0.448077	2.07017	5.04676	3.87086	3.78907	0.563986
ENSG00000122592	HOXA7	homeobox A7 [Source:HGNC Symbol;Acc:HGNC:5108]	protein_coding	7	27153716	27157936	-1	-3.06362	0.00218675	0.272602	Male	1.74698	0.572415	1.74698	-0.804866	0.262717	8.22538	-0.238569	4.22212	2.82921	2.51244	1.10769	1.19818	5.68601	3.25416	3.1702	1.06434
ENSG00000177283	FZD8	frizzled class receptor 8 [Source:HGNC Symbol;Acc:HGNC:4046]	protein_coding	10	35638249	35642278	-1	-3.06292	0.0021919	0.272602	Male	1.37489	0.727331	1.37489	-0.459316	0.14996	32.5158	3.04028	5.57039	4.7356	4.63461	0.631214	3.57758	6.41198	5.12578	5.05375	0.663229
ENSG00000237076	AL035706.1		lincRNA	1	83790280	83801465	1	3.06267	0.0021937	0.272602	Female	1.81084	1.81084	0.552228	0.856663	0.279711	3.52375	-0.0314434	4.27208	2.27877	2.10549	1.10424	-0.0314434	3.1978	1.8107	1.55997	0.948893
ENSG00000099219	ERMP1	endoplasmic reticulum metallopeptidase 1 [Source:HGNC Symbol;Acc:HGNC:23703]	protein_coding	9	5765076	5833117	-1	3.05824	0.0022264	0.275932	Female	1.15811	1.15811	0.863473	0.211778	0.0692482	910.778	9.14292	10.8002	9.91564	9.86861	0.300974	8.50385	10.1315	9.67879	9.66195	0.291804
ENSG00000149658	YTHDF1	YTH N6-methyladenosine RNA binding protein 1 [Source:HGNC Symbol;Acc:HGNC:15867]	protein_coding	20	63195429	63216234	-1	-3.0543	0.00225589	0.278847	Male	1.08963	0.917739	1.08963	-0.123845	0.0405478	841.523	9.21888	9.9395	9.61789	9.59198	0.166942	9.35879	10.0647	9.70771	9.71314	0.167145
ENSG00000183833	MAATS1	MYCBP associated and testis expressed 1 [Source:HGNC Symbol;Acc:HGNC:24010]	protein_coding	3	119703022	119767102	1	3.05216	0.00227199	0.280096	Female	2.08756	2.08756	0.479029	1.06182	0.34789	20.5862	2.01839	6.82782	3.69203	4.09334	1.50873	0.656155	6.47267	3.31736	3.21271	1.43739
ENSG00000075624	ACTB	actin beta [Source:HGNC Symbol;Acc:HGNC:132]	protein_coding	7	5527151	5563784	-1	-3.04928	0.00229391	0.280578	Male	1.199	0.834031	1.199	-0.261827	0.0858651	39362.8	14.3763	15.9208	15.0301	15.0569	0.305005	14.6351	16.2195	15.1882	15.2957	0.393188
ENSG00000110455	ACCS	1-aminocyclopropane-1-carboxylate synthase homolog (inactive) [Source:HGNC Symbol;Acc:HGNC:23989]	protein_coding	11	44065925	44084222	1	3.04996	0.00228874	0.280578	Female	1.57005	1.57005	0.63692	0.650815	0.213385	100.871	4.13892	8.53653	6.32214	6.60267	1.09653	4.77257	8.53982	6.16057	6.13767	0.730761
ENSG00000211459	MT-RNR1	mitochondrially encoded 12S RNA [Source:HGNC Symbol;Acc:HGNC:7470]	Mt_rRNA	MT	648	1601	1	3.05066	0.0022834	0.280578	Female	2.61167	2.61167	0.382897	1.38497	0.453991	353783	14.1912	22.8299	15.6043	16.0727	1.9224	12.1427	20.885	15.7119	15.7191	1.47591
ENSG00000185787	MORF4L1	mortality factor 4 like 1 [Source:HGNC Symbol;Acc:HGNC:16989]	protein_coding	15	78810487	78898133	1	-3.04612	0.00231813	0.2828	Male	1.11949	0.893263	1.11949	-0.162843	0.053459	4213.91	11.4584	12.2484	11.8487	11.8715	0.181261	11.6621	12.58	11.9897	12.023	0.247459
ENSG00000260095	AC106820.3		antisense_RNA	16	2452581	2452977	-1	3.045	0.00232679	0.283117	Female	1.70284	1.70284	0.587256	0.76794	0.252197	2.83326	0.122684	3.37961	2.13842	2.09283	0.803665	-0.122684	2.94063	1.5072	1.42857	0.825546
ENSG00000088247	KHSRP	KH-type splicing regulatory protein [Source:HGNC Symbol;Acc:HGNC:6316]	protein_coding	19	6413348	6424794	-1	-3.03972	0.00236801	0.283426	Male	1.16816	0.856044	1.16816	-0.224244	0.0737713	2367.41	10.6168	11.5989	11.0932	11.0738	0.21931	10.6198	12.6844	11.2581	11.2672	0.34593
ENSG00000090339	ICAM1	intercellular adhesion molecule 1 [Source:HGNC Symbol;Acc:HGNC:5344]	protein_coding	19	10270835	10286615	1	-3.03896	0.00237397	0.283426	Male	1.32551	0.754425	1.32551	-0.406551	0.13378	230.375	6.22664	8.57584	7.59762	7.5414	0.540614	6.55832	9.70432	8.03995	7.90949	0.60256
ENSG00000113758	DBN1	drebrin 1 [Source:HGNC Symbol;Acc:HGNC:2695]	protein_coding	5	177456608	177474401	-1	-3.04325	0.00234039	0.283426	Male	1.3562	0.737357	1.3562	-0.439565	0.144439	204.715	6.3072	8.22464	7.29148	7.31583	0.55572	6.18788	9.45225	7.58055	7.69545	0.669874
ENSG00000119711	ALDH6A1	aldehyde dehydrogenase 6 family member A1 [Source:HGNC Symbol;Acc:HGNC:7179]	protein_coding	14	74056850	74084493	-1	3.04255	0.00234585	0.283426	Female	1.10788	1.10788	0.902624	0.147803	0.0485788	755.137	9.01117	10.0094	9.61261	9.62013	0.212682	8.93362	9.88336	9.50221	9.47527	0.193606
ENSG00000134765	DSC1	desmocollin 1 [Source:HGNC Symbol;Acc:HGNC:3035]	protein_coding	18	31129236	31162856	-1	3.03617	0.00239606	0.283426	Female	1.25164	1.25164	0.798951	0.323821	0.106655	46.4739	4.52889	6.40001	5.64098	5.63198	0.437125	3.58061	6.011	5.31209	5.30287	0.501504
ENSG00000154511	FAM69A	family with sequence similarity 69 member A [Source:HGNC Symbol;Acc:HGNC:32213]	protein_coding	1	92832737	92961522	-1	3.03778	0.00238324	0.283426	Female	1.19423	1.19423	0.837363	0.256075	0.0842967	690.862	8.53737	10.0787	9.40396	9.43437	0.365495	7.87689	9.84625	9.22434	9.17959	0.36787
ENSG00000158560	DYNC1I1	dynein cytoplasmic 1 intermediate chain 1 [Source:HGNC Symbol;Acc:HGNC:2963]	protein_coding	7	95772506	96110322	1	3.04156	0.00235355	0.283426	Female	1.38771	1.38771	0.72061	0.472709	0.155417	25.2857	3.80028	7.03405	4.67786	4.77715	0.691485	3.24084	5.55716	4.36372	4.41844	0.523733
ENSG00000183785	TUBA8	tubulin alpha 8 [Source:HGNC Symbol;Acc:HGNC:12410]	protein_coding	22	18110331	18146554	1	-3.03704	0.00238911	0.283426	Male	1.66702	0.599874	1.66702	-0.737269	0.242759	6.27073	-0.0199401	3.73341	2.31418	2.19545	1.00231	-0.0199401	4.33983	3.07888	2.80895	1.07895
ENSG00000234066	TAS2R62P	taste 2 receptor member 62 pseudogene [Source:HGNC Symbol;Acc:HGNC:20640]	unitary_pseudogene	7	143437034	143437973	1	3.03622	0.00239564	0.283426	Female	1.55604	1.55604	0.642659	0.637876	0.210089	13.9969	-0.298021	5.51191	4.14256	4.0108	1.02307	0.298021	5.24852	3.63626	3.37975	1.05723
ENSG00000281618	IFITM10	interferon induced transmembrane protein 10 [Source:HGNC Symbol;Acc:HGNC:40022]	protein_coding	CHR_HSCHR11_2_CTG1_1	1729629	1732648	-1	-3.04136	0.0023551	0.283426	Male	1.70414	0.586806	1.70414	-0.769044	0.252862	5.44823	-0.0898913	3.83384	2.16602	1.99039	0.965379	-0.0898913	4.42313	2.8799	2.59937	1.09119
ENSG00000283047	CU459211.1		unprocessed_pseudogene	22	10939388	10961338	-1	-3.03883	0.00237498	0.283426	Male	1.52187	0.657088	1.52187	-0.605841	0.199366	6.39184	1.03826	4.07881	2.62393	2.44321	0.723689	-0.114523	4.45843	3.12257	2.89463	0.965437
ENSG00000084628	NKAIN1	sodium/potassium transporting ATPase interacting 1 [Source:HGNC Symbol;Acc:HGNC:25743]	protein_coding	1	31179745	31239554	-1	-3.03531	0.00240288	0.283516	Male	1.62453	0.615561	1.62453	-0.700026	0.230627	6.83762	-0.284237	4.10351	2.56901	2.41861	0.951417	0.284237	4.5902	3.03637	3.01516	0.924414
ENSG00000124762	CDKN1A	cyclin dependent kinase inhibitor 1A [Source:HGNC Symbol;Acc:HGNC:1784]	protein_coding	6	36676460	36687339	1	-3.03412	0.00241234	0.283915	Male	1.29789	0.770482	1.29789	-0.376167	0.123979	1186.39	9.12	10.7313	9.9696	9.97834	0.370652	9.07157	12.6841	10.2178	10.2529	0.554546
ENSG00000215440	NPEPL1	aminopeptidase like 1 [Source:HGNC Symbol;Acc:HGNC:16244]	protein_coding	20	58689131	58719238	1	-3.03009	0.0024448	0.286542	Male	1.14975	0.869753	1.14975	-0.201322	0.0664409	375.01	7.58741	8.95919	8.41287	8.40022	0.326009	8.06546	9.15242	8.65656	8.61592	0.246344
ENSG00000224745	AC063965.1		sense_intronic	10	87878692	87880427	1	3.02907	0.00245306	0.286542	Female	1.44912	1.44912	0.690076	0.535173	0.176679	11.0791	2.27613	5.2851	3.24363	3.42414	0.725823	-0.659612	4.56468	2.96544	2.8001	0.908649
ENSG00000283055	AC022016.1		sense_intronic	CHR_HG2334_PATCH	87878694	87880428	1	3.02907	0.00245306	0.286542	Female	1.44912	1.44912	0.690076	0.535173	0.176679	11.0791	2.27613	5.2851	3.24363	3.42414	0.725823	-0.659612	4.56468	2.96544	2.8001	0.908649
ENSG00000127483	HP1BP3	heterochromatin protein 1 binding protein 3 [Source:HGNC Symbol;Acc:HGNC:24973]	protein_coding	1	20742661	20787323	-1	-3.0239	0.00249541	0.289319	Male	1.10019	0.908936	1.10019	-0.13775	0.0455538	5041.87	11.6775	12.5301	12.2095	12.2243	0.161252	11.8961	13.0563	12.3373	12.3554	0.205053
ENSG00000230067	HSPD1P6	heat shock protein family D (Hsp60) member 1 pseudogene 6 [Source:HGNC Symbol;Acc:HGNC:5267]	transcribed_processed_pseudogene	3	36767117	36784167	-1	3.0252	0.00248465	0.289319	Female	1.24814	1.24814	0.801191	0.319781	0.105706	135.487	6.06044	7.84924	7.21421	7.17748	0.42067	5.77674	7.8269	6.85228	6.84097	0.487392
ENSG00000269662	BNIP3P39	BCL2 interacting protein 3 pseudogene 39 [Source:HGNC Symbol;Acc:HGNC:49719]	processed_pseudogene	19	23798924	23799477	-1	3.02419	0.00249301	0.289319	Female	1.42313	1.42313	0.702677	0.509067	0.168332	12.2947	1.68919	5.7774	3.63184	3.74573	0.763543	1.48978	4.57744	3.45112	3.33272	0.664889
ENSG00000258028	AL138974.1		lincRNA	14	28936889	29028763	1	3.02297	0.00250308	0.28949	Female	1.23685	1.23685	0.808508	0.306667	0.101446	30.7101	3.61416	5.93912	5.20237	5.12069	0.434406	3.38733	5.5263	4.88332	4.79753	0.495542
ENSG00000089682	RBM41	RNA binding motif protein 41 [Source:HGNC Symbol;Acc:HGNC:25617]	protein_coding	X	107064420	107118823	-1	3.02026	0.00252556	0.291368	Female	1.11211	1.11211	0.899195	0.153294	0.0507551	306.174	8.01533	8.97177	8.25792	8.30451	0.188799	7.34401	8.5558	8.15782	8.1488	0.230763
ENSG00000101335	MYL9	myosin light chain 9 [Source:HGNC Symbol;Acc:HGNC:15754]	protein_coding	20	36541484	36551447	1	-3.01871	0.00253857	0.29143	Male	1.30234	0.767846	1.30234	-0.381112	0.12625	460.564	6.48106	9.37609	8.65825	8.57529	0.621855	7.87377	10.8817	8.92523	8.97358	0.477574
ENSG00000131089	ARHGEF9	Cdc42 guanine nucleotide exchange factor 9 [Source:HGNC Symbol;Acc:HGNC:14561]	protein_coding	X	63634967	63809274	-1	-3.01902	0.00253593	0.29143	Male	1.23913	0.807019	1.23913	-0.309326	0.102459	195.616	6.29204	8.25356	7.39603	7.36474	0.501162	6.5504	8.30718	7.79182	7.70061	0.405947
ENSG00000280989	LINC00581	long intergenic non-protein coding RNA 581 [Source:HGNC Symbol;Acc:HGNC:43840]	lincRNA	6	21486061	21511895	-1	3.01452	0.00257384	0.294756	Female	1.49322	1.49322	0.669693	0.578429	0.191881	5.79089	0.204524	4.34144	2.96849	2.86128	0.808198	-0.204524	3.69414	2.44203	2.38213	0.862687
ENSG00000063245	EPN1	epsin 1 [Source:HGNC Symbol;Acc:HGNC:21604]	protein_coding	19	55675226	55709858	1	-3.01053	0.00260793	0.29576	Male	1.24422	0.803716	1.24422	-0.315242	0.104713	956.485	8.79053	10.16	9.75366	9.71261	0.297381	8.658	12.1839	9.90054	9.95319	0.471408
ENSG00000175556	LONRF3	LON peptidase N-terminal domain and ring finger 3 [Source:HGNC Symbol;Acc:HGNC:21152]	protein_coding	X	118974614	119018355	1	-3.01251	0.00259095	0.29576	Male	1.42458	0.701959	1.42458	-0.510541	0.169474	64.9057	4.04748	6.74659	5.79258	5.64843	0.597306	4.08937	7.65989	6.18326	6.01762	0.877141
ENSG00000196844	PATE2	prostate and testis expressed 2 [Source:HGNC Symbol;Acc:HGNC:32249]	protein_coding	11	125776113	125778819	-1	3.01073	0.00260622	0.29576	Female	1.30746	1.30746	0.764842	0.386767	0.128463	17.0507	3.01854	5.43473	4.34736	4.3356	0.432656	0.159768	5.08899	4.05039	3.86585	0.831711
ENSG00000200563	RNU6-640P	RNA, U6 small nuclear 640, pseudogene [Source:HGNC Symbol;Acc:HGNC:47603]	snRNA	2	86515204	86515308	-1	3.01143	0.00260018	0.29576	Female	2.89198	2.89198	0.345784	1.53206	0.508746	0.6024	-0.0393508	2.33337	0.99195	0.790548	0.730825	-0.0393508	1.78978	0.0393508	0.28868	0.524662
ENSG00000249028	AC004672.1		antisense_RNA	12	1380060	1391502	-1	3.0071	0.00263753	0.298392	Female	1.32431	1.32431	0.755108	0.405244	0.134762	22.1361	2.98275	5.82802	4.72903	4.669	0.577131	3.05457	5.34271	4.16835	4.28519	0.550651
ENSG00000260170	AC090527.2		protein_coding	15	45587351	45676314	1	3.00535	0.0026528	0.299394	Female	8.67152	8.67152	0.11532	3.11629	1.03691	2.51682	-0.0304605	4.38311	0.0304605	1.40539	1.75909	-0.0304605	3.91154	-0.0304605	0.316747	0.935014
ENSG00000065618	COL17A1	collagen type XVII alpha 1 chain [Source:HGNC Symbol;Acc:HGNC:2194]	protein_coding	10	104031286	104086002	-1	-3.0045	0.0026602	0.299506	Male	1.72772	0.578797	1.72772	-0.78887	0.262563	1065.49	5.62707	11.4074	8.94877	9.06391	1.2054	6.82096	12.1575	9.57104	9.81233	1.24789
ENSG00000121570	DPPA4	developmental pluripotency associated 4 [Source:HGNC Symbol;Acc:HGNC:19200]	protein_coding	3	109326141	109337572	-1	-2.99825	0.00271531	0.302304	Male	1.25095	0.799395	1.25095	-0.323019	0.107736	423.42	7.67569	9.20002	8.52355	8.52067	0.411663	7.99216	10.5583	8.80723	8.81191	0.474345
ENSG00000135090	TAOK3	TAO kinase 3 [Source:HGNC Symbol;Acc:HGNC:18133]	protein_coding	12	118149801	118372945	-1	-2.99926	0.00270638	0.302304	Male	1.11747	0.894878	1.11747	-0.160237	0.0534255	647.535	8.84002	9.7398	9.20967	9.20925	0.201723	8.96829	9.9242	9.32166	9.36354	0.233489
ENSG00000170423	KRT78	keratin 78 [Source:HGNC Symbol;Acc:HGNC:28926]	protein_coding	12	52837804	52849092	-1	-2.99802	0.0027174	0.302304	Male	3.56398	0.280585	3.56398	-1.83349	0.611567	2.11128	-0.165619	2.39026	0.165619	0.582033	0.852951	-0.165619	5.34258	0.980818	1.14574	1.3587
ENSG00000265555	LINC01903	long intergenic non-protein coding RNA 1903 [Source:HGNC Symbol;Acc:HGNC:52722]	lincRNA	18	67808505	67814822	-1	2.99815	0.00271625	0.302304	Female	1.31848	1.31848	0.758447	0.39888	0.133042	10.2639	2.27755	4.56544	3.55254	3.56209	0.491314	1.1762	4.01852	3.22921	3.1579	0.611711
ENSG00000280169	AL136526.1		antisense_RNA	13	100537365	100539567	1	3.00046	0.00269573	0.302304	Female	1.36022	1.36022	0.735174	0.443842	0.147925	32.0924	4.00958	6.71062	5.06793	5.04626	0.5557	2.29653	5.69993	4.67544	4.54287	0.746944
ENSG00000130876	SLC7A10	solute carrier family 7 member 10 [Source:HGNC Symbol;Acc:HGNC:11058]	protein_coding	19	33208664	33225850	-1	-2.99699	0.00272664	0.302612	Male	1.54312	0.648039	1.54312	-0.625848	0.208826	7.81877	0.166277	3.92709	2.67252	2.47877	0.953232	0.845335	4.8383	3.18917	3.12759	0.814335
ENSG00000064666	CNN2	calponin 2 [Source:HGNC Symbol;Acc:HGNC:2156]	protein_coding	19	1026581	1039068	1	-2.99585	0.00273682	0.302637	Male	1.20136	0.832387	1.20136	-0.264674	0.0883469	915.211	8.52508	10.7031	9.56543	9.61845	0.402371	9.14875	10.7494	9.89914	9.89689	0.346585
ENSG00000115289	PCGF1	polycomb group ring finger 1 [Source:HGNC Symbol;Acc:HGNC:17615]	protein_coding	2	74505043	74508580	-1	-2.9941	0.00275254	0.302637	Male	1.16173	0.860788	1.16173	-0.21627	0.0722322	160.116	6.30563	7.68065	7.26848	7.1988	0.307104	6.57809	7.99178	7.48831	7.40601	0.321619
ENSG00000129696	TTI2	TELO2 interacting protein 2 [Source:HGNC Symbol;Acc:HGNC:26262]	protein_coding	8	33473386	33513601	-1	-2.99424	0.00275126	0.302637	Male	1.12349	0.890086	1.12349	-0.167983	0.0561019	181.171	6.80822	7.88752	7.39259	7.38804	0.232357	7.10997	8.05664	7.60054	7.55112	0.237585
ENSG00000278626	AC023310.4		lincRNA	15	20642799	20643448	-1	2.99408	0.00275277	0.302637	Female	1.85523	1.85523	0.539016	0.8916	0.297788	5.37177	-0.261744	5.32778	2.66382	2.67257	1.16408	0.261744	4.17454	2.17208	2.05977	0.930766
ENSG00000127152	BCL11B	B-cell CLL/lymphoma 11B [Source:HGNC Symbol;Acc:HGNC:13222]	protein_coding	14	99169287	99271524	-1	-2.98638	0.00282305	0.309002	Male	1.57327	0.635621	1.57327	-0.653762	0.218915	6.33776	0.371094	3.83489	2.30681	2.20844	0.799664	0.371094	4.07486	2.73939	2.7259	0.847078
ENSG00000182150	ERCC6L2	ERCC excision repair 6 like 2 [Source:HGNC Symbol;Acc:HGNC:26922]	protein_coding	9	95875701	96014571	1	-2.98628	0.0028239	0.309002	Male	1.1455	0.872982	1.1455	-0.195975	0.0656252	567.23	8.09657	9.56956	9.00768	9.00015	0.30883	8.52662	9.6338	9.17897	9.20386	0.260537
ENSG00000100479	POLE2	DNA polymerase epsilon 2, accessory subunit [Source:HGNC Symbol;Acc:HGNC:9178]	protein_coding	14	49643555	49688422	-1	2.98331	0.00285152	0.311296	Female	1.15817	1.15817	0.863431	0.211847	0.0710108	189.073	7.21186	8.54555	7.62132	7.64296	0.301277	6.42814	8.02506	7.39874	7.4273	0.298828
ENSG00000106211	HSPB1	heat shock protein family B (small) member 1 [Source:HGNC Symbol;Acc:HGNC:5246]	protein_coding	7	76302544	76304295	1	-2.97728	0.00290821	0.311326	Male	1.3179	0.758784	1.3179	-0.39824	0.13376	1622.46	9.17806	11.3501	10.462	10.3517	0.562605	9.04471	12.0015	10.6474	10.7192	0.610319
ENSG00000136866	ZFP37	ZFP37 zinc finger protein [Source:HGNC Symbol;Acc:HGNC:12863]	protein_coding	9	113038380	113056759	-1	-2.97755	0.00290563	0.311326	Male	1.23929	0.806913	1.23929	-0.309514	0.103949	59.1718	4.37261	6.60693	5.59985	5.59142	0.504786	4.81135	6.59172	5.92829	5.91165	0.409066
ENSG00000164124	TMEM144	transmembrane protein 144 [Source:HGNC Symbol;Acc:HGNC:25633]	protein_coding	4	158201604	158255411	1	2.97917	0.00289031	0.311326	Female	1.14636	1.14636	0.872328	0.197058	0.0661451	376.371	7.99096	9.14044	8.63954	8.63182	0.256169	7.47354	8.99983	8.47197	8.4254	0.305208
ENSG00000183060	LYSMD4	LysM domain containing 4 [Source:HGNC Symbol;Acc:HGNC:26571]	protein_coding	15	99715697	99733561	-1	-2.98124	0.00287084	0.311326	Male	1.23279	0.81117	1.23279	-0.301925	0.101275	101.474	5.57168	7.0712	6.47872	6.45038	0.375954	5.27663	7.71321	6.78837	6.72101	0.486998
ENSG00000186185	KIF18B	kinesin family member 18B [Source:HGNC Symbol;Acc:HGNC:27102]	protein_coding	17	44924709	44947711	-1	-2.97767	0.0029045	0.311326	Male	1.20463	0.830131	1.20463	-0.268589	0.090201	258.319	7.19334	8.71732	7.83214	7.87815	0.32596	7.24428	8.96619	8.14669	8.12293	0.42055
ENSG00000198794	SCAMP5	secretory carrier membrane protein 5 [Source:HGNC Symbol;Acc:HGNC:30386]	protein_coding	15	74957219	75021496	1	-2.97899	0.00289201	0.311326	Male	1.32525	0.754573	1.32525	-0.406267	0.136378	86.3941	4.68899	7.08988	6.12827	6.08349	0.67303	5.3733	7.71385	6.50646	6.53095	0.534743
ENSG00000203335	AC006019.1		antisense_RNA	7	154055585	154059561	-1	2.97978	0.0028846	0.311326	Female	1.3854	1.3854	0.721814	0.470301	0.157831	10.4637	2.23011	4.77661	3.70883	3.66966	0.552774	1.23239	4.74478	3.15523	3.17397	0.735097
ENSG00000257550	AC023509.2		antisense_RNA	12	53513984	53517608	1	2.9769	0.00291177	0.311326	Female	1.99322	1.99322	0.5017	0.995104	0.334275	4.54758	-0.185732	4.39024	2.85546	2.48696	1.26547	-0.185732	4.20322	1.92826	1.60248	1.23046
ENSG00000283608	AL031056.2		lincRNA	6	149246095	149255415	1	2.97823	0.00289916	0.311326	Female	1.30246	1.30246	0.767777	0.38124	0.128009	10.2773	2.8048	4.62669	3.6849	3.63842	0.396277	1.0124	4.42591	3.30535	3.22832	0.634607
ENSG00000145506	NKD2	naked cuticle homolog 2 [Source:HGNC Symbol;Acc:HGNC:17046]	protein_coding	5	1008829	1038943	1	-2.97369	0.00294238	0.313166	Male	1.47523	0.67786	1.47523	-0.560941	0.188634	14.7632	1.2954	5.29221	3.54443	3.44598	0.877362	2.59322	5.52077	4.21904	4.04151	0.75796
ENSG00000276920	NKD2	naked cuticle homolog 2 [Source:HGNC Symbol;Acc:HGNC:17046]	protein_coding	CHR_HSCHR5_4_CTG1	1008829	1038943	1	-2.97369	0.00294238	0.313166	Male	1.47523	0.67786	1.47523	-0.560941	0.188634	14.7632	1.2954	5.29221	3.54443	3.44598	0.877362	2.59322	5.52077	4.21904	4.04151	0.75796
ENSG00000116704	SLC35D1	solute carrier family 35 member D1 [Source:HGNC Symbol;Acc:HGNC:20800]	protein_coding	1	66999332	67054099	-1	2.97236	0.00295521	0.313816	Female	1.18039	1.18039	0.847179	0.239262	0.0804957	1919.96	10.3315	11.6572	10.9488	10.9555	0.268562	9.36098	11.34	10.7197	10.689	0.416817
ENSG00000078596	ITM2A	integral membrane protein 2A [Source:HGNC Symbol;Acc:HGNC:6173]	protein_coding	X	79360384	79367667	-1	-2.96867	0.00299089	0.314744	Male	1.40821	0.710121	1.40821	-0.493864	0.166358	72.591	4.21646	7.0752	5.70813	5.70215	0.787006	3.63084	7.49889	6.21639	6.22238	0.752091
ENSG00000154099	DNAAF1	dynein axonemal assembly factor 1 [Source:HGNC Symbol;Acc:HGNC:30539]	protein_coding	16	84145287	84178767	1	-2.96943	0.00298356	0.314744	Male	1.65372	0.604697	1.65372	-0.725717	0.244396	70.771	4.1634	8.2206	5.39763	5.52656	0.811645	4.14648	8.79783	5.72549	5.99939	1.10719
ENSG00000255310	AF131215.5		sense_intronic	8	11107788	11109726	-1	-2.96885	0.00298915	0.314744	Male	1.76156	0.56768	1.76156	-0.81685	0.27514	4.05997	-0.0745726	3.24824	1.52603	1.61085	0.959159	-0.0745726	4.01568	2.3389	2.31433	0.992667
ENSG00000255539	AP002336.3		antisense_RNA	11	70324871	70327209	-1	2.97024	0.00297563	0.314744	Female	1.53645	1.53645	0.650851	0.6196	0.208602	5.44531	-0.0923393	4.22576	2.89553	2.75562	0.872656	-0.0923393	3.64956	2.28874	2.21649	0.897277
ENSG00000166974	MAPRE2	microtubule associated protein RP/EB family member 2 [Source:HGNC Symbol;Acc:HGNC:6891]	protein_coding	18	34976928	35143470	1	-2.96671	0.00301004	0.315368	Male	1.26152	0.792693	1.26152	-0.335167	0.112976	238.431	6.4036	8.71828	7.64648	7.64948	0.494081	6.9247	9.44006	8.01274	7.98406	0.464175
ENSG00000227817	ARHGAP42P1	Rho GTPase activating protein 42 pseudogene 1 [Source:HGNC Symbol;Acc:HGNC:43940]	unprocessed_pseudogene	2	131328176	131330857	-1	2.96668	0.00301032	0.315368	Female	2.71897	2.71897	0.367787	1.44306	0.486422	0.720268	-0.0223238	2.25167	0.983893	0.896799	0.760016	-0.0223238	1.70463	0.0223238	0.340994	0.578019
ENSG00000242866	STRC	stereocilin [Source:HGNC Symbol;Acc:HGNC:16035]	protein_coding	15	43599398	43618800	-1	2.96127	0.00306378	0.320251	Female	1.29701	1.29701	0.771003	0.375191	0.1267	57.1986	4.34927	7.23634	5.99869	6.00322	0.546158	4.59876	6.67631	5.64715	5.64056	0.543225
ENSG00000243144	AC079760.2		lincRNA	7	91311368	91515409	1	2.95702	0.00310626	0.323966	Female	2.04763	2.04763	0.488369	1.03396	0.349661	6.98706	-0.434254	5.91095	2.15547	2.73584	1.48444	0.434254	4.88685	2.24656	2.24513	1.0739
ENSG00000005020	SKAP2	src kinase associated phosphoprotein 2 [Source:HGNC Symbol;Acc:HGNC:15687]	protein_coding	7	26667062	26995239	-1	-2.95176	0.00315973	0.326627	Male	1.1882	0.841609	1.1882	-0.248778	0.0842812	322.314	7.61143	8.6903	8.21457	8.20745	0.261183	6.71071	9.21635	8.48014	8.41416	0.453294
ENSG00000070915	SLC12A3	solute carrier family 12 member 3 [Source:HGNC Symbol;Acc:HGNC:10912]	protein_coding	16	56865207	56915850	1	2.95203	0.00315691	0.326627	Female	1.72935	1.72935	0.578252	0.790229	0.26769	6.8077	0.972728	5.18097	3.00053	2.98138	0.972847	-0.0368525	4.23931	2.35626	2.23524	1.12784
ENSG00000233740	CICP2	capicua transcriptional repressor pseudogene 2 [Source:HGNC Symbol;Acc:HGNC:23935]	processed_pseudogene	Y	24278337	24281140	-1	-2.95284	0.00314861	0.326627	Male	4.3918	0.227697	4.3918	-2.13481	0.722968	0.652673	-0.0925882	1.03963	0.0925882	0.130591	0.297993	-0.0925882	3.04553	0.0925882	0.745127	0.947956
ENSG00000235680	HLA-G	major histocompatibility complex, class I, G [Source:HGNC Symbol;Acc:HGNC:4964]	protein_coding	CHR_HSCHR6_MHC_MANN_CTG1	29823861	29828018	1	-2.95194	0.00315779	0.326627	Male	31.6669	0.0315787	31.6669	-4.98491	1.68869	17.3259	-0.717204	6.13212	0.717204	1.12169	1.69705	-0.717204	10.5376	0.717204	2.04333	3.40132
ENSG00000175334	BANF1	barrier to autointegration factor 1 [Source:HGNC Symbol;Acc:HGNC:17397]	protein_coding	11	66002079	66004149	1	-2.94991	0.00317862	0.327854	Male	1.20067	0.832868	1.20067	-0.26384	0.0894399	442.108	7.86718	9.04782	8.62992	8.61689	0.247649	8.1449	10.4066	8.77476	8.82529	0.435742
ENSG00000269534	AC011466.3		antisense_RNA	19	48118432	48127706	1	2.9472	0.00320662	0.330013	Female	1.39664	1.39664	0.716004	0.48196	0.163531	6.43388	-0.221562	4.09073	3.06641	3.00066	0.740424	1.81476	4.39199	2.58521	2.64886	0.516043
ENSG00000005187	ACSM3	acyl-CoA synthetase medium chain family member 3 [Source:HGNC Symbol;Acc:HGNC:10522]	protein_coding	16	20610243	20797581	1	2.94045	0.00327739	0.330194	Female	1.15555	1.15555	0.865386	0.208584	0.0709362	302.531	7.63215	9.06876	8.32562	8.32131	0.300865	6.47483	8.74046	8.15217	8.11007	0.335261
ENSG00000047634	SCML1	sex comb on midleg like 1 (Drosophila) [Source:HGNC Symbol;Acc:HGNC:10580]	protein_coding	X	17737449	17754988	1	-2.94142	0.00326716	0.330194	Male	1.22369	0.8172	1.22369	-0.291238	0.099013	162.073	6.35892	8.0719	7.18392	7.10439	0.38401	5.97053	8.29716	7.40674	7.37021	0.472891
ENSG00000137507	LRRC32	leucine rich repeat containing 32 [Source:HGNC Symbol;Acc:HGNC:4161]	protein_coding	11	76657524	76670747	-1	-2.94496	0.00322992	0.330194	Male	1.36496	0.732621	1.36496	-0.448862	0.152417	1072.63	7.16856	11.6407	9.51889	9.61346	0.689952	9.19072	11.643	9.97701	10.0823	0.611722
ENSG00000143412	ANXA9	annexin A9 [Source:HGNC Symbol;Acc:HGNC:547]	protein_coding	1	150982017	150995634	1	2.93962	0.00328611	0.330194	Female	1.26005	1.26005	0.79362	0.333481	0.113443	36.6223	4.18208	6.19111	5.39894	5.33327	0.481241	3.86584	6.0025	5.08195	5.0132	0.500157
ENSG00000159335	PTMS	parathymosin [Source:HGNC Symbol;Acc:HGNC:9629]	protein_coding	12	6765516	6770952	1	-2.94407	0.00323929	0.330194	Male	1.20034	0.833099	1.20034	-0.26344	0.0894817	756.848	8.5522	10.2771	9.41002	9.36368	0.335817	8.62514	12.9443	9.64708	9.6918	0.679025
ENSG00000185650	ZFP36L1	ZFP36 ring finger protein like 1 [Source:HGNC Symbol;Acc:HGNC:1107]	protein_coding	14	68787660	68796253	-1	-2.93997	0.00328249	0.330194	Male	1.2415	0.805477	1.2415	-0.312085	0.106152	2181.09	10.3192	11.9659	10.9509	10.9505	0.35537	10.4865	12.6486	11.1199	11.215	0.488096
ENSG00000230115	TPRG1-AS2	TPRG1 antisense RNA 2 [Source:HGNC Symbol;Acc:HGNC:41062]	antisense_RNA	3	189238686	189240594	-1	2.94171	0.00326408	0.330194	Female	1.38185	1.38185	0.723667	0.466602	0.158616	7.66978	1.81375	4.31008	3.3642	3.26618	0.514607	1.44863	4.54375	2.74091	2.7935	0.65029
ENSG00000233006	MIR3936HG	MIR3936 host gene [Source:HGNC Symbol;Acc:HGNC:40538]	processed_transcript	5	132311285	132369916	-1	2.94367	0.00324343	0.330194	Female	1.21004	1.21004	0.826416	0.27506	0.0934412	121.763	5.93342	7.75692	7.05676	7.06023	0.36935	5.84687	7.56836	6.84046	6.77675	0.429775
ENSG00000233334	FAM53B-AS1	FAM53B antisense RNA 1 [Source:HGNC Symbol;Acc:HGNC:49499]	antisense_RNA	10	124703625	124714217	1	2.94054	0.00327643	0.330194	Female	1.46213	1.46213	0.683934	0.548071	0.186385	15.0911	2.86828	5.63162	4.09942	4.11373	0.743141	1.49555	4.95043	3.61275	3.57163	0.802497
ENSG00000234948	LINC01524	long intergenic non-protein coding RNA 1524 [Source:HGNC Symbol;Acc:HGNC:51228]	lincRNA	20	52210645	52650431	1	2.94132	0.00326816	0.330194	Female	1.44068	1.44068	0.694116	0.526751	0.179086	72.5323	4.73734	7.77673	6.2983	6.30806	0.676659	3.93534	7.34395	5.59855	5.69958	0.858958
ENSG00000277718	LINC02255	long intergenic non-protein coding RNA 2255 [Source:HGNC Symbol;Acc:HGNC:53153]	lincRNA	15	74379083	74390535	1	2.94112	0.00327023	0.330194	Female	1.58012	1.58012	0.632862	0.660038	0.224417	4.50715	1.09325	3.93644	2.64656	2.5974	0.786235	-0.268249	3.30969	2.04925	2.01097	0.839858
ENSG00000160963	COL26A1	collagen type XXVI alpha 1 chain [Source:HGNC Symbol;Acc:HGNC:18038]	protein_coding	7	101362820	101559024	1	-2.93816	0.00330171	0.331049	Male	2.06857	0.483425	2.06857	-1.04864	0.356903	14.2507	-0.135132	5.61771	2.89801	2.75213	1.25672	-0.135132	7.81189	3.51839	3.28728	1.60382
ENSG00000225920	RIMKLBP2	ribosomal modification protein rimK like family member B pseudogene 2 [Source:HGNC Symbol;Acc:HGNC:39163]	processed_pseudogene	1	219199914	219200567	-1	2.93596	0.00332515	0.332686	Female	1.29654	1.29654	0.771284	0.374666	0.127613	27.8438	3.698	5.97389	4.97284	5.03356	0.481068	1.86968	5.81549	4.62054	4.60474	0.693899
ENSG00000245311	ARNTL2-AS1	ARNTL2 antisense RNA 1 [Source:HGNC Symbol;Acc:HGNC:49892]	antisense_RNA	12	27389789	27446625	-1	2.93517	0.00333368	0.332826	Female	1.43625	1.43625	0.696257	0.522309	0.177949	9.25367	1.82679	4.84535	3.5623	3.38246	0.701787	-0.138948	4.4216	2.97497	2.86188	0.887953
ENSG00000120756	PLS1	plastin 1 [Source:HGNC Symbol;Acc:HGNC:9090]	protein_coding	3	142596387	142713664	1	2.92995	0.0033902	0.337747	Female	1.17707	1.17707	0.849565	0.235204	0.080276	156.863	6.82709	8.09347	7.34247	7.39352	0.298517	6.25878	8.00601	7.09917	7.14231	0.359371
ENSG00000260816	AC027279.1		sense_intronic	16	78895361	78899644	1	2.92664	0.00342644	0.340631	Female	1.3048	1.3048	0.766398	0.383833	0.131152	56.0058	5.0403	7.68801	5.84236	5.90394	0.531187	4.36888	6.8153	5.46059	5.53455	0.536135
ENSG00000273604	EPOP	elongin BC and polycomb repressive complex 2 associated protein [Source:HGNC Symbol;Acc:HGNC:34493]	protein_coding	17	38671703	38675421	-1	-2.9247	0.00344791	0.341314	Male	1.3405	0.745988	1.3405	-0.422776	0.144554	33.3756	3.52915	6.09706	4.78152	4.71749	0.531808	3.77798	6.81128	5.0744	5.08871	0.627975
ENSG00000277303	EPOP	elongin BC and polycomb repressive complex 2 associated protein [Source:HGNC Symbol;Acc:HGNC:34493]	protein_coding	CHR_HSCHR17_7_CTG4	38472490	38476208	-1	-2.9247	0.00344791	0.341314	Male	1.3405	0.745988	1.3405	-0.422776	0.144554	33.3756	3.52915	6.09706	4.78152	4.71749	0.531808	3.77798	6.81128	5.0744	5.08871	0.627975
ENSG00000169031	COL4A3	collagen type IV alpha 3 chain [Source:HGNC Symbol;Acc:HGNC:2204]	protein_coding	2	227164565	227314792	1	2.92288	0.00346813	0.342068	Female	1.47314	1.47314	0.678823	0.558893	0.191213	20.2105	1.90747	6.13197	4.62718	4.50496	0.824816	-0.188981	5.53527	4.07574	3.88473	1.06414
ENSG00000178904	DPY19L3	dpy-19 like 3 (C. elegans) [Source:HGNC Symbol;Acc:HGNC:27120]	protein_coding	19	32405543	32485895	1	2.92269	0.00347017	0.342068	Female	1.11291	1.11291	0.898544	0.154339	0.052807	1014.83	9.73069	10.46	10.0624	10.0678	0.193076	9.33289	10.4055	9.87104	9.90777	0.240752
ENSG00000159592	GPBP1L1	GC-rich promoter binding protein 1 like 1 [Source:HGNC Symbol;Acc:HGNC:28843]	protein_coding	1	45627304	45688113	-1	-2.92024	0.00349766	0.343065	Male	1.08079	0.925251	1.08079	-0.112084	0.0383818	1732.7	10.3744	10.9766	10.7122	10.6857	0.171678	10.371	11.3056	10.7907	10.8015	0.144499
ENSG00000176890	TYMS	thymidylate synthetase [Source:HGNC Symbol;Acc:HGNC:12441]	protein_coding	18	657604	673578	1	-2.92009	0.00349935	0.343065	Male	1.15616	0.864934	1.15616	-0.209338	0.071689	593.03	8.40569	9.45533	9.03046	8.97485	0.282408	8.61898	9.94938	9.24352	9.17431	0.314877
ENSG00000177324	BEND2	BEN domain containing 2 [Source:HGNC Symbol;Acc:HGNC:28509]	protein_coding	X	18162931	18220883	-1	2.91982	0.00350232	0.343065	Female	1.25404	1.25404	0.797425	0.326579	0.111849	19.5467	3.86008	5.61613	4.4334	4.48324	0.368602	2.65536	5.3203	4.14914	4.14162	0.512556
ENSG00000101160	CTSZ	cathepsin Z [Source:HGNC Symbol;Acc:HGNC:2547]	protein_coding	20	58995185	59007247	-1	-2.91477	0.00355948	0.347433	Male	1.20593	0.829236	1.20593	-0.270146	0.0926816	1737.85	9.54399	11.322	10.5705	10.4995	0.399621	9.71677	11.6759	10.8097	10.7681	0.398509
ENSG00000110881	ASIC1	acid sensing ion channel subunit 1 [Source:HGNC Symbol;Acc:HGNC:100]	protein_coding	12	50057548	50083611	1	-2.91457	0.00356178	0.347433	Male	1.38074	0.724248	1.38074	-0.465445	0.159696	23.9575	3.00011	5.23346	4.44879	4.29142	0.641408	2.9831	6.27975	4.72457	4.69953	0.712473
ENSG00000196364	PRSS29P	protease, serine 29, pseudogene [Source:HGNC Symbol;Acc:HGNC:17542]	transcribed_unprocessed_pseudogene	16	1260952	1263845	-1	-2.91283	0.00358169	0.347513	Male	2.22089	0.450269	2.22089	-1.15114	0.395197	9.36665	-0.438028	4.92731	2.00373	1.88289	1.42099	-0.438028	5.49043	2.81599	2.75113	1.64572
ENSG00000232828	AC231533.1		antisense_RNA	X	48698963	48737163	-1	-2.91255	0.0035849	0.347513	Male	2.97342	0.336313	2.97342	-1.57212	0.539776	3.48061	-0.408339	3.35422	0.408339	1.15654	1.04191	-0.408339	6.5214	1.96954	1.77359	1.47106
ENSG00000277146	AC013734.1		processed_pseudogene	Y	26453982	26454092	1	-2.91271	0.0035831	0.347513	Male	6.73459	0.148487	6.73459	-2.75159	0.944684	0.706638	-0.0385879	0.650658	0.0385879	0.0338912	0.114606	-0.0385879	3.32743	0.0385879	0.729037	1.07791
ENSG00000240450	CSPG4P1Y	chondroitin sulfate proteoglycan 4 pseudogene 1, Y-linked [Source:HGNC Symbol;Acc:HGNC:16478]	processed_transcript	Y	25482908	25486705	1	-2.91068	0.0036064	0.348152	Male	4.17341	0.239612	4.17341	-2.06123	0.708159	0.404726	-0.0415664	0.0415664	0.0415664	0.0146705	0.0394763	-0.0415664	2.10688	0.0415664	0.619171	0.728142
ENSG00000244231	CSPG4P2Y	chondroitin sulfate proteoglycan 4 pseudogene 2, Y-linked [Source:HGNC Symbol;Acc:HGNC:32424]	processed_transcript	Y	24183434	24187231	-1	-2.91068	0.0036064	0.348152	Male	4.17341	0.239612	4.17341	-2.06123	0.708159	0.404726	-0.0415664	0.0415664	0.0415664	0.0146705	0.0394763	-0.0415664	2.10688	0.0415664	0.619171	0.728142
ENSG00000177301	KCNA2	potassium voltage-gated channel subfamily A member 2 [Source:HGNC Symbol;Acc:HGNC:6220]	protein_coding	1	110519837	110631474	-1	2.90988	0.00361568	0.348328	Female	1.81382	1.81382	0.551321	0.859035	0.295213	7.72664	-0.224138	5.39339	2.71097	2.93579	1.32502	-0.224138	4.28201	2.5053	2.41011	1.03916
ENSG00000138071	ACTR2	ARP2 actin related protein 2 homolog [Source:HGNC Symbol;Acc:HGNC:169]	protein_coding	2	65227753	65271253	1	-2.9084	0.00363284	0.349261	Male	1.1498	0.869717	1.1498	-0.201382	0.0692416	2751.07	10.6143	11.5748	11.1649	11.1295	0.223283	10.8107	12.2366	11.2471	11.3077	0.329891
ENSG00000058272	PPP1R12A	protein phosphatase 1 regulatory subunit 12A [Source:HGNC Symbol;Acc:HGNC:7618]	protein_coding	12	79773563	79935460	-1	-2.90773	0.00364068	0.349296	Male	1.0988	0.91008	1.0988	-0.135935	0.0467496	2009.62	10.4614	11.2132	10.8624	10.8556	0.15856	10.5538	11.7356	10.9612	10.9831	0.21169
ENSG00000232872	CTAGE3P	CTAGE family member 3, pseudogene [Source:HGNC Symbol;Acc:HGNC:24348]	processed_pseudogene	13	51908218	51910621	-1	2.90542	0.00366759	0.351157	Female	1.39872	1.39872	0.714937	0.484111	0.166623	19.0113	2.00629	5.68713	4.35374	4.37439	0.821561	3.0764	5.20431	3.87416	3.98216	0.584067
ENSG00000072133	RPS6KA6	ribosomal protein S6 kinase A6 [Source:HGNC Symbol;Acc:HGNC:10435]	protein_coding	X	84058346	84187907	-1	-2.90348	0.00369042	0.351724	Male	1.2789	0.781922	1.2789	-0.354904	0.122234	182.61	5.24528	8.00491	7.24677	7.18687	0.589022	5.78836	8.47099	7.66288	7.55627	0.532847
ENSG00000143842	SOX13	SRY-box 13 [Source:HGNC Symbol;Acc:HGNC:11192]	protein_coding	1	204073115	204127743	1	-2.90109	0.00371868	0.351724	Male	1.21004	0.826418	1.21004	-0.275057	0.0948116	741.424	8.75533	9.9302	9.42954	9.40611	0.264825	8.90679	11.529	9.61224	9.61824	0.444936
ENSG00000249412	AC010285.2		antisense_RNA	5	179963615	179964419	1	-2.90256	0.00370127	0.351724	Male	1.8029	0.554663	1.8029	-0.850317	0.292954	2.39375	-0.0276199	2.47179	1.32657	1.13899	0.793177	-0.0276199	3.98021	1.89465	1.77914	0.878032
ENSG00000264080	AP005057.1		lincRNA	18	1780329	1782064	1	2.90191	0.00370898	0.351724	Female	1.46703	1.46703	0.68165	0.552897	0.190529	6.20235	0.0339859	4.627	3.08741	2.91541	0.827391	-0.0339859	3.60866	2.61003	2.42739	0.812786
ENSG00000272599	AC016394.1		antisense_RNA	10	73124573	73125532	-1	2.90132	0.00371594	0.351724	Female	1.20994	1.20994	0.826488	0.274935	0.0947619	22.6664	3.98709	5.2213	4.74281	4.69611	0.298385	2.19751	5.00317	4.53227	4.36281	0.543958
ENSG00000279643	TAMM41	TAM41 mitochondrial translocator assembly and maintenance homolog [Source:HGNC Symbol;Acc:HGNC:25187]	protein_coding	CHR_HSCHR3_1_CTG1	11817080	11846919	-1	2.90422	0.00368166	0.351724	Female	1.2689	1.2689	0.788083	0.343581	0.118304	43.4373	4.49059	6.55892	5.67505	5.5874	0.52913	4.03102	6.06334	5.33538	5.27144	0.478819
ENSG00000147027	TMEM47	transmembrane protein 47 [Source:HGNC Symbol;Acc:HGNC:18515]	protein_coding	X	34627064	34657288	-1	-2.89333	0.00381179	0.35287	Male	1.91724	0.521582	1.91724	-0.939034	0.324551	8.80137	0.474931	4.35064	2.37311	2.302	0.923802	-0.460945	5.75498	2.62619	2.6677	1.52813
ENSG00000161526	SAP30BP	SAP30 binding protein [Source:HGNC Symbol;Acc:HGNC:30785]	protein_coding	17	75667116	75708062	1	-2.89393	0.00380454	0.35287	Male	1.13174	0.883597	1.13174	-0.17854	0.0616946	865.715	9.22812	10.0201	9.63528	9.63908	0.179426	9.23406	11.0287	9.76777	9.79497	0.290611
ENSG00000173681	BCLAF3	BCLAF1 and THRAP3 family member 3 [Source:HGNC Symbol;Acc:HGNC:27413]	protein_coding	X	19912860	19970298	-1	2.89769	0.00375924	0.35287	Female	1.16498	1.16498	0.858385	0.220303	0.0760271	342.084	7.97483	9.26374	8.42465	8.44138	0.296702	7.28314	8.89939	8.17442	8.21547	0.335168
ENSG00000175130	MARCKSL1	MARCKS like 1 [Source:HGNC Symbol;Acc:HGNC:7142]	protein_coding	1	32333832	32336379	-1	-2.89316	0.00381388	0.35287	Male	1.2153	0.822842	1.2153	-0.281313	0.0972337	325.715	6.82479	8.99711	8.14594	8.07971	0.444266	7.40066	9.27949	8.42973	8.36728	0.411088
ENSG00000182824	LINC01662	long intergenic non-protein coding RNA 1662 [Source:HGNC Symbol;Acc:HGNC:52450]	lincRNA	22	18733914	18757906	1	2.89752	0.00376128	0.35287	Female	2.24861	2.24861	0.44472	1.16903	0.40346	2.82405	-3.44357e-05	4.31806	1.73241	1.83649	1.19319	-3.44357e-05	3.85404	1.01542	1.0413	1.06275
ENSG00000225138	SLC9A3-AS1	SLC9A3 antisense RNA 1 [Source:HGNC Symbol;Acc:HGNC:40550]	processed_transcript	5	473236	480884	1	-2.89549	0.00378571	0.35287	Male	1.51482	0.660144	1.51482	-0.599147	0.206924	108.524	3.30139	7.74002	6.11997	6.19532	0.887782	4.32336	9.59014	6.7605	6.72833	0.963295
ENSG00000228550	AC073583.1		processed_pseudogene	X	7113005	7113404	-1	2.89493	0.00379238	0.35287	Female	2.11185	2.11185	0.473518	1.07851	0.37255	1.50284	-0.0580814	2.7537	1.51617	1.43036	0.834706	-0.0580814	2.52295	0.378784	0.761558	0.840633
ENSG00000231834	HLA-A	major histocompatibility complex, class I, A [Source:HGNC Symbol;Acc:HGNC:4931]	protein_coding	CHR_HSCHR6_MHC_MANN_CTG1	29930208	29934849	1	-2.89653	0.00377309	0.35287	Male	6.06752	0.164812	6.06752	-2.60111	0.898007	90.5747	-0.457032	7.86661	2.40903	2.53461	2.48849	-0.457032	10.1342	1.96128	3.09796	3.68826
ENSG00000233038	AC011899.2		antisense_RNA	7	157854529	157866092	1	-2.89608	0.00377855	0.35287	Male	1.50754	0.663332	1.50754	-0.592198	0.204482	18.9602	1.25894	5.22455	3.9611	3.69659	1.03434	2.28821	6.38217	4.34449	4.36563	0.796846
ENSG00000265727	RN7SL648P	RNA, 7SL, cytoplasmic 648, pseudogene [Source:HGNC Symbol;Acc:HGNC:46664]	misc_RNA	X	74242608	74242908	-1	2.89515	0.00378982	0.35287	Female	1.27987	1.27987	0.781331	0.355993	0.122962	65.5941	5.28719	7.25656	6.14826	6.19549	0.507424	4.56759	7.07028	5.86944	5.83892	0.526253
ENSG00000276051	HLA-G	major histocompatibility complex, class I, G [Source:HGNC Symbol;Acc:HGNC:4964]	protein_coding	CHR_HSCHR6_MHC_APD_CTG1	29826986	29831158	1	-2.89862	0.00374808	0.35287	Male	24.199	0.0413241	24.199	-4.59687	1.58588	99.8035	-0.66607	7.53597	0.66607	0.8373	1.93484	-0.66607	10.8366	0.66607	2.03312	3.81465
ENSG00000164654	MIOS	meiosis regulator for oocyte development [Source:HGNC Symbol;Acc:HGNC:21905]	protein_coding	7	7566872	7608929	1	2.88839	0.00387214	0.355446	Female	1.07732	1.07732	0.928231	0.107445	0.0371988	843.214	9.45931	10.0168	9.71945	9.72984	0.124238	9.10859	9.98266	9.63181	9.61833	0.172524
ENSG00000232043	AL133230.1		antisense_RNA	20	50570975	50578041	-1	2.88932	0.00386079	0.355446	Female	1.21462	1.21462	0.823304	0.280502	0.0970826	111.64	6.05054	7.7432	7.01002	6.95634	0.413024	5.69342	7.49307	6.74087	6.67566	0.420733
ENSG00000232226	ARSFP1	arylsulfatase F pseudogene 1 [Source:HGNC Symbol;Acc:HGNC:722]	unprocessed_pseudogene	Y	12252321	12258033	-1	-2.88932	0.0038607	0.355446	Male	4.52978	0.220761	4.52978	-2.17944	0.754308	0.461067	-0.0764729	0.0764729	0.0764729	0.0269904	0.0726276	-0.0764729	2.35731	0.0764729	0.670241	0.796841
ENSG00000262814	MRPL12	mitochondrial ribosomal protein L12 [Source:HGNC Symbol;Acc:HGNC:10378]	protein_coding	17	81703357	81707526	1	-2.889	0.00386463	0.355446	Male	1.24008	0.806401	1.24008	-0.310431	0.107452	293	7.24352	8.69003	7.8463	7.87299	0.28963	7.34277	10.0734	8.02518	8.10483	0.509256
ENSG00000115282	TTC31	tetratricopeptide repeat domain 31 [Source:HGNC Symbol;Acc:HGNC:25759]	protein_coding	2	74483073	74494886	1	-2.88383	0.00392872	0.356224	Male	1.12114	0.891946	1.12114	-0.164972	0.0572059	400.261	8.13268	8.8737	8.5954	8.57553	0.187393	8.25275	9.91286	8.67771	8.72689	0.259487
ENSG00000130638	ATXN10	ataxin 10 [Source:HGNC Symbol;Acc:HGNC:10549]	protein_coding	22	45671798	45845307	1	-2.88647	0.00389588	0.356224	Male	1.10739	0.903025	1.10739	-0.147163	0.0509836	1056.04	9.60485	10.3131	9.9661	9.93091	0.171549	9.60273	10.59	10.0646	10.0679	0.237085
ENSG00000135374	ELF5	E74 like ETS transcription factor 5 [Source:HGNC Symbol;Acc:HGNC:3320]	protein_coding	11	34478793	34513805	-1	2.88407	0.00392571	0.356224	Female	1.22471	1.22471	0.816519	0.292442	0.101399	340.707	7.63707	9.43516	8.59214	8.51113	0.451228	7.31447	9.01778	8.1881	8.22757	0.42656
ENSG00000159674	SPON2	spondin 2 [Source:HGNC Symbol;Acc:HGNC:11253]	protein_coding	4	1166932	1208962	-1	-2.88439	0.00392169	0.356224	Male	1.45506	0.687256	1.45506	-0.541081	0.187589	353.675	6.5171	9.36466	7.86579	7.85637	0.746461	6.82152	10.9056	8.42727	8.32148	0.840183
ENSG00000232021	LEF1-AS1	LEF1 antisense RNA 1 [Source:HGNC Symbol;Acc:HGNC:40339]	processed_transcript	4	108167525	108256836	1	-2.88341	0.00393398	0.356224	Male	1.42435	0.702075	1.42435	-0.510302	0.176979	12.9553	2.2916	4.94121	3.29402	3.43019	0.553808	2.36646	5.44627	3.7751	3.8222	0.76252
ENSG00000233303	XXYLT1-AS1	XXYLT1 antisense RNA 1 [Source:HGNC Symbol;Acc:HGNC:41153]	antisense_RNA	3	195094588	195096057	1	2.88421	0.003924	0.356224	Female	1.89909	1.89909	0.526569	0.925306	0.320818	2.5582	-0.254092	3.89738	1.97232	1.87042	1.01098	-0.254092	3.233	1.38035	1.2909	0.926566
ENSG00000273217	AC008695.1		protein_coding	5	131425891	131796983	-1	-2.88527	0.00391082	0.356224	Male	12.6125	0.0792866	12.6125	-3.65678	1.2674	8.67733	-0.687351	4.02799	0.687351	0.53362	1.09278	-0.687351	6.50075	0.687351	1.84569	2.27547
ENSG00000164048	ZNF589	zinc finger protein 589 [Source:HGNC Symbol;Acc:HGNC:16747]	protein_coding	3	48241100	48299253	1	2.88096	0.0039647	0.356919	Female	1.11569	1.11569	0.89631	0.15793	0.0548185	184.235	7.17447	8.14923	7.618	7.62353	0.22705	6.71785	8.05719	7.47419	7.46616	0.235171
ENSG00000227293	AC118345.1		lincRNA	2	66235377	66236213	-1	2.88141	0.00395895	0.356919	Female	2.40659	2.40659	0.415525	1.26699	0.439712	1.19752	-0.030314	3.31103	1.16683	1.19129	0.892338	-0.030314	2.9242	0.030314	0.584249	0.740276
ENSG00000232339	NOTCH4	notch 4 [Source:HGNC Symbol;Acc:HGNC:7884]	protein_coding	CHR_HSCHR6_MHC_MANN_CTG1	32234228	32263476	-1	-2.88036	0.00397222	0.356919	Male	1.62179	0.616603	1.62179	-0.697586	0.242187	17.7553	0.205237	5.41011	3.67289	3.36804	1.17059	1.66153	5.85188	4.2572	4.1163	1.05385
ENSG00000254087	LYN	LYN proto-oncogene, Src family tyrosine kinase [Source:HGNC Symbol;Acc:HGNC:6735]	protein_coding	8	55879813	56014168	1	-2.88116	0.00396211	0.356919	Male	1.14614	0.872491	1.14614	-0.196788	0.0683014	1004.2	9.03478	10.5083	9.82294	9.80881	0.301332	9.41997	10.7486	9.98647	10.0097	0.264992
ENSG00000082146	STRADB	STE20-related kinase adaptor beta [Source:HGNC Symbol;Acc:HGNC:13205]	protein_coding	2	201387858	201480846	1	2.87801	0.00400191	0.358209	Female	1.1607	1.1607	0.861548	0.214997	0.0747034	655.568	8.61096	10.2617	9.3933	9.4114	0.296982	7.31915	9.6541	9.27406	9.18769	0.37599
ENSG00000128564	VGF	VGF nerve growth factor inducible [Source:HGNC Symbol;Acc:HGNC:12684]	protein_coding	7	101162509	101165593	-1	-2.87833	0.00399785	0.358209	Male	1.59551	0.626758	1.59551	-0.674019	0.23417	9.5165	0.0405077	4.6124	2.88848	2.75169	0.994456	1.56898	5.82528	3.25224	3.34863	0.917864
ENSG00000261970	AL391840.1		processed_pseudogene	6	79552794	79553160	1	2.87699	0.00401493	0.358687	Female	1.42769	1.42769	0.70043	0.513687	0.17855	10.4796	2.48626	5.06774	3.77372	3.66344	0.665602	0.213728	4.59856	3.21737	3.10153	0.89433
ENSG00000111331	OAS3	2'-5'-oligoadenylate synthetase 3 [Source:HGNC Symbol;Acc:HGNC:8088]	protein_coding	12	112938352	112973249	1	-2.87436	0.00404851	0.359106	Male	1.21276	0.824567	1.21276	-0.278292	0.0968189	634.731	8.54634	10.2095	9.12396	9.11411	0.355845	8.74685	10.4647	9.30742	9.37125	0.427677
ENSG00000124225	PMEPA1	prostate transmembrane protein, androgen induced 1 [Source:HGNC Symbol;Acc:HGNC:14107]	protein_coding	20	57648392	57711536	-1	-2.8755	0.00403389	0.359106	Male	1.40076	0.713898	1.40076	-0.486211	0.169087	74.7633	4.18769	6.88296	5.73637	5.68914	0.745797	4.61924	8.00329	6.09144	6.15302	0.724267
ENSG00000151065	DCP1B	decapping mRNA 1B [Source:HGNC Symbol;Acc:HGNC:24451]	protein_coding	12	1946054	2004535	-1	-2.87367	0.0040573	0.359106	Male	1.19923	0.833865	1.19923	-0.262114	0.0912122	126.552	6.10691	7.4341	6.87945	6.84527	0.319198	5.48687	7.96146	7.13797	7.06595	0.462784
ENSG00000259644	AC022613.3		sense_intronic	15	29728186	29729531	-1	2.87361	0.00405804	0.359106	Female	1.32396	1.32396	0.755309	0.404861	0.140889	20.0459	3.1593	5.78427	4.42876	4.51341	0.545349	1.52317	5.52879	4.21824	4.0769	0.754425
ENSG00000280924	LINC00628	long intergenic non-protein coding RNA 628 [Source:HGNC Symbol;Acc:HGNC:27008]	lincRNA	1	204368431	204369719	-1	2.87391	0.00405424	0.359106	Female	1.48315	1.48315	0.674242	0.568662	0.19787	8.65594	1.9872	4.79926	3.38195	3.38593	0.732166	0.884608	4.55194	2.97318	2.84561	0.861154
ENSG00000179136	LINC00670	long intergenic non-protein coding RNA 670 [Source:HGNC Symbol;Acc:HGNC:44338]	lincRNA	17	12549782	12642854	1	2.87264	0.0040706	0.359536	Female	1.20175	1.20175	0.832122	0.265133	0.0922961	356.343	8.06023	9.54296	8.52078	8.55431	0.299127	6.12003	9.07947	8.28697	8.24976	0.501604
ENSG00000120594	PLXDC2	plexin domain containing 2 [Source:HGNC Symbol;Acc:HGNC:21013]	protein_coding	10	19816239	20289856	1	-2.87026	0.00410136	0.360889	Male	1.23645	0.808767	1.23645	-0.306204	0.106682	752.496	8.1988	10.2028	9.28341	9.28205	0.489964	8.3672	10.4365	9.62652	9.60181	0.446096
ENSG00000224000	Z97198.1		lincRNA	1	172906900	172907684	1	2.87043	0.00409914	0.360889	Female	1.58876	1.58876	0.629422	0.667901	0.232683	5.59176	0.220126	4.46176	2.94135	2.77413	0.965069	0.220126	3.80338	2.3644	2.27834	0.798006
ENSG00000069399	BCL3	B-cell CLL/lymphoma 3 [Source:HGNC Symbol;Acc:HGNC:998]	protein_coding	19	44747705	44760044	1	-2.86835	0.00412615	0.361707	Male	1.31635	0.759679	1.31635	-0.396538	0.138246	32.948	3.21043	5.90325	4.69231	4.77731	0.681458	3.86081	6.27989	5.20082	5.21892	0.512727
ENSG00000204613	TRIM10	tripartite motif containing 10 [Source:HGNC Symbol;Acc:HGNC:10072]	protein_coding	6	30151945	30160934	-1	2.86839	0.00412569	0.361707	Female	2.53746	2.53746	0.394096	1.34338	0.468341	0.662364	-0.0314528	2.65893	0.938796	0.820535	0.673654	-0.0314528	1.44857	0.0314528	0.359285	0.529819
ENSG00000166888	STAT6	signal transducer and activator of transcription 6 [Source:HGNC Symbol;Acc:HGNC:11368]	protein_coding	12	57095408	57132139	-1	-2.86765	0.00413533	0.361834	Male	1.15751	0.863925	1.15751	-0.211022	0.073587	831.475	8.8816	10.2188	9.55931	9.55955	0.353951	9.1624	10.4233	9.80807	9.78535	0.270744
ENSG00000109458	GAB1	GRB2 associated binding protein 1 [Source:HGNC Symbol;Acc:HGNC:4066]	protein_coding	4	143336762	143474568	1	2.86621	0.00415423	0.362131	Female	1.09724	1.09724	0.911378	0.133878	0.0467092	2064.07	10.7321	11.4129	11.1222	11.0937	0.176598	10.4025	11.3564	10.9951	10.9563	0.209001
ENSG00000176022	B3GALT6	beta-1,3-galactosyltransferase 6 [Source:HGNC Symbol;Acc:HGNC:17978]	protein_coding	1	1232265	1235041	1	-2.86648	0.00415062	0.362131	Male	1.18531	0.843664	1.18531	-0.245259	0.0855611	201.296	6.5931	7.92584	7.46285	7.40047	0.356712	6.90902	8.70721	7.66355	7.64053	0.37428
ENSG00000175928	LRRN1	leucine rich repeat neuronal 1 [Source:HGNC Symbol;Acc:HGNC:20980]	protein_coding	3	3799437	3847703	1	2.86447	0.00417714	0.362774	Female	1.5543	1.5543	0.643377	0.636264	0.222123	11.1201	1.49903	5.44881	3.87102	3.59768	1.04215	1.38838	4.96524	3.00995	3.10121	0.808732
ENSG00000180089	TMEM86B	transmembrane protein 86B [Source:HGNC Symbol;Acc:HGNC:28448]	protein_coding	19	55226639	55229264	-1	2.8645	0.00417672	0.362774	Female	1.27157	1.27157	0.786428	0.346613	0.121003	17.7413	3.19492	5.20975	4.41145	4.35612	0.47888	2.83676	4.80589	4.0167	4.04927	0.493032
ENSG00000137561	TTPA	alpha tocopherol transfer protein [Source:HGNC Symbol;Acc:HGNC:12404]	protein_coding	8	63048553	63086053	-1	2.86308	0.00419542	0.363686	Female	1.20697	1.20697	0.828521	0.271391	0.0947897	210.949	6.86386	8.84201	7.75051	7.72967	0.40505	6.45033	8.1797	7.47704	7.46087	0.400962
ENSG00000271533	Z83843.1		sense_intronic	X	74209976	74213660	-1	2.86206	0.00420892	0.364181	Female	1.29838	1.29838	0.770191	0.376713	0.131623	492.858	8.17038	10.1889	8.93545	9.03534	0.482312	6.04687	9.88321	8.66277	8.60611	0.689999
ENSG00000229056	AC020571.1		antisense_RNA	2	196260024	196264204	1	-2.86112	0.00422149	0.364593	Male	1.44654	0.691307	1.44654	-0.532602	0.186152	24.2348	2.56396	5.57433	4.04838	4.12488	0.734727	2.47892	6.50977	4.66554	4.59269	0.86787
ENSG00000118298	CA14	carbonic anhydrase 14 [Source:HGNC Symbol;Acc:HGNC:1372]	protein_coding	1	150257159	150265078	1	2.86048	0.00422994	0.364649	Female	1.16943	1.16943	0.855115	0.225809	0.0789409	35.4199	4.28264	5.91866	5.35733	5.30382	0.303172	4.29628	5.65935	5.09292	5.0726	0.345928
ENSG00000249626	AC024560.2		processed_pseudogene	3	197634315	197635811	1	2.85916	0.00424771	0.365506	Female	1.27457	1.27457	0.784579	0.35001	0.122417	39.1188	4.59484	6.37527	5.47413	5.47088	0.387292	3.37312	6.2826	5.05589	5.0482	0.638622
ENSG00000181817	LSM10	LSM10, U7 small nuclear RNA associated [Source:HGNC Symbol;Acc:HGNC:17562]	protein_coding	1	36391238	36397892	-1	-2.85856	0.00425569	0.36552	Male	1.17955	0.847782	1.17955	-0.238235	0.083341	124.704	6.15893	7.36392	6.7714	6.77976	0.266819	6.20171	8.04922	6.9476	6.98632	0.394444
ENSG00000171596	NMUR1	neuromedin U receptor 1 [Source:HGNC Symbol;Acc:HGNC:4518]	protein_coding	2	231523160	231530495	-1	2.857	0.00427665	0.36607	Female	1.22603	1.22603	0.81564	0.293996	0.102904	25.4776	3.935	5.58648	4.75342	4.78817	0.408487	3.5692	5.33646	4.49178	4.51652	0.422482
ENSG00000237339	LINC01502	long intergenic non-protein coding RNA 1502 [Source:HGNC Symbol;Acc:HGNC:51183]	lincRNA	9	135574935	135587112	1	2.85692	0.00427777	0.36607	Female	1.86363	1.86363	0.536588	0.898113	0.314364	13.0961	1.48743	8.33185	3.24511	3.5822	1.49201	0.12909	5.77496	3.08464	3.0255	1.05181
ENSG00000261416	AC012645.3		antisense_RNA	16	30183505	30184957	-1	-2.85616	0.00428802	0.366276	Male	1.8938	0.528038	1.8938	-0.921287	0.322562	2.05068	-0.0345933	2.93027	1.01828	0.999603	0.819071	-0.0345933	3.36012	1.58778	1.58542	0.932924
ENSG00000129347	KRI1	KRI1 homolog [Source:HGNC Symbol;Acc:HGNC:25769]	protein_coding	19	10553078	10566037	-1	-2.84713	0.00441155	0.367696	Male	1.24726	0.801759	1.24726	-0.318759	0.111958	358.011	7.49991	8.92203	8.30774	8.25225	0.320662	7.88839	10.8254	8.40294	8.48672	0.487325
ENSG00000131788	PIAS3	protein inhibitor of activated STAT 3 [Source:HGNC Symbol;Acc:HGNC:16861]	protein_coding	1	145848522	145859836	-1	-2.85186	0.00434639	0.367696	Male	1.1137	0.897909	1.1137	-0.155359	0.0544765	181.464	6.79746	8.1144	7.42101	7.44082	0.249469	7.12028	7.98259	7.61693	7.60104	0.202371
ENSG00000141522	ARHGDIA	Rho GDP dissociation inhibitor alpha [Source:HGNC Symbol;Acc:HGNC:678]	protein_coding	17	81867721	81871406	-1	-2.84968	0.00437632	0.367696	Male	1.16832	0.85593	1.16832	-0.224436	0.0787581	1954.85	10.3545	11.3453	10.8514	10.8549	0.250667	10.3879	12.6295	11.0126	11.0481	0.353871
ENSG00000154975	CA10	carbonic anhydrase 10 [Source:HGNC Symbol;Acc:HGNC:1369]	protein_coding	17	51630313	52160017	-1	2.84647	0.00442066	0.367696	Female	1.7607	1.7607	0.567955	0.816151	0.286724	68.5857	3.64651	8.54727	5.77156	5.92777	1.25621	2.07146	7.60004	5.05764	5.13447	1.28403
ENSG00000162512	SDC3	syndecan 3 [Source:HGNC Symbol;Acc:HGNC:10660]	protein_coding	1	30869467	30908761	-1	-2.84505	0.00444041	0.367696	Male	1.17128	0.853768	1.17128	-0.228084	0.0801686	652.158	8.64473	9.8464	9.20343	9.23139	0.312554	8.65422	10.4725	9.48226	9.44689	0.359656
ENSG00000167173	C15orf39	chromosome 15 open reading frame 39 [Source:HGNC Symbol;Acc:HGNC:24497]	protein_coding	15	75195643	75212169	1	-2.85151	0.00435118	0.367696	Male	1.12814	0.886416	1.12814	-0.173944	0.0610005	656.072	8.788	9.74367	9.37691	9.31115	0.243465	8.96798	10.1629	9.46186	9.48059	0.263489
ENSG00000172081	MOB3A	MOB kinase activator 3A [Source:HGNC Symbol;Acc:HGNC:29802]	protein_coding	19	2071038	2096673	-1	-2.85337	0.00432583	0.367696	Male	1.25209	0.798664	1.25209	-0.324339	0.113669	560.869	8.15863	9.94333	8.91538	8.93913	0.37069	8.51648	11.4239	9.17526	9.20248	0.48654
ENSG00000205363	C15orf59	chromosome 15 open reading frame 59 [Source:HGNC Symbol;Acc:HGNC:33753]	protein_coding	15	73735431	73752747	-1	-2.85364	0.00432211	0.367696	Male	1.45987	0.684994	1.45987	-0.545838	0.191278	65.6242	3.75184	7.12491	5.41934	5.4486	0.86114	3.34609	7.57591	6.15784	6.01018	0.886882
ENSG00000207955	MIR219A2	microRNA 219a-2 [Source:HGNC Symbol;Acc:HGNC:31598]	lincRNA	9	128392007	128393510	-1	-2.84734	0.00440859	0.367696	Male	1.9696	0.507718	1.9696	-0.9779	0.343443	2.33777	-0.0981698	2.98401	1.27479	1.11554	0.792603	-0.0981698	3.58779	1.69998	1.72157	1.01713
ENSG00000215441	CTAGE12P	CTAGE family member 12, pseudogene [Source:HGNC Symbol;Acc:HGNC:37297]	processed_pseudogene	9	27608382	27610745	-1	2.84515	0.00443905	0.367696	Female	1.81804	1.81804	0.550042	0.862388	0.303108	2.59433	0.14748	3.57516	1.87025	1.90172	0.963527	-0.14748	2.83115	1.33404	1.30253	0.881046
ENSG00000225526	MKRN2OS	MKRN2 opposite strand [Source:HGNC Symbol;Acc:HGNC:40375]	protein_coding	3	12514934	12561059	-1	2.85025	0.00436849	0.367696	Female	1.21492	1.21492	0.823098	0.280864	0.0985403	24.6885	4.05692	5.49829	4.82202	4.79165	0.395621	3.27917	5.2273	4.53195	4.49818	0.383451
ENSG00000229152	ANKRD10-IT1	ANKRD10 intronic transcript 1 [Source:HGNC Symbol;Acc:HGNC:39891]	sense_intronic	13	110894639	110899172	-1	2.85273	0.00433452	0.367696	Female	1.31779	1.31779	0.758846	0.39812	0.139558	136.681	5.93938	8.19961	7.05223	7.10386	0.524209	2.31642	7.67482	6.67394	6.62217	0.876817
ENSG00000235715	PSMB8	proteasome subunit beta 8 [Source:HGNC Symbol;Acc:HGNC:9545]	protein_coding	CHR_HSCHR6_MHC_COX_CTG1	32763034	32767021	-1	-2.84465	0.00444607	0.367696	Male	1.31979	0.757694	1.31979	-0.400313	0.140725	8.64647	1.53951	4.30456	2.98042	2.91155	0.583767	1.84464	7.78395	3.36378	3.39301	0.89229
ENSG00000237659	RNASEH2CP1	ribonuclease H2 subunit C pseudogene 1 [Source:HGNC Symbol;Acc:HGNC:24117]	processed_pseudogene	Y	2789827	2790328	1	-2.85007	0.00437096	0.367696	Male	3.89567	0.256695	3.89567	-1.96187	0.688359	0.376999	-0.0205079	0.0205079	-0.0205079	-0.00723808	0.0194767	-0.0205079	2.50026	0.315513	0.578682	0.678926
ENSG00000242153	OFD1P6Y	OFD1 pseudogene 6, Y-linked [Source:HGNC Symbol;Acc:HGNC:13657]	transcribed_unprocessed_pseudogene	Y	18674033	18739197	1	-2.84561	0.00443265	0.367696	Male	7.52532	0.132885	7.52532	-2.91175	1.02324	0.760245	-0.130706	0.130706	-0.130706	-0.0461316	0.124134	-0.130706	3.12438	0.130706	0.712074	1.12045
ENSG00000253210	AC040970.1		antisense_RNA	8	141126044	141129961	-1	-2.84881	0.00438828	0.367696	Male	1.47954	0.675885	1.47954	-0.565151	0.198381	6.2062	0.0634765	3.86605	2.48073	2.33321	0.84463	1.53695	4.25801	2.86273	2.88602	0.654928
ENSG00000260581	AC011374.1		antisense_RNA	5	151652275	151655449	1	2.84463	0.00444629	0.367696	Female	1.4511	1.4511	0.689131	0.53715	0.188829	5.15453	0.0539568	3.70429	2.69043	2.67984	0.744122	-0.0539568	3.29391	2.24949	2.16448	0.895555
ENSG00000284413	BTBD8	BTB domain containing 8 [Source:HGNC Symbol;Acc:HGNC:21019]	protein_coding	1	92080305	92150882	1	2.84709	0.0044121	0.367696	Female	1.147	1.147	0.871836	0.197871	0.0694995	73.2055	5.55848	6.93561	6.24353	6.2465	0.297178	5.04721	6.40897	6.14363	6.02184	0.336792
ENSG00000080824	HSP90AA1	heat shock protein 90 alpha family class A member 1 [Source:HGNC Symbol;Acc:HGNC:5253]	protein_coding	14	102080738	102139699	-1	-2.84146	0.00449071	0.370714	Male	1.20037	0.833078	1.20037	-0.263476	0.0927256	12008.7	12.9104	13.9229	13.2844	13.2982	0.228592	12.7639	15.3878	13.377	13.4978	0.44028
ENSG00000154553	PDLIM3	PDZ and LIM domain 3 [Source:HGNC Symbol;Acc:HGNC:20767]	protein_coding	4	185500660	185535612	-1	-2.83999	0.00451147	0.370743	Male	1.24981	0.80012	1.24981	-0.321711	0.113279	215.529	6.68474	8.5832	7.46364	7.47846	0.441282	6.1162	9.26827	7.77108	7.77862	0.516023
ENSG00000250522	AC004066.2		antisense_RNA	4	105540190	105552355	-1	2.84029	0.00450726	0.370743	Female	2.3932	2.3932	0.41785	1.25894	0.443245	1.01563	-0.0840901	3.10115	1.31865	1.11816	0.83399	-0.0840901	2.17929	0.0840901	0.510937	0.685712
ENSG00000261126	RBFADN	RBFA downstream neighbor (non-protein coding) [Source:HGNC Symbol;Acc:HGNC:48591]	lincRNA	18	80046900	80095482	1	2.83975	0.00451487	0.370743	Female	1.19103	1.19103	0.839613	0.252204	0.088812	115.655	5.87806	8.07491	6.82036	6.88116	0.4212	5.94309	7.34193	6.65254	6.6564	0.323668
ENSG00000106992	AK1	adenylate kinase 1 [Source:HGNC Symbol;Acc:HGNC:361]	protein_coding	9	127866480	127877743	-1	-2.83867	0.00453024	0.371352	Male	1.25803	0.794891	1.25803	-0.33117	0.116664	115.256	5.6136	7.3993	6.57398	6.57674	0.474349	5.27106	8.21702	6.90773	6.88487	0.527211
ENSG00000184110	EIF3C	eukaryotic translation initiation factor 3 subunit C [Source:HGNC Symbol;Acc:HGNC:3279]	protein_coding	16	28688558	28735730	1	-2.837	0.00455392	0.371989	Male	1.15559	0.865361	1.15559	-0.208627	0.0735377	3976.63	10.773	12.2897	11.7978	11.7465	0.347921	11.5116	12.4777	11.9326	11.9654	0.284402
ENSG00000229425	AJ009632.2		lincRNA	21	15370500	15627342	-1	2.83731	0.00454951	0.371989	Female	1.25748	1.25748	0.795243	0.330532	0.116495	84.466	5.46595	7.41227	6.46805	6.54186	0.460464	3.05503	7.20056	6.33145	6.16505	0.679294
ENSG00000198467	TPM2	tropomyosin 2 [Source:HGNC Symbol;Acc:HGNC:12011]	protein_coding	9	35681992	35691020	-1	-2.83582	0.00457078	0.372714	Male	1.29757	0.770673	1.29757	-0.37581	0.132522	637.558	7.3156	9.85946	8.9927	8.9696	0.528336	8.2337	11.1056	9.28752	9.29461	0.582274
ENSG00000176903	PNMA1	paraneoplastic Ma antigen 1 [Source:HGNC Symbol;Acc:HGNC:9158]	protein_coding	14	73711783	73714372	-1	-2.83395	0.00459769	0.374255	Male	1.1419	0.875735	1.1419	-0.191434	0.0675502	265.583	7.36579	8.31414	7.87624	7.86003	0.235792	7.412	9.03479	8.07484	8.0358	0.307648
ENSG00000167880	EVPL	envoplakin [Source:HGNC Symbol;Acc:HGNC:3503]	protein_coding	17	76004502	76027452	-1	2.83223	0.00462248	0.375619	Female	1.2696	1.2696	0.787652	0.34437	0.12159	36.7195	4.34942	6.3035	5.36527	5.33841	0.470525	3.2049	6.01828	5.0531	4.98468	0.57152
ENSG00000075303	SLC25A40	solute carrier family 25 member 40 [Source:HGNC Symbol;Acc:HGNC:29680]	protein_coding	7	87833568	87876357	-1	2.83132	0.00463558	0.376029	Female	1.15581	1.15581	0.865195	0.208904	0.073783	302.403	7.87572	8.88637	8.29801	8.30613	0.282475	6.49402	8.82932	8.13501	8.08097	0.36495
ENSG00000171509	RXFP1	relaxin/insulin like family peptide receptor 1 [Source:HGNC Symbol;Acc:HGNC:19718]	protein_coding	4	158315311	158653372	1	2.82983	0.00465734	0.37714	Female	2.02413	2.02413	0.494038	1.0173	0.359494	5.75158	-0.194058	6.01275	3.02829	2.60429	1.33151	-0.194058	4.2524	1.93512	1.76675	1.30156
ENSG00000259762	AC021739.5		antisense_RNA	15	85750336	85752901	-1	2.82854	0.00467612	0.378005	Female	1.83047	1.83047	0.546308	0.872214	0.308362	2.00793	0.328455	3.34697	1.82595	1.71027	0.774003	0.413439	3.05111	1.12853	1.20456	0.730229
ENSG00000100347	SAMM50	SAMM50 sorting and assembly machinery component [Source:HGNC Symbol;Acc:HGNC:24276]	protein_coding	22	43955421	44010531	1	-2.82714	0.00469658	0.378286	Male	1.15625	0.864864	1.15625	-0.209455	0.0740871	426.578	7.94361	9.21699	8.55222	8.54532	0.314351	8.1462	9.40927	8.71105	8.7504	0.30702
ENSG00000115514	TXNDC9	thioredoxin domain containing 9 [Source:HGNC Symbol;Acc:HGNC:24110]	protein_coding	2	99318982	99340702	-1	-2.82342	0.00475145	0.378286	Male	1.15935	0.862549	1.15935	-0.213322	0.0755545	555.803	8.09654	9.64797	9.04406	8.95466	0.33055	8.54154	9.8885	9.11013	9.16716	0.31421
ENSG00000122512	PMS2	PMS1 homolog 2, mismatch repair system component [Source:HGNC Symbol;Acc:HGNC:9122]	protein_coding	7	5973239	6009125	-1	2.82349	0.00475037	0.378286	Female	1.12399	1.12399	0.889685	0.168633	0.0597249	332.429	8.0825	9.42983	8.42546	8.42466	0.234186	7.51195	8.93846	8.25855	8.25464	0.254516
ENSG00000149557	FEZ1	fasciculation and elongation protein zeta 1 [Source:HGNC Symbol;Acc:HGNC:3659]	protein_coding	11	125445745	125496317	-1	-2.82718	0.00469602	0.378286	Male	1.25926	0.794119	1.25926	-0.332573	0.117634	251.888	6.67408	8.58287	7.73891	7.68978	0.497233	6.58388	9.30388	8.03071	8.0131	0.532051
ENSG00000164754	RAD21	RAD21 cohesin complex component [Source:HGNC Symbol;Acc:HGNC:9811]	protein_coding	8	116845935	116874866	-1	-2.82428	0.00473876	0.378286	Male	1.11037	0.900597	1.11037	-0.151046	0.0534813	4273.78	11.4506	12.4706	12.0041	11.995	0.205887	11.6209	12.8116	12.125	12.1408	0.234144
ENSG00000174576	NPAS4	neuronal PAS domain protein 4 [Source:HGNC Symbol;Acc:HGNC:18983]	protein_coding	11	66421004	66426707	1	-2.82335	0.00475246	0.378286	Male	3.30767	0.302328	3.30767	-1.72582	0.611265	0.585682	-0.0328629	1.00554	-0.0328629	0.173296	0.371183	-0.0328629	3.69857	0.563955	0.644022	0.792971
ENSG00000184009	ACTG1	actin gamma 1 [Source:HGNC Symbol;Acc:HGNC:144]	protein_coding	17	81509971	81523847	-1	-2.82482	0.0047307	0.378286	Male	1.18551	0.84352	1.18551	-0.245506	0.0869104	26261	13.4425	15.0165	14.5467	14.5048	0.313609	13.9983	16.1628	14.716	14.7212	0.396182
ENSG00000223773	CD99P1	CD99 molecule pseudogene 1 [Source:HGNC Symbol;Acc:HGNC:7083]	transcribed_unprocessed_pseudogene	X	2609348	2657229	1	-2.82576	0.00471693	0.378286	Male	1.25764	0.795137	1.25764	-0.330724	0.117039	378.328	7.37844	9.15169	8.43565	8.38119	0.430862	7.24415	9.78308	8.7002	8.65556	0.579225
ENSG00000276724	AC123768.4		lincRNA	15	32583612	32584312	1	2.82471	0.00473234	0.378286	Female	1.36042	1.36042	0.735066	0.444054	0.157204	20.9643	2.91424	5.7035	4.59657	4.49724	0.711896	2.94892	5.33966	4.06338	4.11009	0.644776
ENSG00000219395	HSPA8P15	heat shock protein family A (Hsp70) member 8 pseudogene 15 [Source:HGNC Symbol;Acc:HGNC:44930]	processed_pseudogene	6	151411259	151413945	-1	2.81654	0.0048544	0.385743	Female	1.29635	1.29635	0.771394	0.37446	0.13295	17.2996	3.31758	5.21757	4.32745	4.35223	0.45382	2.44887	5.35884	3.97232	3.94595	0.620445
ENSG00000204897	KRT25	keratin 25 [Source:HGNC Symbol;Acc:HGNC:30839]	protein_coding	17	40748021	40755332	-1	2.8145	0.00488531	0.387541	Female	2.54182	2.54182	0.393419	1.34586	0.478188	0.699401	-0.00897638	2.40601	0.817362	0.825553	0.776005	-0.00897638	1.72663	0.00897638	0.365907	0.546907
ENSG00000162685	LSP1P3	lymphocyte-specific protein 1 pseudogene 3 [Source:HGNC Symbol;Acc:HGNC:39718]	processed_pseudogene	5	28926816	28927023	1	-2.81336	0.0049026	0.388253	Male	2.62453	0.38102	2.62453	-1.39206	0.494803	2.3947	-0.204657	3.19449	0.64443	0.880712	0.936044	-0.204657	4.13315	1.18836	1.53228	1.33688
ENSG00000267456	AC023043.3		processed_pseudogene	18	36278735	36279119	-1	2.81166	0.00492865	0.389656	Female	1.67366	1.67366	0.597493	0.743007	0.264259	3.1864	-0.0573247	3.71256	2.31612	2.08723	0.979623	0.0573247	2.91849	1.5676	1.60019	0.78323
ENSG00000172936	MYD88	myeloid differentiation primary response 88 [Source:HGNC Symbol;Acc:HGNC:7562]	protein_coding	3	38138478	38143022	1	-2.81081	0.0049417	0.390027	Male	1.25712	0.795472	1.25712	-0.330117	0.117446	312.015	7.19503	8.49918	8.00159	7.99561	0.307282	7.33728	10.2791	8.11879	8.22302	0.564908
ENSG00000142166	IFNAR1	interferon alpha and beta receptor subunit 1 [Source:HGNC Symbol;Acc:HGNC:5432]	protein_coding	21	33324477	33359862	1	-2.80357	0.00505395	0.392913	Male	1.18361	0.844874	1.18361	-0.243192	0.0867434	933.367	8.94574	10.4064	9.55268	9.53207	0.348654	9.03495	10.659	9.66278	9.76607	0.376897
ENSG00000180772	AGTR2	angiotensin II receptor type 2 [Source:HGNC Symbol;Acc:HGNC:338]	protein_coding	X	116170722	116174972	1	2.80436	0.00504166	0.392913	Female	3.98771	3.98771	0.250771	1.99556	0.711592	0.364099	-0.0126405	2.07088	0.287578	0.64843	0.720602	-0.0126405	0.643667	0.0126405	0.0189358	0.102055
ENSG00000204421	LY6G6C	lymphocyte antigen 6 family member G6C [Source:HGNC Symbol;Acc:HGNC:13936]	protein_coding	6	31718648	31721845	-1	-2.80418	0.00504447	0.392913	Male	1.67024	0.598718	1.67024	-0.740052	0.26391	3.45762	-0.334653	3.73057	1.7557	1.68535	0.8703	0.334653	3.97232	2.3635	2.26094	0.775142
ENSG00000228250	LY6G6C	lymphocyte antigen 6 family member G6C [Source:HGNC Symbol;Acc:HGNC:13936]	protein_coding	CHR_HSCHR6_MHC_MCF_CTG1	31794930	31798127	-1	-2.80418	0.00504447	0.392913	Male	1.67024	0.598718	1.67024	-0.740052	0.26391	3.45762	-0.334653	3.73057	1.7557	1.68535	0.8703	0.334653	3.97232	2.3635	2.26094	0.775142
ENSG00000228859	LY6G6C	lymphocyte antigen 6 family member G6C [Source:HGNC Symbol;Acc:HGNC:13936]	protein_coding	CHR_HSCHR6_MHC_DBB_CTG1	31700817	31704014	-1	-2.80418	0.00504447	0.392913	Male	1.67024	0.598718	1.67024	-0.740052	0.26391	3.45762	-0.334653	3.73057	1.7557	1.68535	0.8703	0.334653	3.97232	2.3635	2.26094	0.775142
ENSG00000235452	LY6G6C	lymphocyte antigen 6 family member G6C [Source:HGNC Symbol;Acc:HGNC:13936]	protein_coding	CHR_HSCHR6_MHC_MANN_CTG1	31758101	31761298	-1	-2.80418	0.00504447	0.392913	Male	1.67024	0.598718	1.67024	-0.740052	0.26391	3.45762	-0.334653	3.73057	1.7557	1.68535	0.8703	0.334653	3.97232	2.3635	2.26094	0.775142
ENSG00000236183	LY6G6C	lymphocyte antigen 6 family member G6C [Source:HGNC Symbol;Acc:HGNC:13936]	protein_coding	CHR_HSCHR6_MHC_COX_CTG1	31706055	31709252	-1	-2.80418	0.00504447	0.392913	Male	1.67024	0.598718	1.67024	-0.740052	0.26391	3.45762	-0.334653	3.73057	1.7557	1.68535	0.8703	0.334653	3.97232	2.3635	2.26094	0.775142
ENSG00000257754	AC012555.2		antisense_RNA	12	103819610	103822085	1	2.8039	0.00504886	0.392913	Female	1.55804	1.55804	0.641833	0.639729	0.228157	4.21474	-0.060757	3.62549	2.51864	2.42406	0.889741	-0.060757	3.55803	2.12058	1.89038	0.957893
ENSG00000278192	AL118505.1		lincRNA	20	6065966	6067897	-1	2.80726	0.00499645	0.392913	Female	1.20031	1.20031	0.833115	0.263413	0.0938326	38.3799	4.65451	5.87867	5.34373	5.38626	0.348616	4.25635	6.08833	5.09895	5.12335	0.416712
ENSG00000013810	TACC3	transforming acidic coiled-coil containing protein 3 [Source:HGNC Symbol;Acc:HGNC:11524]	protein_coding	4	1721490	1745176	1	-2.8013	0.00508973	0.393051	Male	1.18783	0.841873	1.18783	-0.248326	0.0886466	548.537	8.45798	9.40095	8.87236	8.90541	0.242313	8.47811	10.8809	9.00944	9.10161	0.415507
ENSG00000095777	MYO3A	myosin IIIA [Source:HGNC Symbol;Acc:HGNC:7601]	protein_coding	10	25934267	26212527	1	-2.79991	0.00511163	0.393051	Male	2.73606	0.365488	2.73606	-1.4521	0.518624	2.50978	-0.0668019	3.46272	0.0668019	0.699172	1.12048	-0.0668019	3.98696	1.23859	1.64011	1.25986
ENSG00000117676	RPS6KA1	ribosomal protein S6 kinase A1 [Source:HGNC Symbol;Acc:HGNC:10430]	protein_coding	1	26529761	26575030	1	-2.79919	0.00512303	0.393051	Male	1.22855	0.81397	1.22855	-0.296953	0.106085	164.054	6.03627	8.64874	7.11647	7.10567	0.48268	6.7855	8.27702	7.44403	7.42891	0.396413
ENSG00000152128	TMEM163	transmembrane protein 163 [Source:HGNC Symbol;Acc:HGNC:25380]	protein_coding	2	134455759	134719000	-1	-2.80197	0.00507917	0.393051	Male	1.43654	0.696119	1.43654	-0.522593	0.186509	23.248	2.17527	5.46743	4.11492	4.12887	0.668623	3.1326	6.81882	4.55343	4.51407	0.830444
ENSG00000267452	LINC02073	long intergenic non-protein coding RNA 2073 [Source:HGNC Symbol;Acc:HGNC:52919]	lincRNA	17	51435427	51445802	1	2.8014	0.00508806	0.393051	Female	1.19354	1.19354	0.837841	0.255251	0.0911154	123.619	6.36334	8.08903	7.0507	7.04607	0.344388	5.58598	7.64546	6.7398	6.77248	0.422896
ENSG00000275013	PRAME	preferentially expressed antigen in melanoma [Source:HGNC Symbol;Acc:HGNC:9336]	protein_coding	CHR_HSCHR22_1_CTG3	22556806	22568466	-1	2.79953	0.00511774	0.393051	Female	2.00598	2.00598	0.498508	1.00431	0.358743	5.02001	0.0195171	5.69638	2.23595	2.31464	1.26592	-0.0195171	4.25857	1.62123	1.75579	1.09272
ENSG00000277382	AC005837.3		antisense_RNA	17	76709760	76710045	1	-2.80047	0.00510288	0.393051	Male	2.61721	0.382086	2.61721	-1.38803	0.495643	1.19334	-0.00620461	2.28782	0.00620461	0.516839	0.705517	-0.00620461	3.44564	1.04004	1.05673	0.976756
ENSG00000281877	RPS6KA1	ribosomal protein S6 kinase A1 [Source:HGNC Symbol;Acc:HGNC:10430]	protein_coding	CHR_HG2058_PATCH	26529761	26575030	1	-2.79919	0.00512303	0.393051	Male	1.22855	0.81397	1.22855	-0.296953	0.106085	164.054	6.03627	8.64874	7.11647	7.10567	0.48268	6.7855	8.27702	7.44403	7.42891	0.396413
ENSG00000028310	BRD9	bromodomain containing 9 [Source:HGNC Symbol;Acc:HGNC:25818]	protein_coding	5	850291	892824	-1	-2.79245	0.00523107	0.398554	Male	1.15374	0.866743	1.15374	-0.206324	0.0738865	596.953	8.71011	9.61047	9.07854	9.08293	0.181684	8.90416	11.0312	9.20593	9.24958	0.327627
ENSG00000125733	TRIP10	thyroid hormone receptor interactor 10 [Source:HGNC Symbol;Acc:HGNC:12304]	protein_coding	19	6737925	6751526	1	-2.79249	0.00523038	0.398554	Male	1.14211	0.875574	1.14211	-0.191699	0.0686481	519.693	8.32734	9.36065	8.92078	8.88523	0.287109	8.50159	10.0438	9.06545	9.07311	0.282061
ENSG00000223611	SUPT20HL2	SUPT20H like 2 [Source:HGNC Symbol;Acc:HGNC:31797]	processed_pseudogene	X	24310907	24313315	-1	-2.79206	0.0052374	0.398554	Male	1.90528	0.524856	1.90528	-0.930006	0.33309	3.1068	-0.135677	2.90381	1.20878	1.32858	1.01419	-0.135677	3.71715	2.44531	1.9863	1.15372
ENSG00000261082	LINC01228	long intergenic non-protein coding RNA 1228 [Source:HGNC Symbol;Acc:HGNC:49681]	lincRNA	16	79798050	79827150	-1	2.79403	0.00520557	0.398554	Female	1.48573	1.48573	0.67307	0.571173	0.204426	5.37446	0.862236	4.21619	2.94313	2.73719	0.797476	0.0173339	3.50695	2.33996	2.239	0.802723
ENSG00000274276	CBSL	cystathionine-beta-synthase like [Source:HGNC Symbol;Acc:HGNC:51829]	protein_coding	21	6444869	6468040	-1	-2.79308	0.00522089	0.398554	Male	2.2691	0.440704	2.2691	-1.18212	0.423231	51.3621	-0.276498	7.03882	4.4125	4.11507	1.99201	0.276498	10.2004	5.29708	5.01986	2.01586
ENSG00000077274	CAPN6	calpain 6 [Source:HGNC Symbol;Acc:HGNC:1483]	protein_coding	X	111245103	111270523	-1	-2.79099	0.00525465	0.399217	Male	1.3499	0.740797	1.3499	-0.43285	0.155088	4012.7	9.99141	13.0207	11.5553	11.5645	0.788404	10.4435	13.58	12.0636	12.0863	0.576734
ENSG00000100346	CACNA1I	calcium voltage-gated channel subunit alpha1 I [Source:HGNC Symbol;Acc:HGNC:1396]	protein_coding	22	39570753	39689737	1	-2.78676	0.0053238	0.400052	Male	2.58654	0.386617	2.58654	-1.37102	0.491978	4.47018	-0.121235	7.04798	1.86705	1.68832	1.33491	-0.121235	7.94233	1.29042	1.84675	1.96639
ENSG00000162139	NEU3	neuraminidase 3 [Source:HGNC Symbol;Acc:HGNC:7760]	protein_coding	11	74988134	75018893	1	2.78675	0.00532389	0.400052	Female	1.14526	1.14526	0.873164	0.195675	0.070216	317.798	7.86505	9.08234	8.45142	8.43372	0.257762	7.45425	8.84163	8.19431	8.22488	0.325849
ENSG00000162390	ACOT11	acyl-CoA thioesterase 11 [Source:HGNC Symbol;Acc:HGNC:18156]	protein_coding	1	54542257	54639192	1	2.78647	0.00532852	0.400052	Female	1.13844	1.13844	0.878393	0.187062	0.067132	308.077	7.36577	9.11331	8.3566	8.36162	0.339472	7.65898	8.66752	8.18258	8.19451	0.224702
ENSG00000177370	TIMM22	translocase of inner mitochondrial membrane 22 [Source:HGNC Symbol;Acc:HGNC:17317]	protein_coding	17	997117	1003671	1	-2.78864	0.00529296	0.400052	Male	1.12911	0.885652	1.12911	-0.175188	0.0628222	148.196	6.58122	7.47358	7.13376	7.11862	0.216079	6.77492	8.35018	7.27588	7.27885	0.291079
ENSG00000241546	AC092910.2		processed_pseudogene	3	120041190	120041537	1	2.7873	0.00531486	0.400052	Female	1.41513	1.41513	0.706647	0.500938	0.179721	8.66526	1.7306	4.61497	3.46759	3.35984	0.771385	1.45222	4.19468	2.99453	2.95127	0.637311
ENSG00000250264	AL669918.1		protein_coding	6	32813767	32838822	-1	-2.78613	0.00533415	0.400052	Male	3.89209	0.256931	3.89209	-1.96055	0.703681	17.7805	-0.0741381	5.18735	0.0741381	1.618	2.04825	-0.0741381	8.6302	4.07273	3.11403	2.38141
ENSG00000277649	TIMM22	translocase of inner mitochondrial membrane 22 [Source:HGNC Symbol;Acc:HGNC:17317]	protein_coding	CHR_HSCHR17_2_CTG2	997117	1003671	1	-2.78864	0.00529296	0.400052	Male	1.12911	0.885652	1.12911	-0.175188	0.0628222	148.196	6.58122	7.47358	7.13376	7.11862	0.216079	6.77492	8.35018	7.27588	7.27885	0.291079
ENSG00000278501	TIMM22	translocase of inner mitochondrial membrane 22 [Source:HGNC Symbol;Acc:HGNC:17317]	protein_coding	CHR_HSCHR17_3_CTG2	997117	1003671	1	-2.78864	0.00529296	0.400052	Male	1.12911	0.885652	1.12911	-0.175188	0.0628222	148.196	6.58122	7.47358	7.13376	7.11862	0.216079	6.77492	8.35018	7.27588	7.27885	0.291079
ENSG00000080845	DLGAP4	DLG associated protein 4 [Source:HGNC Symbol;Acc:HGNC:24476]	protein_coding	20	36306336	36528637	1	-2.78336	0.00537994	0.402318	Male	1.12877	0.885922	1.12877	-0.174749	0.0627836	593.596	8.83761	9.78265	9.1284	9.14216	0.206383	8.57791	10.1353	9.30946	9.30088	0.294046
ENSG00000099783	HNRNPM	heterogeneous nuclear ribonucleoprotein M [Source:HGNC Symbol;Acc:HGNC:5046]	protein_coding	19	8444767	8489114	1	-2.78171	0.00540741	0.402318	Male	1.18957	0.840642	1.18957	-0.250437	0.0900301	2115.13	10.3956	11.2924	10.713	10.7498	0.233835	10.3847	12.686	10.844	10.9423	0.426695
ENSG00000134369	NAV1	neuron navigator 1 [Source:HGNC Symbol;Acc:HGNC:15989]	protein_coding	1	201622885	201826969	1	-2.78248	0.00539447	0.402318	Male	1.20663	0.828753	1.20663	-0.270985	0.0973897	1998.42	10.2656	11.9417	10.7917	10.8198	0.366149	10.4839	12.3265	11.0247	11.0726	0.42767
ENSG00000169710	FASN	fatty acid synthase [Source:HGNC Symbol;Acc:HGNC:3594]	protein_coding	17	82078333	82098332	-1	-2.78222	0.00539881	0.402318	Male	1.24981	0.800119	1.24981	-0.321713	0.115632	5183.62	11.4322	13.0976	12.1618	12.1155	0.409198	11.3593	14.3075	12.3195	12.387	0.524097
ENSG00000255794	RMST	rhabdomyosarcoma 2 associated transcript (non-protein coding) [Source:HGNC Symbol;Acc:HGNC:29893]	processed_transcript	12	97430884	97598415	1	-2.78247	0.00539473	0.402318	Male	1.71505	0.583072	1.71505	-0.778254	0.279699	8.90282	0.0491623	4.45957	2.65643	2.58523	0.965681	-0.0491623	5.47411	3.02023	3.0543	1.2629
ENSG00000123143	PKN1	protein kinase N1 [Source:HGNC Symbol;Acc:HGNC:9405]	protein_coding	19	14433053	14471867	1	-2.77889	0.00545456	0.402489	Male	1.2358	0.809192	1.2358	-0.305446	0.109917	753.811	8.60072	9.93774	9.36965	9.31613	0.303971	8.7697	11.8997	9.52985	9.53551	0.481183
ENSG00000145911	N4BP3	NEDD4 binding protein 3 [Source:HGNC Symbol;Acc:HGNC:29852]	protein_coding	5	178113443	178126087	1	-2.78029	0.00543097	0.402489	Male	1.32569	0.754323	1.32569	-0.406746	0.146296	986.018	7.98721	10.9168	9.717	9.55598	0.650761	8.61877	12.0047	9.93384	9.95958	0.595948
ENSG00000236581	STARD13-AS	STARD13 antisense RNA [Source:HGNC Symbol;Acc:HGNC:40873]	processed_transcript	13	33180401	33281584	1	2.77848	0.00546138	0.402489	Female	1.21778	1.21778	0.821164	0.284257	0.102307	325.24	7.78083	9.26309	8.5129	8.4845	0.39709	6.85153	9.11725	8.25755	8.17772	0.492607
ENSG00000261235	AC092142.1		antisense_RNA	16	82044336	82139631	-1	2.77926	0.00544827	0.402489	Female	1.32551	1.32551	0.754427	0.406546	0.146279	18.2691	2.80301	5.88051	4.39497	4.32573	0.712501	2.89674	4.88824	4.08295	4.0267	0.497119
ENSG00000270388	MTCO3P22	mitochondrially encoded cytochrome c oxidase III pseudogene 22 [Source:HGNC Symbol;Acc:HGNC:52125]	processed_pseudogene	5	100051133	100051916	-1	2.77924	0.00544866	0.402489	Female	4.2463	4.2463	0.235499	2.08621	0.75064	1.06387	-0.33375	4.92153	0.33375	0.813726	1.12643	-0.33375	1.43653	0.33375	0.365163	0.470614
ENSG00000278732	Metazoa_SRP	Metazoan signal recognition particle RNA [Source:RFAM;Acc:RF00017]	misc_RNA	13	31975167	31975448	1	2.77896	0.0054534	0.402489	Female	1.39397	1.39397	0.717375	0.479201	0.172439	9.74953	1.0835	4.91186	3.54358	3.49851	0.727345	-0.0148069	4.1254	3.07989	3.01888	0.836577
ENSG00000164112	TMEM155	transmembrane protein 155 [Source:HGNC Symbol;Acc:HGNC:26418]	protein_coding	4	121758933	121765427	-1	2.77791	0.00547105	0.402566	Female	1.15221	1.15221	0.867894	0.204409	0.0735837	293.218	7.50933	8.87717	8.29678	8.26403	0.311219	7.32155	8.77177	8.04884	8.0628	0.30864
ENSG00000136938	ANP32B	acidic nuclear phosphoprotein 32 family member B [Source:HGNC Symbol;Acc:HGNC:16677]	protein_coding	9	97983361	98015943	1	-2.77654	0.00549409	0.403283	Male	1.30227	0.767887	1.30227	-0.381034	0.137233	561.892	8.183	9.40397	8.74873	8.77288	0.31627	8.14522	11.728	8.88897	8.99807	0.637435
ENSG00000249125	AC093821.1		lincRNA	4	123490268	123522106	1	2.7763	0.00549806	0.403283	Female	1.2328	1.2328	0.811162	0.301938	0.108755	38.7636	4.3034	6.43321	5.40676	5.42096	0.469155	4.28375	6.15755	5.17198	5.14882	0.440829
ENSG00000048140	TSPAN17	tetraspanin 17 [Source:HGNC Symbol;Acc:HGNC:13594]	protein_coding	5	176647387	176659054	1	-2.77161	0.00557802	0.403845	Male	1.18742	0.842165	1.18742	-0.247826	0.0894159	195.9	6.15601	8.12998	7.39767	7.38214	0.448194	6.88007	8.28319	7.66971	7.65356	0.344866
ENSG00000087128	TMPRSS11E	transmembrane protease, serine 11E [Source:HGNC Symbol;Acc:HGNC:24465]	protein_coding	4	68447449	68497604	1	2.76319	0.00572392	0.403845	Female	2.00653	2.00653	0.498373	1.0047	0.363602	7.04956	-0.0915544	5.44755	2.34659	2.5702	1.62245	-0.0915544	4.07906	2.08728	2.08615	1.16918
ENSG00000090447	TFAP4	transcription factor AP-4 [Source:HGNC Symbol;Acc:HGNC:11745]	protein_coding	16	4257186	4273075	-1	-2.7728	0.0055577	0.403845	Male	1.19619	0.835989	1.19619	-0.258444	0.0932072	231.229	6.92736	8.63563	7.66438	7.6572	0.3756	7.03382	8.80618	7.84618	7.90789	0.39956
ENSG00000100364	KIAA0930	KIAA0930 [Source:HGNC Symbol;Acc:HGNC:1314]	protein_coding	22	45190338	45240769	-1	-2.75689	0.00583541	0.403845	Male	1.15601	0.865046	1.15601	-0.209151	0.0758648	500.434	7.91226	9.39674	8.87439	8.82177	0.32603	8.14681	10.0271	9.0471	9.03012	0.318537
ENSG00000104518	GSDMD	gasdermin D [Source:HGNC Symbol;Acc:HGNC:25697]	protein_coding	8	143553207	143563062	1	-2.76181	0.00574811	0.403845	Male	1.23445	0.810078	1.23445	-0.303868	0.110025	422.316	7.90401	9.09523	8.4738	8.50455	0.318231	7.89463	10.998	8.71767	8.73259	0.489516
ENSG00000106344	RBM28	RNA binding motif protein 28 [Source:HGNC Symbol;Acc:HGNC:21863]	protein_coding	7	128297685	128343908	-1	-2.76447	0.00570158	0.403845	Male	1.18173	0.84622	1.18173	-0.240895	0.0871397	956.479	8.94159	10.1936	9.69478	9.70796	0.25427	9.20629	11.6976	9.8693	9.9007	0.399264
ENSG00000106689	LHX2	LIM homeobox 2 [Source:HGNC Symbol;Acc:HGNC:6594]	protein_coding	9	124001670	124033301	1	-2.76239	0.00573796	0.403845	Male	1.51292	0.660973	1.51292	-0.597336	0.216239	30.2331	1.88101	6.27011	4.24572	4.21967	1.03036	3.3203	7.154	4.8592	4.84007	0.841248
ENSG00000111642	CHD4	chromodomain helicase DNA binding protein 4 [Source:HGNC Symbol;Acc:HGNC:1919]	protein_coding	12	6570083	6607476	-1	-2.76437	0.00570335	0.403845	Male	1.07198	0.932854	1.07198	-0.100278	0.036275	4234.63	11.5786	12.3082	11.9632	11.9756	0.154405	11.6531	14.6602	12.0967	12.1445	0.434214
ENSG00000111863	ADTRP	androgen dependent TFPI regulating protein [Source:HGNC Symbol;Acc:HGNC:21214]	protein_coding	6	11712054	11807046	-1	-2.76701	0.00565729	0.403845	Male	1.30269	0.767639	1.30269	-0.381499	0.137874	27.8112	3.77188	5.69521	4.54299	4.54979	0.481406	3.84441	6.19412	4.75586	4.88154	0.592213
ENSG00000117298	ECE1	endothelin converting enzyme 1 [Source:HGNC Symbol;Acc:HGNC:3146]	protein_coding	1	21217247	21345504	-1	-2.76666	0.00566331	0.403845	Male	1.1844	0.844312	1.1844	-0.244152	0.0882478	1318.12	9.03209	11.0061	10.2081	10.1521	0.367621	9.12248	10.9932	10.4787	10.3901	0.401307
ENSG00000120694	HSPH1	heat shock protein family H (Hsp110) member 1 [Source:HGNC Symbol;Acc:HGNC:16969]	protein_coding	13	31134974	31162388	-1	-2.75821	0.0058119	0.403845	Male	1.16332	0.859607	1.16332	-0.218251	0.0791279	1173.67	9.43428	10.6618	9.96207	9.97235	0.293759	9.41955	11.3824	10.1164	10.1727	0.352758
ENSG00000130054	FAM155B	family with sequence similarity 155 member B [Source:HGNC Symbol;Acc:HGNC:30701]	protein_coding	X	69505241	69532508	1	-2.76661	0.00566429	0.403845	Male	3.63666	0.274977	3.63666	-1.86262	0.673249	0.651844	-0.0610991	1.45023	-0.0610991	0.199024	0.465	-0.0610991	3.39075	0.0610991	0.627387	0.898341
ENSG00000133398	MED10	mediator complex subunit 10 [Source:HGNC Symbol;Acc:HGNC:28760]	protein_coding	5	6371881	6378594	-1	-2.77502	0.00551986	0.403845	Male	1.11616	0.895928	1.11616	-0.158545	0.0571329	172.38	6.73253	7.60414	7.24235	7.25875	0.181164	6.98141	8.24624	7.4044	7.40087	0.266075
ENSG00000134256	CD101	CD101 molecule [Source:HGNC Symbol;Acc:HGNC:5949]	protein_coding	1	117001750	117036476	1	2.76608	0.00567354	0.403845	Female	1.63265	1.63265	0.612501	0.707217	0.255675	10.2197	1.16608	5.02257	3.79796	3.55514	1.01765	-0.242339	4.60211	3.06552	2.73891	1.37843
ENSG00000141858	SAMD1	sterile alpha motif domain containing 1 [Source:HGNC Symbol;Acc:HGNC:17958]	protein_coding	19	14087840	14091036	-1	-2.75666	0.00583947	0.403845	Male	1.20991	0.826504	1.20991	-0.274905	0.099724	303.99	6.84088	8.83175	8.08889	8.02578	0.427106	7.06837	9.28412	8.35899	8.29323	0.445521
ENSG00000143556	S100A7	S100 calcium binding protein A7 [Source:HGNC Symbol;Acc:HGNC:10497]	protein_coding	1	153457744	153460701	-1	2.75866	0.00580395	0.403845	Female	1.85574	1.85574	0.538868	0.891995	0.323344	11.2326	0.0498911	6.07284	3.4882	3.37723	1.47492	-0.0498911	5.09231	3.04462	2.70265	1.2941
ENSG00000149591	TAGLN	transgelin [Source:HGNC Symbol;Acc:HGNC:11553]	protein_coding	11	117199321	117204782	1	-2.75556	0.00585913	0.403845	Male	1.29742	0.770758	1.29742	-0.375649	0.136324	993.984	8.69283	10.7431	9.69252	9.65908	0.529021	8.73399	12.3847	10.0251	9.97952	0.566135
ENSG00000156983	BRPF1	bromodomain and PHD finger containing 1 [Source:HGNC Symbol;Acc:HGNC:14255]	protein_coding	3	9731729	9748018	1	-2.75581	0.00585462	0.403845	Male	1.14872	0.870537	1.14872	-0.200022	0.0725819	428.412	8.18318	9.36177	8.64836	8.62157	0.244111	8.36316	10.2652	8.76003	8.80233	0.315275
ENSG00000158710	TAGLN2	transgelin 2 [Source:HGNC Symbol;Acc:HGNC:11554]	protein_coding	1	159918107	159925732	-1	-2.75987	0.00578247	0.403845	Male	1.1915	0.839281	1.1915	-0.252774	0.091589	4999.16	11.1674	13.1935	11.9974	12.0294	0.351434	11.5504	13.4016	12.2062	12.2704	0.396639
ENSG00000179195	ZNF664	zinc finger protein 664 [Source:HGNC Symbol;Acc:HGNC:25406]	protein_coding	12	123971845	124015439	1	-2.75666	0.00583942	0.403845	Male	1.0919	0.915833	1.0919	-0.126843	0.0460133	1326.09	9.87161	10.6582	10.2325	10.2732	0.188804	10.005	10.9365	10.4096	10.4004	0.189657
ENSG00000180543	TSPYL5	TSPY like 5 [Source:HGNC Symbol;Acc:HGNC:29367]	protein_coding	8	97273474	97277964	-1	-2.75551	0.00586009	0.403845	Male	1.32147	0.75673	1.32147	-0.402149	0.145944	137.51	4.7914	7.66133	6.73659	6.68709	0.68331	5.9418	8.69911	7.10913	7.09302	0.628047
ENSG00000183146	PRORY	proline rich, Y-linked [Source:HGNC Symbol;Acc:HGNC:38732]	protein_coding	Y	21382954	21386360	-1	2.76048	0.00577157	0.403845	Female	1.42475	1.42475	0.701876	0.510712	0.185008	7.12665	1.06249	4.57459	3.2251	3.1554	0.66162	0.0863933	4.35624	2.69161	2.59494	0.81773
ENSG00000185008	ROBO2	roundabout guidance receptor 2 [Source:HGNC Symbol;Acc:HGNC:10250]	protein_coding	3	75906695	77649964	1	-2.75779	0.00581941	0.403845	Male	1.32191	0.756479	1.32191	-0.402629	0.145997	147.867	5.03531	8.03398	7.02828	6.85072	0.69099	5.59325	8.72624	7.27949	7.27102	0.616871
ENSG00000205678	TECRL	trans-2,3-enoyl-CoA reductase like [Source:HGNC Symbol;Acc:HGNC:27365]	protein_coding	4	64275257	64409468	-1	2.75798	0.0058159	0.403845	Female	1.27951	1.27951	0.781548	0.355594	0.128933	36.3132	3.91316	6.51916	5.28469	5.26907	0.48666	1.97185	5.98288	5.01165	4.83834	0.769621
ENSG00000207313	SNORA2B	small nucleolar RNA, H/ACA box 2B [Source:HGNC Symbol;Acc:HGNC:32585]	snoRNA	12	48667457	48667593	-1	2.77397	0.00553771	0.403845	Female	1.42802	1.42802	0.700272	0.514013	0.185299	4.94293	0.241452	3.56111	2.72858	2.5917	0.698386	-0.241452	3.82802	2.21669	2.09116	0.732494
ENSG00000224340	AL590639.1		processed_pseudogene	1	10054445	10054781	-1	2.77241	0.00556426	0.403845	Female	1.6637	1.6637	0.601069	0.734397	0.264894	2.58378	-0.0922016	3.26504	1.98695	1.9243	0.803745	-0.0922016	2.96583	1.344	1.36275	0.859906
ENSG00000230572	AC027612.2		transcribed_unprocessed_pseudogene	2	91686102	91714745	-1	2.76913	0.00562066	0.403845	Female	1.25861	1.25861	0.794525	0.331836	0.119834	21.2698	3.85677	5.60951	4.58816	4.56547	0.421469	2.54115	5.12156	4.29852	4.19575	0.57166
ENSG00000238105	GOLGA2P5	golgin A2 pseudogene 5 [Source:HGNC Symbol;Acc:HGNC:25315]	transcribed_unprocessed_pseudogene	12	100156357	100173659	-1	2.7663	0.0056697	0.403845	Female	1.13328	1.13328	0.882391	0.180511	0.0652535	290.179	7.75419	8.87119	8.2596	8.28355	0.26248	7.61779	8.70165	8.08463	8.10286	0.275711
ENSG00000242622	AC092910.3		lincRNA	3	120094895	120136783	1	2.76337	0.00572072	0.403845	Female	1.144	1.144	0.874122	0.194093	0.0702377	82.5446	5.82707	7.07711	6.45345	6.46396	0.291443	5.67913	6.81449	6.34407	6.26751	0.294973
ENSG00000248333	CDK11B	cyclin dependent kinase 11B [Source:HGNC Symbol;Acc:HGNC:1729]	protein_coding	1	1635227	1659012	-1	-2.76964	0.00561182	0.403845	Male	1.1352	0.880899	1.1352	-0.182952	0.0660561	467.749	8.18337	9.07492	8.68578	8.69438	0.195113	8.31472	9.98475	8.8646	8.85307	0.320608
ENSG00000250659	AP001363.1		antisense_RNA	11	62537312	62542018	1	2.76081	0.00576579	0.403845	Female	1.38317	1.38317	0.722976	0.46798	0.169508	8.5616	1.87648	4.52887	3.5135	3.38371	0.641432	1.04344	4.36127	3.12959	2.93288	0.767412
ENSG00000253187	HOXA10-AS	HOXA10 antisense RNA [Source:HGNC Symbol;Acc:HGNC:40281]	antisense_RNA	7	27168619	27171915	1	-2.75764	0.00582209	0.403845	Male	1.47938	0.675959	1.47938	-0.564993	0.204883	7.46777	-0.144272	3.98594	2.66769	2.39407	1.08029	-0.144272	4.27781	3.23728	3.06709	0.919404
ENSG00000253767	PCDHGA8	protocadherin gamma subfamily A, 8 [Source:HGNC Symbol;Acc:HGNC:8706]	protein_coding	5	141390157	141512979	1	2.75704	0.00583269	0.403845	Female	1.18869	1.18869	0.841262	0.249374	0.0904497	52.8496	5.12144	6.63832	5.80645	5.82782	0.324261	4.78806	6.66179	5.59382	5.5706	0.384358
ENSG00000255073	ZFP91-CNTF	ZFP91-CNTF readthrough (NMD candidate) [Source:HGNC Symbol;Acc:HGNC:33441]	protein_coding	11	58579172	58624639	1	-2.77079	0.00559209	0.403845	Male	1.42646	0.701036	1.42646	-0.512439	0.184943	43.6935	3.33903	6.21903	5.13399	5.11771	0.7228	3.27215	7.90836	5.58585	5.52237	0.887814
ENSG00000258548	LINC00645	long intergenic non-protein coding RNA 645 [Source:HGNC Symbol;Acc:HGNC:44299]	lincRNA	14	27612588	27639636	1	2.76277	0.00573131	0.403845	Female	1.62433	1.62433	0.61564	0.699841	0.253311	30.4266	1.65546	7.32511	4.99129	4.85218	1.235	0.94055	6.26756	4.59252	4.28561	1.15781
ENSG00000267625	AC015911.9		lincRNA	17	35561539	35562077	-1	2.77018	0.0056026	0.403845	Female	1.29528	1.29528	0.772033	0.373265	0.134744	18.0267	3.78382	5.12004	4.33096	4.41959	0.367151	2.68098	5.28543	4.03115	3.97824	0.66454
ENSG00000269397	AC011503.2		sense_intronic	19	23927788	23929287	1	2.75569	0.00585684	0.403845	Female	1.18273	1.18273	0.845502	0.242121	0.0878621	51.803	5.3409	6.43848	5.76887	5.80121	0.290179	3.1904	6.32371	5.51318	5.51203	0.514741
ENSG00000271454	AL353729.2		processed_pseudogene	9	39159071	39160319	1	2.77075	0.00559279	0.403845	Female	1.59053	1.59053	0.628721	0.669509	0.241635	4.70062	-0.229045	4.09116	2.72977	2.42482	0.989095	-0.229045	3.32817	1.95014	1.90425	0.891607
ENSG00000274654	AC022467.1		sense_intronic	15	48528980	48529728	-1	2.76771	0.00564525	0.403845	Female	1.28434	1.28434	0.778609	0.36103	0.130444	18.5261	3.52613	5.4199	4.32465	4.40639	0.517554	2.40694	5.48807	4.07475	4.05793	0.559763
ENSG00000278107	AC027575.4		lincRNA	18	76805151	76805736	-1	-2.7577	0.00582094	0.403845	Male	1.51707	0.659167	1.51707	-0.601284	0.218038	4.07044	1.09034	3.29913	2.01287	1.9784	0.503718	0.0261626	3.79785	2.42456	2.30642	0.912971
ENSG00000278718	GSDMD	gasdermin D [Source:HGNC Symbol;Acc:HGNC:25697]	protein_coding	CHR_HSCHR8_3_CTG7	143553207	143563062	1	-2.76181	0.00574811	0.403845	Male	1.23445	0.810078	1.23445	-0.303868	0.110025	422.316	7.90401	9.09523	8.4738	8.50455	0.318231	7.89463	10.998	8.71767	8.73259	0.489516
ENSG00000155592	ZKSCAN2	zinc finger with KRAB and SCAN domains 2 [Source:HGNC Symbol;Acc:HGNC:25677]	protein_coding	16	25236001	25257931	-1	-2.75404	0.00588653	0.404474	Male	1.08099	0.925078	1.08099	-0.112353	0.0407958	365.782	8.21281	8.83797	8.4153	8.43926	0.154675	8.19531	8.83833	8.56505	8.55134	0.170935
ENSG00000267673	FDX2	ferredoxin 2 [Source:HGNC Symbol;Acc:HGNC:30546]	protein_coding	19	10310045	10316015	-1	-2.75413	0.00588489	0.404474	Male	1.24036	0.806221	1.24036	-0.310754	0.112832	81.054	5.1113	6.82463	6.104	6.1177	0.429901	5.54477	8.19641	6.33545	6.39685	0.485787
ENSG00000163116	STPG2	sperm tail PG-rich repeat containing 2 [Source:HGNC Symbol;Acc:HGNC:28712]	protein_coding	4	97184093	98143240	-1	2.75262	0.00591213	0.405637	Female	1.51963	1.51963	0.658053	0.603725	0.219328	7.59654	1.37221	5.2611	3.0811	3.0332	0.900523	0.992627	4.03756	2.75444	2.60608	0.784272
ENSG00000280683	AL354704.1		lincRNA	9	30388935	30575012	-1	-2.74941	0.00597035	0.40903	Male	1.62823	0.614165	1.62823	-0.703301	0.255801	3.93053	-0.191574	2.84517	1.91524	1.78862	0.871314	-0.191574	4.07095	2.54823	2.30971	0.968713
ENSG00000156587	UBE2L6	ubiquitin conjugating enzyme E2 L6 [Source:HGNC Symbol;Acc:HGNC:12490]	protein_coding	11	57551656	57568284	-1	-2.74803	0.00599544	0.410148	Male	1.26442	0.790878	1.26442	-0.338473	0.123169	212.592	6.39246	8.3293	7.48235	7.44561	0.461522	6.33052	9.51729	7.72938	7.73182	0.575027
ENSG00000053524	MCF2L2	MCF.2 cell line derived transforming sequence-like 2 [Source:HGNC Symbol;Acc:HGNC:30319]	protein_coding	3	183178043	183428778	-1	2.74601	0.00603246	0.410277	Female	1.20477	1.20477	0.830034	0.268757	0.0978719	131.773	6.32987	8.15695	7.18085	7.14779	0.443254	5.82453	7.58686	6.87702	6.89816	0.389199
ENSG00000104093	DMXL2	Dmx like 2 [Source:HGNC Symbol;Acc:HGNC:2938]	protein_coding	15	51447711	51622833	-1	2.74617	0.00602953	0.410277	Female	1.12946	1.12946	0.885378	0.175635	0.0639563	1581.41	10.1475	11.1021	10.7137	10.6896	0.209329	9.35035	11.2348	10.5262	10.4953	0.322059
ENSG00000270495	AC008825.2		processed_pseudogene	5	28808538	28809255	1	-2.74673	0.00601923	0.410277	Male	1.70936	0.585015	1.70936	-0.773456	0.281591	9.84012	-0.0477885	4.47958	2.97616	2.67673	1.17067	-0.0477885	5.71432	3.48437	3.23656	1.3573
ENSG00000276547	PCDHGB5	protocadherin gamma subfamily B, 5 [Source:HGNC Symbol;Acc:HGNC:8712]	protein_coding	5	141397987	141512979	1	-2.74662	0.00602119	0.410277	Male	1.18135	0.846488	1.18135	-0.240439	0.0875398	109.957	5.87607	7.53292	6.56817	6.6317	0.387639	6.03684	7.64546	6.91724	6.88671	0.346067
ENSG00000076928	ARHGEF1	Rho guanine nucleotide exchange factor 1 [Source:HGNC Symbol;Acc:HGNC:681]	protein_coding	19	41883161	41930150	1	-2.74261	0.00609532	0.41275	Male	1.1797	0.847672	1.1797	-0.238423	0.0869328	630.681	8.37185	9.48364	9.20752	9.15782	0.231933	8.88755	11.283	9.28617	9.34148	0.391409
ENSG00000100916	BRMS1L	breast cancer metastasis-suppressor 1 like [Source:HGNC Symbol;Acc:HGNC:20512]	protein_coding	14	35826318	35932325	1	-2.74277	0.00609227	0.41275	Male	1.13299	0.882623	1.13299	-0.180131	0.0656746	215.974	7.03603	8.09437	7.53155	7.53389	0.273226	7.1655	8.42909	7.69514	7.71572	0.262518
ENSG00000159884	CCDC107	coiled-coil domain containing 107 [Source:HGNC Symbol;Acc:HGNC:28465]	protein_coding	9	35658290	35661511	1	-2.74273	0.00609299	0.41275	Male	1.24116	0.805698	1.24116	-0.311688	0.113641	58.7014	4.53871	6.25391	5.71559	5.60002	0.435976	4.48409	7.62483	5.87087	5.86927	0.508354
ENSG00000275854	AC084824.4		sense_intronic	12	32736930	32737660	-1	2.74203	0.00610611	0.412883	Female	1.29216	1.29216	0.773899	0.369782	0.134857	30.4595	3.86961	6.60458	4.87484	4.89779	0.539003	1.00223	5.68239	4.63771	4.45965	0.818572
ENSG00000107957	SH3PXD2A	SH3 and PX domains 2A [Source:HGNC Symbol;Acc:HGNC:23664]	protein_coding	10	103594027	103855543	-1	-2.74136	0.00611851	0.413123	Male	1.15014	0.869459	1.15014	-0.201811	0.073617	2039.98	10.3375	11.2616	10.9168	10.8398	0.283191	10.4162	11.8121	10.9975	11.0292	0.327576
ENSG00000170571	EMB	embigin [Source:HGNC Symbol;Acc:HGNC:30465]	protein_coding	5	50396192	50443248	-1	-2.73804	0.0061807	0.416544	Male	1.28413	0.778738	1.28413	-0.36079	0.13177	491.78	5.75765	9.91624	8.72939	8.59374	0.708233	7.23795	10.0101	9.0629	8.98528	0.555791
ENSG00000278205	AC092447.10		unprocessed_pseudogene	7	56462536	56467771	1	2.7377	0.00618701	0.416544	Female	1.7942	1.7942	0.557351	0.843342	0.308047	1.95322	-0.518182	3.22577	1.60703	1.63998	0.846173	-0.518182	2.44579	1.25912	1.17845	0.738208
ENSG00000162931	TRIM17	tripartite motif containing 17 [Source:HGNC Symbol;Acc:HGNC:13430]	protein_coding	1	228407940	228416861	-1	-2.73682	0.00620368	0.417066	Male	1.36071	0.734911	1.36071	-0.444358	0.162363	115.117	5.81375	7.68203	6.54577	6.5678	0.473174	5.54775	9.81961	6.78723	6.8363	0.721256
ENSG00000143970	ASXL2	additional sex combs like 2, transcriptional regulator [Source:HGNC Symbol;Acc:HGNC:23805]	protein_coding	2	25733753	25878516	-1	-2.73628	0.00621379	0.417146	Male	1.1415	0.87604	1.1415	-0.190932	0.0697779	854.641	9.29793	10.0573	9.59287	9.63466	0.220578	8.94989	10.5732	9.79724	9.80122	0.346704
ENSG00000100796	PPP4R3A	protein phosphatase 4 regulatory subunit 3A [Source:HGNC Symbol;Acc:HGNC:20219]	protein_coding	14	91457611	91510554	-1	-2.73415	0.00625421	0.418343	Male	1.07947	0.926381	1.07947	-0.110322	0.0403498	1998.53	10.5848	11.1547	10.88	10.8752	0.148749	10.6861	11.4309	10.9439	10.9815	0.175944
ENSG00000231129	ABCF1	ATP binding cassette subfamily F member 1 [Source:HGNC Symbol;Acc:HGNC:70]	protein_coding	CHR_HSCHR6_MHC_MANN_CTG1	30616012	30641816	1	-2.73345	0.00626744	0.418343	Male	1.60314	0.623776	1.60314	-0.6809	0.249099	132.77	3.66285	8.41893	5.98625	6.09955	1.16905	3.7814	8.90463	6.87729	6.78319	1.21816
ENSG00000236342	ABCF1	ATP binding cassette subfamily F member 1 [Source:HGNC Symbol;Acc:HGNC:70]	protein_coding	CHR_HSCHR6_MHC_MCF_CTG1	30649829	30675633	1	-2.73345	0.00626744	0.418343	Male	1.60314	0.623776	1.60314	-0.6809	0.249099	132.77	3.66285	8.41893	5.98625	6.09955	1.16905	3.7814	8.90463	6.87729	6.78319	1.21816
ENSG00000259659	AC009996.1		sense_intronic	15	44557829	44559188	1	2.73425	0.00625221	0.418343	Female	1.25365	1.25365	0.797668	0.32614	0.119279	12.5434	3.17851	4.58437	3.90946	3.88351	0.360189	0.0455785	4.38885	3.70394	3.48568	0.781093
ENSG00000179750	APOBEC3B	apolipoprotein B mRNA editing enzyme catalytic subunit 3B [Source:HGNC Symbol;Acc:HGNC:17352]	protein_coding	22	38982347	38992804	1	-2.73165	0.0063018	0.418709	Male	1.34163	0.745362	1.34163	-0.423987	0.155213	50.6609	0.409187	6.05114	5.27353	5.09243	0.99328	3.93253	6.81582	5.63117	5.58197	0.650722
ENSG00000232583	GPR143P	G protein-coupled receptor 143 pseudogene [Source:HGNC Symbol;Acc:HGNC:18499]	unprocessed_pseudogene	Y	7100733	7106502	-1	-2.73129	0.00630877	0.418709	Male	4.03357	0.247919	4.03357	-2.01206	0.73667	0.395672	-0.0597706	0.0597706	0.0597706	0.0210955	0.0567651	-0.0597706	2.28622	0.0597706	0.600975	0.735318
ENSG00000238271	IFNWP19	interferon omega 1 pseudogene 19 [Source:HGNC Symbol;Acc:HGNC:5451]	unprocessed_pseudogene	9	21455484	21456049	1	-2.73251	0.00628543	0.418709	Male	2.13846	0.467625	2.13846	-1.09658	0.401307	1.30819	-0.20346	2.45044	0.20346	0.644024	0.778979	-0.20346	2.54392	1.44019	1.31317	0.788096
ENSG00000248487	ABHD14A	abhydrolase domain containing 14A [Source:HGNC Symbol;Acc:HGNC:24538]	protein_coding	3	51971426	51981199	1	-2.7315	0.0063046	0.418709	Male	1.14662	0.872129	1.14662	-0.197387	0.0722633	81.3636	5.62166	6.71302	6.26629	6.26434	0.273687	5.62077	7.03937	6.46858	6.4437	0.330398
ENSG00000105289	TJP3	tight junction protein 3 [Source:HGNC Symbol;Acc:HGNC:11829]	protein_coding	19	3708109	3750813	1	2.72932	0.00634647	0.418831	Female	1.20922	1.20922	0.826977	0.274081	0.100421	654.556	8.69743	10.4001	9.55814	9.47857	0.4091	8.12601	10.4061	9.18192	9.19284	0.441677
ENSG00000254527	ENPP7P12	ectonucleotide pyrophosphatase/phosphodiesterase 7 pseudogene 12 [Source:HGNC Symbol;Acc:HGNC:48697]	processed_pseudogene	8	12205759	12206389	-1	2.72949	0.00634328	0.418831	Female	1.57068	1.57068	0.636667	0.651389	0.238649	7.55999	1.87788	4.50172	3.28138	3.2336	0.80545	0.223335	4.37021	2.64775	2.47859	1.10706
ENSG00000273006	AC009229.3		lincRNA	2	38193348	38193629	1	2.73046	0.00632469	0.418831	Female	2.28421	2.28421	0.437789	1.19169	0.436445	1.2543	-0.168854	3.043	1.12145	1.20853	0.952308	-0.168854	2.3109	0.168854	0.669283	0.739314
ENSG00000277429	SERF1B	small EDRK-rich factor 1B [Source:HGNC Symbol;Acc:HGNC:10756]	protein_coding	CHR_HSCHR5_1_CTG1_1	70045915	70063796	1	-2.73016	0.00633045	0.418831	Male	1.43046	0.699077	1.43046	-0.516477	0.189175	33.6721	1.99899	5.95414	4.67993	4.51119	0.855968	1.91557	7.36185	5.03849	4.96333	0.884244
ENSG00000199683	RN7SKP185	RNA, 7SK small nuclear pseudogene 185 [Source:HGNC Symbol;Acc:HGNC:45909]	misc_RNA	20	37975156	37975481	-1	2.7288	0.00635662	0.418909	Female	1.34722	1.34722	0.742271	0.429983	0.157572	9.6805	2.04947	4.95235	3.579	3.52922	0.639316	1.91739	8.3022	3.26656	3.3199	0.951837
ENSG00000115850	LCT	lactase [Source:HGNC Symbol;Acc:HGNC:6530]	protein_coding	2	135787840	135837180	-1	2.72692	0.00639281	0.419519	Female	1.488	1.488	0.672044	0.573372	0.210264	4.21397	-0.348366	3.8135	2.62626	2.45005	0.852867	0.348366	3.24225	2.10399	2.06822	0.749107
ENSG00000137575	SDCBP	syndecan binding protein [Source:HGNC Symbol;Acc:HGNC:10662]	protein_coding	8	58552924	58582860	1	-2.72709	0.00638951	0.419519	Male	1.13641	0.879962	1.13641	-0.184487	0.0676498	3427.5	11.1033	11.947	11.5624	11.5438	0.248376	10.9315	12.5437	11.6884	11.7144	0.307413
ENSG00000235899	LINC01564	long intergenic non-protein coding RNA 1564 [Source:HGNC Symbol;Acc:HGNC:51361]	antisense_RNA	6	53628380	53631394	1	2.72763	0.00637915	0.419519	Female	2.73239	2.73239	0.365981	1.45016	0.531656	0.924307	-0.00909931	2.95556	0.389559	0.902164	1.02621	-0.00909931	1.95428	0.00909931	0.450301	0.587741
ENSG00000006125	AP2B1	adaptor related protein complex 2 beta 1 subunit [Source:HGNC Symbol;Acc:HGNC:563]	protein_coding	17	35578046	35726409	1	-2.71718	0.0065841	0.419986	Male	1.10402	0.905777	1.10402	-0.142772	0.0525442	1863.9	10.3974	11.1242	10.746	10.7429	0.175772	10.3287	11.4808	10.8859	10.8742	0.247519
ENSG00000075886	TUBA3D	tubulin alpha 3d [Source:HGNC Symbol;Acc:HGNC:24071]	protein_coding	2	131476093	131482934	1	2.71856	0.00655672	0.419986	Female	1.71691	1.71691	0.582442	0.779813	0.286848	5.00905	0.0825261	4.36092	2.86572	2.59312	1.03344	-0.0825261	4.00913	2.12875	1.87293	1.17691
ENSG00000102030	NAA10	N(alpha)-acetyltransferase 10, NatA catalytic subunit [Source:HGNC Symbol;Acc:HGNC:18704]	protein_coding	X	153929242	153935223	-1	2.71726	0.00658258	0.419986	Female	1.12296	1.12296	0.890504	0.167305	0.0615714	563.599	8.54121	9.61143	9.22791	9.21793	0.202706	8.36393	10.103	9.04639	9.03335	0.293328
ENSG00000103855	CD276	CD276 molecule [Source:HGNC Symbol;Acc:HGNC:19137]	protein_coding	15	73683966	73714518	1	-2.72359	0.00645762	0.419986	Male	1.3134	0.76138	1.3134	-0.393311	0.144409	1954.77	8.92976	12.1871	10.5183	10.5524	0.595099	9.5776	12.5444	10.8291	10.9298	0.618209
ENSG00000106624	AEBP1	AE binding protein 1 [Source:HGNC Symbol;Acc:HGNC:303]	protein_coding	7	44104361	44114562	1	-2.71758	0.00657618	0.419986	Male	1.25992	0.793701	1.25992	-0.333332	0.122658	683.718	7.58157	10.1285	9.24547	9.13046	0.606293	7.88689	10.2127	9.57115	9.5013	0.510312
ENSG00000110651	CD81	CD81 molecule [Source:HGNC Symbol;Acc:HGNC:1701]	protein_coding	11	2376177	2397419	1	-2.72508	0.00642868	0.419986	Male	1.15318	0.867165	1.15318	-0.205622	0.0754554	2246.74	9.90487	11.4491	10.9742	10.9366	0.323985	10.4623	11.6522	11.1795	11.1402	0.327726
ENSG00000111319	SCNN1A	sodium channel epithelial 1 alpha subunit [Source:HGNC Symbol;Acc:HGNC:10599]	protein_coding	12	6346843	6377730	-1	2.72588	0.00641295	0.419986	Female	1.22207	1.22207	0.818285	0.289324	0.106139	55.7306	4.82942	6.69778	6.00233	5.93987	0.429358	4.56119	6.78389	5.63267	5.64407	0.459998
ENSG00000129493	HEATR5A	HEAT repeat containing 5A [Source:HGNC Symbol;Acc:HGNC:20276]	protein_coding	14	31291791	31420582	-1	2.71742	0.0065793	0.419986	Female	1.13283	1.13283	0.882745	0.179931	0.066214	1744.39	10.3065	11.27	10.8145	10.8205	0.264541	9.99337	11.2082	10.6595	10.6352	0.29085
ENSG00000134871	COL4A2	collagen type IV alpha 2 chain [Source:HGNC Symbol;Acc:HGNC:2203]	protein_coding	13	110305812	110513027	1	-2.71736	0.0065805	0.419986	Male	1.2302	0.812877	1.2302	-0.298892	0.109993	30078.5	13.5935	15.5993	14.6071	14.6327	0.361601	13.3261	16.7644	14.9172	14.873	0.523034
ENSG00000135127	BICDL1	BICD family like cargo adaptor 1 [Source:HGNC Symbol;Acc:HGNC:28095]	protein_coding	12	119989869	120094494	1	2.71752	0.00657724	0.419986	Female	1.14742	1.14742	0.871524	0.198387	0.073003	151.939	6.82075	7.95265	7.41273	7.36507	0.273695	6.28306	8.02381	7.14849	7.16308	0.329671
ENSG00000168243	GNG4	G protein subunit gamma 4 [Source:HGNC Symbol;Acc:HGNC:4407]	protein_coding	1	235547687	235650754	-1	2.7165	0.00659768	0.419986	Female	1.35671	1.35671	0.737075	0.440117	0.162017	71.8939	4.45119	7.29349	6.19223	6.19024	0.657292	3.59743	7.44064	5.59365	5.69571	0.761586
ENSG00000183783	KCTD8	potassium channel tetramerization domain containing 8 [Source:HGNC Symbol;Acc:HGNC:22394]	protein_coding	4	44173909	44448807	-1	-2.71774	0.00657302	0.419986	Male	2.86387	0.349178	2.86387	-1.51797	0.558541	0.829627	-0.166444	2.71505	0.166444	0.221848	0.585103	-0.166444	2.83575	0.777938	0.823304	0.849521
ENSG00000204852	TCTN1	tectonic family member 1 [Source:HGNC Symbol;Acc:HGNC:26113]	protein_coding	12	110614027	110649430	1	2.71747	0.00657839	0.419986	Female	1.11471	1.11471	0.897096	0.156666	0.0576515	553.622	8.72844	9.80691	9.16823	9.16533	0.230532	8.1735	9.50826	9.00549	9.00676	0.251161
ENSG00000216058	MIR944	microRNA 944 [Source:HGNC Symbol;Acc:HGNC:33690]	miRNA	3	189829922	189830009	1	2.72021	0.00652411	0.419986	Female	2.42941	2.42941	0.411623	1.2806	0.470774	1.57869	-0.00792292	3.77274	1.42017	1.27085	1.14667	-0.00792292	2.52494	0.425945	0.71649	0.801896
ENSG00000219392	ZNF602P	zinc finger protein 602, pseudogene [Source:HGNC Symbol;Acc:HGNC:23313]	unprocessed_pseudogene	6	28115628	28116551	1	2.71671	0.00659338	0.419986	Female	1.66881	1.66881	0.599231	0.738815	0.271952	2.69185	0.193326	3.7363	1.89049	1.92836	0.934218	-0.193326	3.01127	1.59466	1.45447	0.804809
ENSG00000229330	AC006947.1		sense_intronic	17	66676372	66677404	1	2.72105	0.00650745	0.419986	Female	1.36928	1.36928	0.73031	0.45342	0.166634	7.39116	1.89027	4.00997	3.16282	3.22284	0.538081	0.963813	4.37334	2.83855	2.73351	0.765897
ENSG00000236095	AL807757.2		sense_intronic	9	94900429	94904754	1	2.71665	0.00659458	0.419986	Female	1.37056	1.37056	0.729628	0.454766	0.1674	8.54718	2.32671	4.50267	3.45277	3.39105	0.470748	1.04448	4.28943	3.00622	2.86867	0.824543
ENSG00000249579	AC113420.1		processed_pseudogene	5	63022919	63023489	-1	2.72418	0.0064461	0.419986	Female	1.61242	1.61242	0.620187	0.689225	0.253002	3.39543	-0.143819	3.63323	2.20733	2.17271	0.800124	-0.143819	3.35345	1.67361	1.55865	0.846807
ENSG00000258428	AL161757.2		antisense_RNA	14	56633244	56648658	-1	2.72285	0.00647214	0.419986	Female	1.55722	1.55722	0.642171	0.63897	0.23467	2.8706	0.785681	2.95067	2.15072	2.09258	0.540964	-0.0187747	2.95461	1.60841	1.43355	0.956918
ENSG00000260135	MMP2-AS1	MMP2 antisense RNA 1 [Source:HGNC Symbol;Acc:HGNC:53142]	lincRNA	16	55426797	55462297	-1	-2.72238	0.0064814	0.419986	Male	1.56478	0.639068	1.56478	-0.64596	0.237278	3.98864	-0.156044	3.76581	1.78157	1.76608	0.829706	-0.156044	3.76539	2.43585	2.22782	0.927501
ENSG00000264520	AC005154.5		lincRNA	7	30525731	30533613	1	2.72088	0.00651077	0.419986	Female	1.44269	1.44269	0.693148	0.528764	0.194335	4.61815	-0.0222687	3.4874	2.68499	2.54955	0.759227	-0.0222687	3.2965	2.23587	2.08641	0.846037
ENSG00000282972	GNG4	G protein subunit gamma 4 [Source:HGNC Symbol;Acc:HGNC:4407]	protein_coding	CHR_HSCHR1_5_CTG32_1	235551478	235654545	-1	2.7165	0.00659768	0.419986	Female	1.35671	1.35671	0.737075	0.440117	0.162017	71.8939	4.45119	7.29349	6.19223	6.19024	0.657292	3.59743	7.44064	5.59365	5.69571	0.761586
ENSG00000267041	ZNF850	zinc finger protein 850 [Source:HGNC Symbol;Acc:HGNC:27994]	protein_coding	19	36714383	36772825	-1	-2.71586	0.00661035	0.42022	Male	1.12013	0.892754	1.12013	-0.163665	0.0602626	968.055	9.31518	10.2993	9.79345	9.79419	0.240935	9.36427	10.9388	9.93517	9.95361	0.250049
ENSG00000185973	TMLHE	trimethyllysine hydroxylase, epsilon [Source:HGNC Symbol;Acc:HGNC:18308]	protein_coding	X	155490115	155669944	-1	-2.71498	0.00662806	0.420774	Male	1.16195	0.860624	1.16195	-0.216544	0.0797593	163.241	6.02587	7.91743	7.30527	7.19564	0.393726	5.97285	7.82876	7.44746	7.42485	0.328721
ENSG00000147457	CHMP7	charged multivesicular body protein 7 [Source:HGNC Symbol;Acc:HGNC:28439]	protein_coding	8	23243637	23262000	1	-2.7137	0.00665365	0.421825	Male	1.18664	0.842713	1.18664	-0.246886	0.0909778	574.341	8.41644	9.45673	9.02723	9.00509	0.209658	8.62982	11.2089	9.13821	9.18397	0.419257
ENSG00000234197	ETV5-AS1	ETV5 antisense RNA 1 [Source:HGNC Symbol;Acc:HGNC:40222]	antisense_RNA	3	186079170	186080947	1	2.71307	0.00666635	0.422057	Female	1.25235	1.25235	0.798497	0.324641	0.119658	36.8277	3.95739	6.3394	5.44979	5.36459	0.503873	0.138943	5.85215	5.13242	4.95802	0.929542
ENSG00000135697	BCO1	beta-carotene oxygenase 1 [Source:HGNC Symbol;Acc:HGNC:13815]	protein_coding	16	81238448	81291142	1	2.71025	0.00672327	0.422569	Female	1.57819	1.57819	0.633636	0.658275	0.242884	4.9519	-0.158397	4.26207	2.74803	2.54309	0.959605	-0.158397	3.44593	2.09198	1.99709	0.88789
ENSG00000183662	FAM19A1	family with sequence similarity 19 member A1, C-C motif chemokine like [Source:HGNC Symbol;Acc:HGNC:21587]	protein_coding	3	68004216	68545625	1	2.70954	0.00673774	0.422569	Female	5.13668	5.13668	0.194678	2.36084	0.871306	1.44497	-0.280326	4.96336	0.280326	0.633825	1.31552	-0.280326	2.44399	0	0.127714	0.570068
ENSG00000224952	PBX2	PBX homeobox 2 [Source:HGNC Symbol;Acc:HGNC:8633]	protein_coding	CHR_HSCHR6_MHC_SSTO_CTG1	32192405	32197856	-1	-2.71009	0.00672643	0.422569	Male	1.53482	0.651541	1.53482	-0.618072	0.228063	161.082	4.43724	8.55513	6.50458	6.63109	0.920386	5.04002	9.5967	6.91825	7.10749	1.1201
ENSG00000248461	LINC02119	long intergenic non-protein coding RNA 2119 [Source:HGNC Symbol;Acc:HGNC:52975]	lincRNA	5	38148480	38153715	1	2.71075	0.00671321	0.422569	Female	1.31915	1.31915	0.758064	0.399609	0.147417	10.4812	2.01379	4.79495	3.66533	3.62251	0.571249	1.5056	4.46444	3.22245	3.21733	0.680872
ENSG00000248801	C8orf34-AS1	C8orf34 antisense RNA 1 [Source:HGNC Symbol;Acc:HGNC:27840]	antisense_RNA	8	68303468	68331491	-1	2.71043	0.00671969	0.422569	Female	1.23714	1.23714	0.808314	0.307013	0.113271	46.6275	4.5431	7.05745	5.62286	5.61488	0.47826	3.76877	6.27449	5.37258	5.31471	0.498458
ENSG00000253385	AP003696.1		lincRNA	8	102854455	102856075	1	2.7101	0.0067263	0.422569	Female	1.28582	1.28582	0.777712	0.362692	0.13383	56.7141	5.06292	7.06257	5.92358	5.89625	0.422075	3.46486	6.78479	5.52868	5.43349	0.743758
ENSG00000272472	AL512283.1		sense_intronic	6	122643388	122644771	1	2.70961	0.00673621	0.422569	Female	1.3348	1.3348	0.749176	0.416624	0.153758	115.838	5.53375	8.04107	6.93882	6.85934	0.605031	3.60517	7.76688	6.54316	6.37854	0.822537
ENSG00000155229	MMS19	MMS19 homolog, cytosolic iron-sulfur assembly component [Source:HGNC Symbol;Acc:HGNC:13824]	protein_coding	10	97458324	97498794	-1	-2.70897	0.00674928	0.422726	Male	1.06074	0.942735	1.06074	-0.0850753	0.0314051	1203.29	9.93616	10.3627	10.2192	10.1926	0.116309	10.0511	10.542	10.2891	10.2766	0.135161
ENSG00000008517	IL32	interleukin 32 [Source:HGNC Symbol;Acc:HGNC:16830]	protein_coding	16	3065297	3082192	1	-2.7046	0.00683874	0.422791	Male	1.46216	0.683918	1.46216	-0.548105	0.202657	44.8754	3.8235	6.68882	5.03249	5.13433	0.562484	3.27197	8.69744	5.37232	5.40468	0.921033
ENSG00000089639	GMIP	GEM interacting protein [Source:HGNC Symbol;Acc:HGNC:24852]	protein_coding	19	19629476	19643667	-1	-2.70603	0.00680925	0.422791	Male	1.31985	0.757664	1.31985	-0.40037	0.147955	144.542	5.47293	8.44814	6.7548	6.78782	0.595227	5.99876	8.91494	7.08936	7.15524	0.623876
ENSG00000104205	SGK3	serum/glucocorticoid regulated kinase family member 3 [Source:HGNC Symbol;Acc:HGNC:10812]	protein_coding	8	66712418	66862022	1	2.70638	0.00680206	0.422791	Female	1.09884	1.09884	0.910053	0.135978	0.0502433	585.808	8.71271	9.7269	9.21223	9.25262	0.207736	8.68614	9.71877	9.08132	9.11577	0.206386
ENSG00000140743	CDR2	cerebellar degeneration related protein 2 [Source:HGNC Symbol;Acc:HGNC:1799]	protein_coding	16	22345936	22437165	-1	-2.70462	0.00683824	0.422791	Male	1.15601	0.865045	1.15601	-0.209154	0.0773319	243.345	6.9876	8.58789	7.66256	7.71665	0.309274	7.30847	8.65503	7.87977	7.91558	0.331568
ENSG00000160471	COX6B2	cytochrome c oxidase subunit 6B2 [Source:HGNC Symbol;Acc:HGNC:24380]	protein_coding	19	55349306	55354814	-1	2.70474	0.00683573	0.422791	Female	1.22835	1.22835	0.814101	0.29672	0.109704	33.1061	4.35563	6.07831	5.2237	5.21985	0.433354	4.10512	6.03697	4.89106	4.94034	0.436788
ENSG00000163840	DTX3L	deltex E3 ubiquitin ligase 3L [Source:HGNC Symbol;Acc:HGNC:30323]	protein_coding	3	122564238	122575203	1	-2.7045	0.00684081	0.422791	Male	1.12165	0.891541	1.12165	-0.165627	0.0612415	1027.96	8.79624	10.4759	9.85031	9.85429	0.279689	9.53846	10.5148	10.0324	10.0238	0.246339
ENSG00000166851	PLK1	polo like kinase 1 [Source:HGNC Symbol;Acc:HGNC:9077]	protein_coding	16	23677656	23690367	1	-2.70499	0.0068306	0.422791	Male	1.2479	0.801347	1.2479	-0.319501	0.118115	404.813	7.55116	9.00403	8.51309	8.43252	0.333529	8.02069	11.0826	8.57643	8.65785	0.518608
ENSG00000169435	RASSF6	Ras association domain family member 6 [Source:HGNC Symbol;Acc:HGNC:20796]	protein_coding	4	73571550	73620631	-1	2.70707	0.00678794	0.422791	Female	1.14968	1.14968	0.869804	0.201238	0.0743378	1233.19	9.60553	10.8067	10.2621	10.2778	0.317695	9.11892	10.6461	10.1144	10.0767	0.321118
ENSG00000176393	RNPEP	arginyl aminopeptidase [Source:HGNC Symbol;Acc:HGNC:10078]	protein_coding	1	201982372	202006147	1	-2.70613	0.00680718	0.422791	Male	1.10644	0.903798	1.10644	-0.145928	0.0539248	1281.42	9.74886	10.6133	10.2572	10.2596	0.192548	10.0772	11.2756	10.3412	10.3959	0.238699
ENSG00000197308	GATA3-AS1	GATA3 antisense RNA 1 [Source:HGNC Symbol;Acc:HGNC:33786]	lincRNA	10	8050450	8053484	-1	-2.70747	0.00677977	0.422791	Male	1.28794	0.776434	1.28794	-0.365065	0.134836	69.1294	4.6378	6.87204	5.83193	5.82508	0.492433	4.61866	8.45813	6.11554	6.12791	0.580189
ENSG00000060491	OGFR	opioid growth factor receptor [Source:HGNC Symbol;Acc:HGNC:15768]	protein_coding	20	62804835	62814000	1	-2.70384	0.00685436	0.423069	Male	1.22387	0.817082	1.22387	-0.291447	0.10779	720.015	7.81595	9.70466	9.33236	9.2459	0.359653	8.65649	11.7192	9.46096	9.47076	0.462751
ENSG00000070814	TCOF1	treacle ribosome biogenesis factor 1 [Source:HGNC Symbol;Acc:HGNC:11654]	protein_coding	5	150357639	150400308	1	-2.70234	0.00688536	0.423863	Male	1.15431	0.866321	1.15431	-0.207026	0.0766099	1100.43	9.50996	10.7819	9.93495	9.98014	0.281136	9.59771	11.4592	10.127	10.1728	0.327081
ENSG00000103342	GSPT1	G1 to S phase transition 1 [Source:HGNC Symbol;Acc:HGNC:4621]	protein_coding	16	11868128	11916082	-1	-2.70247	0.0068827	0.423863	Male	1.10844	0.902166	1.10844	-0.148535	0.0549626	1612.4	10.1308	10.8731	10.5219	10.5309	0.176193	10.0451	11.1876	10.6809	10.6645	0.263631
ENSG00000055813	CCDC85A	coiled-coil domain containing 85A [Source:HGNC Symbol;Acc:HGNC:29400]	protein_coding	2	56184123	56386173	1	-2.69966	0.00694096	0.426397	Male	1.32422	0.75516	1.32422	-0.405146	0.150073	174.188	5.65557	8.49877	7.03793	7.00814	0.674594	6.09038	8.81133	7.47307	7.4238	0.647769
ENSG00000257207	AC112229.3		protein_coding	2	110402934	110473075	-1	2.69904	0.0069539	0.426397	Female	1.33224	1.33224	0.750616	0.413853	0.153333	707.136	8.64631	11.1788	9.47806	9.53503	0.613194	7.56496	10.8729	9.15706	9.09643	0.718131
ENSG00000282339	AC010507.2		transcribed_processed_pseudogene	19	200499	201174	-1	-2.69922	0.0069503	0.426397	Male	2.46852	0.405101	2.46852	-1.30365	0.482973	6.07378	-0.482932	4.24557	1.55611	1.62672	1.32112	-0.482932	4.8867	3.07977	2.48896	1.78148
ENSG00000100478	AP4S1	adaptor related protein complex 4 sigma 1 subunit [Source:HGNC Symbol;Acc:HGNC:575]	protein_coding	14	31025106	31096450	1	2.69438	0.00705188	0.429026	Female	1.10195	1.10195	0.907486	0.140052	0.0519794	354.342	8.21319	9.09007	8.45284	8.5269	0.20426	7.85164	8.81383	8.37948	8.38454	0.224606
ENSG00000102024	PLS3	plastin 3 [Source:HGNC Symbol;Acc:HGNC:9091]	protein_coding	X	115561174	115650861	1	-2.69516	0.00703548	0.429026	Male	1.28003	0.78123	1.28003	-0.35618	0.132155	1497.17	8.14609	11.9292	10.0809	10.1156	0.642581	9.36197	11.6436	10.556	10.5298	0.504158
ENSG00000110400	NECTIN1	nectin cell adhesion molecule 1 [Source:HGNC Symbol;Acc:HGNC:9706]	protein_coding	11	119623408	119729084	-1	-2.69479	0.00704322	0.429026	Male	1.18356	0.844909	1.18356	-0.243132	0.0902227	457.818	7.6668	9.69599	8.71233	8.67653	0.451126	8.15935	9.70552	8.97684	8.95182	0.322431
ENSG00000164649	CDCA7L	cell division cycle associated 7 like [Source:HGNC Symbol;Acc:HGNC:30777]	protein_coding	7	21900900	21946084	-1	-2.69549	0.00702845	0.429026	Male	1.19462	0.837083	1.19462	-0.256557	0.0951798	76.4308	5.22711	6.69513	6.10209	6.05619	0.375812	5.22635	7.13838	6.28623	6.30179	0.429862
ENSG00000250706	AC079340.1		lincRNA	4	152146385	152178573	-1	2.69556	0.00702706	0.429026	Female	1.35297	1.35297	0.739114	0.436132	0.161796	9.07672	2.03613	4.19324	3.53947	3.44179	0.560829	-0.0473958	4.68909	3.09417	2.9584	0.827662
ENSG00000257511	AC084824.1		processed_pseudogene	12	32726383	32727387	-1	2.69589	0.00702006	0.429026	Female	1.1999	1.1999	0.833403	0.262913	0.0975237	20.8819	3.75014	5.44699	4.57014	4.55449	0.337754	2.33913	5.09061	4.39343	4.24829	0.500544
ENSG00000101057	MYBL2	MYB proto-oncogene like 2 [Source:HGNC Symbol;Acc:HGNC:7548]	protein_coding	20	43667019	43716496	1	-2.69176	0.00710757	0.431852	Male	1.20608	0.829132	1.20608	-0.270327	0.100427	416.065	7.72564	9.31976	8.54531	8.53121	0.390214	7.87945	9.86948	8.75707	8.77895	0.451806
ENSG00000164304	CAGE1	cancer antigen 1 [Source:HGNC Symbol;Acc:HGNC:21622]	protein_coding	6	7326656	7389743	-1	2.68928	0.00716061	0.433302	Female	1.32233	1.32233	0.756241	0.403081	0.149884	7.99324	1.61965	4.45686	3.31041	3.25121	0.652764	2.09064	4.31756	2.87165	2.93165	0.421895
ENSG00000196576	PLXNB2	plexin B2 [Source:HGNC Symbol;Acc:HGNC:9104]	protein_coding	22	50274979	50307627	-1	-2.68848	0.00717781	0.433302	Male	1.22742	0.814719	1.22742	-0.295625	0.10996	2299.28	10.1922	11.4414	10.9461	10.9076	0.34469	10.2907	13.1187	11.0466	11.1342	0.503242
ENSG00000197461	PDGFA	platelet derived growth factor subunit A [Source:HGNC Symbol;Acc:HGNC:8799]	protein_coding	7	497258	520296	-1	-2.69015	0.00714201	0.433302	Male	1.15125	0.868622	1.15125	-0.203199	0.0755345	383.796	7.5023	9.02191	8.46454	8.39594	0.357096	8.11666	9.36068	8.6061	8.61317	0.285892
ENSG00000206142	AP000552.1		lincRNA	22	21300990	21325042	-1	2.68861	0.00717502	0.433302	Female	1.94494	1.94494	0.514154	0.959727	0.35696	7.36606	-0.117948	6.06728	2.80267	2.74189	1.43819	-0.117948	4.40556	2.27232	2.17547	1.26867
ENSG00000252233	RN7SKP253	RNA, 7SK small nuclear pseudogene 253 [Source:HGNC Symbol;Acc:HGNC:45977]	misc_RNA	4	139794125	139794433	-1	2.6895	0.0071559	0.433302	Female	1.67237	1.67237	0.597955	0.741891	0.275847	3.25993	-0.0477474	4.09183	2.00478	2.05527	0.999685	-0.0477474	3.14508	1.65836	1.59195	0.851293
ENSG00000204482	LST1	leukocyte specific transcript 1 [Source:HGNC Symbol;Acc:HGNC:14189]	protein_coding	6	31586124	31588909	1	-2.68484	0.00725652	0.437489	Male	1.56395	0.639406	1.56395	-0.645197	0.240311	11.6606	0.426531	5.13046	3.2553	3.12601	0.988793	0.426531	5.53625	3.78527	3.63948	1.15914
ENSG00000055070	SZRD1	SUZ RNA binding domain containing 1 [Source:HGNC Symbol;Acc:HGNC:30232]	protein_coding	1	16352575	16398145	1	-2.67782	0.00741037	0.438875	Male	1.10676	0.903542	1.10676	-0.146337	0.0546479	1682.09	10.2452	11.2148	10.6577	10.6663	0.214451	10.2152	11.4369	10.7694	10.8091	0.235186
ENSG00000068078	FGFR3	fibroblast growth factor receptor 3 [Source:HGNC Symbol;Acc:HGNC:3690]	protein_coding	4	1793307	1808872	1	-2.68005	0.00736112	0.438875	Male	1.23506	0.809676	1.23506	-0.304583	0.113648	563.708	7.46782	10.1637	8.83489	8.83481	0.504324	8.39354	10.1155	9.05722	9.15074	0.469032
ENSG00000074211	PPP2R2C	protein phosphatase 2 regulatory subunit Bgamma [Source:HGNC Symbol;Acc:HGNC:9306]	protein_coding	4	6320578	6563600	-1	-2.67137	0.00755417	0.438875	Male	1.59607	0.62654	1.59607	-0.674521	0.2525	12.9637	1.64294	5.03961	3.21806	3.21278	0.800083	1.5096	6.76468	3.37241	3.57866	1.08465
ENSG00000101049	SGK2	SGK2, serine/threonine kinase 2 [Source:HGNC Symbol;Acc:HGNC:13900]	protein_coding	20	43558968	43588237	1	2.67844	0.00739667	0.438875	Female	1.20931	1.20931	0.826916	0.274187	0.102368	301.228	7.48756	9.28243	8.38092	8.36549	0.422962	6.97715	8.8909	8.09686	8.08191	0.462047
ENSG00000104237	RP1	RP1, axonemal microtubule associated [Source:HGNC Symbol;Acc:HGNC:10263]	protein_coding	8	54554361	54871720	1	2.67008	0.00758329	0.438875	Female	1.76274	1.76274	0.567299	0.81782	0.30629	41.7976	2.20731	8.00683	5.5085	5.31941	1.38404	0.261207	7.08198	4.57733	4.44042	1.4598
ENSG00000121774	KHDRBS1	KH RNA binding domain containing, signal transduction associated 1 [Source:HGNC Symbol;Acc:HGNC:18116]	protein_coding	1	32013829	32060850	1	-2.66903	0.00760717	0.438875	Male	1.08444	0.922137	1.08444	-0.116948	0.0438166	2103.07	10.5767	11.147	10.8239	10.8402	0.147658	10.6674	11.4963	10.9308	10.949	0.199555
ENSG00000125249	RAP2A	RAP2A, member of RAS oncogene family [Source:HGNC Symbol;Acc:HGNC:9861]	protein_coding	13	97434222	97469128	1	-2.6729	0.00751995	0.438875	Male	1.14593	0.872656	1.14593	-0.196516	0.0735216	1015.4	8.98532	10.3139	9.75321	9.77885	0.281495	9.09445	10.5921	10.0196	9.96303	0.344983
ENSG00000131126	TEX101	testis expressed 101 [Source:HGNC Symbol;Acc:HGNC:30722]	protein_coding	19	43401496	43418597	1	2.66912	0.00760509	0.438875	Female	2.55442	2.55442	0.391478	1.353	0.506907	2.85736	-0.143771	6.05762	1.0621	1.37094	1.62611	-0.143771	4.09445	1.18386	1.12052	0.912095
ENSG00000137166	FOXP4	forkhead box P4 [Source:HGNC Symbol;Acc:HGNC:20842]	protein_coding	6	41546426	41602384	1	-2.67297	0.00751835	0.438875	Male	1.18982	0.840461	1.18982	-0.250747	0.0938085	142.309	6.41487	7.76226	7.02929	7.04965	0.335039	6.41038	8.23161	7.27024	7.27113	0.441502
ENSG00000141384	TAF4B	TATA-box binding protein associated factor 4b [Source:HGNC Symbol;Acc:HGNC:11538]	protein_coding	18	26225936	26391685	1	2.68044	0.0073525	0.438875	Female	1.14343	1.14343	0.874564	0.193364	0.0721389	901.642	8.95574	10.6369	9.85223	9.88697	0.305423	8.4145	10.2982	9.72064	9.69349	0.318663
ENSG00000157514	TSC22D3	TSC22 domain family member 3 [Source:HGNC Symbol;Acc:HGNC:3051]	protein_coding	X	107713221	107777342	-1	-2.6741	0.00749305	0.438875	Male	1.24169	0.805353	1.24169	-0.312306	0.116789	400.342	6.30218	9.91294	8.2935	8.27611	0.596944	7.70114	9.38476	8.69333	8.63965	0.438222
ENSG00000160801	PTH1R	parathyroid hormone 1 receptor [Source:HGNC Symbol;Acc:HGNC:9608]	protein_coding	3	46877746	46903799	1	-2.67166	0.00754774	0.438875	Male	1.29145	0.774323	1.29145	-0.368993	0.138114	372.974	5.9754	9.60577	8.18714	8.15828	0.627839	7.42734	10.4825	8.50599	8.52561	0.56059
ENSG00000162078	ZG16B	zymogen granule protein 16B [Source:HGNC Symbol;Acc:HGNC:30456]	protein_coding	16	2830169	2839585	1	-2.669	0.00760771	0.438875	Male	1.52608	0.655273	1.52608	-0.609831	0.228487	4.3228	0.0971287	3.51166	1.92345	1.94553	0.717633	0.832019	4.12592	2.4448	2.3484	0.812081
ENSG00000163291	PAQR3	progestin and adipoQ receptor family member 3 [Source:HGNC Symbol;Acc:HGNC:30130]	protein_coding	4	78887127	78939438	-1	2.68047	0.00735191	0.438875	Female	1.15532	1.15532	0.865559	0.208296	0.0777088	735.55	9.13357	10.147	9.59302	9.58075	0.242314	6.90878	9.83257	9.4277	9.33658	0.469579
ENSG00000164086	DUSP7	dual specificity phosphatase 7 [Source:HGNC Symbol;Acc:HGNC:3073]	protein_coding	3	52048919	52056550	-1	-2.67297	0.00751836	0.438875	Male	1.16111	0.861248	1.16111	-0.215499	0.0806218	171.336	6.42848	7.97071	7.32502	7.2944	0.371114	6.81878	8.24323	7.48729	7.51416	0.321421
ENSG00000168234	TTC39C	tetratricopeptide repeat domain 39C [Source:HGNC Symbol;Acc:HGNC:26595]	protein_coding	18	23992773	24135610	1	-2.66815	0.00762705	0.438875	Male	1.32919	0.752337	1.32919	-0.410549	0.15387	111.352	5.33988	8.12455	6.36273	6.40637	0.573997	5.60231	9.08628	6.66988	6.7525	0.643627
ENSG00000173456	RNF26	ring finger protein 26 [Source:HGNC Symbol;Acc:HGNC:14646]	protein_coding	11	119334527	119337313	1	-2.67909	0.00738235	0.438875	Male	1.11225	0.899082	1.11225	-0.153476	0.0572867	423.538	8.03702	9.02808	8.6234	8.61881	0.20907	8.35327	9.44579	8.74747	8.76108	0.256365
ENSG00000196511	TPK1	thiamin pyrophosphokinase 1 [Source:HGNC Symbol;Acc:HGNC:17358]	protein_coding	7	144451941	144836395	-1	2.67226	0.00753419	0.438875	Female	1.13626	1.13626	0.880078	0.184297	0.0689666	707.866	9.01376	10.1826	9.51936	9.54296	0.250845	7.84615	10.0798	9.32785	9.34405	0.33976
ENSG00000196757	ZNF700	zinc finger protein 700 [Source:HGNC Symbol;Acc:HGNC:25292]	protein_coding	19	11925068	11950773	1	2.66847	0.00761979	0.438875	Female	1.08298	1.08298	0.923376	0.11501	0.0430995	374.788	8.2696	8.97251	8.59416	8.61064	0.177824	7.51062	8.84218	8.51667	8.49162	0.201791
ENSG00000197013	ZNF429	zinc finger protein 429 [Source:HGNC Symbol;Acc:HGNC:20817]	protein_coding	19	21496682	21556270	1	2.68009	0.00736023	0.438875	Female	1.10675	1.10675	0.903549	0.146325	0.0545971	301.515	7.94667	8.69368	8.33119	8.31339	0.158859	7.4308	8.68101	8.16047	8.15071	0.276904
ENSG00000198570	RD3	retinal degeneration 3 [Source:HGNC Symbol;Acc:HGNC:19689]	protein_coding	1	211476522	211492917	-1	2.67272	0.00752386	0.438875	Female	1.25049	1.25049	0.799685	0.322497	0.120662	15.1297	2.82672	5.1571	4.18033	4.10575	0.502244	2.60525	4.81071	3.81566	3.80307	0.503207
ENSG00000199291	Y_RNA	Y RNA [Source:RFAM;Acc:RF00019]	misc_RNA	14	31258608	31258709	-1	2.67044	0.00757508	0.438875	Female	3.14804	3.14804	0.317658	1.65445	0.619543	0.690816	-0.0566318	2.75347	0.0566318	0.756097	0.938977	-0.0566318	1.71294	0.0566318	0.254784	0.511222
ENSG00000224316	GTF2IP5	general transcription factor IIi pseudogene 5 [Source:HGNC Symbol;Acc:HGNC:51717]	unprocessed_pseudogene	7	65773620	65802067	1	2.66883	0.00761157	0.438875	Female	1.37973	1.37973	0.724778	0.464388	0.174004	8.55584	2.32156	4.38318	3.51083	3.39529	0.596059	1.28898	4.31506	2.95127	2.9164	0.75819
ENSG00000227467	LINC01537	long intergenic non-protein coding RNA 1537 [Source:HGNC Symbol;Acc:HGNC:51301]	lincRNA	11	72570660	72573229	1	-2.67859	0.00739321	0.438875	Male	1.1762	0.850195	1.1762	-0.234134	0.0874093	78.8174	5.565	6.962	6.13915	6.17569	0.317094	5.22612	7.21412	6.42204	6.38819	0.403137
ENSG00000230474	ATP6V1G1P7	ATPase H+ transporting V1 subunit G1 pseudogene 7 [Source:HGNC Symbol;Acc:HGNC:39852]	processed_pseudogene	13	103444620	103444968	-1	2.67772	0.00741252	0.438875	Female	1.35049	1.35049	0.740472	0.433484	0.161885	6.88097	-0.142843	4.26949	3.06759	3.08938	0.71624	0.142843	3.80914	2.81027	2.6483	0.787014
ENSG00000235961	PNMA6A	paraneoplastic Ma antigen family member 6A [Source:HGNC Symbol;Acc:HGNC:28248]	protein_coding	X	153072482	153075018	1	-2.67626	0.007445	0.438875	Male	1.58526	0.630813	1.58526	-0.664715	0.248375	7.80714	-0.120224	4.25204	2.48255	2.36748	1.11289	-0.120224	4.39111	3.32814	3.0858	0.99436
ENSG00000242352	FAM91A3P	family with sequence similarity 91 member A3, pseudogene [Source:HGNC Symbol;Acc:HGNC:32273]	transcribed_processed_pseudogene	1	143766540	143769083	1	2.67352	0.00750606	0.438875	Female	1.35653	1.35653	0.737177	0.439917	0.164546	12.0123	2.16644	4.98555	3.91839	3.78042	0.710911	1.25205	4.68565	3.48211	3.36666	0.706737
ENSG00000244444	EGFL8	EGF like domain multiple 8 [Source:HGNC Symbol;Acc:HGNC:13944]	protein_coding	CHR_HSCHR6_MHC_QBL_CTG1	32122191	32125889	1	2.68012	0.00735962	0.438875	Female	2.4718	2.4718	0.404564	1.30556	0.487128	1.39661	-0.0388938	3.65348	1.07888	1.14078	1.05136	-0.0388938	3.29094	0.0388938	0.682814	0.812779
ENSG00000251503	CENPS-CORT	CENPS-CORT readthrough [Source:HGNC Symbol;Acc:HGNC:38843]	protein_coding	1	10430102	10452153	1	-2.67026	0.00757929	0.438875	Male	1.46514	0.682529	1.46514	-0.551037	0.206361	23.5605	1.98804	5.54306	4.31234	4.10684	0.942704	2.32388	6.57378	4.77489	4.63951	0.933264
ENSG00000261146	AC007159.1		lincRNA	3	137791973	137796678	1	2.66989	0.0075875	0.438875	Female	1.43898	1.43898	0.694938	0.525045	0.196654	9.90471	0.31486	5.17744	3.50094	3.51785	0.906159	1.04171	4.31721	3.2748	3.07262	0.817702
ENSG00000267795	SMIM22	small integral membrane protein 22 [Source:HGNC Symbol;Acc:HGNC:48329]	protein_coding	16	4788397	4796491	1	2.67094	0.00756392	0.438875	Female	1.3118	1.3118	0.76231	0.391549	0.146596	14.6295	3.03163	5.22562	4.07611	4.06571	0.585969	2.55061	4.8871	3.70597	3.72203	0.558548
ENSG00000271583	AC103881.1		processed_pseudogene	2	146833501	146834038	-1	2.67447	0.00748479	0.438875	Female	2.64035	2.64035	0.378738	1.40073	0.523741	0.802337	-0.0995636	2.877	0.757123	0.871121	0.872278	-0.0995636	1.94925	0.0995636	0.428154	0.645778
ENSG00000272536	RN7SL840P	RNA, 7SL, cytoplasmic 840, pseudogene [Source:HGNC Symbol;Acc:HGNC:46856]	misc_RNA	10	72582803	72583086	1	2.6721	0.00753786	0.438875	Female	1.43111	1.43111	0.698757	0.517137	0.193532	5.96366	1.47262	4.21584	2.9679	2.95197	0.599457	1.20927	4.30443	2.62362	2.44781	0.765347
ENSG00000278109	Metazoa_SRP	Metazoan signal recognition particle RNA [Source:RFAM;Acc:RF00017]	misc_RNA	17	43607436	43607723	-1	2.66868	0.00761503	0.438875	Female	1.282	1.282	0.78003	0.358399	0.134298	15.9871	3.20618	5.14527	4.11463	4.18242	0.470105	2.34452	4.97795	3.71463	3.79767	0.617608
ENSG00000278496	AL158062.1		unprocessed_pseudogene	13	27077218	27077962	1	2.68301	0.00729632	0.438875	Female	1.5271	1.5271	0.654838	0.610791	0.227652	4.02037	0.906125	4.64643	2.31607	2.33326	0.720669	-0.139219	3.02344	2.00576	1.8488	0.794378
ENSG00000280878	AC017002.5		lincRNA	2	111468810	111637967	1	2.67692	0.00743015	0.438875	Female	1.22719	1.22719	0.814872	0.295354	0.110333	31.0006	4.42144	6.22401	5.09907	5.12384	0.432873	3.83304	5.86559	4.82968	4.82686	0.469817
ENSG00000283056	ZG16B	zymogen granule protein 16B [Source:HGNC Symbol;Acc:HGNC:30456]	protein_coding	CHR_HSCHR16_5_CTG1	2830169	2839582	1	-2.669	0.00760771	0.438875	Male	1.52608	0.655273	1.52608	-0.609831	0.228487	4.3228	0.0971287	3.51166	1.92345	1.94553	0.717633	0.832019	4.12592	2.4448	2.3484	0.812081
ENSG00000105373	NOP53	NOP53 ribosome biogenesis factor [Source:HGNC Symbol;Acc:HGNC:4333]	protein_coding	19	47745522	47757058	1	-2.66742	0.00764353	0.439282	Male	1.17916	0.848063	1.17916	-0.237756	0.0891332	1830.72	9.9539	11.1434	10.6637	10.629	0.282736	10.2178	12.5773	10.7545	10.8241	0.401794
ENSG00000280969	RPS4Y2	ribosomal protein S4, Y-linked 2 [Source:HGNC Symbol;Acc:HGNC:18501]	protein_coding	Y	20756164	20781032	1	-2.66591	0.00767803	0.440723	Male	4.04809	0.24703	4.04809	-2.01724	0.756681	0.428704	-0.201371	0.201371	0.201371	0.0710723	0.191246	-0.201371	2.77135	0.201371	0.649426	0.713936
ENSG00000131467	PSME3	proteasome activator subunit 3 [Source:HGNC Symbol;Acc:HGNC:9570]	protein_coding	17	42824385	42843758	1	-2.66459	0.00770813	0.441347	Male	1.1243	0.889445	1.1243	-0.169022	0.0634325	915.749	9.35909	10.2394	9.76172	9.75752	0.220623	9.50981	10.9023	9.90051	9.91101	0.288437
ENSG00000170035	UBE2E3	ubiquitin conjugating enzyme E2 E3 [Source:HGNC Symbol;Acc:HGNC:12479]	protein_coding	2	180967248	181076585	1	-2.66313	0.00774169	0.441347	Male	1.11424	0.897469	1.11424	-0.156066	0.0586025	296.377	7.33473	8.62127	8.14207	8.11709	0.264172	7.92232	8.87489	8.2551	8.27721	0.223232
ENSG00000187690	CXorf67	chromosome X open reading frame 67 [Source:HGNC Symbol;Acc:HGNC:33738]	protein_coding	X	51406915	51408843	1	-2.66296	0.00774558	0.441347	Male	1.27594	0.783735	1.27594	-0.351562	0.132019	23.0974	3.38456	5.43234	4.31522	4.37639	0.46548	3.3497	6.23991	4.55081	4.64327	0.595594
ENSG00000225243	AL021026.1		antisense_RNA	1	171199244	171227788	-1	-2.6647	0.00770575	0.441347	Male	1.68039	0.595099	1.68039	-0.7488	0.281007	2.1039	-0.0351976	2.50372	1.35939	1.14707	0.733836	-0.0351976	3.04852	1.7416	1.59955	0.912907
ENSG00000236782	AL391650.1		protein_coding	1	26169516	26171821	-1	-2.66335	0.00773678	0.441347	Male	1.65281	0.605031	1.65281	-0.724919	0.272184	21.8125	1.37896	5.31014	4.11659	3.81494	0.943675	0.0548577	8.20381	4.24676	4.11476	1.35318
ENSG00000277641	WNT3	Wnt family member 3 [Source:HGNC Symbol;Acc:HGNC:12782]	protein_coding	CHR_HSCHR17_2_CTG5	46591415	46662074	-1	2.66305	0.00774359	0.441347	Female	1.51659	1.51659	0.659373	0.600833	0.225618	22.5092	3.07587	6.35913	4.12478	4.46333	0.952566	2.72354	6.69574	3.8398	4.01299	0.7285
ENSG00000260027	HOXB7	homeobox B7 [Source:HGNC Symbol;Acc:HGNC:5118]	protein_coding	17	48607227	48633572	-1	-2.66121	0.00778607	0.443113	Male	1.30212	0.767977	1.30212	-0.380866	0.143118	46.069	3.82004	6.34702	5.22616	5.16552	0.528417	4.21394	7.42539	5.57219	5.46572	0.661672
ENSG00000065717	TLE2	transducin like enhancer of split 2 [Source:HGNC Symbol;Acc:HGNC:11838]	protein_coding	19	2997638	3047635	-1	-2.657	0.00788399	0.44544	Male	1.25085	0.799455	1.25085	-0.322911	0.121532	223.598	6.50565	8.5248	7.54115	7.53472	0.53753	6.77305	9.32238	8.00637	7.85797	0.519997
ENSG00000067225	PKM	pyruvate kinase, muscle [Source:HGNC Symbol;Acc:HGNC:9021]	protein_coding	15	72199029	72231822	-1	-2.65791	0.0078628	0.44544	Male	1.21458	0.823331	1.21458	-0.280456	0.105518	7427.9	12.1333	13.7018	12.5816	12.6591	0.350435	12.2444	14.7963	12.8253	12.8935	0.464868
ENSG00000173530	TNFRSF10D	TNF receptor superfamily member 10d [Source:HGNC Symbol;Acc:HGNC:11907]	protein_coding	8	23135588	23164030	-1	-2.65658	0.00789368	0.44544	Male	1.24095	0.805833	1.24095	-0.311447	0.117236	45.3255	3.89406	6.0067	5.2833	5.25189	0.475457	4.05344	6.5959	5.63229	5.5272	0.549873
ENSG00000224087	AC018865.1		antisense_RNA	2	130107684	130109741	1	2.65848	0.00784938	0.44544	Female	1.66666	1.66666	0.600004	0.736957	0.27721	3.17774	0.264707	3.69186	1.96408	2.1351	0.911783	0.264707	3.47446	1.59249	1.62407	0.776813
ENSG00000243236	GSTA9P	glutathione S-transferase alpha 9, pseudogene [Source:HGNC Symbol;Acc:HGNC:49902]	transcribed_unprocessed_pseudogene	6	52939726	52957521	-1	2.65706	0.00788244	0.44544	Female	1.54785	1.54785	0.646056	0.630269	0.237205	5.52982	1.05689	4.2606	2.59629	2.74053	0.981248	0.322259	4.01917	2.3941	2.2991	0.874597
ENSG00000260261	AC124944.3		transcribed_unprocessed_pseudogene	3	195913078	195954485	-1	2.65692	0.0078859	0.44544	Female	1.18989	1.18989	0.840414	0.250828	0.0944057	215.59	7.03711	8.67866	7.86481	7.87791	0.362941	6.52448	8.53102	7.67481	7.60887	0.439985
ENSG00000277534	AC007996.1		sense_intronic	18	26542971	26545791	-1	2.65872	0.00784389	0.44544	Female	1.13393	1.13393	0.881892	0.181327	0.0682008	139.508	6.56405	7.73963	7.19094	7.155	0.297082	5.97057	7.43479	6.97734	6.96944	0.300576
ENSG00000122133	PAEP	progestagen associated endometrial protein [Source:HGNC Symbol;Acc:HGNC:8573]	protein_coding	9	135561756	135566955	1	2.65452	0.00794202	0.446621	Female	2.04329	2.04329	0.489407	1.03089	0.388353	597.738	5.00436	13.2255	7.89192	8.271	1.81796	4.16113	11.707	7.96714	7.6816	1.45007
ENSG00000153395	LPCAT1	lysophosphatidylcholine acyltransferase 1 [Source:HGNC Symbol;Acc:HGNC:25718]	protein_coding	5	1456480	1523977	-1	-2.65407	0.00795284	0.446621	Male	1.23409	0.810314	1.23409	-0.303447	0.114333	500.356	7.96662	9.70322	8.51966	8.65514	0.429228	7.84953	9.89471	8.95033	8.93125	0.533683
ENSG00000244005	NFS1	NFS1, cysteine desulfurase [Source:HGNC Symbol;Acc:HGNC:15910]	protein_coding	20	35668055	35699359	-1	2.6541	0.00795208	0.446621	Female	1.10406	1.10406	0.905744	0.142824	0.0538127	501.717	8.62706	9.69991	8.94378	9.01249	0.223555	8.25663	9.39939	8.88112	8.87004	0.216345
ENSG00000274403	AC090510.2		antisense_RNA	15	42726583	42727211	1	2.65487	0.00793396	0.446621	Female	1.32399	1.32399	0.755295	0.404889	0.152508	8.44381	2.40494	4.14358	3.44313	3.39514	0.446196	1.50961	4.1429	2.96621	2.9507	0.669977
ENSG00000025708	TYMP	thymidine phosphorylase [Source:HGNC Symbol;Acc:HGNC:3148]	protein_coding	22	50525752	50530056	-1	-2.64531	0.0081616	0.4473	Male	1.28056	0.780905	1.28056	-0.35678	0.134873	500.038	7.68639	9.84166	8.61836	8.60547	0.492082	7.93367	10.7832	8.80082	8.901	0.61363
ENSG00000026652	AGPAT4	1-acylglycerol-3-phosphate O-acyltransferase 4 [Source:HGNC Symbol;Acc:HGNC:20885]	protein_coding	6	161129979	161274061	-1	2.64355	0.00820426	0.4473	Female	1.16704	1.16704	0.856868	0.222855	0.0843015	670.665	8.8543	10.2654	9.40516	9.47387	0.368979	8.45039	9.789	9.31881	9.26099	0.347255
ENSG00000087842	PIR	pirin [Source:HGNC Symbol;Acc:HGNC:30048]	protein_coding	X	15384799	15493564	-1	2.64384	0.00819725	0.4473	Female	1.12362	1.12362	0.889977	0.168161	0.0636048	523.756	8.51415	9.79048	9.10437	9.09237	0.286776	8.23271	9.45728	8.94567	8.93398	0.246336
ENSG00000101224	CDC25B	cell division cycle 25B [Source:HGNC Symbol;Acc:HGNC:1726]	protein_coding	20	3786772	3806121	1	-2.64638	0.00813584	0.4473	Male	1.13976	0.87738	1.13976	-0.188726	0.0713147	563.327	8.13236	9.53986	9.09045	9.0408	0.299505	8.42191	9.91045	9.28522	9.22687	0.310545
ENSG00000114126	TFDP2	transcription factor Dp-2 [Source:HGNC Symbol;Acc:HGNC:11751]	protein_coding	3	141944428	142149544	-1	2.64868	0.00808075	0.4473	Female	1.1034	1.1034	0.906288	0.141959	0.0535962	3791.09	11.284	12.4266	11.9626	11.9412	0.2328	11.3352	12.2922	11.7518	11.8013	0.213893
ENSG00000122965	RBM19	RNA binding motif protein 19 [Source:HGNC Symbol;Acc:HGNC:29098]	protein_coding	12	113816738	113966371	-1	-2.64546	0.00815802	0.4473	Male	1.13977	0.877372	1.13977	-0.18874	0.0713448	698.501	8.91648	9.66219	9.33924	9.33127	0.147861	9.02913	11.2397	9.44744	9.47693	0.327534
ENSG00000124469	CEACAM8	carcinoembryonic antigen related cell adhesion molecule 8 [Source:HGNC Symbol;Acc:HGNC:1820]	protein_coding	19	42580241	42595055	-1	2.64542	0.00815885	0.4473	Female	1.42277	1.42277	0.702853	0.508705	0.192296	18.8229	2.38547	6.46488	4.36935	4.35434	0.836604	2.07756	5.68315	4.0752	3.95948	0.739293
ENSG00000125255	SLC10A2	solute carrier family 10 member 2 [Source:HGNC Symbol;Acc:HGNC:10906]	protein_coding	13	103043998	103066846	-1	2.64561	0.00815442	0.4473	Female	1.36566	1.36566	0.732245	0.449602	0.169943	7.67622	1.70651	4.52134	3.27751	3.22312	0.616213	0.0435831	3.97207	2.82156	2.74964	0.752493
ENSG00000125378	BMP4	bone morphogenetic protein 4 [Source:HGNC Symbol;Acc:HGNC:1071]	protein_coding	14	53949736	53958761	-1	-2.65289	0.0079805	0.4473	Male	1.21205	0.825047	1.21205	-0.277452	0.104585	323.62	7.06288	8.97361	8.244	8.17172	0.465704	7.22082	9.66875	8.51708	8.44831	0.451199
ENSG00000125772	GPCPD1	glycerophosphocholine phosphodiesterase 1 [Source:HGNC Symbol;Acc:HGNC:26957]	protein_coding	20	5544404	5611026	-1	2.64418	0.00818883	0.4473	Female	1.11007	1.11007	0.900841	0.150656	0.0569762	1634.67	10.2285	11.1481	10.6909	10.7234	0.226756	9.78665	11.0251	10.5409	10.5698	0.251226
ENSG00000138823	MTTP	microsomal triglyceride transfer protein [Source:HGNC Symbol;Acc:HGNC:7467]	protein_coding	4	99563761	99623999	1	2.64431	0.00818587	0.4473	Female	1.72549	1.72549	0.579546	0.787005	0.297623	4.65531	-0.140078	4.05813	2.6466	2.38084	1.16271	-0.140078	4.02116	2.18008	1.73588	1.20173
ENSG00000172354	GNB2	G protein subunit beta 2 [Source:HGNC Symbol;Acc:HGNC:4398]	protein_coding	7	100673531	100679174	1	-2.64441	0.00818341	0.4473	Male	1.12521	0.88872	1.12521	-0.170198	0.0643616	1736.59	10.0468	11.1381	10.6362	10.6384	0.249794	10.1862	11.4552	10.7467	10.8001	0.286242
ENSG00000173535	TNFRSF10C	TNF receptor superfamily member 10c [Source:HGNC Symbol;Acc:HGNC:11906]	protein_coding	8	23084355	23117437	1	-2.65194	0.00800309	0.4473	Male	1.24648	0.80226	1.24648	-0.317858	0.119859	53.9219	3.95659	6.39554	5.6321	5.51726	0.576879	4.28104	6.8377	5.81448	5.8389	0.507015
ENSG00000198799	LRIG2	leucine rich repeats and immunoglobulin like domains 2 [Source:HGNC Symbol;Acc:HGNC:20889]	protein_coding	1	113073209	113132260	1	2.65118	0.00802118	0.4473	Female	1.09683	1.09683	0.91172	0.133337	0.0502934	1058.11	9.80623	10.3642	10.1069	10.1083	0.132864	8.85994	10.5116	9.9876	9.95775	0.271005
ENSG00000214456	PLIN5	perilipin 5 [Source:HGNC Symbol;Acc:HGNC:33196]	protein_coding	19	4522531	4535224	-1	2.64368	0.00820101	0.4473	Female	1.17409	1.17409	0.851724	0.231542	0.087583	49.4095	5.07968	6.33164	5.78005	5.77343	0.31092	4.55619	6.18495	5.53257	5.51691	0.421785
ENSG00000223770	AC006145.1		antisense_RNA	7	82009177	82029955	1	2.65004	0.00804825	0.4473	Female	1.20792	1.20792	0.82787	0.272524	0.102838	201.246	6.94612	8.60795	7.76922	7.78519	0.359516	5.9811	8.26229	7.57235	7.46844	0.527457
ENSG00000235147	AC128677.1		processed_pseudogene	2	92006680	92007121	-1	2.64471	0.008176	0.4473	Female	2.70193	2.70193	0.370106	1.43399	0.542209	0.699708	-0.0853393	3.30333	0.923643	0.813467	0.864835	-0.0853393	1.44118	0.0853393	0.325588	0.518017
ENSG00000243069	ARHGEF26-AS1	ARHGEF26 antisense RNA 1 [Source:HGNC Symbol;Acc:HGNC:41048]	processed_transcript	3	154024401	154121332	-1	2.65079	0.00803041	0.4473	Female	1.20741	1.20741	0.828218	0.271918	0.10258	127.036	6.09359	7.9417	7.03359	7.09182	0.39341	5.65429	7.8155	6.76108	6.80098	0.472548
ENSG00000243274	RN7SL571P	RNA, 7SL, cytoplasmic 571, pseudogene [Source:HGNC Symbol;Acc:HGNC:46587]	misc_RNA	13	76134931	76135225	1	2.65064	0.00803399	0.4473	Female	2.21121	2.21121	0.452242	1.14483	0.431909	0.906596	-0.241428	2.20717	1.1453	1.03026	0.769736	-0.241428	1.8766	0.241428	0.606576	0.614171
ENSG00000250350	AC104819.2		unprocessed_pseudogene	4	151279030	151279192	-1	-2.64512	0.00816627	0.4473	Male	1.76363	0.567013	1.76363	-0.818546	0.309455	2.28182	-0.099466	2.50333	1.12896	1.08378	0.875743	-0.099466	3.24322	1.80341	1.67485	0.90244
ENSG00000258297	AP001157.1		antisense_RNA	11	66666036	66668374	1	2.64673	0.00812734	0.4473	Female	1.19152	1.19152	0.839263	0.252805	0.095516	132.284	6.47817	7.74192	7.20415	7.17836	0.315342	5.28096	7.75007	6.9757	6.8779	0.522278
ENSG00000268650	AC005759.1		antisense_RNA	19	18204730	18220480	1	-2.6526	0.0079874	0.4473	Male	1.56612	0.638522	1.56612	-0.647191	0.243984	6.38935	0.0618355	3.73115	2.37693	2.35073	0.856225	-0.0618355	4.52057	2.90599	2.78972	1.10247
ENSG00000272033	AL136984.1		sense_intronic	1	167379108	167381000	1	2.64916	0.00806922	0.4473	Female	1.22034	1.22034	0.819441	0.287288	0.108445	34.9414	4.31151	6.16649	5.31639	5.29533	0.380179	3.11984	5.89085	5.10763	4.95961	0.613026
ENSG00000275111	ZNF2	zinc finger protein 2 [Source:HGNC Symbol;Acc:HGNC:12991]	protein_coding	2	95165432	95184317	1	-2.64622	0.00813972	0.4473	Male	1.10005	0.909053	1.10005	-0.137564	0.0519851	109.725	6.1883	7.17193	6.69307	6.72251	0.233254	6.26524	7.28531	6.86251	6.85525	0.201038
ENSG00000282306	AC073488.7		processed_pseudogene	X	9404954	9405731	1	-2.64399	0.0081935	0.4473	Male	1.48522	0.673302	1.48522	-0.570674	0.215838	42.4223	2.49256	6.59192	5.02774	4.89525	0.853163	2.35067	7.84924	5.26065	5.30421	1.0488
ENSG00000067560	RHOA	ras homolog family member A [Source:HGNC Symbol;Acc:HGNC:667]	protein_coding	3	49359145	49412998	-1	-2.64261	0.00822707	0.447356	Male	1.11907	0.893598	1.11907	-0.162303	0.0614176	6149.27	11.9467	12.8121	12.4085	12.4265	0.223857	11.9722	13.5605	12.5624	12.5775	0.274179
ENSG00000165138	ANKS6	ankyrin repeat and sterile alpha motif domain containing 6 [Source:HGNC Symbol;Acc:HGNC:26724]	protein_coding	9	98731329	98796965	-1	-2.64232	0.00823401	0.447356	Male	1.18081	0.846874	1.18081	-0.239781	0.0907464	241.185	7.30456	8.38489	7.76014	7.77385	0.282708	7.07996	9.74057	7.91884	7.97218	0.411723
ENSG00000255261	OR7E4P	olfactory receptor family 7 subfamily E member 4 pseudogene [Source:HGNC Symbol;Acc:HGNC:8424]	unprocessed_pseudogene	11	71620020	71621032	1	2.64242	0.00823165	0.447356	Female	2.45108	2.45108	0.407983	1.29342	0.489483	0.925457	-0.043959	2.43184	0.999979	1.01099	0.881002	-0.043959	2.34618	0.043959	0.462047	0.646998
ENSG00000172922	RNASEH2C	ribonuclease H2 subunit C [Source:HGNC Symbol;Acc:HGNC:24116]	protein_coding	11	65714896	65720947	-1	-2.64192	0.00824371	0.447362	Male	1.17547	0.850723	1.17547	-0.233239	0.0882838	368.955	7.26125	8.87798	8.42516	8.36318	0.330453	7.57104	9.86075	8.52321	8.56976	0.405933
ENSG00000176984	AP000679.1		antisense_RNA	11	120168977	120171679	1	2.64113	0.00826306	0.447892	Female	1.31887	1.31887	0.758223	0.399306	0.151188	142.394	5.81023	8.40274	6.96078	6.96986	0.574978	4.87407	8.01204	6.66342	6.50859	0.75436
ENSG00000112531	QKI	QKI, KH domain containing RNA binding [Source:HGNC Symbol;Acc:HGNC:21100]	protein_coding	6	163414000	163578596	1	-2.6398	0.00829547	0.449128	Male	1.05694	0.946132	1.05694	-0.0798871	0.0302626	4342.18	11.7827	12.3303	12.0664	12.035	0.139013	11.9242	12.4265	12.1073	12.1172	0.105473
ENSG00000183077	AFMID	arylformamidase [Source:HGNC Symbol;Acc:HGNC:20910]	protein_coding	17	78187317	78207701	1	-2.63729	0.00835725	0.451949	Male	1.12742	0.886982	1.12742	-0.173023	0.0656064	212.929	7.01859	7.91731	7.6916	7.6459	0.219368	7.25951	8.47536	7.75233	7.79795	0.311864
ENSG00000213046	EEF1A1P32	eukaryotic translation elongation factor 1 alpha 1 pseudogene 32 [Source:HGNC Symbol;Acc:HGNC:37909]	unprocessed_pseudogene	1	197688760	197690627	1	2.6368	0.00836913	0.452068	Female	1.35168	1.35168	0.739819	0.434755	0.164879	5.86644	1.43317	3.93372	3.08451	2.94476	0.602099	0.368994	3.87903	2.62888	2.55131	0.617808
ENSG00000077380	DYNC1I2	dynein cytoplasmic 1 intermediate chain 2 [Source:HGNC Symbol;Acc:HGNC:2964]	protein_coding	2	171687409	171748420	1	-2.63473	0.00842038	0.452349	Male	1.1019	0.907523	1.1019	-0.139994	0.053134	1839.55	10.2188	11.1367	10.7261	10.7039	0.224642	10.3131	11.3593	10.8441	10.843	0.219682
ENSG00000105131	EPHX3	epoxide hydrolase 3 [Source:HGNC Symbol;Acc:HGNC:23760]	protein_coding	19	15226919	15233435	-1	-2.63619	0.00838437	0.452349	Male	1.40837	0.71004	1.40837	-0.494027	0.187402	13.8724	0.102693	4.84821	3.60921	3.40623	0.963024	2.12108	5.68367	3.99834	3.94424	0.729359
ENSG00000134490	TMEM241	transmembrane protein 241 [Source:HGNC Symbol;Acc:HGNC:31723]	protein_coding	18	23197144	23437961	-1	2.63339	0.00845382	0.452349	Female	1.0904	1.0904	0.917092	0.124862	0.0474148	263.718	7.6478	8.42211	8.10319	8.10475	0.17723	7.49316	8.35694	7.96433	7.97682	0.207823
ENSG00000144445	KANSL1L	KAT8 regulatory NSL complex subunit 1 like [Source:HGNC Symbol;Acc:HGNC:26310]	protein_coding	2	210021423	210171383	-1	2.63402	0.00843812	0.452349	Female	1.12506	1.12506	0.888843	0.17	0.0645402	470.911	8.35969	9.33052	8.96326	8.93166	0.260673	7.80637	9.3443	8.78837	8.75583	0.292454
ENSG00000173715	C11orf80	chromosome 11 open reading frame 80 [Source:HGNC Symbol;Acc:HGNC:26197]	protein_coding	11	66744451	66843328	1	2.63544	0.00840286	0.452349	Female	1.16651	1.16651	0.857256	0.222201	0.0843129	93.5293	5.90694	7.65417	6.65842	6.63616	0.355507	5.76737	7.2359	6.39924	6.42221	0.344008
ENSG00000179071	CCDC89	coiled-coil domain containing 89 [Source:HGNC Symbol;Acc:HGNC:26762]	protein_coding	11	85684866	85686277	-1	-2.635	0.0084138	0.452349	Male	1.35101	0.740188	1.35101	-0.434037	0.16472	11.7319	1.49018	4.45984	3.33748	3.18467	0.849676	2.27187	5.21657	3.76592	3.71124	0.50879
ENSG00000197647	ZNF433	zinc finger protein 433 [Source:HGNC Symbol;Acc:HGNC:20811]	protein_coding	19	12014732	12035741	-1	2.63439	0.00842894	0.452349	Female	1.11801	1.11801	0.894445	0.160936	0.0610905	275.097	7.44422	8.72283	8.19031	8.17844	0.300083	7.45396	8.41207	8.07897	8.03265	0.223021
ENSG00000253392	AC119403.1		antisense_RNA	19	2915146	2926807	-1	-2.63308	0.00846146	0.452349	Male	1.26457	0.790784	1.26457	-0.338645	0.128612	12.2492	1.81282	4.7479	3.44291	3.41863	0.577239	2.88804	4.72569	3.77554	3.79442	0.450678
ENSG00000282147	FAM20C	FAM20C, golgi associated secretory pathway kinase [Source:HGNC Symbol;Acc:HGNC:22140]	protein_coding	CHR_HSCHR7_2_CTG1	195290	199896	1	-2.63361	0.00844822	0.452349	Male	1.79649	0.556642	1.79649	-0.845177	0.320919	3.3264	-0.0462044	3.07207	1.51117	1.49311	0.817136	-0.0462044	4.59398	1.91854	1.88749	1.17108
ENSG00000149346	SLX4IP	SLX4 interacting protein [Source:HGNC Symbol;Acc:HGNC:16225]	protein_coding	20	10435303	10636829	1	2.632	0.00848847	0.452757	Female	1.10273	1.10273	0.906843	0.141076	0.0536003	302.224	7.72823	8.78169	8.27526	8.28652	0.228462	7.4121	8.51767	8.20759	8.14349	0.223342
ENSG00000254367	AC087269.1		lincRNA	8	8723693	8782479	-1	-2.63237	0.00847924	0.452757	Male	1.35885	0.735914	1.35885	-0.442391	0.168058	10.5275	1.95588	4.48596	3.07259	3.1563	0.657947	2.43924	5.44533	3.55164	3.60384	0.619252
ENSG00000142733	MAP3K6	mitogen-activated protein kinase kinase kinase 6 [Source:HGNC Symbol;Acc:HGNC:6858]	protein_coding	1	27355184	27366892	-1	-2.63139	0.00850355	0.453045	Male	1.19276	0.83839	1.19276	-0.254307	0.0966435	217.862	6.82637	8.11756	7.73863	7.62761	0.369685	6.54645	8.75319	7.84514	7.85817	0.457252
ENSG00000142235	LMTK3	lemur tyrosine kinase 3 [Source:HGNC Symbol;Acc:HGNC:19295]	protein_coding	19	48485271	48513189	-1	-2.63077	0.00851923	0.453363	Male	1.29883	0.769923	1.29883	-0.377213	0.143385	267.622	6.83363	8.4612	7.86831	7.80451	0.351662	6.74569	10.856	8.05511	8.01271	0.662621
ENSG00000090924	PLEKHG2	pleckstrin homology and RhoGEF domain containing G2 [Source:HGNC Symbol;Acc:HGNC:29515]	protein_coding	19	39412585	39428415	1	-2.63001	0.00853835	0.453595	Male	1.20854	0.827443	1.20854	-0.273268	0.103904	406.861	7.33303	9.33446	8.52389	8.48289	0.460691	7.65671	9.48733	8.86437	8.75972	0.450982
ENSG00000160678	S100A1	S100 calcium binding protein A1 [Source:HGNC Symbol;Acc:HGNC:10486]	protein_coding	1	153627926	153632039	1	-2.62932	0.00855555	0.453595	Male	1.46141	0.684269	1.46141	-0.547364	0.208177	69.6557	3.10806	6.89665	5.87736	5.66814	0.882069	3.36307	8.18467	6.06919	6.08584	1.03825
ENSG00000183386	FHL3	four and a half LIM domains 3 [Source:HGNC Symbol;Acc:HGNC:3704]	protein_coding	1	37996770	38005606	-1	-2.62859	0.00857399	0.453595	Male	1.16156	0.860915	1.16156	-0.216058	0.0821954	89.0285	5.73872	7.03099	6.39748	6.39741	0.313496	5.51995	7.25571	6.56316	6.59192	0.383494
ENSG00000212305	RNU6-679P	RNA, U6 small nuclear 679, pseudogene [Source:HGNC Symbol;Acc:HGNC:47642]	snRNA	5	12297399	12297504	-1	2.62978	0.00854394	0.453595	Female	1.57648	1.57648	0.634325	0.656707	0.249719	3.07944	0.122551	3.43755	2.11992	2.04558	0.839066	-0.122551	2.96136	1.76177	1.44703	0.970761
ENSG00000254874	AP003171.1		lincRNA	11	92965797	92966603	1	2.62848	0.00857683	0.453595	Female	1.23274	1.23274	0.811199	0.301872	0.114847	76.7996	4.79913	7.02504	6.4044	6.36344	0.477571	4.57982	7.2943	6.12134	6.03666	0.54113
ENSG00000255127	AP003171.2		transcribed_unprocessed_pseudogene	11	92914603	92931322	1	2.62828	0.00858184	0.453595	Female	1.77702	1.77702	0.562739	0.829463	0.315592	3.17698	-0.101904	3.90447	2.08514	2.05599	1.05876	-0.101904	3.29241	1.47008	1.43202	1.01071
ENSG00000276966	HIST1H4E	histone cluster 1 H4 family member e [Source:HGNC Symbol;Acc:HGNC:4790]	protein_coding	6	26204552	26206038	1	-2.62785	0.00859254	0.453647	Male	1.23089	0.812418	1.23089	-0.299707	0.11405	1915.55	9.80085	11.3513	10.6915	10.6522	0.372917	9.46772	12.6189	10.7605	10.883	0.557125
ENSG00000188130	MAPK12	mitogen-activated protein kinase 12 [Source:HGNC Symbol;Acc:HGNC:6874]	protein_coding	22	50245450	50261825	-1	-2.62636	0.00863034	0.455129	Male	1.21728	0.821501	1.21728	-0.283666	0.108007	112.097	5.19331	7.45037	6.6628	6.56947	0.573631	5.91786	7.75879	6.91342	6.90353	0.383703
ENSG00000163605	PPP4R2	protein phosphatase 4 regulatory subunit 2 [Source:HGNC Symbol;Acc:HGNC:18296]	protein_coding	3	72996785	73069199	1	-2.62564	0.0086487	0.455583	Male	1.09498	0.913261	1.09498	-0.130901	0.049855	2257.47	10.4987	11.4243	11.0466	11.0265	0.211913	10.4408	11.7199	11.1995	11.1573	0.206851
ENSG00000167470	MIDN	midnolin [Source:HGNC Symbol;Acc:HGNC:16298]	protein_coding	19	1248553	1259140	1	-2.6241	0.00868772	0.456675	Male	1.16684	0.857019	1.16684	-0.222602	0.0848295	497.545	8.16136	9.62834	8.83362	8.78571	0.315367	8.095	10.0563	8.92672	8.98902	0.386463
ENSG00000275594	ADAM32	ADAM metallopeptidase domain 32 [Source:HGNC Symbol;Acc:HGNC:15479]	protein_coding	CHR_HSCHR8_9_CTG1	39106990	39284943	1	2.62405	0.00868899	0.456675	Female	1.30871	1.30871	0.764111	0.388145	0.147918	260.316	6.27497	9.3187	8.0566	8.06643	0.654725	4.90752	8.77566	7.70454	7.66182	0.746457
ENSG00000186615	KTN1-AS1	KTN1 antisense RNA 1 [Source:HGNC Symbol;Acc:HGNC:19842]	antisense_RNA	14	55499278	55580110	-1	2.62346	0.0087042	0.456961	Female	1.16904	1.16904	0.8554	0.225329	0.08589	48.2456	4.72427	6.25657	5.78807	5.69968	0.371243	4.38386	6.15654	5.46635	5.47409	0.379802
ENSG00000275837	SMARCB1	SWI/SNF related, matrix associated, actin dependent regulator of chromatin, subfamily b, member 1 [Source:HGNC Symbol;Acc:HGNC:11103]	protein_coding	CHR_HSCHR22_1_CTG7	23786963	23834516	1	-2.62305	0.00871453	0.45699	Male	1.11516	0.896729	1.11516	-0.157256	0.0599514	518.816	8.46231	9.46949	8.95561	8.94947	0.219063	8.39449	10.0798	9.08642	9.09603	0.270008
ENSG00000167797	CDK2AP2	cyclin dependent kinase 2 associated protein 2 [Source:HGNC Symbol;Acc:HGNC:30833]	protein_coding	11	67506497	67508649	-1	-2.62207	0.00873975	0.457418	Male	1.14981	0.869713	1.14981	-0.201389	0.0768054	369.067	7.70677	8.94963	8.4719	8.4104	0.293721	7.83825	9.76377	8.56066	8.59607	0.339826
ENSG00000176055	MBLAC2	metallo-beta-lactamase domain containing 2 [Source:HGNC Symbol;Acc:HGNC:33711]	protein_coding	5	90458203	90474768	-1	2.62045	0.00878144	0.457418	Female	1.14411	1.14411	0.87404	0.194229	0.0741204	120.234	6.33129	7.3509	6.89818	6.86456	0.288037	4.98169	7.19624	6.69144	6.64086	0.387804
ENSG00000178927	C17orf62	chromosome 17 open reading frame 62 [Source:HGNC Symbol;Acc:HGNC:28672]	protein_coding	17	82442589	82450829	-1	-2.62122	0.00876165	0.457418	Male	1.12664	0.887599	1.12664	-0.172021	0.0656262	676.387	8.86949	9.73427	9.32774	9.29817	0.214766	9.01953	10.8181	9.44358	9.45058	0.291554
ENSG00000179954	SSC5D	scavenger receptor cysteine rich family member with 5 domains [Source:HGNC Symbol;Acc:HGNC:26641]	protein_coding	19	55488404	55519098	1	-2.62074	0.00877399	0.457418	Male	1.52265	0.65675	1.52265	-0.606583	0.231455	14.3202	1.83293	4.76132	3.44137	3.40466	0.831317	1.80141	6.24243	3.80842	3.83923	1.03446
ENSG00000185499	MUC1	mucin 1, cell surface associated [Source:HGNC Symbol;Acc:HGNC:7508]	protein_coding	1	155185824	155192916	-1	-2.62072	0.0087744	0.457418	Male	1.64438	0.608131	1.64438	-0.717546	0.273797	8.87184	-0.0287472	5.02869	2.61235	2.54937	1.11513	0.0287472	5.71872	3.18387	3.16973	1.12018
ENSG00000253287	AC104012.1		lincRNA	8	71779605	71792875	-1	-2.62146	0.0087554	0.457418	Male	1.93118	0.517817	1.93118	-0.949485	0.362197	2.92094	-0.221878	3.12347	1.18653	1.18882	0.874414	-0.221878	5.70151	1.62155	1.63519	0.952453
ENSG00000232928	DDX3P1	DEAD-box helicase 3 pseudogene 1 [Source:HGNC Symbol;Acc:HGNC:42171]	processed_pseudogene	X	74121012	74131923	1	2.61928	0.00881159	0.458478	Female	1.27373	1.27373	0.785094	0.349062	0.133267	59.6476	4.35251	6.97217	6.08792	6.04691	0.55693	4.41001	7.0014	5.7297	5.67068	0.607062
ENSG00000180806	HOXC9	homeobox C9 [Source:HGNC Symbol;Acc:HGNC:5130]	protein_coding	12	53994895	54003337	1	-2.61775	0.00885111	0.460021	Male	1.37919	0.725065	1.37919	-0.463818	0.177182	19.6122	2.24653	5.37778	3.94058	3.84696	0.771304	3.03855	6.12098	4.245	4.31608	0.674936
ENSG00000255559	ZNF252P-AS1	ZNF252P antisense RNA 1 [Source:HGNC Symbol;Acc:HGNC:27821]	antisense_RNA	8	145002811	145006046	1	-2.61667	0.00887909	0.460963	Male	1.2246	0.816591	1.2246	-0.292314	0.111712	26.197	3.78894	5.55185	4.52681	4.58482	0.386726	4.03307	6.30904	4.7835	4.8427	0.470113
ENSG00000235358	AC093151.3		lincRNA	1	41242373	41284861	1	2.61567	0.00890522	0.461294	Female	2.4161	2.4161	0.41389	1.27268	0.48656	0.797322	-0.0735169	2.53895	0.947887	0.92091	0.808133	-0.0735169	2.18258	0.0735169	0.425931	0.618862
ENSG00000282878	AC093151.5		lincRNA	CHR_HG986_PATCH	41242373	41284861	1	2.61567	0.00890522	0.461294	Female	2.4161	2.4161	0.41389	1.27268	0.48656	0.797322	-0.0735169	2.53895	0.947887	0.92091	0.808133	-0.0735169	2.18258	0.0735169	0.425931	0.618862
ENSG00000167916	KRT24	keratin 24 [Source:HGNC Symbol;Acc:HGNC:18527]	protein_coding	17	40697991	40703750	-1	2.61441	0.00893811	0.461974	Female	1.39637	1.39637	0.716144	0.481679	0.18424	13.5118	2.22648	5.49823	3.8012	3.82015	0.795511	1.88697	5.18722	3.32936	3.42505	0.677973
ENSG00000171401	KRT13	keratin 13 [Source:HGNC Symbol;Acc:HGNC:6415]	protein_coding	17	41500981	41505705	-1	-2.61468	0.00893121	0.461974	Male	3.16064	0.316392	3.16064	-1.66022	0.63496	1.99307	-0.159851	2.51957	0.159851	0.609642	0.828462	-0.159851	5.82146	0.315513	0.929707	1.29393
ENSG00000270720	AC104785.1		lincRNA	4	89119284	89119871	1	2.6122	0.00899614	0.464459	Female	1.22871	1.22871	0.813863	0.297141	0.113751	24.8444	4.04123	5.52422	4.87142	4.82114	0.39019	0.0905851	5.64571	4.48779	4.42569	0.838207
ENSG00000273061	CDC37L1-AS1	CDC37L1 antisense RNA 1 (head to head) [Source:HGNC Symbol;Acc:HGNC:49735]	lincRNA	9	4676600	4679502	-1	2.61138	0.00901784	0.465066	Female	1.39046	1.39046	0.719186	0.475563	0.182112	7.10143	0.0524364	4.40993	3.25727	3.05907	0.867779	-0.0524364	3.63419	2.84668	2.64822	0.742622
ENSG00000169550	MUC15	mucin 15, cell surface associated [Source:HGNC Symbol;Acc:HGNC:14956]	protein_coding	11	26559033	26572233	-1	2.61021	0.00904861	0.465277	Female	1.34155	1.34155	0.745404	0.423905	0.162403	1597.2	8.80262	11.7815	10.8685	10.7075	0.738187	6.89493	11.5799	10.3496	10.2515	0.842689
ENSG00000223597	LINC02142	long intergenic non-protein coding RNA 2142 [Source:HGNC Symbol;Acc:HGNC:53002]	lincRNA	5	7373117	7379790	1	2.60972	0.00906176	0.465277	Female	1.34264	1.34264	0.744802	0.425071	0.16288	14.4747	2.30977	5.2013	4.06679	4.04896	0.595155	0.0499417	5.07874	3.55502	3.55305	0.897844
ENSG00000273090	AC007378.1		antisense_RNA	2	36513255	36513732	-1	2.60999	0.00905453	0.465277	Female	1.28153	1.28153	0.780318	0.357866	0.137114	25.4157	3.08855	5.749	4.9078	4.84516	0.503532	1.52562	5.61422	4.57085	4.39864	0.838362
ENSG00000282110	MAPK4	mitogen-activated protein kinase 4 [Source:HGNC Symbol;Acc:HGNC:6878]	processed_transcript	CHR_HSCHR18_1_CTG1_1	50567310	50567991	1	2.61036	0.00904468	0.465277	Female	1.83275	1.83275	0.545628	0.874011	0.334824	1.76012	-0.169828	3.45054	1.49537	1.52999	0.876525	-0.169828	2.49376	1.0001	1.03085	0.753295
ENSG00000123562	MORF4L2	mortality factor 4 like 2 [Source:HGNC Symbol;Acc:HGNC:16849]	protein_coding	X	103675496	103688158	-1	-2.60908	0.00907873	0.465636	Male	1.17106	0.853927	1.17106	-0.227815	0.0873165	5440.07	11.4721	13.2989	12.1789	12.2049	0.377344	11.7031	13.1516	12.4407	12.439	0.357788
ENSG00000234548	LINC02020	long intergenic non-protein coding RNA 2020 [Source:HGNC Symbol;Acc:HGNC:52855]	lincRNA	3	186440345	186450696	1	2.60858	0.00909193	0.465802	Female	1.33575	1.33575	0.748642	0.417653	0.160108	6.77918	1.54961	4.03073	3.14353	3.07175	0.575285	0.0669063	3.46224	2.84263	2.63126	0.754002
ENSG00000120942	UBIAD1	UbiA prenyltransferase domain containing 1 [Source:HGNC Symbol;Acc:HGNC:30791]	protein_coding	1	11273206	11296049	1	-2.6063	0.00915255	0.465843	Male	1.09703	0.911553	1.09703	-0.133602	0.0512609	228.862	7.42826	8.20129	7.76053	7.77495	0.210609	7.40573	8.38703	7.90488	7.90638	0.207393
ENSG00000126773	PCNX4	pecanex homolog 4 [Source:HGNC Symbol;Acc:HGNC:20349]	protein_coding	14	60091911	60169133	1	2.6076	0.00911785	0.465843	Female	1.09727	1.09727	0.911354	0.133917	0.0513564	1107.27	9.70971	10.5383	10.1939	10.1716	0.18477	9.15741	10.5077	10.0189	10.0293	0.244348
ENSG00000145244	CORIN	corin, serine peptidase [Source:HGNC Symbol;Acc:HGNC:19012]	protein_coding	4	47593998	47838106	-1	2.60668	0.00914234	0.465843	Female	1.23763	1.23763	0.807993	0.307584	0.117998	107.55	5.97202	7.7907	6.79503	6.85073	0.496081	5.10005	7.75496	6.63824	6.53277	0.524486
ENSG00000166704	ZNF606	zinc finger protein 606 [Source:HGNC Symbol;Acc:HGNC:25879]	protein_coding	19	57977053	58003349	-1	-2.60699	0.00913431	0.465843	Male	1.13138	0.883877	1.13138	-0.178083	0.0683098	250.884	7.32161	8.31167	7.87823	7.84784	0.284557	7.47299	8.5799	8.07852	8.02587	0.289814
ENSG00000171425	ZNF581	zinc finger protein 581 [Source:HGNC Symbol;Acc:HGNC:25017]	protein_coding	19	55635459	55645622	1	-2.60678	0.00913986	0.465843	Male	1.13898	0.877981	1.13898	-0.187738	0.072019	126.18	6.21864	7.28179	6.90134	6.83666	0.266933	6.27384	7.53279	7.03028	7.00595	0.338432
ENSG00000272455	AL391244.3		lincRNA	1	1409096	1410618	1	2.60662	0.00914416	0.465843	Female	1.15224	1.15224	0.867874	0.204443	0.0784322	80.3127	5.80914	6.93208	6.51896	6.46479	0.274767	4.57614	6.85257	6.25022	6.24365	0.412125
ENSG00000274475	RN7SL650P	RNA, 7SL, cytoplasmic 650, pseudogene [Source:HGNC Symbol;Acc:HGNC:46666]	misc_RNA	14	21429508	21429806	-1	2.60585	0.00916466	0.465952	Female	1.40112	1.40112	0.713717	0.486576	0.186725	5.6597	1.21338	3.90948	2.85019	2.85921	0.70205	0.289643	3.54169	2.46581	2.40863	0.807601
ENSG00000126947	ARMCX1	armadillo repeat containing, X-linked 1 [Source:HGNC Symbol;Acc:HGNC:18073]	protein_coding	X	101550531	101554700	1	-2.60481	0.0091926	0.466677	Male	1.24602	0.802554	1.24602	-0.317329	0.121824	148.03	5.55047	7.79709	6.89002	6.86848	0.523808	4.90517	8.64152	7.26016	7.16799	0.57094
ENSG00000234172	AC093639.1		lincRNA	2	183904529	183949112	1	2.60457	0.0091989	0.466677	Female	3.07002	3.07002	0.325731	1.61825	0.62131	0.497257	-0.00367388	2.37922	0.4125	0.680617	0.771372	-0.00367388	2.15212	0	0.157341	0.432019
ENSG00000143036	SLC44A3	solute carrier family 44 member 3 [Source:HGNC Symbol;Acc:HGNC:28689]	protein_coding	1	94820342	94895246	1	2.60408	0.00921226	0.466755	Female	1.17634	1.17634	0.850094	0.234305	0.0899765	153.047	6.17883	7.84572	7.38819	7.36615	0.344185	6.00014	7.88751	7.23472	7.10855	0.439624
ENSG00000171953	ATPAF2	ATP synthase mitochondrial F1 complex assembly factor 2 [Source:HGNC Symbol;Acc:HGNC:18802]	protein_coding	17	17977409	18039209	-1	-2.60377	0.00922043	0.466755	Male	1.10948	0.901321	1.10948	-0.149887	0.0575653	249.703	7.38881	8.20452	7.90686	7.87594	0.196774	7.68004	8.87262	8.01289	8.01439	0.261625
ENSG00000135298	ADGRB3	adhesion G protein-coupled receptor B3 [Source:HGNC Symbol;Acc:HGNC:945]	protein_coding	6	68635367	69389511	1	-2.60249	0.00925487	0.467121	Male	1.95304	0.512023	1.95304	-0.965719	0.371075	5.03121	-0.32703	3.59732	1.6254	1.665	0.97111	-0.32703	5.63955	1.93116	2.04109	1.31743
ENSG00000233522	FAM224A	family with sequence similarity 224 member A (non-protein coding) [Source:HGNC Symbol;Acc:HGNC:37736]	lincRNA	Y	18326253	18353210	1	2.60233	0.00925929	0.467121	Female	2.79139	2.79139	0.358244	1.48098	0.569099	4.22646	0.79222	4.67306	2.61615	2.46103	0.798951	-0.249352	4.66135	0.249352	0.596938	1.53401
ENSG00000233845	AC093732.1		antisense_RNA	2	47035279	47040524	-1	2.60202	0.00926763	0.467121	Female	1.3152	1.3152	0.760341	0.395282	0.151913	9.69957	2.11884	4.59475	3.5323	3.55341	0.575187	2.19436	4.32904	3.12853	3.21847	0.499235
ENSG00000246228	CASC8	cancer susceptibility 8 (non-protein coding) [Source:HGNC Symbol;Acc:HGNC:45129]	antisense_RNA	8	127289817	127482139	-1	2.60259	0.00925217	0.467121	Female	1.64756	1.64756	0.60696	0.720327	0.276773	3.05027	0.0711102	3.50657	2.28845	2.07145	0.898196	-0.0711102	3.24132	1.52681	1.47027	0.938983
ENSG00000275601	AC011330.2		sense_intronic	15	43642389	43643023	-1	2.6013	0.0092872	0.467603	Female	1.23096	1.23096	0.812375	0.299782	0.115243	19.1358	3.03877	5.39293	4.39515	4.3483	0.481445	-0.190966	4.96226	4.13918	3.96435	0.830818
ENSG00000162885	B3GALNT2	beta-1,3-N-acetylgalactosaminyltransferase 2 [Source:HGNC Symbol;Acc:HGNC:28596]	protein_coding	1	235449923	235504481	-1	2.59864	0.00935951	0.467821	Female	1.1221	1.1221	0.891189	0.166196	0.0639551	423.004	8.35807	9.3849	8.73732	8.77036	0.216133	7.90255	9.07686	8.5638	8.59042	0.304726
ENSG00000176244	ACBD7	acyl-CoA binding domain containing 7 [Source:HGNC Symbol;Acc:HGNC:17715]	protein_coding	10	15077523	15088776	-1	2.5993	0.00934132	0.467821	Female	1.17345	1.17345	0.85219	0.230753	0.0887749	68.6002	5.49135	6.88127	6.24541	6.20369	0.334244	4.76897	6.75654	6.02762	5.95023	0.418946
ENSG00000179271	GADD45GIP1	GADD45G interacting protein 1 [Source:HGNC Symbol;Acc:HGNC:29996]	protein_coding	19	12953119	12957236	-1	-2.59856	0.00936162	0.467821	Male	1.19109	0.839566	1.19109	-0.252284	0.0970861	496.68	7.82944	9.32711	8.78238	8.75448	0.318181	8.1844	10.7563	8.92716	8.95721	0.442734
ENSG00000182809	CRIP2	cysteine rich protein 2 [Source:HGNC Symbol;Acc:HGNC:2361]	protein_coding	14	105472962	105480170	1	-2.59968	0.009331	0.467821	Male	1.24364	0.804089	1.24364	-0.314573	0.121004	298.147	6.28203	9.04085	8.0287	7.91229	0.619446	6.98389	9.2749	8.30681	8.27608	0.481078
ENSG00000265758	LINC01900	long intergenic non-protein coding RNA 1900 [Source:HGNC Symbol;Acc:HGNC:52719]	lincRNA	18	21981121	22051159	1	2.59862	0.00935999	0.467821	Female	1.55703	1.55703	0.64225	0.638793	0.24582	2.77313	0.885306	3.18359	2.05964	2.0643	0.647892	-0.131416	3.17287	1.61478	1.47907	0.810252
ENSG00000272807	AC007038.2		antisense_RNA	2	210028417	210029156	1	2.59977	0.00932863	0.467821	Female	1.34097	1.34097	0.74573	0.423276	0.162813	16.1122	2.77712	5.77408	4.02966	4.05093	0.653165	-0.341031	4.81073	3.81487	3.52751	0.962205
ENSG00000282880	B3GALNT2	beta-1,3-N-acetylgalactosaminyltransferase 2 [Source:HGNC Symbol;Acc:HGNC:28596]	protein_coding	CHR_HSCHR1_5_CTG32_1	235453714	235508272	-1	2.59864	0.00935951	0.467821	Female	1.1221	1.1221	0.891189	0.166196	0.0639551	423.004	8.35807	9.3849	8.73732	8.77036	0.216133	7.90255	9.07686	8.5638	8.59042	0.304726
ENSG00000237051	GABBR1	gamma-aminobutyric acid type B receptor subunit 1 [Source:HGNC Symbol;Acc:HGNC:4070]	protein_coding	CHR_HSCHR6_MHC_MANN_CTG1	29555178	29632716	-1	-2.59636	0.00942164	0.470317	Male	1.96398	0.509171	1.96398	-0.973778	0.375055	2.68809	-0.0154372	3.78713	1.05543	1.17809	0.86854	-0.0154372	4.60985	1.36987	1.68043	1.1146
ENSG00000109685	NSD2	nuclear receptor binding SET domain protein 2 [Source:HGNC Symbol;Acc:HGNC:12766]	protein_coding	4	1871424	1982207	1	-2.59382	0.00949158	0.470666	Male	1.08966	0.917721	1.08966	-0.123873	0.0477569	1563.34	10.1571	10.89	10.5211	10.5187	0.181923	10.2786	11.1733	10.6361	10.6395	0.206828
ENSG00000114770	ABCC5	ATP binding cassette subfamily C member 5 [Source:HGNC Symbol;Acc:HGNC:56]	protein_coding	3	183919934	184018015	-1	-2.59318	0.00950922	0.470666	Male	1.17615	0.850228	1.17615	-0.234078	0.0902665	385.565	7.59012	9.16443	8.35284	8.38595	0.362459	7.55387	9.64099	8.64094	8.60937	0.397336
ENSG00000134376	CRB1	crumbs 1, cell polarity complex component [Source:HGNC Symbol;Acc:HGNC:2343]	protein_coding	1	197268204	197478455	1	2.595	0.00945901	0.470666	Female	1.28713	1.28713	0.776924	0.364154	0.140329	12.4605	2.15355	4.5881	3.85001	3.79596	0.582392	2.06918	4.92888	3.51566	3.44442	0.579521
ENSG00000135605	TEC	tec protein tyrosine kinase [Source:HGNC Symbol;Acc:HGNC:11719]	protein_coding	4	48135783	48269864	-1	2.59354	0.00949947	0.470666	Female	1.24169	1.24169	0.805353	0.312306	0.120417	116.096	5.99011	8.10629	7.00402	6.9368	0.534733	5.61767	7.68955	6.65239	6.64421	0.492628
ENSG00000147649	MTDH	metadherin [Source:HGNC Symbol;Acc:HGNC:29608]	protein_coding	8	97644179	97728770	1	-2.59338	0.00950372	0.470666	Male	1.17999	0.847462	1.17999	-0.23878	0.0920728	625.611	7.65356	9.83465	9.16511	9.07642	0.445197	8.51127	10.0411	9.39467	9.32954	0.37416
ENSG00000203573	Metazoa_SRP	Metazoan signal recognition particle RNA [Source:RFAM;Acc:RF00017]	misc_RNA	15	40585454	40585751	-1	2.5949	0.0094618	0.470666	Female	1.29642	1.29642	0.771353	0.374536	0.144335	15.0977	2.93989	5.21178	4.07291	4.12766	0.55003	2.29137	5.21112	3.76861	3.74968	0.650842
ENSG00000239513	LINC01210	long intergenic non-protein coding RNA 1210 [Source:HGNC Symbol;Acc:HGNC:49642]	lincRNA	3	137771949	137780878	1	2.59462	0.00946958	0.470666	Female	1.3794	1.3794	0.724952	0.464043	0.178848	23.8063	2.89526	6.17927	4.6128	4.70343	0.785362	2.73045	5.87208	4.152	4.2718	0.741512
ENSG00000254251	AC103770.1		antisense_RNA	8	90806474	90859240	-1	2.5943	0.00947825	0.470666	Female	1.35725	1.35725	0.736783	0.440689	0.169868	6.79138	1.84748	4.18548	3.13645	3.10547	0.550155	0.184559	3.8781	2.83876	2.64317	0.798047
ENSG00000130159	ECSIT	ECSIT signalling integrator [Source:HGNC Symbol;Acc:HGNC:29548]	protein_coding	19	11505916	11529174	-1	-2.59252	0.00952765	0.471079	Male	1.22826	0.81416	1.22826	-0.296615	0.114412	262.651	7.37079	8.38737	7.84841	7.85837	0.29001	7.39455	10.4561	7.97721	8.0563	0.512799
ENSG00000067066	SP100	SP100 nuclear antigen [Source:HGNC Symbol;Acc:HGNC:11206]	protein_coding	2	230415942	230544090	1	-2.59105	0.0095684	0.4711	Male	1.10252	0.907011	1.10252	-0.140807	0.0543438	764.887	9.11868	9.78694	9.49974	9.46995	0.166677	8.84015	10.1942	9.6059	9.59412	0.269649
ENSG00000131370	SH3BP5	SH3 domain binding protein 5 [Source:HGNC Symbol;Acc:HGNC:10827]	protein_coding	3	15254853	15341368	-1	-2.59157	0.00955388	0.4711	Male	1.38179	0.723698	1.38179	-0.466541	0.180023	1129.88	8.49502	11.3298	9.54333	9.62772	0.665066	8.65111	12.8867	9.91984	9.99713	0.77388
ENSG00000149970	CNKSR2	connector enhancer of kinase suppressor of Ras 2 [Source:HGNC Symbol;Acc:HGNC:19701]	protein_coding	X	21374418	21654695	1	-2.59137	0.00955959	0.4711	Male	1.52088	0.657514	1.52088	-0.604906	0.233432	11.7663	1.44165	5.4432	2.98436	3.03604	0.882482	0.0573339	5.7665	3.92178	3.56363	1.08618
ENSG00000172466	ZNF24	zinc finger protein 24 [Source:HGNC Symbol;Acc:HGNC:13032]	protein_coding	18	35332212	35345482	-1	-2.59181	0.00954737	0.4711	Male	1.09429	0.913834	1.09429	-0.129996	0.0501566	1729.39	9.98504	10.9897	10.6655	10.6229	0.212033	10.2521	11.4203	10.74	10.7526	0.20645
ENSG00000100056	ESS2	ess-2 splicing factor homolog [Source:HGNC Symbol;Acc:HGNC:16817]	protein_coding	22	19130279	19144684	-1	-2.58435	0.00975635	0.474022	Male	1.15854	0.863157	1.15854	-0.212304	0.0821501	239.191	6.8762	8.1715	7.79179	7.76648	0.267512	7.35107	9.56851	7.89288	7.94466	0.370974
ENSG00000112796	ENPP5	ectonucleotide pyrophosphatase/phosphodiesterase 5 (putative) [Source:HGNC Symbol;Acc:HGNC:13717]	protein_coding	6	46159187	46170971	-1	2.58437	0.00975565	0.474022	Female	1.21082	1.21082	0.825885	0.275986	0.106791	114.546	5.93274	7.75137	6.95887	6.90289	0.436254	4.63577	7.31673	6.66035	6.60516	0.533175
ENSG00000147852	VLDLR	very low density lipoprotein receptor [Source:HGNC Symbol;Acc:HGNC:12698]	protein_coding	9	2621834	2660053	1	-2.58517	0.00973307	0.474022	Male	1.13207	0.883337	1.13207	-0.178964	0.0692273	809.997	9.06291	10.3959	9.44159	9.51226	0.271817	9.07596	10.3174	9.69587	9.68624	0.302311
ENSG00000172350	ABCG4	ATP binding cassette subfamily G member 4 [Source:HGNC Symbol;Acc:HGNC:13884]	protein_coding	11	119149012	119162653	1	2.58571	0.00971793	0.474022	Female	1.73681	1.73681	0.575769	0.796437	0.308015	4.22767	-0.0239551	4.57339	2.15775	2.2455	1.16161	-0.0239551	4.20093	1.75883	1.72111	0.962529
ENSG00000180233	ZNRF2	zinc and ring finger 2 [Source:HGNC Symbol;Acc:HGNC:22316]	protein_coding	7	30284307	30367692	1	2.58421	0.0097601	0.474022	Female	1.10746	1.10746	0.902969	0.147251	0.0569809	635.831	8.786	9.8451	9.21694	9.23315	0.220454	8.26157	9.50349	9.1106	9.07621	0.26284
ENSG00000184557	SOCS3	suppressor of cytokine signaling 3 [Source:HGNC Symbol;Acc:HGNC:19391]	protein_coding	17	78356778	78360077	-1	-2.58703	0.0096807	0.474022	Male	1.40055	0.714003	1.40055	-0.485998	0.187859	502.205	7.06123	10.567	8.45429	8.45388	0.623074	7.37383	11.2549	8.69101	8.79076	0.87979
ENSG00000196177	ACADSB	acyl-CoA dehydrogenase, short/branched chain [Source:HGNC Symbol;Acc:HGNC:91]	protein_coding	10	123008979	123058311	1	2.58718	0.00967663	0.474022	Female	1.15629	1.15629	0.864834	0.209505	0.0809782	809.079	8.71408	10.4028	9.6736	9.6821	0.332355	7.9628	10.296	9.46872	9.46583	0.374849
ENSG00000206603	SNORA22B	small nucleolar RNA, H/ACA box 22B [Source:HGNC Symbol;Acc:HGNC:52196]	snoRNA	7	56055365	56055502	1	2.58581	0.00971491	0.474022	Female	1.67557	1.67557	0.596813	0.74465	0.287975	2.05389	0.225599	3.09818	1.792	1.81265	0.653889	-0.225599	3.24586	1.23595	1.1384	0.842397
ENSG00000229932	YWHAZP3	tyrosine 3-monooxygenase/tryptophan 5-monooxygenase activation protein zeta pseudogene 3 [Source:HGNC Symbol;Acc:HGNC:31101]	processed_pseudogene	10	23136924	23137661	1	-2.58387	0.00976978	0.474022	Male	2.17727	0.459291	2.17727	-1.12252	0.434433	1.19812	-0.166795	2.1072	0.166795	0.631823	0.700472	-0.166795	3.32597	1.15372	1.13506	0.894593
ENSG00000230006	ANKRD36BP2	ankyrin repeat domain 36B pseudogene 2 [Source:HGNC Symbol;Acc:HGNC:33607]	transcribed_unprocessed_pseudogene	2	88765807	88806612	1	2.58581	0.00971491	0.474022	Female	1.20345	1.20345	0.830945	0.267175	0.103323	122.579	6.19962	8.02997	6.88776	7.03643	0.454932	5.20941	7.53328	6.88082	6.77962	0.457475
ENSG00000232436	AL360013.2		lincRNA	1	221508559	221510979	1	2.58826	0.00964617	0.474022	Female	1.31762	1.31762	0.758945	0.397933	0.153745	45.2459	4.51819	7.40582	5.47462	5.54101	0.580342	1.94538	6.49715	5.19533	5.08357	0.85115
ENSG00000257923	CUX1	cut like homeobox 1 [Source:HGNC Symbol;Acc:HGNC:2557]	protein_coding	7	101815904	102283957	1	-2.58452	0.00975142	0.474022	Male	1.102	0.907441	1.102	-0.140124	0.0542165	2718.21	10.8903	11.6233	11.3215	11.3245	0.163754	10.9706	12.2164	11.3833	11.4487	0.26003
ENSG00000270659	AC079610.2		lincRNA	2	213152970	213153659	1	2.58429	0.00975788	0.474022	Female	1.32888	1.32888	0.752511	0.410215	0.158734	15.1824	1.87394	5.13908	3.94848	3.82833	0.602155	-0.608965	4.73103	3.45305	3.29681	0.986334
ENSG00000274950	RPS9	ribosomal protein S9 [Source:HGNC Symbol;Acc:HGNC:10442]	protein_coding	CHR_HSCHR19LRC_PGF1_CTG3_1	54201424	54249604	1	-2.58497	0.00973867	0.474022	Male	1.21468	0.823261	1.21468	-0.280579	0.108542	757.936	8.28754	10.0286	9.37297	9.32422	0.426738	8.73556	11.0883	9.50924	9.5755	0.48146
ENSG00000074219	TEAD2	TEA domain transcription factor 2 [Source:HGNC Symbol;Acc:HGNC:11715]	protein_coding	19	49340595	49362457	-1	-2.58177	0.0098295	0.474113	Male	1.23085	0.812447	1.23085	-0.299655	0.116066	189.443	5.4464	8.39531	7.34552	7.29307	0.559064	6.53169	8.8559	7.72442	7.61035	0.479645
ENSG00000121410	A1BG	alpha-1-B glycoprotein [Source:HGNC Symbol;Acc:HGNC:5]	protein_coding	19	58345178	58353499	-1	-2.58305	0.009793	0.474113	Male	1.17357	0.852102	1.17357	-0.230902	0.0893909	84.3252	5.51392	6.88818	6.23317	6.23287	0.320859	5.70766	7.88381	6.37948	6.44291	0.387033
ENSG00000125347	IRF1	interferon regulatory factor 1 [Source:HGNC Symbol;Acc:HGNC:6116]	protein_coding	5	132481609	132490798	-1	-2.58178	0.00982922	0.474113	Male	1.17351	0.852142	1.17351	-0.230834	0.0894087	744.355	8.56355	10.1404	9.38222	9.34182	0.357572	8.88752	10.5794	9.51638	9.56143	0.386569
ENSG00000160211	G6PD	glucose-6-phosphate dehydrogenase [Source:HGNC Symbol;Acc:HGNC:4057]	protein_coding	X	154531391	154547572	-1	-2.58166	0.00983254	0.474113	Male	1.10271	0.90686	1.10271	-0.141049	0.0546348	375.63	7.7209	8.89819	8.52644	8.475	0.243815	8.12193	9.05421	8.6191	8.61677	0.222053
ENSG00000169981	ZNF35	zinc finger protein 35 [Source:HGNC Symbol;Acc:HGNC:13099]	protein_coding	3	44648727	44660791	1	-2.58237	0.00981249	0.474113	Male	1.21314	0.82431	1.21314	-0.278741	0.10794	28.0894	3.44252	5.45282	4.68392	4.59618	0.534608	4.1096	5.78812	4.96089	4.91773	0.382446
ENSG00000281306	ZNF35	zinc finger protein 35 [Source:HGNC Symbol;Acc:HGNC:13099]	protein_coding	CHR_HG2066_PATCH	44648727	44660791	1	-2.58237	0.00981249	0.474113	Male	1.21314	0.82431	1.21314	-0.278741	0.10794	28.0894	3.44252	5.45282	4.68392	4.59618	0.534608	4.1096	5.78812	4.96089	4.91773	0.382446
ENSG00000151117	TMEM86A	transmembrane protein 86A [Source:HGNC Symbol;Acc:HGNC:26890]	protein_coding	11	18693122	18704785	1	-2.58035	0.00986995	0.475426	Male	1.27581	0.783814	1.27581	-0.351418	0.13619	104.994	4.64034	7.38663	6.41846	6.37829	0.642816	4.76767	7.99896	6.7877	6.74649	0.59227
ENSG00000162714	ZNF496	zinc finger protein 496 [Source:HGNC Symbol;Acc:HGNC:23713]	protein_coding	1	247297412	247331846	-1	-2.57983	0.00988493	0.475658	Male	1.17756	0.849214	1.17756	-0.235799	0.0914011	645.006	8.5929	9.61921	9.20431	9.19024	0.24346	8.57142	11.2624	9.30769	9.36803	0.427907
ENSG00000102302	FGD1	FYVE, RhoGEF and PH domain containing 1 [Source:HGNC Symbol;Acc:HGNC:3663]	protein_coding	X	54445454	54496166	-1	-2.57885	0.00991303	0.476113	Male	1.13771	0.878956	1.13771	-0.186137	0.0721785	167.241	6.25808	7.77927	7.28816	7.26936	0.308177	6.45992	7.99078	7.46622	7.45463	0.320893
ENSG00000211644	IGLV1-51	immunoglobulin lambda variable 1-51 [Source:HGNC Symbol;Acc:HGNC:5882]	IG_V_gene	22	22322472	22322969	1	2.57849	0.00992334	0.476113	Female	1.45377	1.45377	0.687865	0.539803	0.209348	3.88997	1.22368	3.76215	2.41154	2.38758	0.689793	0.164818	3.07331	2.10286	1.98579	0.669697
ENSG00000236432	AC097662.1		antisense_RNA	2	227221052	227325201	-1	2.57843	0.00992497	0.476113	Female	1.29699	1.29699	0.771016	0.375167	0.145502	22.0312	2.69795	5.71765	4.54341	4.49659	0.685205	3.42077	5.68177	4.06863	4.20432	0.533959
ENSG00000048028	USP28	ubiquitin specific peptidase 28 [Source:HGNC Symbol;Acc:HGNC:12625]	protein_coding	11	113797874	113875570	-1	-2.57789	0.00994068	0.476378	Male	1.1766	0.849906	1.1766	-0.234624	0.0910143	325.225	7.48896	9.1254	8.1101	8.15872	0.416949	7.44777	9.1776	8.47126	8.40995	0.348341
ENSG00000010438	PRSS3	protease, serine 3 [Source:HGNC Symbol;Acc:HGNC:9486]	protein_coding	9	33750466	33799231	1	2.57655	0.00997912	0.476753	Female	1.88941	1.88941	0.529265	0.917937	0.356266	2.70057	-0.242055	4.28806	1.85079	1.84595	1.08173	-0.242055	4.27318	1.18836	1.28068	0.926245
ENSG00000124701	APOBEC2	apolipoprotein B mRNA editing enzyme catalytic subunit 2 [Source:HGNC Symbol;Acc:HGNC:605]	protein_coding	6	41053304	41064511	1	-2.57657	0.00997854	0.476753	Male	1.26329	0.791582	1.26329	-0.33719	0.130868	23.3126	3.25369	5.37119	4.41071	4.36769	0.482155	3.38771	6.04833	4.70998	4.6445	0.567972
ENSG00000221878	PSG7	pregnancy specific beta-1-glycoprotein 7 (gene/pseudogene) [Source:HGNC Symbol;Acc:HGNC:9524]	protein_coding	19	42924132	42937178	-1	-2.57719	0.00996059	0.476753	Male	1.88364	0.530887	1.88364	-0.913524	0.354464	5153.67	9.63662	14.2323	10.9216	11.2142	1.15852	7.8568	16.083	10.968	11.4279	1.62116
ENSG00000165886	UBTD1	ubiquitin domain containing 1 [Source:HGNC Symbol;Acc:HGNC:25683]	protein_coding	10	97498868	97571209	1	-2.57544	0.0100114	0.47701	Male	1.20763	0.828071	1.20763	-0.272173	0.10568	59.0579	4.53663	6.45249	5.70693	5.66221	0.41472	4.9553	7.17428	5.95408	5.91039	0.487246
ENSG00000179820	MYADM	myeloid associated differentiation marker [Source:HGNC Symbol;Acc:HGNC:7544]	protein_coding	19	53866223	53876437	1	-2.5758	0.0100009	0.47701	Male	1.22192	0.818383	1.22192	-0.289152	0.112257	921.518	8.47523	11.0956	9.63979	9.65312	0.512447	9.2327	11.1308	9.83931	9.96441	0.433929
ENSG00000232934	AL157786.1		antisense_RNA	10	112395813	112425589	-1	2.57531	0.0100151	0.47701	Female	1.23474	1.23474	0.80989	0.304202	0.118123	62.9703	5.03914	7.00572	6.17053	6.05966	0.486052	4.56585	6.69442	5.88163	5.75346	0.527309
ENSG00000163687	DNASE1L3	deoxyribonuclease 1 like 3 [Source:HGNC Symbol;Acc:HGNC:2959]	protein_coding	3	58192257	58214697	-1	2.57484	0.0100288	0.477173	Female	1.46922	1.46922	0.680631	0.555054	0.215569	48.7857	4.01283	9.70551	5.09327	5.59268	1.26989	3.60226	6.92422	5.20234	5.18393	0.696837
ENSG00000084731	KIF3C	kinesin family member 3C [Source:HGNC Symbol;Acc:HGNC:6321]	protein_coding	2	25926596	25982749	-1	-2.5733	0.0100734	0.478524	Male	1.30436	0.766662	1.30436	-0.383338	0.148968	85.8361	4.77971	7.77656	6.1116	6.04875	0.645979	4.92118	8.04823	6.42679	6.43158	0.648038
ENSG00000102349	KLF8	Kruppel like factor 8 [Source:HGNC Symbol;Acc:HGNC:6351]	protein_coding	X	56232421	56287889	1	-2.57123	0.0101339	0.478524	Male	1.17265	0.852768	1.17265	-0.229776	0.0893641	397.536	7.65795	9.6065	8.487	8.47812	0.372482	7.58417	9.7447	8.67693	8.7064	0.372279
ENSG00000102362	SYTL4	synaptotagmin like 4 [Source:HGNC Symbol;Acc:HGNC:15588]	protein_coding	X	100674491	100732123	-1	-2.57193	0.0101134	0.478524	Male	1.24585	0.802663	1.24585	-0.317134	0.123306	133.008	5.82934	7.96348	6.82555	6.7931	0.506313	5.90532	8.19163	7.11248	7.10057	0.546316
ENSG00000108821	COL1A1	collagen type I alpha 1 chain [Source:HGNC Symbol;Acc:HGNC:2197]	protein_coding	17	50183289	50201632	-1	-2.56889	0.0102026	0.478524	Male	1.33256	0.750435	1.33256	-0.414201	0.161238	14293	11.9267	15.1762	13.5739	13.4709	0.64766	12.6141	16.3026	13.8627	13.8314	0.695703
ENSG00000133121	STARD13	StAR related lipid transfer domain containing 13 [Source:HGNC Symbol;Acc:HGNC:19164]	protein_coding	13	33103135	33350630	-1	2.56897	0.0102	0.478524	Female	1.11697	1.11697	0.895281	0.159587	0.0621209	1196.1	9.38138	10.6693	10.3794	10.308	0.274528	9.55731	10.7311	10.1575	10.1503	0.259829
ENSG00000144747	TMF1	TATA element modulatory factor 1 [Source:HGNC Symbol;Acc:HGNC:11870]	protein_coding	3	69019827	69052303	-1	2.56926	0.0101915	0.478524	Female	1.11985	1.11985	0.892979	0.163303	0.0635601	1711.17	9.75046	11.2522	10.686	10.6846	0.295971	10.0532	11.0289	10.5477	10.5286	0.246778
ENSG00000145916	RMND5B	required for meiotic nuclear division 5 homolog B [Source:HGNC Symbol;Acc:HGNC:26181]	protein_coding	5	178130996	178150565	1	-2.57223	0.0101047	0.478524	Male	1.10564	0.904455	1.10564	-0.14488	0.0563246	740.274	9.05813	9.76449	9.42037	9.45128	0.165399	9.12459	10.7506	9.58954	9.57936	0.262338
ENSG00000179627	ZBTB42	zinc finger and BTB domain containing 42 [Source:HGNC Symbol;Acc:HGNC:32550]	protein_coding	14	104800596	104804712	1	-2.56887	0.0102031	0.478524	Male	1.20404	0.830534	1.20404	-0.267889	0.104283	78.8536	5.53083	6.75166	6.1035	6.09726	0.336062	5.24625	7.89719	6.23281	6.31578	0.4903
ENSG00000204524	ZNF805	zinc finger protein 805 [Source:HGNC Symbol;Acc:HGNC:23272]	protein_coding	19	57240685	57255135	1	-2.56843	0.0102161	0.478524	Male	1.08456	0.922036	1.08456	-0.117105	0.045594	219.068	7.23112	8.31412	7.64858	7.70246	0.21579	7.51323	8.28983	7.80708	7.82835	0.161426
ENSG00000227963	AL355488.1		antisense_RNA	1	110286375	110339171	-1	2.57129	0.0101319	0.478524	Female	1.2031	1.2031	0.831183	0.266762	0.103746	20.4573	2.77518	5.36043	4.58889	4.51367	0.450567	3.24478	5.09504	4.17561	4.25642	0.437176
ENSG00000236388	ITCH-AS1	ITCH antisense RNA 1 [Source:HGNC Symbol;Acc:HGNC:40659]	antisense_RNA	20	34441592	34442025	-1	2.5726	0.0100937	0.478524	Female	1.31126	1.31126	0.762628	0.390949	0.151966	9.63488	2.49872	4.38496	3.65346	3.60302	0.450925	1.35066	4.42756	3.09529	3.1244	0.750409
ENSG00000248079	DPH6-AS1	DPH6 antisense RNA 1 (head to head) [Source:HGNC Symbol;Acc:HGNC:44147]	lincRNA	15	35546195	35859001	1	2.56826	0.010221	0.478524	Female	1.6734	1.6734	0.597585	0.742784	0.289217	4.64667	-0.05787	4.57006	2.67344	2.46867	1.07789	-0.05787	3.60566	1.72789	1.84825	1.05357
ENSG00000258038	LINC02327	long intergenic non-protein coding RNA 2327 [Source:HGNC Symbol;Acc:HGNC:53247]	lincRNA	14	28830244	28968400	1	2.56906	0.0101976	0.478524	Female	1.17047	1.17047	0.85436	0.227084	0.0883919	106.476	5.85694	7.3477	6.9046	6.86275	0.310999	4.12562	7.49157	6.64528	6.59019	0.530628
ENSG00000269504	AC003973.2		lincRNA	19	22017959	22036315	-1	2.56835	0.0102183	0.478524	Female	1.36724	1.36724	0.731402	0.451264	0.175702	6.07202	0.329283	3.98744	3.01375	2.94303	0.721323	0.329283	3.66767	2.66542	2.53846	0.749543
ENSG00000274666	AL133370.2		unprocessed_pseudogene	14	68113706	68114144	-1	2.57025	0.0101626	0.478524	Female	1.50417	1.50417	0.664819	0.588967	0.229148	4.74701	1.04985	3.64352	2.5432	2.60238	0.713813	-0.0188412	3.81001	2.08285	1.95718	0.998326
ENSG00000277943	CCL4	C-C motif chemokine ligand 4 [Source:HGNC Symbol;Acc:HGNC:10630]	protein_coding	CHR_HSCHR17_10_CTG4	36103827	36105621	1	-2.57268	0.0100915	0.478524	Male	1.53755	0.650385	1.53755	-0.620635	0.241241	51.6634	3.38771	6.58847	5.12326	5.07195	0.826506	1.32415	7.99783	5.45646	5.38983	1.35874
ENSG00000105855	ITGB8	integrin subunit beta 8 [Source:HGNC Symbol;Acc:HGNC:6163]	protein_coding	7	20330702	20415754	1	2.56433	0.0103376	0.478646	Female	1.17117	1.17117	0.853847	0.22795	0.0888928	1774.2	9.764	11.3116	10.9615	10.8466	0.370928	9.15351	11.3805	10.6574	10.6087	0.422901
ENSG00000134198	TSPAN2	tetraspanin 2 [Source:HGNC Symbol;Acc:HGNC:20659]	protein_coding	1	115048011	115089500	-1	-2.56651	0.0102727	0.478646	Male	1.32058	0.75724	1.32058	-0.401177	0.156312	22.2409	2.60857	5.50903	4.23824	4.13164	0.724396	3.46062	5.83247	4.59099	4.53991	0.636288
ENSG00000147394	ZNF185	zinc finger protein 185 with LIM domain [Source:HGNC Symbol;Acc:HGNC:12976]	protein_coding	X	152914442	152973480	1	-2.56432	0.0103378	0.478646	Male	1.13685	0.87962	1.13685	-0.185048	0.0721626	540.19	8.09209	9.42161	8.97147	8.95381	0.337724	8.26259	9.656	9.17018	9.14798	0.286608
ENSG00000154265	ABCA5	ATP binding cassette subfamily A member 5 [Source:HGNC Symbol;Acc:HGNC:35]	protein_coding	17	69244311	69327244	-1	2.56372	0.0103557	0.478646	Female	1.1483	1.1483	0.870853	0.199498	0.0778158	1021.34	9.39808	10.5777	10.1103	10.0893	0.244162	8.83596	10.5536	9.89374	9.85847	0.394117
ENSG00000171121	KCNMB3	potassium calcium-activated channel subfamily M regulatory beta subunit 3 [Source:HGNC Symbol;Acc:HGNC:6287]	protein_coding	3	179236691	179267002	-1	-2.56363	0.0103584	0.478646	Male	1.18586	0.843272	1.18586	-0.24593	0.0959305	67.5844	3.79845	6.79133	5.97125	5.90581	0.489892	5.08409	7.00194	6.15146	6.1607	0.394084
ENSG00000175416	CLTB	clathrin light chain B [Source:HGNC Symbol;Acc:HGNC:2091]	protein_coding	5	176392455	176416569	-1	-2.56526	0.0103099	0.478646	Male	1.19711	0.835348	1.19711	-0.259551	0.101179	1093.43	9.09731	10.6567	9.93571	9.87524	0.392754	9.10194	11.7569	10.0759	10.1105	0.436856
ENSG00000205771	CATSPER2P1	cation channel sperm associated 2 pseudogene 1 [Source:HGNC Symbol;Acc:HGNC:31054]	transcribed_unprocessed_pseudogene	15	43726918	43747094	-1	2.56411	0.0103441	0.478646	Female	1.17534	1.17534	0.850817	0.23308	0.0909009	61.1043	5.46517	6.62266	6.03656	6.04352	0.286069	4.88468	6.54381	5.70876	5.78261	0.440223
ENSG00000223522	AC093690.1		antisense_RNA	2	28307691	28310459	-1	2.56348	0.0103629	0.478646	Female	1.24881	1.24881	0.800764	0.320552	0.125046	26.9765	3.69153	5.68741	5.03983	4.96993	0.449359	0.262139	5.64155	4.61298	4.53346	0.879688
ENSG00000228215	AL954650.1		lincRNA	1	191875495	192011260	1	2.56558	0.0103003	0.478646	Female	1.33645	1.33645	0.748249	0.418409	0.163085	9.35456	2.17463	4.63568	3.45016	3.49431	0.524862	-0.0253071	4.5749	3.11626	2.9245	0.980044
ENSG00000232019	AC074183.1		lincRNA	7	84939349	84940245	-1	-2.56493	0.0103196	0.478646	Male	2.34607	0.426245	2.34607	-1.23025	0.47964	1.06877	-0.22366	1.85392	0.22366	0.582229	0.656033	-0.22366	3.19115	1.03564	1.03798	0.93678
ENSG00000260390	AL360014.1		lincRNA	9	27829276	27844481	1	2.56334	0.0103671	0.478646	Female	1.32609	1.32609	0.754094	0.407184	0.158849	9.1176	1.50792	4.67898	3.43303	3.34596	0.667419	-0.123597	4.38224	3.1357	2.94212	0.845591
ENSG00000265298	AC132812.1		unprocessed_pseudogene	17	64750420	64751311	1	2.56627	0.0102797	0.478646	Female	1.18464	1.18464	0.844137	0.244451	0.0952551	42.787	4.92774	6.37087	5.56912	5.58661	0.335207	4.27842	6.10014	5.33835	5.33574	0.447511
ENSG00000275426	AC253576.2		sense_intronic	4	149738	150317	1	2.56381	0.0103531	0.478646	Female	1.61696	1.61696	0.618443	0.693287	0.270413	8.1896	1.4262	5.24417	2.65641	2.86877	0.990801	-0.736953	4.52001	2.31014	2.15886	1.1542
ENSG00000278637	HIST1H4A	histone cluster 1 H4 family member a [Source:HGNC Symbol;Acc:HGNC:4781]	protein_coding	6	26021679	26021990	1	-2.56633	0.010278	0.478646	Male	1.23433	0.810153	1.23433	-0.303733	0.118353	355.973	6.76461	8.91259	8.16426	8.16477	0.442077	6.91678	9.65857	8.36501	8.41383	0.576802
ENSG00000007392	LUC7L	LUC7 like [Source:HGNC Symbol;Acc:HGNC:6723]	protein_coding	16	188969	229463	-1	-2.559	0.0104975	0.478769	Male	1.10742	0.903	1.10742	-0.147203	0.0575236	825.14	9.25374	9.92167	9.58206	9.57383	0.172756	9.41575	10.8778	9.64219	9.70346	0.261788
ENSG00000122642	FKBP9	FK506 binding protein 9 [Source:HGNC Symbol;Acc:HGNC:3725]	protein_coding	7	32957404	33006931	1	-2.56087	0.0104411	0.478769	Male	1.10906	0.901666	1.10906	-0.149335	0.0583143	1791.14	9.88551	11.2455	10.7764	10.6976	0.252976	10.1744	11.4968	10.8418	10.8473	0.243003
ENSG00000135446	CDK4	cyclin dependent kinase 4 [Source:HGNC Symbol;Acc:HGNC:1773]	protein_coding	12	57747727	57756013	-1	-2.55992	0.0104697	0.478769	Male	1.12991	0.885026	1.12991	-0.176209	0.0688337	970.642	9.27494	10.2933	9.81937	9.8215	0.191887	9.46458	11.2602	9.90279	9.96704	0.328083
ENSG00000151240	DIP2C	disco interacting protein 2 homolog C [Source:HGNC Symbol;Acc:HGNC:29150]	protein_coding	10	274190	689668	-1	-2.55763	0.0105389	0.478769	Male	1.13778	0.878907	1.13778	-0.186217	0.0728086	713.596	8.53929	10.0228	9.33329	9.30773	0.326565	8.94159	10.0035	9.51249	9.50046	0.289453
ENSG00000176463	SLCO3A1	solute carrier organic anion transporter family member 3A1 [Source:HGNC Symbol;Acc:HGNC:10952]	protein_coding	15	91853695	92172435	1	2.56251	0.010392	0.478769	Female	1.25114	1.25114	0.799268	0.323248	0.126145	22.4741	3.2286	5.67813	4.67419	4.63315	0.568099	3.43662	5.255	4.33121	4.34596	0.488365
ENSG00000187838	PLSCR3	phospholipid scramblase 3 [Source:HGNC Symbol;Acc:HGNC:16495]	protein_coding	17	7389727	7394843	-1	-2.55934	0.010487	0.478769	Male	1.20853	0.827451	1.20853	-0.273254	0.106767	145.681	5.03985	7.83182	7.0459	6.98669	0.509313	6.13133	8.09632	7.31481	7.25564	0.474301
ENSG00000224764	AL353768.1		antisense_RNA	9	94928551	94934946	-1	2.55746	0.0105439	0.478769	Female	1.60472	1.60472	0.623162	0.68232	0.266796	2.87683	-0.124291	3.78629	2.00066	1.97506	0.920698	-0.124291	2.8767	1.47601	1.53093	0.813108
ENSG00000227857	AL358075.2		antisense_RNA	1	46134531	46139081	1	-2.55806	0.0105257	0.478769	Male	2.73415	0.365744	2.73415	-1.45109	0.567263	0.496313	-0.0667488	1.31241	0.0667488	0.213817	0.403153	-0.0667488	2.81747	0.387452	0.625195	0.709058
ENSG00000242818	RN7SL846P	RNA, 7SL, cytoplasmic 846, pseudogene [Source:HGNC Symbol;Acc:HGNC:46862]	misc_RNA	10	119768247	119768538	1	2.55844	0.0105144	0.478769	Female	1.64185	1.64185	0.609069	0.715322	0.279594	2.36073	-0.261094	3.16793	2.00399	1.81301	0.884899	-0.261094	2.72596	1.38019	1.37019	0.792201
ENSG00000249853	HS3ST5	heparan sulfate-glucosamine 3-sulfotransferase 5 [Source:HGNC Symbol;Acc:HGNC:19419]	protein_coding	6	114055586	114343045	-1	2.56222	0.0104005	0.478769	Female	1.56418	1.56418	0.639311	0.64541	0.251895	6.37679	-0.263079	5.09284	3.06836	2.9132	1.00377	0.263079	4.08734	2.40275	2.33054	1.05579
ENSG00000250453	AC008825.1		lincRNA	5	28782678	28809249	-1	-2.55768	0.0105374	0.478769	Male	1.60333	0.623701	1.60333	-0.681074	0.266286	7.53619	0.0590901	3.89795	2.62113	2.4246	0.985048	-0.0590901	5.09267	3.05054	2.89081	1.22145
ENSG00000254975	AP001189.4		lincRNA	11	76675079	76703195	1	-2.55863	0.0105087	0.478769	Male	2.57234	0.388752	2.57234	-1.36308	0.532739	1.45959	-0.144699	1.81461	1.05603	0.726566	0.692652	-0.144699	4.62938	1.02523	1.04988	1.07936
ENSG00000255423	EBLN2	endogenous Bornavirus like nucleoprotein 2 [Source:HGNC Symbol;Acc:HGNC:25493]	protein_coding	3	73061659	73063337	1	2.5607	0.0104461	0.478769	Female	1.15327	1.15327	0.8671	0.20573	0.0803413	88.1706	5.86294	7.13767	6.644	6.6026	0.312286	4.21642	6.99919	6.39502	6.36654	0.463183
ENSG00000259723	AL354993.2		antisense_RNA	20	53453058	53504314	-1	-2.55779	0.0105338	0.478769	Male	1.37771	0.725843	1.37771	-0.462271	0.18073	12.222	1.23539	5.02203	3.39736	3.35151	0.776366	1.25171	5.13721	3.74312	3.72059	0.865949
ENSG00000272316	AL021368.2		lincRNA	6	57908560	57913911	-1	2.55906	0.0104956	0.478769	Female	1.21771	1.21771	0.821215	0.284168	0.111044	119.812	6.2165	7.9665	6.82976	6.95506	0.443517	4.4127	7.66969	6.74601	6.65023	0.553159
ENSG00000273899	NOL12	nucleolar protein 12 [Source:HGNC Symbol;Acc:HGNC:28585]	protein_coding	22	37681673	37693478	1	-2.56074	0.010445	0.478769	Male	1.13949	0.877586	1.13949	-0.188388	0.0735677	318.272	7.61569	8.71358	8.21787	8.19358	0.222912	7.42589	9.66383	8.35118	8.35085	0.354604
ENSG00000283648	AC006974.2		lincRNA	7	148543677	148572177	-1	2.56288	0.0103808	0.478769	Female	1.82894	1.82894	0.546765	0.871008	0.339855	1.56784	-0.0448012	2.82618	1.59397	1.37145	0.925355	-0.0448012	2.34534	1.04852	0.920737	0.750181
ENSG00000269933	AL031429.2		sense_intronic	1	71005854	71006502	-1	2.55678	0.0105647	0.479248	Female	1.3469	1.3469	0.742448	0.429638	0.168039	16.1806	2.21113	5.99332	4.02936	4.03371	0.660081	1.25071	5.05736	3.64246	3.54705	0.795038
ENSG00000162062	C16orf59	chromosome 16 open reading frame 59 [Source:HGNC Symbol;Acc:HGNC:25849]	protein_coding	16	2460080	2464963	1	-2.55638	0.0105767	0.479326	Male	1.18802	0.841734	1.18802	-0.248564	0.0972327	104.539	5.50448	7.37206	6.62416	6.55859	0.386687	5.72879	7.99547	6.7168	6.78837	0.439217
ENSG00000237249	Z99127.3		processed_pseudogene	1	174892417	174893155	1	2.55568	0.0105981	0.479688	Female	1.8433	1.8433	0.542504	0.882295	0.345229	1.6531	-0.259535	3.74895	1.34663	1.29554	0.936316	-0.259535	2.86467	0.701896	0.821755	0.754963
ENSG00000263490	RN7SL155P	RNA, 7SL, cytoplasmic 155, pseudogene [Source:HGNC Symbol;Acc:HGNC:46171]	misc_RNA	19	18631646	18631908	-1	2.55544	0.0106052	0.479688	Female	1.49119	1.49119	0.670604	0.576466	0.225584	5.37547	0.262902	3.92105	2.98528	2.78713	0.843614	-0.262902	4.21397	2.30618	2.17073	1.05041
ENSG00000204745	AC083899.1		unprocessed_pseudogene	2	87125390	87196647	1	2.55509	0.0106162	0.47972	Female	1.32319	1.32319	0.755749	0.40402	0.158124	67.1676	4.80504	8.05958	5.94341	6.06899	0.630607	3.63577	7.57496	5.69782	5.64402	0.719352
ENSG00000097021	ACOT7	acyl-CoA thioesterase 7 [Source:HGNC Symbol;Acc:HGNC:24157]	protein_coding	1	6264269	6394391	-1	-2.55425	0.0106416	0.479746	Male	1.15942	0.862498	1.15942	-0.213408	0.08355	262.565	7.01077	8.64058	7.93827	7.87724	0.313613	7.38309	9.50574	8.01547	8.07018	0.364572
ENSG00000225479	PLCB1-IT1	PLCB1 intronic transcript 1 [Source:HGNC Symbol;Acc:HGNC:41414]	sense_intronic	20	8248704	8256918	1	2.55357	0.0106624	0.479746	Female	1.42518	1.42518	0.701666	0.511144	0.200168	11.0063	1.95409	5.13399	3.7963	3.70858	0.689837	0.123489	4.75958	3.10784	3.06496	1.06279
ENSG00000267212	AC018761.3		lincRNA	19	12784539	12785101	-1	2.5537	0.0106584	0.479746	Female	1.79949	1.79949	0.555712	0.847591	0.331906	1.57759	-0.0483149	2.64214	1.4605	1.43775	0.783294	-0.0483149	2.70069	1.01917	0.903727	0.804427
ENSG00000269028	MTRNR2L12	MT-RNR2-like 12 [Source:HGNC Symbol;Acc:HGNC:37169]	protein_coding	3	96617188	96618236	-1	2.55339	0.0106681	0.479746	Female	2.2327	2.2327	0.447889	1.15879	0.453824	72.4022	3.35554	9.21448	4.31299	4.749	1.73342	3.35554	8.03495	4.30506	4.54854	1.08218
ENSG00000269058	CALR3	calreticulin 3 [Source:HGNC Symbol;Acc:HGNC:20407]	protein_coding	19	16479057	16496192	-1	2.55365	0.0106601	0.479746	Female	2.27588	2.27588	0.43939	1.18643	0.4646	1.01246	-0.0236222	2.77365	0.941219	0.992223	0.929734	-0.0236222	2.60221	0.0236222	0.535155	0.688425
ENSG00000140848	CPNE2	copine 2 [Source:HGNC Symbol;Acc:HGNC:2315]	protein_coding	16	57092537	57148367	1	-2.55267	0.0106902	0.480278	Male	1.1972	0.835284	1.1972	-0.259662	0.101722	228.892	6.57157	8.34286	7.67898	7.6436	0.466604	7.12442	8.65543	7.95495	7.91644	0.414941
ENSG00000164830	OXR1	oxidation resistance 1 [Source:HGNC Symbol;Acc:HGNC:15822]	protein_coding	8	106359476	106752694	1	2.55134	0.0107309	0.481183	Female	1.10132	1.10132	0.908	0.139236	0.0545736	1236.59	9.88755	10.8266	10.3292	10.3319	0.185316	8.9893	10.7226	10.2056	10.1807	0.273758
ENSG00000276575	MIR6895	microRNA 6895 [Source:HGNC Symbol;Acc:HGNC:50210]	miRNA	X	53195411	53195488	-1	2.55137	0.0107301	0.481183	Female	2.11225	2.11225	0.47343	1.07878	0.422824	1.08251	-0.00580523	2.89223	1.04548	1.10978	0.802392	-0.00580523	2.53498	0.00580523	0.570556	0.723728
ENSG00000263080	AC009121.2		antisense_RNA	16	11341809	11345211	-1	2.551	0.0107413	0.481186	Female	1.22734	1.22734	0.814773	0.29553	0.115849	22.1473	3.82748	5.61228	4.6519	4.6559	0.431176	2.8684	5.10141	4.3291	4.36126	0.516185
ENSG00000160799	CCDC12	coiled-coil domain containing 12 [Source:HGNC Symbol;Acc:HGNC:28332]	protein_coding	3	46921726	46982010	-1	-2.54999	0.0107725	0.482119	Male	1.19342	0.837926	1.19342	-0.255105	0.100041	426.671	8.04312	8.92357	8.56718	8.55601	0.164315	8.02912	11.0988	8.68177	8.71219	0.450197
ENSG00000084733	RAB10	RAB10, member RAS oncogene family [Source:HGNC Symbol;Acc:HGNC:9759]	protein_coding	2	26034107	26137454	1	-2.54878	0.0108099	0.482408	Male	1.10788	0.902627	1.10788	-0.147799	0.0579879	1882.13	10.1424	11.1403	10.7826	10.7405	0.252178	10.2233	11.3469	10.8981	10.8887	0.239962
ENSG00000107551	RASSF4	Ras association domain family member 4 [Source:HGNC Symbol;Acc:HGNC:20793]	protein_coding	10	44959407	44995891	1	-2.54939	0.0107911	0.482408	Male	1.26698	0.78928	1.26698	-0.34139	0.13391	461.349	7.22541	9.7187	8.71259	8.54481	0.614445	7.16034	10.2239	8.91192	8.88892	0.5925
ENSG00000163399	ATP1A1	ATPase Na+/K+ transporting subunit alpha 1 [Source:HGNC Symbol;Acc:HGNC:799]	protein_coding	1	116372668	116410261	1	-2.54901	0.0108029	0.482408	Male	1.11358	0.898002	1.11358	-0.15521	0.0608902	3598.36	11.0526	12.1889	11.6849	11.6728	0.266509	11.3936	12.527	11.8218	11.8304	0.240414
ENSG00000212309	SNORD70	Small nucleolar RNA SNORD70 [Source:RFAM;Acc:RF00575]	snoRNA	2	202278108	202278192	1	2.54701	0.0108649	0.484401	Female	1.97024	1.97024	0.507554	0.978368	0.384124	1.07995	-0.294548	2.6749	1.17616	1.02521	0.739125	-0.294548	1.74772	0.294548	0.513518	0.64979
ENSG00000225439	BOLA3-AS1	BOLA3 antisense RNA 1 (head to head) [Source:HGNC Symbol;Acc:HGNC:42922]	antisense_RNA	2	74148009	74150061	1	-2.54632	0.0108864	0.484897	Male	1.2215	0.818663	1.2215	-0.288658	0.113363	15.9339	2.49128	4.75043	3.95727	3.8967	0.434	3.04377	5.16882	4.15899	4.14107	0.483047
ENSG00000110880	CORO1C	coronin 1C [Source:HGNC Symbol;Acc:HGNC:2254]	protein_coding	12	108645109	108731596	-1	-2.54575	0.0109043	0.484985	Male	1.13387	0.881939	1.13387	-0.18125	0.071197	1953.31	10.2226	11.5101	10.7126	10.7652	0.276272	10.3534	11.6002	10.8928	10.9392	0.307464
ENSG00000271378	C8orf59P2	chromosome 8 open reading frame 59 pseudogene 2 [Source:HGNC Symbol;Acc:HGNC:51357]	processed_pseudogene	5	37130430	37130700	1	2.5456	0.0109091	0.484985	Female	2.19129	2.19129	0.456353	1.13178	0.444602	0.962971	-0.186805	2.70887	1.11661	1.02229	0.840688	-0.186805	2.03649	0.186805	0.598521	0.639381
ENSG00000243289	AGAP13P	ArfGAP with GTPase domain, ankyrin repeat and PH domain 13, pseudogene [Source:HGNC Symbol;Acc:HGNC:23499]	unprocessed_pseudogene	10	46816516	46832476	1	2.54465	0.0109386	0.485833	Female	2.20896	2.20896	0.452702	1.14337	0.449321	2.25461	-0.326923	3.81266	1.81434	1.69837	1.13177	-0.326923	3.13553	0.326923	0.941931	1.04707
ENSG00000085872	CHERP	calcium homeostasis endoplasmic reticulum protein [Source:HGNC Symbol;Acc:HGNC:16930]	protein_coding	19	16517889	16542530	-1	-2.54156	0.0110358	0.485856	Male	1.12046	0.892488	1.12046	-0.164096	0.0645648	478.57	8.38369	9.28283	8.80997	8.82112	0.203338	8.51478	9.97531	8.91218	8.96712	0.303427
ENSG00000099889	ARVCF	armadillo repeat gene deleted in velocardiofacial syndrome [Source:HGNC Symbol;Acc:HGNC:728]	protein_coding	22	19969896	20016808	-1	-2.54133	0.0110431	0.485856	Male	1.21434	0.82349	1.21434	-0.280178	0.110248	258.555	6.77439	8.59803	7.88105	7.8118	0.453243	6.69503	9.41991	8.13301	8.07402	0.502036
ENSG00000105323	HNRNPUL1	heterogeneous nuclear ribonucleoprotein U like 1 [Source:HGNC Symbol;Acc:HGNC:17011]	protein_coding	19	41262496	41307598	1	-2.54213	0.0110178	0.485856	Male	1.09172	0.915985	1.09172	-0.126604	0.0498024	1576.72	10.3274	10.8476	10.562	10.5766	0.12149	10.3722	11.6861	10.6216	10.6857	0.24338
ENSG00000131381	RBSN	rabenosyn, RAB effector [Source:HGNC Symbol;Acc:HGNC:20759]	protein_coding	3	15070073	15099163	-1	2.54222	0.0110152	0.485856	Female	1.05968	1.05968	0.943686	0.0836219	0.0328933	974.984	9.72929	10.21	9.95378	9.95266	0.117211	9.57364	10.3784	9.87666	9.86796	0.145577
ENSG00000149311	ATM	ATM serine/threonine kinase [Source:HGNC Symbol;Acc:HGNC:795]	protein_coding	11	108222484	108369102	1	2.54306	0.0109888	0.485856	Female	1.09892	1.09892	0.909982	0.13609	0.0535143	2295.97	10.6923	11.5535	11.2452	11.2168	0.189031	10.4628	11.5516	11.0575	11.0712	0.250673
ENSG00000187498	COL4A1	collagen type IV alpha 1 chain [Source:HGNC Symbol;Acc:HGNC:2202]	protein_coding	13	110148963	110307149	-1	-2.54276	0.0109981	0.485856	Male	1.23812	0.807675	1.23812	-0.308154	0.121189	42538	13.5012	16.3706	15.0116	15.0522	0.494112	13.7171	16.9912	15.3338	15.3397	0.537728
ENSG00000213896	AC109486.1		processed_pseudogene	5	60429903	60430276	-1	2.54218	0.0110163	0.485856	Female	1.34728	1.34728	0.742235	0.430052	0.169166	16.5063	1.80034	5.12639	4.46179	4.17849	0.826198	2.37614	5.37183	3.70991	3.7881	0.696753
ENSG00000230551	AC021078.1		processed_transcript	5	149494314	149504670	-1	2.54157	0.0110356	0.485856	Female	1.13606	1.13606	0.880237	0.184036	0.0724106	1472.66	10.1401	11.2088	10.5362	10.5665	0.253489	8.82783	10.8879	10.4346	10.3651	0.367548
ENSG00000236209	AC104135.1		lincRNA	2	74919555	74924846	-1	2.54165	0.0110332	0.485856	Female	1.32221	1.32221	0.756312	0.402947	0.158538	8.79128	1.03363	4.58114	3.52272	3.41512	0.700318	0.345524	4.30032	3.19131	3.00036	0.786537
ENSG00000259376	AC090907.1		antisense_RNA	15	101043716	101049456	-1	2.54161	0.0110343	0.485856	Female	1.32553	1.32553	0.754415	0.40657	0.159965	8.10471	1.42204	4.43611	3.21785	3.31205	0.568763	1.16082	4.2256	2.86421	2.9303	0.636638
ENSG00000111305	GSG1	germ cell associated 1 [Source:HGNC Symbol;Acc:HGNC:19716]	protein_coding	12	13083560	13103683	-1	2.53954	0.0110999	0.486173	Female	1.2096	1.2096	0.82672	0.27453	0.108102	55.7521	4.87997	7.07331	5.93491	5.92475	0.456519	4.67109	6.58644	5.70628	5.65596	0.458693
ENSG00000113749	HRH2	histamine receptor H2 [Source:HGNC Symbol;Acc:HGNC:5183]	protein_coding	5	175658030	175710756	1	-2.54005	0.0110837	0.486173	Male	1.29229	0.773819	1.29229	-0.369932	0.14564	25.7356	2.34337	5.49107	4.42287	4.43277	0.718161	3.16148	5.92437	4.85937	4.82431	0.60459
ENSG00000117472	TSPAN1	tetraspanin 1 [Source:HGNC Symbol;Acc:HGNC:20657]	protein_coding	1	46175073	46185958	1	2.54026	0.0110771	0.486173	Female	1.83412	1.83412	0.54522	0.875089	0.344488	7.64251	0.267846	6.27319	2.62874	2.79156	1.27783	-0.267846	5.27313	2.14723	2.27622	1.17696
ENSG00000202374	SNORA62	Small nucleolar RNA SNORA62/SNORA6 family [Source:RFAM;Acc:RF00091]	snoRNA	4	67747236	67747386	1	2.53946	0.0111024	0.486173	Female	2.48532	2.48532	0.402363	1.31343	0.517209	1.2294	-0.165192	3.42605	1.11511	1.13251	0.993467	-0.165192	2.67361	0.165192	0.577983	0.830669
ENSG00000226953	AC010890.1		antisense_RNA	2	133264968	133284762	1	-2.53985	0.0110901	0.486173	Male	1.76085	0.567907	1.76085	-0.816272	0.321387	2.441	-0.0433863	2.87929	1.29375	1.25004	0.796499	-0.0433863	3.8888	1.67894	1.67477	0.990093
ENSG00000070729	CNGB1	cyclic nucleotide gated channel beta 1 [Source:HGNC Symbol;Acc:HGNC:2151]	protein_coding	16	57882340	57971116	-1	2.5378	0.011155	0.486405	Female	1.27396	1.27396	0.784956	0.349317	0.137645	159.551	6.31822	8.50294	7.38624	7.40276	0.530713	5.66424	8.40398	7.06122	7.01372	0.654135
ENSG00000102385	DRP2	dystrophin related protein 2 [Source:HGNC Symbol;Acc:HGNC:3032]	protein_coding	X	101219769	101264497	1	2.53807	0.0111466	0.486405	Female	1.38014	1.38014	0.724565	0.464813	0.183136	5.67134	1.52767	3.75201	2.86191	2.81085	0.629927	-0.142237	3.48274	2.33171	2.28888	0.745338
ENSG00000159761	C16orf86	chromosome 16 open reading frame 86 [Source:HGNC Symbol;Acc:HGNC:33755]	protein_coding	16	67666816	67668758	1	-2.53834	0.0111379	0.486405	Male	1.26035	0.793433	1.26035	-0.33382	0.131511	18.4917	3.05371	4.96273	4.08625	4.06259	0.422966	2.99224	5.37017	4.316	4.33086	0.570941
ENSG00000197451	HNRNPAB	heterogeneous nuclear ribonucleoprotein A/B [Source:HGNC Symbol;Acc:HGNC:5034]	protein_coding	5	178204507	178211163	1	-2.53766	0.0111597	0.486405	Male	1.22932	0.813458	1.22932	-0.29786	0.117376	827.205	8.44614	10.1362	9.3825	9.33181	0.360844	8.42324	11.8121	9.46743	9.54692	0.526031
ENSG00000249937	LINC02223	long intergenic non-protein coding RNA 2223 [Source:HGNC Symbol;Acc:HGNC:53092]	lincRNA	5	17684584	17955857	1	2.53782	0.0111545	0.486405	Female	1.26847	1.26847	0.788354	0.343084	0.135188	12.952	2.75251	4.97075	3.85205	3.82652	0.489566	-0.204695	4.40244	3.52044	3.38979	0.829826
ENSG00000241409	AC064852.1		3prime_overlapping_ncRNA	2	232760146	232767949	-1	2.53702	0.0111799	0.486831	Female	1.30622	1.30622	0.765567	0.3854	0.15191	8.09553	1.89798	4.22034	3.30619	3.18931	0.613728	0.640449	3.776	2.9355	2.82417	0.618113
ENSG00000130813	C19orf66	chromosome 19 open reading frame 66 [Source:HGNC Symbol;Acc:HGNC:25649]	protein_coding	19	10086122	10093252	1	-2.53512	0.0112409	0.487215	Male	1.15092	0.868869	1.15092	-0.202789	0.0799919	140.915	6.26444	7.60946	7.01837	6.99037	0.348898	6.41692	7.859	7.26312	7.19807	0.334332
ENSG00000131721	RHOXF2	Rhox homeobox family member 2 [Source:HGNC Symbol;Acc:HGNC:30011]	protein_coding	X	120158561	120165630	1	2.53627	0.0112039	0.487215	Female	2.06364	2.06364	0.484581	1.04519	0.412096	5.91304	-0.0117902	6.45446	2.2724	2.36081	1.39575	-0.0117902	5.33599	2.11904	1.71857	1.31506
ENSG00000204382	XAGE1B	X antigen family member 1B [Source:HGNC Symbol;Acc:HGNC:25400]	protein_coding	X	52512077	52520803	-1	2.53587	0.0112168	0.487215	Female	5.5116	5.5116	0.181436	2.46247	0.971055	4.56353	-0.510719	8.01555	0.510719	1.70925	2.37551	-0.510719	4.76582	0.310092	0.289045	1.10845
ENSG00000217334	AL355615.1		processed_pseudogene	6	85731371	85732011	1	2.53521	0.0112379	0.487215	Female	2.43714	2.43714	0.410317	1.28519	0.506936	0.841454	-0.0734319	3.04288	0.888085	0.846801	0.900969	-0.0734319	2.0446	0.0734319	0.495397	0.625545
ENSG00000278461	MRPS36	mitochondrial ribosomal protein S36 [Source:HGNC Symbol;Acc:HGNC:16631]	protein_coding	CHR_HSCHR5_2_CTG1_1	69217760	69230127	1	-2.53562	0.0112247	0.487215	Male	4.92345	0.203109	4.92345	-2.29967	0.906945	1.21517	-0.0985966	6.32225	-0.0985966	0.433465	1.22969	-0.0985966	5.79699	0.0985966	0.760523	1.41275
ENSG00000116198	CEP104	centrosomal protein 104 [Source:HGNC Symbol;Acc:HGNC:24866]	protein_coding	1	3812081	3857214	-1	-2.53376	0.0112848	0.48776	Male	1.13172	0.883615	1.13172	-0.178511	0.0704531	586.021	8.59576	9.79316	9.04407	9.06938	0.253475	8.6529	10.0783	9.17949	9.23384	0.316828
ENSG00000226779	NAALADL2-AS2	NAALADL2 antisense RNA 2 [Source:HGNC Symbol;Acc:HGNC:41015]	antisense_RNA	3	175234861	175271096	-1	2.53405	0.0112754	0.48776	Female	1.54348	1.54348	0.647885	0.626191	0.247111	4.15078	-0.00324277	4.48296	2.46202	2.4188	0.774334	-0.00324277	3.65617	1.96799	1.79433	1.02527
ENSG00000228709	AP001065.1		lincRNA	21	44485577	44490288	1	2.53416	0.0112717	0.48776	Female	1.5775	1.5775	0.633916	0.657636	0.259509	9.56718	1.37284	5.35926	3.24073	3.30665	1.05027	-0.00607819	5.03437	2.82726	2.73779	1.12276
ENSG00000248452	AC097714.1		processed_pseudogene	4	26111865	26113839	1	-2.53226	0.011333	0.489012	Male	1.84508	0.541982	1.84508	-0.883684	0.348971	1.25329	-0.161966	1.90311	0.796217	0.691824	0.685194	-0.161966	2.3029	1.19413	1.17833	0.644761
ENSG00000254931	MTATP6P15	mitochondrially encoded ATP synthase 6 pseudogene 15 [Source:HGNC Symbol;Acc:HGNC:52060]	processed_pseudogene	11	103402588	103403422	-1	2.53221	0.0113346	0.489012	Female	1.43123	1.43123	0.698699	0.517258	0.204271	13.7038	0.746041	5.82021	3.96467	3.9509	0.877358	0.185226	4.76374	3.59287	3.40944	0.993168
ENSG00000197757	HOXC6	homeobox C6 [Source:HGNC Symbol;Acc:HGNC:5128]	protein_coding	12	53990624	54030823	1	-2.53127	0.0113652	0.489877	Male	1.27242	0.785903	1.27242	-0.347577	0.137313	32.2407	3.41793	5.89129	4.87135	4.73575	0.61521	3.66816	6.32833	5.0634	5.08444	0.567315
ENSG00000276291	FRG1HP	FSHD region gene 1 family member H, pseudogene [Source:HGNC Symbol;Acc:HGNC:51767]	transcribed_unprocessed_pseudogene	9	40992249	41218410	1	-2.53056	0.0113882	0.490417	Male	1.10183	0.907581	1.10183	-0.139902	0.0552851	216.915	7.23738	8.08906	7.69154	7.68914	0.214837	7.32781	8.5463	7.78826	7.82541	0.23828
ENSG00000110172	CHORDC1	cysteine and histidine rich domain containing 1 [Source:HGNC Symbol;Acc:HGNC:14525]	protein_coding	11	90201160	90223364	-1	-2.52919	0.0114326	0.491286	Male	1.11148	0.899701	1.11148	-0.152482	0.0602888	790.476	8.98184	9.93811	9.41539	9.45778	0.188643	8.99161	10.4343	9.56078	9.59032	0.282626
ENSG00000208002	MIR643	microRNA 643 [Source:HGNC Symbol;Acc:HGNC:32899]	miRNA	19	52281797	52281893	1	2.52951	0.0114221	0.491286	Female	1.9131	1.9131	0.522712	0.935912	0.369997	1.11977	-0.034601	2.8824	1.19352	1.14192	0.753123	-0.034601	2.26004	0.315513	0.63194	0.710135
ENSG00000237300	MTCO1P19	mitochondrially encoded cytochrome c oxidase I pseudogene 19 [Source:HGNC Symbol;Acc:HGNC:52021]	processed_pseudogene	X	102796251	102797093	1	2.52897	0.0114399	0.491286	Female	1.65105	1.65105	0.605677	0.723381	0.286038	3.295	-0.261934	3.41486	2.07346	1.97065	0.978878	-0.261934	3.65831	1.4501	1.42814	1.0212
ENSG00000169564	PCBP1	poly(rC) binding protein 1 [Source:HGNC Symbol;Acc:HGNC:8647]	protein_coding	2	70087454	70089203	1	-2.52808	0.0114687	0.491706	Male	1.1061	0.904075	1.1061	-0.145486	0.0575479	1828.54	10.3228	10.9642	10.6897	10.6772	0.168436	9.74346	11.3671	10.7833	10.8021	0.293473
ENSG00000196440	ARMCX4	armadillo repeat containing, X-linked 4 [Source:HGNC Symbol;Acc:HGNC:28615]	protein_coding	X	101418287	101533459	1	2.52802	0.0114708	0.491706	Female	1.2066	1.2066	0.828777	0.270944	0.107176	144.549	6.23422	8.27751	7.17435	7.16984	0.400937	5.43185	7.82297	7.01086	6.86762	0.524885
ENSG00000213277	MARCKSL1P1	MARCKS like 1 pseudogene 1 [Source:HGNC Symbol;Acc:HGNC:45239]	processed_pseudogene	10	103175554	103176094	1	2.52725	0.011496	0.491895	Female	1.33976	1.33976	0.746402	0.421976	0.166971	12.9428	-0.22287	4.92808	4.03712	3.8421	0.925988	1.82194	4.82354	3.62523	3.49967	0.724263
ENSG00000272568	AC005162.3		antisense_RNA	7	28979967	29013367	1	2.52724	0.0114962	0.491895	Female	1.46431	1.46431	0.682917	0.550218	0.217715	13.6889	2.1877	5.74579	3.80765	3.89537	0.895986	1.32874	4.94267	3.4676	3.38927	0.916406
ENSG00000163684	RPP14	ribonuclease P/MRP subunit p14 [Source:HGNC Symbol;Acc:HGNC:30327]	protein_coding	3	58306247	58324695	1	2.5268	0.0115106	0.492062	Female	1.09476	1.09476	0.913441	0.130617	0.0516925	509.241	8.51355	9.39894	9.01424	9.0133	0.216837	8.37826	9.2936	8.89916	8.87799	0.217095
ENSG00000100345	MYH9	myosin heavy chain 9 [Source:HGNC Symbol;Acc:HGNC:7579]	protein_coding	22	36281281	36388018	-1	-2.52546	0.0115547	0.492738	Male	1.19408	0.837468	1.19408	-0.255893	0.101326	18063.8	13.4634	14.621	13.9205	13.9317	0.258781	13.3579	16.3224	14.0156	14.1136	0.452688
ENSG00000170439	METTL7B	methyltransferase like 7B [Source:HGNC Symbol;Acc:HGNC:28276]	protein_coding	12	55681546	55684611	1	-2.52536	0.0115581	0.492738	Male	1.34844	0.741597	1.34844	-0.431293	0.170785	84.0897	4.0942	7.63414	6.21933	5.99107	0.883418	4.94435	7.77358	6.53608	6.48741	0.693013
ENSG00000240034	MTND6P6	mitochondrially encoded NADH:ubiquinone oxidoreductase core subunit 6 pseudogene 6 [Source:HGNC Symbol;Acc:HGNC:39469]	unprocessed_pseudogene	3	106900593	106900855	-1	2.52547	0.0115544	0.492738	Female	2.25829	2.25829	0.442813	1.17523	0.465351	1.09204	-0.0141188	3.17112	1.27567	1.07219	0.938745	-0.0141188	2.22095	0.0141188	0.528985	0.734435
ENSG00000224975	INE1	inactivation escape 1 (non-protein coding) [Source:HGNC Symbol;Acc:HGNC:6060]	sense_intronic	X	47204921	47205865	1	2.52478	0.0115771	0.49299	Female	1.18519	1.18519	0.84375	0.245113	0.0970831	47.1965	5.1554	6.48078	5.70236	5.71306	0.324705	3.61543	6.18334	5.52988	5.43646	0.507057
ENSG00000254746	AC103855.2		processed_transcript	11	45489689	45542474	-1	2.52454	0.0115851	0.49299	Female	1.25397	1.25397	0.797465	0.326507	0.129334	16.5977	2.80835	5.58865	4.23658	4.2394	0.55819	0.126574	4.79402	4.03016	3.87731	0.763489
ENSG00000052723	SIKE1	suppressor of IKBKE 1 [Source:HGNC Symbol;Acc:HGNC:26119]	protein_coding	1	114769479	114780685	-1	-2.5232	0.0116292	0.49304	Male	1.13951	0.877567	1.13951	-0.188419	0.0746747	923.255	8.77164	10.1565	9.77337	9.7131	0.274278	9.4274	11.3198	9.89322	9.88304	0.322671
ENSG00000087087	SRRT	serrate, RNA effector molecule [Source:HGNC Symbol;Acc:HGNC:24101]	protein_coding	7	100875111	100888664	1	-2.52386	0.0116076	0.49304	Male	1.17463	0.851335	1.17463	-0.2322	0.0920023	1490.16	10.0099	10.9186	10.429	10.4157	0.220291	10.0897	12.702	10.5201	10.5822	0.408363
ENSG00000107485	GATA3	GATA binding protein 3 [Source:HGNC Symbol;Acc:HGNC:4172]	protein_coding	10	8053604	8075198	1	-2.52416	0.0115974	0.49304	Male	1.15309	0.867237	1.15309	-0.205502	0.081414	1247.23	9.58557	10.7522	10.1738	10.1936	0.315944	9.62201	11.1506	10.3713	10.3859	0.366853
ENSG00000183722	LHFPL6	LHFPL tetraspan subfamily member 6 [Source:HGNC Symbol;Acc:HGNC:6586]	protein_coding	13	39342892	39603528	-1	-2.52345	0.011621	0.49304	Male	1.20568	0.829404	1.20568	-0.269853	0.106938	845.223	7.55271	10.1476	9.47357	9.37999	0.500737	8.49113	10.6891	9.70755	9.65213	0.462646
ENSG00000188921	HACD4	3-hydroxyacyl-CoA dehydratase 4 [Source:HGNC Symbol;Acc:HGNC:20920]	protein_coding	9	20999515	21031636	-1	-2.5229	0.0116391	0.49304	Male	1.13522	0.880889	1.13522	-0.182967	0.0725225	453.195	8.05684	9.29292	8.71155	8.66688	0.242294	7.03622	9.33494	8.86791	8.82303	0.396131
ENSG00000162526	TSSK3	testis specific serine kinase 3 [Source:HGNC Symbol;Acc:HGNC:15473]	protein_coding	1	32351521	32364312	1	2.52224	0.0116609	0.493205	Female	1.31226	1.31226	0.762044	0.392053	0.155438	20.5245	3.31229	5.8623	4.62038	4.54824	0.580256	0.139447	5.47913	4.24562	4.05807	0.963106
ENSG00000166535	A2ML1	alpha-2-macroglobulin like 1 [Source:HGNC Symbol;Acc:HGNC:23336]	protein_coding	12	8822472	8887001	1	2.52215	0.0116641	0.493205	Female	1.16208	1.16208	0.860523	0.216714	0.0859245	70.503	5.41018	7.14608	6.2815	6.2619	0.35583	5.23477	6.75966	6.03385	6.05008	0.349412
ENSG00000107130	NCS1	neuronal calcium sensor 1 [Source:HGNC Symbol;Acc:HGNC:3953]	protein_coding	9	130172578	130237304	1	-2.51975	0.011744	0.493636	Male	1.19526	0.836641	1.19526	-0.25732	0.102121	117.155	5.47297	7.45886	6.6026	6.64122	0.452342	5.9269	7.56556	6.98169	6.90048	0.438664
ENSG00000145945	FAM50B	family with sequence similarity 50 member B [Source:HGNC Symbol;Acc:HGNC:18789]	protein_coding	6	3849386	3851317	1	-2.51962	0.0117482	0.493636	Male	1.23712	0.808332	1.23712	-0.306981	0.121836	42.1517	3.37507	5.72378	5.23071	5.09793	0.575409	4.19167	6.87668	5.45575	5.40159	0.514525
ENSG00000166224	SGPL1	sphingosine-1-phosphate lyase 1 [Source:HGNC Symbol;Acc:HGNC:10817]	protein_coding	10	70815961	70881173	1	-2.52025	0.0117271	0.493636	Male	1.16757	0.856479	1.16757	-0.22351	0.0886857	1004.41	9.34147	10.1938	9.8106	9.81153	0.174199	9.57191	12.1398	9.92573	9.96343	0.391827
ENSG00000180219	FAM71C	family with sequence similarity 71 member C [Source:HGNC Symbol;Acc:HGNC:28594]	protein_coding	12	99647753	99650046	1	-2.51995	0.0117372	0.493636	Male	2.44245	0.409425	2.44245	-1.28833	0.511252	0.589503	-0.082542	1.71849	0.082542	0.292915	0.491853	-0.082542	2.66646	0.764421	0.714775	0.716126
ENSG00000211701	TRGV1	T-cell receptor gamma variable 1 (non-functional) [Source:HGNC Symbol;Acc:HGNC:12284]	TR_V_gene	7	38367586	38368169	-1	2.52108	0.0116994	0.493636	Female	2.1269	2.1269	0.470168	1.08875	0.431858	1.14602	-0.191903	3.32113	1.25273	1.15996	0.88038	-0.191903	2.28785	0.191903	0.677877	0.712097
ENSG00000268297	CLEC4GP1	C-type lectin domain family 4 member G pseudogene 1 [Source:HGNC Symbol;Acc:HGNC:33502]	unprocessed_pseudogene	19	7787549	7790621	1	-2.52039	0.0117225	0.493636	Male	1.45853	0.685621	1.45853	-0.544517	0.216045	6.32734	0.174348	3.5197	2.71636	2.46783	0.852923	0.174348	4.36142	2.87731	2.86599	0.888504
ENSG00000283050	GTF2IP12	general transcription factor IIi pseudogene 12 [Source:HGNC Symbol;Acc:HGNC:51723]	transcribed_unprocessed_pseudogene	4	119407967	119454638	-1	2.521	0.011702	0.493636	Female	1.12265	1.12265	0.890746	0.166914	0.0662093	215.369	7.25884	8.22901	7.845	7.82392	0.275774	6.96389	8.23976	7.71178	7.65453	0.285597
ENSG00000177096	FAM109B	family with sequence similarity 109 member B [Source:HGNC Symbol;Acc:HGNC:27161]	protein_coding	22	42074251	42079441	1	-2.51925	0.0117604	0.493705	Male	1.21388	0.823802	1.21388	-0.27963	0.110997	565.291	8.16903	9.71932	8.94591	8.96769	0.33741	8.20819	11.3805	9.17465	9.17515	0.498897
ENSG00000236915	AL356270.1		antisense_RNA	1	86571181	86693203	-1	2.51815	0.0117974	0.494812	Female	1.47113	1.47113	0.679751	0.556922	0.221163	4.46259	0.216561	4.02408	2.51907	2.51511	0.84798	-0.216561	3.5496	2.14345	2.04884	0.872886
ENSG00000184730	APOBR	apolipoprotein B receptor [Source:HGNC Symbol;Acc:HGNC:24087]	protein_coding	16	28494649	28498970	1	-2.51768	0.011813	0.495025	Male	1.31833	0.758536	1.31833	-0.398711	0.158364	193.148	5.97791	8.55505	7.1623	7.16191	0.553463	6.23837	9.99737	7.31487	7.45399	0.703329
ENSG00000035681	NSMAF	neutral sphingomyelinase activation associated factor [Source:HGNC Symbol;Acc:HGNC:8017]	protein_coding	8	58583504	58659844	-1	2.51629	0.0118599	0.495139	Female	1.09199	1.09199	0.915758	0.126961	0.0504558	820.721	9.33643	10.0431	9.71596	9.72209	0.183352	9.05977	10.2554	9.56431	9.58829	0.22526
ENSG00000132204	LINC00470	long intergenic non-protein coding RNA 470 [Source:HGNC Symbol;Acc:HGNC:1225]	lincRNA	18	1254383	1408344	-1	2.51602	0.0118688	0.495139	Female	1.13613	1.13613	0.88018	0.18413	0.0731831	193.178	7.27701	8.3751	7.6307	7.6817	0.237665	5.70737	8.17013	7.47623	7.46344	0.40569
ENSG00000145391	SETD7	SET domain containing lysine methyltransferase 7 [Source:HGNC Symbol;Acc:HGNC:30412]	protein_coding	4	139495941	139606699	-1	2.51659	0.0118496	0.495139	Female	1.07825	1.07825	0.927427	0.108695	0.0431913	2775.25	10.8951	12.0787	11.4777	11.4571	0.21398	11.0026	11.6506	11.3672	11.3574	0.13944
ENSG00000170430	MGMT	O-6-methylguanine-DNA methyltransferase [Source:HGNC Symbol;Acc:HGNC:7059]	protein_coding	10	129467184	129768007	1	-2.51713	0.0118314	0.495139	Male	1.20856	0.827434	1.20856	-0.273283	0.108569	172.933	6.20982	8.03108	7.17736	7.24941	0.374732	6.73719	9.28118	7.44506	7.47292	0.486328
ENSG00000267475	AC008736.1		lincRNA	19	32687089	32691750	-1	-2.51614	0.0118649	0.495139	Male	1.37778	0.725808	1.37778	-0.462341	0.18375	7.24513	0.0728447	4.02365	2.78644	2.66913	0.789848	1.56254	4.1105	3.1554	3.07963	0.686377
ENSG00000274502	ANKRD20A6P	ankyrin repeat domain 20 family member A6, pseudogene [Source:HGNC Symbol;Acc:HGNC:37714]	processed_pseudogene	Y	11173618	11173821	1	-2.51563	0.0118819	0.495247	Male	4.52504	0.220993	4.52504	-2.17793	0.865758	0.520652	-0.15714	0.15714	0.15714	0.0554612	0.149238	-0.15714	2.40231	0.15714	0.677898	0.89094
ENSG00000189060	H1F0	H1 histone family member 0 [Source:HGNC Symbol;Acc:HGNC:4714]	protein_coding	22	37805093	37807436	1	-2.51504	0.011902	0.495643	Male	1.16316	0.859728	1.16316	-0.218048	0.0866978	1024.93	8.73302	10.6315	9.80096	9.75446	0.428205	9.15501	10.7451	10.0275	9.9963	0.323184
ENSG00000228481	U51244.1		antisense_RNA	2	45674701	45675476	-1	2.51423	0.0119291	0.496328	Female	1.33185	1.33185	0.750835	0.413432	0.164436	18.3764	2.74077	5.36877	4.56134	4.38049	0.673086	1.32987	5.12977	4.01128	3.9246	0.832413
ENSG00000110104	CCDC86	coiled-coil domain containing 86 [Source:HGNC Symbol;Acc:HGNC:28359]	protein_coding	11	60842071	60851081	1	-2.51233	0.0119938	0.49753	Male	1.16742	0.856589	1.16742	-0.223324	0.0888914	160.466	6.43423	7.72547	7.18898	7.15125	0.309233	6.68512	8.67792	7.2249	7.3442	0.398542
ENSG00000229954	MTND2P2	mitochondrially encoded NADH:ubiquinone oxidoreductase core subunit 2 pseudogene 2 [Source:HGNC Symbol;Acc:HGNC:23767]	processed_pseudogene	X	102786813	102788387	1	2.51218	0.0119989	0.49753	Female	1.50309	1.50309	0.665295	0.587935	0.234034	7.92777	1.42637	5.64263	2.99304	3.10771	0.871381	-0.209572	4.23572	2.62218	2.47164	1.06416
ENSG00000259479	SORD2P	sorbitol dehydrogenase 2, pseudogene [Source:HGNC Symbol;Acc:HGNC:49919]	transcribed_unprocessed_pseudogene	15	44825747	44884694	-1	-2.51279	0.0119779	0.49753	Male	1.88236	0.531248	1.88236	-0.912542	0.363158	6.41484	-0.126724	4.05504	2.26171	1.91039	1.3751	-0.126724	5.25033	3.19477	2.64032	1.50508
ENSG00000273694	U2	U2 spliceosomal RNA [Source:RFAM;Acc:RF00004]	snRNA	1	120571120	120571264	1	2.51213	0.0120006	0.49753	Female	1.38956	1.38956	0.719655	0.474623	0.188933	13.2251	1.87474	5.36185	3.66609	3.73214	0.775417	-0.407691	4.78473	3.29182	3.17761	0.968501
ENSG00000079482	OPHN1	oligophrenin 1 [Source:HGNC Symbol;Acc:HGNC:8148]	protein_coding	X	68042344	68433913	-1	2.51161	0.0120183	0.497821	Female	1.20295	1.20295	0.831292	0.266573	0.106136	3543.66	10.7245	12.6097	11.8824	11.8788	0.38822	10.1147	12.6562	11.6237	11.5729	0.522048
ENSG00000196507	TCEAL3	transcription elongation factor A like 3 [Source:HGNC Symbol;Acc:HGNC:28247]	protein_coding	X	103607451	103629690	1	-2.51098	0.0120396	0.497822	Male	1.22363	0.817237	1.22363	-0.291173	0.11596	71.638	4.67485	6.8041	6.03024	5.89661	0.469912	5.11287	7.59415	6.11493	6.15807	0.504868
ENSG00000241568	RN7SL338P	RNA, 7SL, cytoplasmic 338, pseudogene [Source:HGNC Symbol;Acc:HGNC:46354]	misc_RNA	9	35049271	35049563	1	2.51067	0.0120503	0.497822	Female	1.25592	1.25592	0.79623	0.328743	0.130938	16.8586	3.21674	4.98996	4.33329	4.31604	0.377452	1.62605	5.09385	3.97007	3.89338	0.766076
ENSG00000260708	AL118516.1		antisense_RNA	22	46761894	46762563	-1	-2.51073	0.0120482	0.497822	Male	1.26071	0.793205	1.26071	-0.334234	0.133122	15.3405	2.12711	4.67637	3.94216	3.74247	0.619836	2.88745	5.13832	4.09678	4.0934	0.512237
ENSG00000271332	AC023206.1		processed_pseudogene	11	28144907	28145204	-1	2.51021	0.0120659	0.498026	Female	1.43488	1.43488	0.696922	0.520931	0.207525	6.42321	0.291819	4.7075	3.18155	2.93461	0.97455	0.291819	4.01362	2.77532	2.5462	0.791515
ENSG00000270677	AC007363.1		processed_pseudogene	2	36656322	36656941	-1	2.5098	0.01208	0.498171	Female	1.97226	1.97226	0.507034	0.979846	0.390408	2.0716	-0.196128	3.57856	1.54689	1.47893	1.06926	-0.196128	2.92807	0.895655	0.93243	0.879824
ENSG00000075785	RAB7A	RAB7A, member RAS oncogene family [Source:HGNC Symbol;Acc:HGNC:9788]	protein_coding	3	128726122	128814796	1	-2.50934	0.0120957	0.498377	Male	1.11345	0.89811	1.11345	-0.155037	0.0617838	1616.67	9.95353	11.0608	10.5091	10.5523	0.250932	10.1223	11.263	10.6978	10.7028	0.264199
ENSG00000166426	CRABP1	cellular retinoic acid binding protein 1 [Source:HGNC Symbol;Acc:HGNC:2338]	protein_coding	15	78340324	78348230	1	-2.509	0.0121072	0.498413	Male	1.59556	0.62674	1.59556	-0.67406	0.268657	9.49334	0.939887	5.03972	2.48396	2.64912	1.00465	-0.0362082	5.56313	3.26193	3.2502	1.1049
ENSG00000263272	AC004148.2		antisense_RNA	17	5425139	5432876	-1	2.50813	0.0121372	0.498941	Female	1.14952	1.14952	0.869925	0.201037	0.0801542	112.377	6.39199	7.48168	6.92921	6.90664	0.292603	5.84882	7.34017	6.7657	6.68988	0.376365
ENSG00000278740	AC005332.10		lincRNA	17	68188547	68189165	1	2.50801	0.0121414	0.498941	Female	1.97011	1.97011	0.507587	0.978274	0.39006	1.67176	-0.328345	3.44657	1.28351	1.21658	1.02672	-0.328345	2.36913	0.656371	0.761396	0.729238
ENSG00000148337	CIZ1	CDKN1A interacting zinc finger protein 1 [Source:HGNC Symbol;Acc:HGNC:16744]	protein_coding	9	128166064	128204383	-1	-2.50755	0.0121571	0.499145	Male	1.11282	0.898615	1.11282	-0.154225	0.0615041	721.358	9.0052	9.94482	9.43852	9.43733	0.171317	9.14332	10.969	9.57228	9.56964	0.282509
ENSG00000157625	TAB3	TGF-beta activated kinase 1 and MAP3K7 binding protein 3 [Source:HGNC Symbol;Acc:HGNC:30681]	protein_coding	X	30827442	30975084	-1	2.50619	0.0122041	0.500636	Female	1.09597	1.09597	0.912432	0.132211	0.052754	1564.3	10.3262	11.1733	10.6868	10.6966	0.206596	9.71447	10.9531	10.6033	10.5617	0.234186
ENSG00000276182	AL163051.2		sense_intronic	14	96537170	96537904	1	2.50364	0.0122922	0.503809	Female	1.28188	1.28188	0.780105	0.35826	0.143096	63.7123	5.29925	7.38144	5.97541	6.0491	0.471586	1.93189	6.82422	5.70428	5.56936	0.898803
ENSG00000223899	SEC13P1	SEC13 homolog, nuclear pore and COPII coat complex component pseudogene 1 [Source:HGNC Symbol;Acc:HGNC:44529]	processed_pseudogene	3	33033863	33034810	1	2.5027	0.012325	0.504337	Female	1.58386	1.58386	0.631368	0.663447	0.265093	3.23113	-0.121094	3.90981	2.05072	2.05855	1.01044	-0.121094	3.366	1.60379	1.61506	0.841184
ENSG00000224367	OACYLP	O-acyltransferase like, pseudogene [Source:HGNC Symbol;Acc:HGNC:44362]	transcribed_unitary_pseudogene	18	58996734	59069338	1	-2.50265	0.0123267	0.504337	Male	1.87245	0.534061	1.87245	-0.904924	0.361586	2.55214	-0.0263817	3.08752	1.10485	1.09347	0.998347	-0.0263817	3.47034	1.84492	1.68497	1.15109
ENSG00000276541	TAS2R14	taste 2 receptor member 14 [Source:HGNC Symbol;Acc:HGNC:14920]	protein_coding	CHR_HSCHR12_3_CTG2	10937405	11167807	-1	2.50234	0.0123376	0.504341	Female	1.49104	1.49104	0.670673	0.576318	0.230312	32.9937	1.47897	7.52728	4.70906	4.74774	1.07742	0.827407	5.84068	4.45872	4.24915	1.07179
ENSG00000174672	BRSK2	BR serine/threonine kinase 2 [Source:HGNC Symbol;Acc:HGNC:11405]	protein_coding	11	1389899	1462689	1	-2.5019	0.0123529	0.504525	Male	1.35575	0.737601	1.35575	-0.439088	0.175502	14.3685	1.27389	4.81624	3.58816	3.52908	0.782803	2.31654	5.75106	3.96688	3.98215	0.730183
ENSG00000121741	ZMYM2	zinc finger MYM-type containing 2 [Source:HGNC Symbol;Acc:HGNC:12989]	protein_coding	13	19958670	20091829	1	-2.50133	0.0123728	0.504896	Male	1.08816	0.91898	1.08816	-0.121895	0.0487321	1337.5	9.82302	10.6836	10.3232	10.2997	0.176087	9.25609	10.7245	10.4226	10.4133	0.242536
ENSG00000198178	CLEC4C	C-type lectin domain family 4 member C [Source:HGNC Symbol;Acc:HGNC:13258]	protein_coding	12	7729415	7751605	-1	2.50049	0.0124022	0.504964	Female	1.27868	1.27868	0.782058	0.354652	0.141833	8.26703	1.27807	4.37742	3.4155	3.28655	0.628033	1.55333	3.76157	3.14171	2.98585	0.550674
ENSG00000227032	RPS2P36	ribosomal protein S2 pseudogene 36 [Source:HGNC Symbol;Acc:HGNC:36784]	processed_pseudogene	10	96620877	96621707	-1	-2.50036	0.0124069	0.504964	Male	1.3804	0.724428	1.3804	-0.465086	0.186008	6.8166	0.116516	3.67644	2.69722	2.53726	0.86211	0.116516	4.50135	3.16413	3.00952	0.783227
ENSG00000272040	AC010245.2		lincRNA	5	75608817	75609983	1	2.50076	0.0123928	0.504964	Female	1.23372	1.23372	0.81056	0.30301	0.121167	12.8881	3.16279	4.78786	3.73814	3.86412	0.432081	2.50076	4.30661	3.58788	3.54676	0.4853
ENSG00000245281	AC124242.1		antisense_RNA	8	18084868	18096394	1	2.49965	0.0124317	0.505534	Female	1.22174	1.22174	0.818508	0.288932	0.115589	19.9165	3.75299	5.55206	4.43971	4.49416	0.386843	2.748	5.25405	4.27609	4.1518	0.58687
ENSG00000170445	HARS	histidyl-tRNA synthetase [Source:HGNC Symbol;Acc:HGNC:4816]	protein_coding	5	140673173	140692024	-1	-2.4993	0.012444	0.505596	Male	1.12542	0.888555	1.12542	-0.170467	0.0682058	759.61	9.02266	9.9744	9.46575	9.43576	0.191829	9.12671	11.0536	9.5573	9.57723	0.312469
ENSG00000132321	IQCA1	IQ motif containing with AAA domain 1 [Source:HGNC Symbol;Acc:HGNC:26195]	protein_coding	2	236324147	236507542	-1	-2.49788	0.0124937	0.506352	Male	1.52673	0.654993	1.52673	-0.610449	0.244386	20.8158	1.47219	5.69718	3.61986	3.61923	1.1356	1.67391	6.19914	4.32724	4.29252	0.964271
ENSG00000142208	AKT1	AKT serine/threonine kinase 1 [Source:HGNC Symbol;Acc:HGNC:391]	protein_coding	14	104769349	104795751	-1	-2.49697	0.012526	0.506352	Male	1.17536	0.850802	1.17536	-0.233105	0.093355	2896.37	10.8328	11.837	11.3936	11.3578	0.218117	10.9742	13.5947	11.4631	11.5192	0.429128
ENSG00000171223	JUNB	JunB proto-oncogene, AP-1 transcription factor subunit [Source:HGNC Symbol;Acc:HGNC:6205]	protein_coding	19	12791496	12793315	1	-2.4982	0.0124825	0.506352	Male	1.35697	0.736936	1.35697	-0.440389	0.176282	865.048	8.24078	11.105	9.26421	9.27382	0.589659	7.95285	11.4677	9.42099	9.58127	0.840115
ENSG00000178015	GPR150	G protein-coupled receptor 150 [Source:HGNC Symbol;Acc:HGNC:23628]	protein_coding	5	95620078	95622142	1	-2.49718	0.0125185	0.506352	Male	1.64144	0.609221	1.64144	-0.714962	0.286308	17.9062	0.376572	5.74332	3.26269	3.31269	1.04399	1.15918	7.48793	3.58824	3.71516	1.24075
ENSG00000272070	AC005618.1		lincRNA	5	141326210	141329357	1	2.49692	0.0125277	0.506352	Female	1.23219	1.23219	0.811562	0.301227	0.120639	18.9002	3.36951	5.61128	4.41051	4.37903	0.535399	3.27961	5.07721	4.09285	4.15337	0.405397
ENSG00000272338	AC067838.1		lincRNA	8	33360839	33361415	-1	2.49692	0.0125276	0.506352	Female	1.24559	1.24559	0.802833	0.316828	0.126887	17.5272	3.2729	5.53582	4.2583	4.30022	0.439813	2.38857	5.17463	4.07647	3.92052	0.630558
ENSG00000108819	PPP1R9B	protein phosphatase 1 regulatory subunit 9B [Source:HGNC Symbol;Acc:HGNC:9298]	protein_coding	17	50133735	50150630	-1	-2.49637	0.0125472	0.506702	Male	1.17591	0.850402	1.17591	-0.233782	0.093649	494.324	7.84959	9.29189	8.81757	8.78599	0.338312	7.98291	10.5838	9.00372	8.98802	0.429858
ENSG00000215498	FAM230B	family with sequence similarity 230 member B (non-protein coding) [Source:HGNC Symbol;Acc:HGNC:32943]	processed_transcript	22	21167758	21192156	1	2.49564	0.012573	0.507306	Female	2.76977	2.76977	0.361041	1.46977	0.588933	10.7624	-0.0904896	6.95565	2.42875	2.6145	2.12257	-0.0904896	5.78975	1.49216	1.74203	1.69482
ENSG00000229373	LINC00452	long intergenic non-protein coding RNA 452 [Source:HGNC Symbol;Acc:HGNC:42800]	lincRNA	13	113888306	113923512	1	-2.49503	0.0125946	0.507741	Male	2.89992	0.344837	2.89992	-1.53601	0.615629	0.816041	-0.0524061	2.12998	0.0524061	0.332181	0.614152	-0.0524061	3.44486	0.0524061	0.715381	0.952152
ENSG00000187051	RPS19BP1	ribosomal protein S19 binding protein 1 [Source:HGNC Symbol;Acc:HGNC:28749]	protein_coding	22	39529093	39532855	-1	-2.4944	0.012617	0.507767	Male	1.2171	0.821627	1.2171	-0.283444	0.113632	549.695	7.92458	9.48024	8.8894	8.90572	0.30171	8.33167	11.5255	9.0832	9.09246	0.504688
ENSG00000225840	AC010970.1		processed_pseudogene	Y	10197256	10199103	-1	2.49445	0.0126153	0.507767	Female	1.83392	1.83392	0.545281	0.874929	0.350751	17805.8	11.1247	19.1238	12.7196	13.2852	1.87157	10.9869	15.7735	12.843	13.0314	1.17238
ENSG00000229867	STEAP3-AS1	STEAP3 antisense RNA 1 [Source:HGNC Symbol;Acc:HGNC:41053]	antisense_RNA	2	119244422	119249071	-1	2.49405	0.0126293	0.507825	Female	1.25708	1.25708	0.795494	0.330077	0.132345	22.1382	2.944	5.57621	4.70074	4.5858	0.642316	3.27242	5.31668	4.27257	4.31175	0.507699
ENSG00000146755	TRIM50	tripartite motif containing 50 [Source:HGNC Symbol;Acc:HGNC:19017]	protein_coding	7	73312539	73328082	-1	-2.49044	0.0127586	0.508976	Male	1.52557	0.655494	1.52557	-0.609345	0.244674	6.34644	-0.0658927	3.7088	2.39502	2.33107	0.829386	0.893723	5.09886	2.80176	2.74869	1.00387
ENSG00000182712	CMC4	C-X9-C motif containing 4 [Source:HGNC Symbol;Acc:HGNC:35428]	protein_coding	X	155061622	155071362	-1	2.49224	0.0126939	0.508976	Female	1.18457	1.18457	0.844188	0.244365	0.0980501	87.0895	5.15463	7.25314	6.5514	6.4892	0.450269	5.21855	7.09304	6.25288	6.24953	0.41485
ENSG00000183844	FAM3B	family with sequence similarity 3 member B [Source:HGNC Symbol;Acc:HGNC:1253]	protein_coding	21	41304212	41357431	1	2.49237	0.0126893	0.508976	Female	1.19574	1.19574	0.836301	0.257906	0.103478	1350.07	8.93308	11.3743	10.5638	10.4605	0.492805	9.03028	10.9181	10.3114	10.218	0.436125
ENSG00000189045	ANKDD1B	ankyrin repeat and death domain containing 1B [Source:HGNC Symbol;Acc:HGNC:32525]	protein_coding	5	75611459	75671846	1	2.48996	0.0127757	0.508976	Female	1.24584	1.24584	0.802672	0.317118	0.127359	32.0363	3.51386	6.02994	5.23033	5.03932	0.641059	3.88229	5.56138	4.81884	4.80601	0.450171
ENSG00000250423	KIAA1210	KIAA1210 [Source:HGNC Symbol;Acc:HGNC:29218]	protein_coding	X	119078635	119150579	-1	2.49159	0.0127173	0.508976	Female	1.58604	1.58604	0.6305	0.665432	0.267071	41.8414	3.38822	7.36019	5.5093	5.32065	1.16296	2.34632	6.79192	4.70393	4.56297	1.2888
ENSG00000251187	AC010261.2		antisense_RNA	5	112192020	112210139	1	2.49015	0.0127688	0.508976	Female	1.20513	1.20513	0.829787	0.269187	0.108101	31.4316	4.04669	5.69509	5.14534	5.11931	0.388794	3.48705	5.92312	4.861	4.81927	0.518828
ENSG00000256351	AC007834.2		processed_pseudogene	12	109859767	109860420	-1	2.49275	0.0126757	0.508976	Female	1.45045	1.45045	0.689442	0.536498	0.215223	5.06297	0.950076	4.32723	2.66012	2.62271	0.691989	-0.114099	3.65759	2.18547	2.05184	0.992684
ENSG00000258754	LINC01579	long intergenic non-protein coding RNA 1579 [Source:HGNC Symbol;Acc:HGNC:27519]	lincRNA	15	93718542	94070820	-1	2.49012	0.0127699	0.508976	Female	1.19236	1.19236	0.83867	0.253824	0.101933	120.866	6.06396	7.83311	7.06646	7.02049	0.369375	5.52868	7.71685	6.76827	6.7369	0.494294
ENSG00000259106	AC008056.2		antisense_RNA	14	79611418	79633311	-1	2.4899	0.0127778	0.508976	Female	1.32298	1.32298	0.755868	0.403794	0.162172	8.51953	1.96663	4.69255	3.21012	3.30132	0.677469	1.20734	3.97674	3.10236	2.99746	0.601653
ENSG00000260230	FRRS1L	ferric chelate reductase 1 like [Source:HGNC Symbol;Acc:HGNC:1362]	protein_coding	9	109130293	109167291	-1	2.48994	0.0127765	0.508976	Female	1.17119	1.17119	0.853831	0.227978	0.0915598	87.4072	5.8598	7.14832	6.57788	6.5642	0.311394	5.02057	7.07115	6.38579	6.30569	0.459588
ENSG00000277677	Metazoa_SRP	Metazoan signal recognition particle RNA [Source:RFAM;Acc:RF00017]	misc_RNA	15	51858070	51858352	-1	2.49169	0.0127139	0.508976	Female	1.21789	1.21789	0.821089	0.284389	0.114135	25.8598	4.23727	5.84346	4.83067	4.88142	0.387642	3.53609	5.57526	4.62043	4.57166	0.52602
ENSG00000053501	USE1	unconventional SNARE in the ER 1 [Source:HGNC Symbol;Acc:HGNC:30882]	protein_coding	19	17215346	17219829	1	-2.48725	0.0128734	0.509059	Male	1.107	0.903346	1.107	-0.146649	0.0589603	182.293	7.07065	7.89149	7.42667	7.43324	0.204341	7.21958	8.69918	7.53756	7.5687	0.257282
ENSG00000110013	SIAE	sialic acid acetylesterase [Source:HGNC Symbol;Acc:HGNC:18187]	protein_coding	11	124633113	124695707	-1	-2.4861	0.0129152	0.509059	Male	1.09816	0.910614	1.09816	-0.135089	0.0543378	369.959	8.04014	8.84365	8.48554	8.46496	0.200756	7.93157	9.26231	8.59951	8.59301	0.244373
ENSG00000124374	PAIP2B	poly(A) binding protein interacting protein 2B [Source:HGNC Symbol;Acc:HGNC:29200]	protein_coding	2	71182739	71227083	-1	2.48561	0.012933	0.509059	Female	1.19432	1.19432	0.837298	0.256187	0.103068	145.557	6.16828	8.30872	7.2586	7.17054	0.496007	5.98697	7.7143	6.93121	6.95352	0.36721
ENSG00000130304	SLC27A1	solute carrier family 27 member 1 [Source:HGNC Symbol;Acc:HGNC:10995]	protein_coding	19	17468769	17506168	1	-2.48479	0.0129628	0.509059	Male	1.12811	0.886435	1.12811	-0.173914	0.0699913	308.982	7.72244	8.85048	8.15086	8.19051	0.265928	7.80189	9.36418	8.28072	8.35386	0.296378
ENSG00000130522	JUND	JunD proto-oncogene, AP-1 transcription factor subunit [Source:HGNC Symbol;Acc:HGNC:6206]	protein_coding	19	18279760	18281622	-1	-2.48372	0.0130018	0.509059	Male	1.21427	0.823538	1.21427	-0.280093	0.112772	1570.35	9.34982	11.0359	10.3438	10.2712	0.411259	9.34027	11.9037	10.3631	10.5038	0.53294
ENSG00000131016	AKAP12	A-kinase anchoring protein 12 [Source:HGNC Symbol;Acc:HGNC:370]	protein_coding	6	151239999	151358557	1	-2.48609	0.0129156	0.509059	Male	1.19106	0.839588	1.19106	-0.252247	0.101463	1009.89	8.54362	10.4829	9.76258	9.72326	0.438716	8.83212	11.2098	9.99453	9.96846	0.446813
ENSG00000144339	TMEFF2	transmembrane protein with EGF like and two follistatin like domains 2 [Source:HGNC Symbol;Acc:HGNC:11867]	protein_coding	2	191949043	192195709	-1	2.4884	0.0128319	0.509059	Female	3.31042	3.31042	0.302076	1.72702	0.694026	1.39322	-0.116718	4.86272	0.391023	0.774645	1.24256	-0.116718	3.71385	0.116718	0.395965	0.709267
ENSG00000149136	SSRP1	structure specific recognition protein 1 [Source:HGNC Symbol;Acc:HGNC:11327]	protein_coding	11	57325985	57335877	-1	-2.48353	0.0130087	0.509059	Male	1.16727	0.856697	1.16727	-0.223143	0.0898491	2208.21	10.2891	11.4135	10.925	10.9321	0.234939	10.4023	13.11	11.025	11.0958	0.404106
ENSG00000154162	CDH12	cadherin 12 [Source:HGNC Symbol;Acc:HGNC:1751]	protein_coding	5	21750673	22853622	-1	2.484	0.0129917	0.509059	Female	1.93347	1.93347	0.517205	0.951192	0.382928	11.8501	-0.157242	5.51021	3.72258	3.42777	1.44831	-0.157242	7.00013	2.34586	2.28822	1.62032
ENSG00000154545	MAGED4	MAGE family member D4 [Source:HGNC Symbol;Acc:HGNC:23793]	protein_coding	X	52184823	52192268	1	-2.48577	0.0129272	0.509059	Male	1.22066	0.819229	1.22066	-0.287661	0.115723	200.887	5.72154	8.48989	7.3712	7.35595	0.557317	6.79082	8.60242	7.65617	7.66805	0.45948
ENSG00000165379	LRFN5	leucine rich repeat and fibronectin type III domain containing 5 [Source:HGNC Symbol;Acc:HGNC:20360]	protein_coding	14	41607570	41904549	1	-2.48669	0.0128939	0.509059	Male	1.47602	0.677498	1.47602	-0.561712	0.225888	36.1998	2.94044	6.79336	4.68335	4.57704	0.941338	2.95002	7.25917	5.00946	5.10247	0.998981
ENSG00000165548	TMEM63C	transmembrane protein 63C [Source:HGNC Symbol;Acc:HGNC:23787]	protein_coding	14	77116568	77259495	1	-2.48653	0.0128997	0.509059	Male	1.29606	0.77157	1.29606	-0.374131	0.150463	48.0332	3.89362	6.89608	5.27156	5.32208	0.619786	3.91359	7.263	5.75037	5.66945	0.678676
ENSG00000184840	TMED9	transmembrane p24 trafficking protein 9 [Source:HGNC Symbol;Acc:HGNC:24878]	protein_coding	5	177592158	177596124	1	-2.48758	0.0128617	0.509059	Male	1.15206	0.868009	1.15206	-0.204217	0.0820949	2484.24	10.6661	11.6417	11.0412	11.1026	0.307676	10.6027	12.674	11.2498	11.2889	0.356285
ENSG00000201464	Y_RNA	Y RNA [Source:RFAM;Acc:RF00019]	misc_RNA	6	79301963	79302066	-1	2.48759	0.012861	0.509059	Female	1.54712	1.54712	0.646361	0.629587	0.253091	3.92133	0.0494969	3.62923	2.19016	2.30749	0.905027	-0.0494969	3.60671	1.98222	1.8162	0.928855
ENSG00000202560	MIR539	microRNA 539 [Source:HGNC Symbol;Acc:HGNC:32529]	miRNA	14	101047321	101047398	1	2.48388	0.0129958	0.509059	Female	2.90422	2.90422	0.344327	1.53815	0.619251	0.465069	-0.0727054	2.54888	0.0727054	0.600612	0.744142	-0.0727054	1.70912	-0.0727054	0.158452	0.421161
ENSG00000214998	CCNB2P1	cyclin B2 pseudogene 1 [Source:HGNC Symbol;Acc:HGNC:50850]	processed_pseudogene	7	7909300	7910449	-1	2.48367	0.0130037	0.509059	Female	1.48199	1.48199	0.67477	0.567532	0.228506	5.04383	-0.186712	4.01241	2.83772	2.6164	0.936267	0.186712	4.06542	2.27263	2.18791	0.849735
ENSG00000217644	AL355864.1		processed_pseudogene	1	32979947	32980472	1	2.48532	0.0129436	0.509059	Female	1.79987	1.79987	0.555595	0.847893	0.341161	1.77614	-0.215084	3.1175	1.73254	1.54131	0.86919	-0.215084	3.14365	0.954846	1.00296	0.824131
ENSG00000226816	AC005082.1		lincRNA	7	23205787	23208045	1	-2.4876	0.0128609	0.509059	Male	1.31768	0.758911	1.31768	-0.397997	0.159992	15.8016	2.40369	4.65637	3.55941	3.64844	0.553366	1.39257	5.51198	4.1054	3.93604	0.76907
ENSG00000235538	AL137005.1		lincRNA	6	163703904	163759841	1	2.48765	0.0128592	0.509059	Female	2.34017	2.34017	0.42732	1.22661	0.493081	5.6353	-0.0708859	6.07474	1.9441	2.05421	1.79615	-0.0708859	3.76055	1.63079	1.56821	1.32863
ENSG00000277959	AL162274.2		antisense_RNA	10	131971202	131971533	1	2.48776	0.0128549	0.509059	Female	1.34109	1.34109	0.745662	0.423406	0.170195	6.12495	0.979524	3.8827	3.02438	2.9366	0.687992	0.154523	3.82772	2.50346	2.52855	0.706835
ENSG00000282278	AC058822.1		protein_coding	4	53377839	54295272	1	-2.48545	0.0129388	0.509059	Male	1.34526	0.743348	1.34526	-0.42789	0.172158	141.212	3.88814	7.94438	6.86458	6.6908	0.987967	4.25227	8.41671	7.34922	7.24881	0.721833
ENSG00000180198	RCC1	regulator of chromosome condensation 1 [Source:HGNC Symbol;Acc:HGNC:1913]	protein_coding	1	28505943	28539300	1	-2.48275	0.0130371	0.509745	Male	1.17945	0.847854	1.17945	-0.238112	0.0959065	665.304	8.36513	9.86781	9.19361	9.21978	0.30111	8.85731	11.3981	9.35327	9.40867	0.414383
ENSG00000156127	BATF	basic leucine zipper ATF-like transcription factor [Source:HGNC Symbol;Acc:HGNC:958]	protein_coding	14	75522425	75547015	1	-2.48244	0.0130487	0.509773	Male	1.26644	0.789615	1.26644	-0.340779	0.137276	29.9452	2.82132	5.63318	4.63994	4.60969	0.603745	3.3466	5.96386	4.99688	4.93954	0.595232
ENSG00000014257	ACPP	acid phosphatase, prostate [Source:HGNC Symbol;Acc:HGNC:125]	protein_coding	3	132317367	132368298	1	2.4816	0.0130792	0.509948	Female	1.15515	1.15515	0.86569	0.208077	0.0838477	557.669	8.28894	9.73582	9.28351	9.20701	0.341103	7.84244	9.489	9.10181	8.98832	0.397526
ENSG00000100523	DDHD1	DDHD domain containing 1 [Source:HGNC Symbol;Acc:HGNC:19714]	protein_coding	14	53036745	53153282	-1	2.4816	0.0130795	0.509948	Female	1.12768	1.12768	0.886778	0.173356	0.0698566	862.649	9.35434	10.8473	9.79561	9.7717	0.277309	8.80792	10.2638	9.60061	9.59763	0.296847
ENSG00000180785	OR51E1	olfactory receptor family 51 subfamily E member 1 [Source:HGNC Symbol;Acc:HGNC:15194]	protein_coding	11	4643420	4655488	1	2.48094	0.0131035	0.509948	Female	1.36378	1.36378	0.733255	0.447613	0.18042	33.9803	3.14963	6.62164	5.09762	5.02859	0.854176	1.90533	5.89602	4.77432	4.63062	0.829792
ENSG00000229920	RPS4XP5	ribosomal protein S4X pseudogene 5 [Source:HGNC Symbol;Acc:HGNC:36670]	transcribed_processed_pseudogene	2	63642455	63644038	-1	2.48126	0.0130918	0.509948	Female	1.24836	1.24836	0.80105	0.320035	0.128981	38.7905	4.4054	6.54712	5.33869	5.33299	0.44485	1.21589	6.16044	5.08945	4.91068	0.817081
ENSG00000259224	SLC35G6	solute carrier family 35 member G6 [Source:HGNC Symbol;Acc:HGNC:31351]	protein_coding	17	7481332	7483496	1	2.48083	0.0131078	0.509948	Female	1.31498	1.31498	0.760467	0.395043	0.159238	7.56461	1.73754	4.03997	3.30768	3.24763	0.491029	1.16193	3.98304	2.95185	2.84522	0.708005
ENSG00000185304	RGPD2	RANBP2-like and GRIP domain containing 2 [Source:HGNC Symbol;Acc:HGNC:32415]	protein_coding	2	87755955	87825952	-1	2.48051	0.0131196	0.509984	Female	1.17361	1.17361	0.852073	0.230951	0.0931064	1297.42	9.63155	11.2739	10.2981	10.3943	0.392535	9.42919	10.9968	10.1492	10.1647	0.393327
ENSG00000196235	SUPT5H	SPT5 homolog, DSIF elongation factor subunit [Source:HGNC Symbol;Acc:HGNC:11469]	protein_coding	19	39436156	39476670	1	-2.47977	0.0131467	0.510552	Male	1.14512	0.873269	1.14512	-0.195502	0.0788386	1861.04	10.4384	11.056	10.7455	10.7679	0.130275	10.4442	12.8015	10.8581	10.9036	0.372243
ENSG00000213872	AC092798.1		processed_pseudogene	3	25749488	25749896	1	2.47948	0.0131575	0.510552	Female	1.35146	1.35146	0.739939	0.434522	0.175247	7.57357	1.232	4.94606	3.1717	3.15494	0.767894	1.44907	4.08475	2.93126	2.86648	0.564134
ENSG00000259225	LINC02345	long intergenic non-protein coding RNA 2345 [Source:HGNC Symbol;Acc:HGNC:53267]	lincRNA	15	37984766	38062340	1	2.47922	0.013167	0.510552	Female	1.41098	1.41098	0.708728	0.496695	0.200343	4.90643	0.882134	3.67145	2.6906	2.56626	0.706296	0.182041	3.51966	2.15016	2.11608	0.715805
ENSG00000196422	PPP1R26	protein phosphatase 1 regulatory subunit 26 [Source:HGNC Symbol;Acc:HGNC:29089]	protein_coding	9	135479079	135488893	1	-2.47861	0.0131897	0.511007	Male	1.16719	0.856761	1.16719	-0.223035	0.0899839	184.156	6.13884	8.16161	7.36292	7.33888	0.422735	6.84836	8.30577	7.48791	7.57878	0.35696
ENSG00000259335	HNRNPMP1	heterogeneous nuclear ribonucleoprotein M pseudogene 1 [Source:HGNC Symbol;Acc:HGNC:48745]	processed_pseudogene	15	44447577	44449344	-1	2.47814	0.0132069	0.51125	Female	1.33815	1.33815	0.747299	0.420243	0.16958	9.051	2.14029	4.61517	3.32309	3.48661	0.572247	0.311497	4.97757	3.05958	3.01338	0.773671
ENSG00000095970	TREM2	triggering receptor expressed on myeloid cells 2 [Source:HGNC Symbol;Acc:HGNC:17761]	protein_coding	6	41158506	41163186	-1	-2.47383	0.0133673	0.512905	Male	1.25159	0.798983	1.25159	-0.323763	0.130875	183.755	5.98352	8.32244	7.37777	7.27711	0.566606	6.03999	8.82098	7.60199	7.58754	0.600832
ENSG00000118407	FILIP1	filamin A interacting protein 1 [Source:HGNC Symbol;Acc:HGNC:21015]	protein_coding	6	75291859	75493738	-1	-2.47547	0.0133062	0.512905	Male	1.23417	0.810261	1.23417	-0.303541	0.12262	298.717	7.00274	8.88774	7.93325	7.95068	0.456157	6.85831	9.89411	8.29598	8.20376	0.585322
ENSG00000178685	PARP10	poly(ADP-ribose) polymerase family member 10 [Source:HGNC Symbol;Acc:HGNC:25895]	protein_coding	8	143977153	144012772	-1	-2.47389	0.0133652	0.512905	Male	1.19501	0.836816	1.19501	-0.257018	0.103892	212.696	6.43519	8.2346	7.54038	7.56922	0.370968	6.29727	9.44832	7.82336	7.78359	0.494258
ENSG00000188761	BCL2L15	BCL2 like 15 [Source:HGNC Symbol;Acc:HGNC:33624]	protein_coding	1	113878168	113887547	-1	-2.47491	0.0133271	0.512905	Male	1.37216	0.728779	1.37216	-0.456446	0.18443	22.608	2.77285	5.36926	4.25715	4.20922	0.619057	2.10694	6.42674	4.41089	4.5098	0.884515
ENSG00000228435	C6orf47	chromosome 6 open reading frame 47 [Source:HGNC Symbol;Acc:HGNC:19076]	protein_coding	CHR_HSCHR6_MHC_DBB_CTG1	31640476	31642950	-1	-2.47482	0.0133305	0.512905	Male	83.7646	0.0119382	83.7646	-6.38827	2.58131	15.3809	-0.17856	7.52458	-0.17856	0.291748	1.47937	-0.17856	7.85577	0	1.15466	2.71521
ENSG00000241991	AC114982.2		processed_pseudogene	5	62561859	62562216	-1	2.47545	0.0133067	0.512905	Female	1.56468	1.56468	0.639108	0.645868	0.260909	3.19866	-0.14189	3.62292	2.10199	2.07059	0.849697	-0.14189	3.35538	1.60992	1.47506	0.932555
ENSG00000248557	AC024558.1		processed_pseudogene	3	126624792	126626061	1	2.4762	0.0132788	0.512905	Female	1.35594	1.35594	0.737496	0.439292	0.177405	5.58344	-0.0147175	3.78026	2.86862	2.72824	0.803683	0.0147175	3.4836	2.53323	2.4264	0.65382
ENSG00000271978	AL359643.2		lincRNA	6	5031756	5054423	-1	2.47579	0.0132942	0.512905	Female	1.23189	1.23189	0.811758	0.300878	0.121528	20.2823	3.45867	5.61112	4.55086	4.48931	0.528112	2.94567	4.96859	4.3407	4.22478	0.489642
ENSG00000273576	AC009283.1		lincRNA	17	39566915	39567559	1	2.47354	0.013378	0.512905	Female	1.18076	1.18076	0.846911	0.239717	0.0969124	29.7325	4.09834	5.81615	5.1012	5.09203	0.331522	3.31428	5.79733	4.86569	4.81957	0.478346
ENSG00000278318	ZNF229	zinc finger protein 229 [Source:HGNC Symbol;Acc:HGNC:13022]	protein_coding	19	44417519	44448578	-1	-2.47351	0.0133792	0.512905	Male	1.18824	0.841583	1.18824	-0.248822	0.100594	168.2	6.49561	8.06833	7.13312	7.1965	0.401543	6.44552	8.25378	7.45115	7.43271	0.442259
ENSG00000279516	FAM230C	family with sequence similarity 230 member C [Source:HGNC Symbol;Acc:HGNC:24482]	processed_transcript	13	18195297	18232024	1	2.47316	0.0133924	0.512905	Female	1.35754	1.35754	0.736627	0.440994	0.178312	7.56764	2.44853	4.89128	3.1564	3.16881	0.577597	-0.0125323	4.09218	2.89123	2.70726	0.803875
ENSG00000281252	FAM230C	family with sequence similarity 230 member C [Source:HGNC Symbol;Acc:HGNC:24482]	processed_transcript	CHR_HG2291_PATCH	18365205	18401932	1	2.47316	0.0133924	0.512905	Female	1.35754	1.35754	0.736627	0.440994	0.178312	7.56764	2.44853	4.89128	3.1564	3.16881	0.577597	-0.0125323	4.09218	2.89123	2.70726	0.803875
ENSG00000281487	AC139677.4		processed_pseudogene	CHR_HSCHR17_1_CTG5	46706769	46708058	1	-2.47318	0.0133915	0.512905	Male	2.09042	0.478372	2.09042	-1.0638	0.430132	139.593	-0.546129	8.48953	5.28229	4.88695	2.53064	0.546129	9.18143	7.21776	6.3296	2.16827
ENSG00000165406	MARCHF8	membrane associated ring-CH-type finger 8 [Source:HGNC Symbol;Acc:HGNC:23356]	protein_coding	10	45454585	45594906	-1	-2.4728	0.0134059	0.513002	Male	1.11001	0.900896	1.11001	-0.150567	0.0608892	323.665	7.8751	8.87737	8.18364	8.23461	0.240202	8.00881	9.31018	8.35101	8.38561	0.252303
ENSG00000236935	AP003774.4		antisense_RNA	11	64325050	64329504	-1	2.47238	0.0134219	0.513078	Female	1.48827	1.48827	0.67192	0.573638	0.232019	2.76868	0.0815413	3.04149	2.11053	2.03159	0.653323	-0.0815413	2.90875	1.58141	1.53414	0.772524
ENSG00000237382	AC127537.2		processed_pseudogene	17	18312760	18313533	1	2.47216	0.0134298	0.513078	Female	1.42168	1.42168	0.703391	0.507601	0.205327	3.72173	-0.258092	3.78661	2.40164	2.32063	0.735962	0.258092	3.40793	1.98664	1.98079	0.624272
ENSG00000263873	AP003396.5		sense_intronic	11	119417951	119419114	1	-2.47184	0.0134418	0.513118	Male	1.36806	0.730963	1.36806	-0.452129	0.182912	50.0461	1.9018	6.56558	5.29936	5.14723	0.979341	3.0261	7.03219	5.85423	5.67201	0.837694
ENSG00000229160	AC009229.2		lincRNA	2	38132637	38138946	-1	2.47124	0.0134644	0.513561	Female	1.48311	1.48311	0.67426	0.568624	0.230096	4.96967	1.33965	3.96257	2.69635	2.68435	0.700125	-0.270958	4.32626	2.31623	2.11594	1.0176
ENSG00000077264	PAK3	p21 (RAC1) activated kinase 3 [Source:HGNC Symbol;Acc:HGNC:8592]	protein_coding	X	110944285	111227361	1	-2.46966	0.0135243	0.515004	Male	1.26856	0.788297	1.26856	-0.343189	0.138962	107.696	4.80724	7.65368	6.58173	6.49028	0.628758	4.39247	8.10022	6.89772	6.81762	0.655491
ENSG00000272129	AL359715.4		lincRNA	6	80355424	80356859	1	2.46972	0.0135219	0.515004	Female	1.21562	1.21562	0.822625	0.281693	0.114059	16.6532	2.22297	5.18261	4.21818	4.16387	0.535497	1.29641	4.81848	3.87949	3.85532	0.591194
ENSG00000162736	NCSTN	nicastrin [Source:HGNC Symbol;Acc:HGNC:17091]	protein_coding	1	160343272	160358952	1	-2.46769	0.0135987	0.515459	Male	1.0923	0.915503	1.0923	-0.127364	0.0516125	2371.39	10.7461	11.7303	11.1601	11.1768	0.208763	10.8019	11.9108	11.2649	11.3024	0.21317
ENSG00000165617	DACT1	dishevelled binding antagonist of beta catenin 1 [Source:HGNC Symbol;Acc:HGNC:17748]	protein_coding	14	58633967	58648321	1	-2.46803	0.0135859	0.515459	Male	1.24548	0.802902	1.24548	-0.316705	0.128323	142.481	5.34582	7.98399	6.85446	6.81297	0.641042	5.20588	8.02302	7.1386	7.17875	0.530956
ENSG00000167881	SRP68	signal recognition particle 68 [Source:HGNC Symbol;Acc:HGNC:11302]	protein_coding	17	76038775	76072653	-1	-2.46776	0.0135963	0.515459	Male	1.08701	0.919952	1.08701	-0.120369	0.0487767	902.263	9.2999	10.1687	9.63802	9.67996	0.187783	9.4037	10.3277	9.76441	9.79669	0.209314
ENSG00000204843	DCTN1	dynactin subunit 1 [Source:HGNC Symbol;Acc:HGNC:2711]	protein_coding	2	74361154	74392087	-1	-2.46759	0.0136025	0.515459	Male	1.1163	0.89582	1.1163	-0.15872	0.0643216	2232.82	10.498	11.3052	11.0552	11.0236	0.161858	10.6969	12.6953	11.1429	11.1518	0.295451
ENSG00000226647	AL365356.1		antisense_RNA	10	5712174	5744067	-1	2.46779	0.0135952	0.515459	Female	1.20666	1.20666	0.828733	0.27102	0.109823	36.1385	4.44294	6.37217	5.34368	5.2709	0.420419	3.78046	6.15992	5.0477	4.96399	0.511993
ENSG00000264265	LINC01925	long intergenic non-protein coding RNA 1925 [Source:HGNC Symbol;Acc:HGNC:52745]	lincRNA	18	508568	515294	-1	-2.46846	0.0135697	0.515459	Male	2.61054	0.383063	2.61054	-1.38435	0.560815	1.36184	-0.00618609	2.55303	0.00618609	0.525786	0.764947	-0.00618609	4.03731	0.935863	1.06718	1.12574
ENSG00000073711	PPP2R3A	protein phosphatase 2 regulatory subunit B''alpha [Source:HGNC Symbol;Acc:HGNC:9307]	protein_coding	3	135965673	136147891	1	2.46564	0.013677	0.515569	Female	1.09728	1.09728	0.911341	0.133937	0.0543213	700.75	9.03243	10.1447	9.49298	9.5135	0.225685	8.90248	9.75149	9.39712	9.37861	0.22539
ENSG00000183431	SF3A3	splicing factor 3a subunit 3 [Source:HGNC Symbol;Acc:HGNC:10767]	protein_coding	1	37956975	37990921	-1	-2.46615	0.0136573	0.515569	Male	1.1735	0.85215	1.1735	-0.230821	0.0935955	1443.8	9.99237	10.7376	10.2914	10.3106	0.202738	9.84078	12.6818	10.4191	10.4674	0.414461
ENSG00000184564	SLITRK6	SLIT and NTRK like family member 6 [Source:HGNC Symbol;Acc:HGNC:23503]	protein_coding	13	85792790	85799488	-1	-2.46615	0.0136574	0.515569	Male	2.19261	0.456077	2.19261	-1.13265	0.459279	6.25259	-0.12527	4.01165	1.82931	1.62095	1.38522	-0.12527	6.08666	2.22281	2.22839	1.66307
ENSG00000212389	RNU6-1275P	RNA, U6 small nuclear 1275, pseudogene [Source:HGNC Symbol;Acc:HGNC:48238]	snRNA	2	147877422	147877528	1	2.46549	0.0136826	0.515569	Female	2.14377	2.14377	0.466468	1.10015	0.44622	0.770951	-0.0657154	2.33971	0.975443	0.92591	0.654068	-0.0657154	2.21513	0.0657154	0.382556	0.617859
ENSG00000236390	AC092800.1		antisense_RNA	1	201673105	201674144	-1	-2.46693	0.0136276	0.515569	Male	1.36739	0.731319	1.36739	-0.451427	0.182991	14.2219	2.53496	4.99342	3.63512	3.61765	0.570095	1.5405	6.34228	3.83709	3.89001	0.833974
ENSG00000255872	AL138752.2		protein_coding	9	37588413	38068687	-1	2.4659	0.013667	0.515569	Female	1.30262	1.30262	0.767684	0.381415	0.154676	29.0442	3.49651	6.29577	5.01478	5.03369	0.564135	0.120954	5.78567	4.69212	4.52553	0.990176
ENSG00000259720	AC009562.1		antisense_RNA	15	31002013	31042302	1	2.46664	0.0136388	0.515569	Female	2.22081	2.22081	0.450286	1.15109	0.466662	0.950799	-0.00689372	2.68867	0.959493	0.95086	0.930934	-0.00689372	1.95141	0.00689372	0.519929	0.647702
ENSG00000056291	NPFFR2	neuropeptide FF receptor 2 [Source:HGNC Symbol;Acc:HGNC:4525]	protein_coding	4	72031804	72148067	1	2.46494	0.0137037	0.515948	Female	1.63689	1.63689	0.610916	0.710953	0.288426	87.4023	3.55218	8.3182	6.65195	6.37882	1.28394	2.48315	7.77574	5.32465	5.42776	1.48465
ENSG00000072163	LIMS2	LIM zinc finger domain containing 2 [Source:HGNC Symbol;Acc:HGNC:16084]	protein_coding	2	127638381	127681786	-1	-2.46292	0.0137812	0.516908	Male	1.24938	0.800396	1.24938	-0.321215	0.130421	92.4664	4.96059	7.58629	6.33136	6.31472	0.564176	5.32904	8.14624	6.65644	6.62747	0.556177
ENSG00000108700	CCL8	C-C motif chemokine ligand 8 [Source:HGNC Symbol;Acc:HGNC:10635]	protein_coding	17	34319036	34321402	1	-2.46369	0.0137516	0.516908	Male	1.64307	0.608616	1.64307	-0.716397	0.290783	3.98761	-0.0712945	3.47823	1.76524	1.65599	0.97925	-0.0712945	4.04377	2.22123	2.18269	1.05846
ENSG00000109814	UGDH	UDP-glucose 6-dehydrogenase [Source:HGNC Symbol;Acc:HGNC:12525]	protein_coding	4	39498755	39528311	-1	-2.46265	0.0137914	0.516908	Male	1.13958	0.877519	1.13958	-0.188498	0.0765428	832.96	8.82649	10.069	9.47257	9.4797	0.308458	9.08317	10.3232	9.62688	9.66118	0.331357
ENSG00000146722	AC211486.1		transcribed_unprocessed_pseudogene	7	75391955	75395434	-1	2.46197	0.0138177	0.516908	Female	1.42026	1.42026	0.704096	0.506156	0.20559	7.09848	1.39382	4.40375	3.12007	2.94706	0.928388	0.0146671	3.90676	2.84871	2.63754	0.796986
ENSG00000173926	MARCHF3	membrane associated ring-CH-type finger 3 [Source:HGNC Symbol;Acc:HGNC:28728]	protein_coding	5	126867714	127030808	-1	2.46289	0.0137823	0.516908	Female	1.3414	1.3414	0.745491	0.423737	0.172049	333.856	6.39261	9.72165	8.55469	8.41773	0.763629	6.16111	9.30145	8.18993	7.94932	0.85259
ENSG00000188895	MSL1	male specific lethal 1 homolog [Source:HGNC Symbol;Acc:HGNC:27905]	protein_coding	17	40122298	40136916	1	-2.46358	0.0137558	0.516908	Male	1.06397	0.939877	1.06397	-0.0894556	0.0363113	1165.58	9.72143	10.4245	10.1783	10.1532	0.159445	9.90237	10.5162	10.2702	10.2445	0.140614
ENSG00000207861	MIR520H	microRNA 520h [Source:HGNC Symbol;Acc:HGNC:32125]	miRNA	19	53742512	53742599	1	-2.46239	0.0138014	0.516908	Male	1.53041	0.653419	1.53041	-0.61392	0.249319	6.10913	-0.178016	3.6074	2.4324	2.26091	1.04493	0.178016	5.19255	2.6496	2.80521	0.925696
ENSG00000247402	AC099487.1		lincRNA	5	102605635	102606197	1	2.46199	0.0138168	0.516908	Female	1.43309	1.43309	0.697795	0.519126	0.210856	4.75218	0.428874	3.9062	2.64624	2.60488	0.784436	0.428874	3.68092	2.26272	2.19491	0.829567
ENSG00000100979	PLTP	phospholipid transfer protein [Source:HGNC Symbol;Acc:HGNC:9093]	protein_coding	20	45898621	45912155	-1	-2.46049	0.0138746	0.517052	Male	1.27296	0.785573	1.27296	-0.348182	0.141509	2860.8	9.4702	12.3124	11.0879	11.0899	0.684657	10.121	13.0643	11.501	11.4692	0.575364
ENSG00000196756	SNHG17	small nucleolar RNA host gene 17 [Source:HGNC Symbol;Acc:HGNC:48600]	processed_transcript	20	38420588	38435353	-1	-2.45958	0.0139101	0.517052	Male	1.1806	0.84703	1.1806	-0.239515	0.0973807	139.08	6.21715	7.7495	6.93967	6.95547	0.339594	6.15547	8.39292	7.19579	7.15663	0.459129
ENSG00000200814	RNU6-595P	RNA, U6 small nuclear 595, pseudogene [Source:HGNC Symbol;Acc:HGNC:47558]	snRNA	12	62334091	62334197	-1	2.46143	0.0138384	0.517052	Female	1.45757	1.45757	0.686075	0.543561	0.220832	5.25218	0.926613	3.90232	2.73151	2.64166	0.755424	-0.174673	3.59701	2.10912	2.08608	0.942899
ENSG00000235307	BRD2	bromodomain containing 2 [Source:HGNC Symbol;Acc:HGNC:1103]	protein_coding	CHR_HSCHR6_MHC_SSTO_CTG1	33059372	33122227	1	-2.45992	0.0138967	0.517052	Male	1.85078	0.540314	1.85078	-0.888131	0.36104	62.4243	-0.285615	7.36685	5.13064	4.83797	1.44378	0.285615	9.00253	5.0664	5.0616	1.99172
ENSG00000237768	AL731563.2		antisense_RNA	10	73071295	73074008	1	-2.45978	0.0139022	0.517052	Male	1.88186	0.53139	1.88186	-0.912156	0.370828	1.35523	-0.117702	2.29693	0.844444	0.754274	0.722518	-0.117702	2.70777	1.12298	1.13495	0.882702
ENSG00000240445	FOXO3B	forkhead box O3B pseudogene [Source:HGNC Symbol;Acc:HGNC:3822]	processed_pseudogene	17	18670946	18672873	-1	-2.46104	0.0138533	0.517052	Male	1.34201	0.74515	1.34201	-0.424397	0.172446	27.9939	2.48567	5.70948	4.56382	4.51114	0.649204	3.56191	7.61071	4.73045	4.82101	0.706362
ENSG00000261188	Z95115.1		antisense_RNA	22	26512537	26514568	1	2.46025	0.0138839	0.517052	Female	1.16288	1.16288	0.859935	0.217701	0.0884872	24.4389	3.86431	5.38828	4.7212	4.75834	0.341949	2.15628	5.23575	4.56405	4.49806	0.486472
ENSG00000267605	AC016590.1		lincRNA	19	37265939	37271518	-1	-2.45962	0.0139085	0.517052	Male	1.40711	0.710674	1.40711	-0.49274	0.200332	49.3618	3.65172	6.71026	5.08195	5.1758	0.739128	3.2157	8.16358	5.50094	5.52833	0.941779
ENSG00000169371	SNUPN	snurportin 1 [Source:HGNC Symbol;Acc:HGNC:14245]	protein_coding	15	75598083	75626469	-1	-2.45897	0.0139337	0.517518	Male	1.08605	0.920769	1.08605	-0.119088	0.0484302	294.59	7.73808	8.53181	8.07841	8.08681	0.196236	7.65718	8.66429	8.23082	8.20024	0.208198
ENSG00000275740	AC091959.3		protein_coding	5	146203550	146339251	1	-2.4584	0.0139559	0.51793	Male	1.13697	0.879529	1.13697	-0.185197	0.0753323	316.027	6.82532	8.78203	8.26371	8.19907	0.400622	7.73286	9.22083	8.39226	8.4102	0.269989
ENSG00000258385	AL391516.1		processed_pseudogene	14	41296286	41298734	1	2.45802	0.0139706	0.518066	Female	1.41527	1.41527	0.706579	0.501078	0.203854	6.92266	1.59979	4.50008	3.05122	2.96197	0.727105	-0.220634	4.33636	2.63318	2.42296	0.952289
ENSG00000102974	CTCF	CCCTC-binding factor [Source:HGNC Symbol;Acc:HGNC:13723]	protein_coding	16	67562407	67639183	1	-2.45597	0.0140506	0.518572	Male	1.08438	0.922183	1.08438	-0.116874	0.0475879	1065.92	9.47603	10.2542	9.95259	9.94611	0.169277	9.56929	10.8908	10.0479	10.055	0.211997
ENSG00000136877	FPGS	folylpolyglutamate synthase [Source:HGNC Symbol;Acc:HGNC:3824]	protein_coding	9	127794597	127814327	1	-2.45648	0.0140307	0.518572	Male	1.12682	0.887454	1.12682	-0.172255	0.0701229	284.381	7.64357	8.70124	8.05377	8.06316	0.227484	7.52074	9.42878	8.20065	8.21443	0.326897
ENSG00000145247	OCIAD2	OCIA domain containing 2 [Source:HGNC Symbol;Acc:HGNC:28685]	protein_coding	4	48885019	48906937	-1	2.45636	0.0140353	0.518572	Female	1.2555	1.2555	0.796494	0.328265	0.133639	70.6342	5.08787	7.4838	6.12904	6.2061	0.601067	4.79016	7.02449	5.87574	5.90835	0.523783
ENSG00000170323	FABP4	fatty acid binding protein 4 [Source:HGNC Symbol;Acc:HGNC:3559]	protein_coding	8	81478419	81483263	-1	2.45656	0.0140276	0.518572	Female	1.46765	1.46765	0.681359	0.553512	0.22532	7.34914	0.107094	5.38856	3.08015	3.01165	0.914981	-0.107094	4.07513	2.5925	2.52475	0.907995
ENSG00000182586	LINC00334	long intergenic non-protein coding RNA 334 [Source:HGNC Symbol;Acc:HGNC:16425]	lincRNA	21	45234340	45264548	1	2.45596	0.0140508	0.518572	Female	1.51986	1.51986	0.657955	0.603939	0.245908	4.19688	0.0731432	4.19979	2.62386	2.40903	0.898232	-0.0731432	3.83594	1.8818	1.8977	0.88779
ENSG00000258675	LINC02308	long intergenic non-protein coding RNA 2308 [Source:HGNC Symbol;Acc:HGNC:53227]	lincRNA	14	81441987	81450157	-1	2.45618	0.0140424	0.518572	Female	1.58652	1.58652	0.630309	0.665868	0.271099	3.33916	-0.0243905	4.00681	2.07553	2.07398	0.954417	-0.0243905	3.28034	1.70243	1.64562	0.878311
ENSG00000238141	BRWD1-AS1	BRWD1 antisense RNA 1 [Source:HGNC Symbol;Acc:HGNC:40614]	antisense_RNA	21	39315707	39323218	1	2.45522	0.0140797	0.518819	Female	1.25302	1.25302	0.79807	0.325412	0.132539	37.1483	3.81886	6.05683	5.42161	5.36456	0.465563	3.39214	5.95484	4.99125	4.96286	0.706419
ENSG00000282307	SERPINF1	serpin family F member 1 [Source:HGNC Symbol;Acc:HGNC:8824]	protein_coding	CHR_HSCHR17_1_CTG2	1760880	1765915	1	2.45525	0.0140787	0.518819	Female	1.32698	1.32698	0.753593	0.408143	0.166233	18.6725	2.95033	5.65518	4.43952	4.38659	0.704534	1.68849	5.62989	4.02776	3.9892	0.729931
ENSG00000148840	PPRC1	peroxisome proliferator-activated receptor gamma, coactivator-related 1 [Source:HGNC Symbol;Acc:HGNC:30025]	protein_coding	10	102132994	102150331	1	-2.45488	0.0140931	0.518903	Male	1.08388	0.92261	1.08388	-0.116208	0.0473374	791.782	9.30156	10.1999	9.59586	9.59341	0.179447	9.21474	10.1242	9.72007	9.70572	0.20761
ENSG00000172000	ZNF556	zinc finger protein 556 [Source:HGNC Symbol;Acc:HGNC:25669]	protein_coding	19	2867335	2883445	1	2.45458	0.0141051	0.518935	Female	1.18916	1.18916	0.840927	0.249947	0.101829	108.418	6.01996	7.61886	6.72719	6.7654	0.408395	5.33315	7.30796	6.56675	6.51376	0.451129
ENSG00000100348	TXN2	thioredoxin 2 [Source:HGNC Symbol;Acc:HGNC:17772]	protein_coding	22	36467036	36482030	-1	-2.45371	0.0141392	0.519618	Male	1.15502	0.865788	1.15502	-0.207914	0.0847345	669.447	8.44667	9.70559	9.28123	9.23914	0.258672	8.69558	10.5104	9.37732	9.40403	0.418295
ENSG00000105698	USF2	upstream transcription factor 2, c-fos interacting [Source:HGNC Symbol;Acc:HGNC:12594]	protein_coding	19	35268978	35279821	1	-2.45354	0.0141459	0.519618	Male	1.09984	0.90922	1.09984	-0.137299	0.0559596	771.609	9.10612	10.078	9.52055	9.51878	0.222983	9.17366	10.4361	9.65463	9.6524	0.236431
ENSG00000126705	AHDC1	AT-hook DNA binding motif containing 1 [Source:HGNC Symbol;Acc:HGNC:25230]	protein_coding	1	27534035	27604431	-1	-2.45251	0.0141862	0.520281	Male	1.19881	0.834161	1.19881	-0.261602	0.106667	340.445	7.65917	9.33367	8.26724	8.28184	0.370191	7.26452	10.1459	8.41237	8.50129	0.491897
ENSG00000257512	AC124947.2		transcribed_processed_pseudogene	12	93314809	93315941	1	-2.45275	0.0141768	0.520281	Male	1.33449	0.74935	1.33449	-0.416289	0.169723	22.097	3.31409	5.6785	4.13374	4.23329	0.500032	2.66958	6.25272	4.41555	4.52021	0.812777
ENSG00000171148	TADA3	transcriptional adaptor 3 [Source:HGNC Symbol;Acc:HGNC:19422]	protein_coding	3	9779860	9793011	-1	-2.45221	0.0141983	0.520314	Male	1.14653	0.872197	1.14653	-0.197274	0.0804476	603.457	8.53716	9.67225	9.20896	9.15259	0.234047	8.84233	11.1081	9.29189	9.31066	0.355733
ENSG00000116649	SRM	spermidine synthase [Source:HGNC Symbol;Acc:HGNC:11296]	protein_coding	1	11054584	11060024	-1	-2.45141	0.0142299	0.521064	Male	1.21212	0.825003	1.21212	-0.277529	0.113212	381.337	7.77653	9.04879	8.37908	8.40605	0.291918	7.72206	10.8277	8.53926	8.58999	0.527529
ENSG00000067596	DHX8	DEAH-box helicase 8 [Source:HGNC Symbol;Acc:HGNC:2749]	protein_coding	17	43483865	43544463	1	-2.4488	0.0143335	0.521159	Male	1.08225	0.924004	1.08225	-0.114028	0.0465651	1246.54	9.83638	10.5727	10.2135	10.2252	0.164897	9.80328	11.0757	10.3267	10.3323	0.208966
ENSG00000110711	AIP	aryl hydrocarbon receptor interacting protein [Source:HGNC Symbol;Acc:HGNC:358]	protein_coding	11	67483041	67491103	1	-2.44713	0.0143998	0.521159	Male	1.1574	0.864004	1.1574	-0.210891	0.0861787	430.972	7.92584	9.10553	8.59008	8.61278	0.279516	7.94793	10.2968	8.72305	8.78489	0.405595
ENSG00000133636	NTS	neurotensin [Source:HGNC Symbol;Acc:HGNC:8038]	protein_coding	12	85874295	85882992	1	-2.44804	0.0143637	0.521159	Male	1.34503	0.743477	1.34503	-0.42764	0.174687	105.421	4.22488	7.48457	6.46671	6.29514	0.772261	5.0416	8.40683	6.82315	6.6748	0.824457
ENSG00000140332	TLE3	transducin like enhancer of split 3 [Source:HGNC Symbol;Acc:HGNC:11839]	protein_coding	15	70047790	70098176	-1	-2.44734	0.0143916	0.521159	Male	1.15187	0.868152	1.15187	-0.203981	0.0833483	2169.9	10.5132	11.6275	10.9148	10.968	0.263997	10.2958	12.5888	11.0395	11.1372	0.383261
ENSG00000143641	GALNT2	polypeptide N-acetylgalactosaminyltransferase 2 [Source:HGNC Symbol;Acc:HGNC:4124]	protein_coding	1	230057990	230282124	1	-2.44851	0.0143448	0.521159	Male	1.23106	0.812306	1.23106	-0.299905	0.122485	1603.76	9.26938	11.5735	10.223	10.3342	0.531215	9.47565	12.0316	10.5983	10.6437	0.496814
ENSG00000165072	MAMDC2	MAM domain containing 2 [Source:HGNC Symbol;Acc:HGNC:23673]	protein_coding	9	70043581	70226970	1	-2.45018	0.0142785	0.521159	Male	1.77637	0.562947	1.77637	-0.828929	0.338314	498.403	5.57434	10.8963	7.3281	7.57916	1.39266	5.03305	12.0868	8.33137	8.17314	1.61649
ENSG00000181786	ACTL9	actin like 9 [Source:HGNC Symbol;Acc:HGNC:28494]	protein_coding	19	8697397	8698822	-1	-2.44789	0.0143695	0.521159	Male	2.04261	0.489571	2.04261	-1.03041	0.420938	1.73968	-0.0112958	2.30506	1.00372	0.872388	0.719634	-0.0112958	4.0003	1.04386	1.26113	1.12413
ENSG00000188725	SMIM15	small integral membrane protein 15 [Source:HGNC Symbol;Acc:HGNC:33861]	protein_coding	5	61157709	61162474	-1	-2.45051	0.0142654	0.521159	Male	1.11719	0.8951	1.11719	-0.159878	0.065243	723.052	8.47684	9.82144	9.40222	9.34735	0.295808	8.93238	10.0085	9.50868	9.51003	0.265948
ENSG00000196923	PDLIM7	PDZ and LIM domain 7 [Source:HGNC Symbol;Acc:HGNC:22958]	protein_coding	5	177483394	177497606	-1	-2.45088	0.0142506	0.521159	Male	1.15939	0.862525	1.15939	-0.213362	0.0870554	308.988	6.92845	8.74512	8.19315	8.15528	0.408656	7.65859	9.15732	8.40966	8.37948	0.34681
ENSG00000203307	AL626787.1		antisense_RNA	1	166081183	166087483	1	2.44971	0.0142971	0.521159	Female	1.31735	1.31735	0.759098	0.397641	0.162322	8.00887	2.06048	4.57034	3.27809	3.27134	0.616764	0.221675	4.2528	3.01376	2.92299	0.689139
ENSG00000207134	RNU6-106P	RNA, U6 small nuclear 106, pseudogene [Source:HGNC Symbol;Acc:HGNC:47069]	snRNA	1	155358712	155358818	-1	2.44756	0.0143828	0.521159	Female	2.1962	2.1962	0.455332	1.13501	0.463732	0.705003	-0.165627	2.52534	0.895892	0.812926	0.683682	-0.165627	1.80765	0.165627	0.322339	0.576907
ENSG00000229833	PET100	PET100 homolog [Source:HGNC Symbol;Acc:HGNC:40038]	protein_coding	19	7629737	7631956	1	-2.44984	0.014292	0.521159	Male	1.13626	0.880083	1.13626	-0.184289	0.075225	360.199	7.39253	8.86553	8.33667	8.36061	0.280936	8.0208	9.39442	8.53777	8.52813	0.342935
ENSG00000232142	RPS25P9	ribosomal protein S25 pseudogene 9 [Source:HGNC Symbol;Acc:HGNC:36936]	processed_pseudogene	10	70198988	70199239	-1	2.44791	0.0143686	0.521159	Female	1.74151	1.74151	0.574214	0.800341	0.326948	1.80053	-0.133061	3.26599	1.53856	1.569	0.816372	-0.133061	2.81674	1.06952	1.02583	0.792321
ENSG00000237807	AC022034.2		lincRNA	8	53515171	53523931	-1	2.44721	0.0143967	0.521159	Female	1.48383	1.48383	0.67393	0.569329	0.232644	3.99118	-0.180424	3.75449	2.45832	2.33113	0.957649	0.180424	3.16384	2.01118	1.97837	0.703917
ENSG00000262248	AC027796.2		processed_pseudogene	17	3619256	3619913	-1	2.44781	0.0143728	0.521159	Female	1.32531	1.32531	0.754542	0.406327	0.165996	7.14441	1.15076	4.11327	3.08619	3.09285	0.672365	1.52406	3.88404	2.76325	2.76223	0.639657
ENSG00000273659	AC108125.1		lincRNA	16	76582556	76583098	1	2.44631	0.0144326	0.521941	Female	1.21239	1.21239	0.824816	0.277856	0.113582	18.289	3.47309	5.19336	4.3848	4.37074	0.386119	2.98877	4.88709	4.0329	4.0725	0.522294
ENSG00000146540	C7orf50	chromosome 7 open reading frame 50 [Source:HGNC Symbol;Acc:HGNC:22421]	protein_coding	7	996986	1138260	-1	-2.44567	0.0144582	0.52206	Male	1.25156	0.799001	1.25156	-0.32373	0.132368	463.386	7.39365	9.105	8.65695	8.58203	0.371769	7.7039	11.5482	8.69011	8.77833	0.570888
ENSG00000247516	MIR4458HG	MIR4458 host gene [Source:HGNC Symbol;Acc:HGNC:49008]	lincRNA	5	8450743	8463095	1	-2.44593	0.0144478	0.52206	Male	1.36739	0.731321	1.36739	-0.451424	0.184561	13.0113	1.79738	4.86727	3.33719	3.28005	0.732965	-0.259848	5.15321	3.85233	3.64655	1.05848
ENSG00000258881	AC007040.2		protein_coding	2	70939318	70995336	-1	2.44496	0.0144869	0.522691	Female	1.30015	1.30015	0.769141	0.378679	0.154882	90.4199	5.43131	8.07435	6.61385	6.5926	0.637889	3.94139	7.55234	6.17851	6.19838	0.719981
ENSG00000122861	PLAU	plasminogen activator, urokinase [Source:HGNC Symbol;Acc:HGNC:9052]	protein_coding	10	73909177	73917497	1	-2.44416	0.0145188	0.523345	Male	1.19618	0.835993	1.19618	-0.258437	0.105736	597.972	7.80769	9.76071	9.06167	9.00562	0.465962	8.35608	10.2766	9.25243	9.2628	0.452117
ENSG00000131462	TUBG1	tubulin gamma 1 [Source:HGNC Symbol;Acc:HGNC:12417]	protein_coding	17	42609676	42615234	1	-2.44367	0.0145386	0.523345	Male	1.10022	0.908909	1.10022	-0.137793	0.0563875	523.979	8.45229	9.38747	9.00704	8.99139	0.226058	8.57155	9.66842	9.12121	9.12318	0.240232
ENSG00000171517	LPAR3	lysophosphatidic acid receptor 3 [Source:HGNC Symbol;Acc:HGNC:14298]	protein_coding	1	84811602	84893213	-1	2.44375	0.0145355	0.523345	Female	1.34587	1.34587	0.743016	0.428534	0.175359	67.8832	4.10711	7.4703	6.12129	6.09768	0.821884	3.70641	7.23989	5.75253	5.71506	0.762607
ENSG00000129173	E2F8	E2F transcription factor 8 [Source:HGNC Symbol;Acc:HGNC:24727]	protein_coding	11	19224063	19241620	-1	-2.44202	0.0146055	0.523518	Male	1.1538	0.866702	1.1538	-0.206391	0.0845168	97.8643	5.67078	6.97041	6.49141	6.48043	0.287086	5.30155	7.27938	6.71805	6.64664	0.44727
ENSG00000143632	ACTA1	actin, alpha 1, skeletal muscle [Source:HGNC Symbol;Acc:HGNC:129]	protein_coding	1	229431245	229434098	-1	-2.4429	0.0145698	0.523518	Male	1.48689	0.672545	1.48689	-0.572297	0.23427	7.38517	-0.0744752	4.98083	2.44493	2.42918	1.007	1.0283	4.96463	3.01556	3.02217	0.789114
ENSG00000171621	SPSB1	splA/ryanodine receptor domain and SOCS box containing 1 [Source:HGNC Symbol;Acc:HGNC:30628]	protein_coding	1	9292880	9369532	1	-2.44243	0.0145888	0.523518	Male	1.20089	0.832713	1.20089	-0.264109	0.108134	102.84	4.75449	7.77791	6.47401	6.42015	0.521201	5.4233	7.53568	6.70934	6.71067	0.426932
ENSG00000222467	Y_RNA	Y RNA [Source:RFAM;Acc:RF00019]	misc_RNA	2	121603073	121603164	-1	2.44211	0.0146015	0.523518	Female	1.89175	1.89175	0.528612	0.919718	0.376607	1.24208	-0.121871	2.52654	1.34444	1.14542	0.839823	-0.121871	2.15897	0.679507	0.699613	0.726736
ENSG00000248329	APELA	apelin receptor early endogenous ligand [Source:HGNC Symbol;Acc:HGNC:48925]	protein_coding	4	164877004	164898965	1	2.44245	0.0145879	0.523518	Female	1.2746	1.2746	0.784558	0.350048	0.143318	181.861	5.92263	8.78751	7.51329	7.4834	0.693709	5.94337	8.02066	7.22496	7.18058	0.581681
ENSG00000250746	AC105250.1		processed_pseudogene	4	164188311	164190367	1	-2.44189	0.0146106	0.523518	Male	2.15125	0.464845	2.15125	-1.10518	0.452591	0.863976	-0.210771	2.31262	0.210771	0.517396	0.654911	-0.210771	2.66955	0.94285	0.955086	0.706255
ENSG00000169249	ZRSR2	zinc finger CCCH-type, RNA binding motif and serine/arginine rich 2 [Source:HGNC Symbol;Acc:HGNC:23019]	protein_coding	X	15790472	15823260	1	2.44092	0.0146501	0.524528	Female	1.14604	1.14604	0.872573	0.196652	0.080565	74.919	5.57634	6.95058	6.21202	6.28842	0.316975	5.53851	7.01096	6.00262	6.06979	0.331169
ENSG00000250551	MIR583HG	MIR583 host gene [Source:HGNC Symbol;Acc:HGNC:53061]	lincRNA	5	96050115	96215519	1	-2.4406	0.0146628	0.524584	Male	1.81712	0.550323	1.81712	-0.861651	0.353049	1.60704	-0.235916	2.00032	0.776181	0.764363	0.74259	-0.235916	3.461	1.3182	1.27824	0.861359
ENSG00000145390	USP53	ubiquitin specific peptidase 53 [Source:HGNC Symbol;Acc:HGNC:29255]	protein_coding	4	119212587	119295517	1	2.43864	0.0147427	0.524739	Female	1.09469	1.09469	0.9135	0.130523	0.0535228	1635.21	10.305	11.0638	10.6945	10.694	0.189021	9.70376	11.154	10.5217	10.5549	0.251819
ENSG00000153802	TMPRSS11D	transmembrane protease, serine 11D [Source:HGNC Symbol;Acc:HGNC:24059]	protein_coding	4	67820876	67884032	-1	2.43859	0.0147448	0.524739	Female	2.25905	2.25905	0.442665	1.17571	0.482129	8.32633	-0.0633811	6.84402	2.11026	2.51959	1.83289	-0.0633811	5.03578	1.44371	1.80516	1.48156
ENSG00000165801	ARHGEF40	Rho guanine nucleotide exchange factor 40 [Source:HGNC Symbol;Acc:HGNC:25516]	protein_coding	14	21070270	21090240	1	-2.43845	0.0147506	0.524739	Male	1.18302	0.845296	1.18302	-0.242471	0.0994368	541.463	8.06217	9.6319	8.92014	8.8945	0.473634	8.15427	9.98457	9.2836	9.16071	0.39018
ENSG00000167656	LY6D	lymphocyte antigen 6 family member D [Source:HGNC Symbol;Acc:HGNC:13348]	protein_coding	8	142784880	142786592	-1	-2.4396	0.0147035	0.524739	Male	1.42579	0.701367	1.42579	-0.511758	0.209771	30.1162	2.53269	6.08075	4.50757	4.41623	0.942233	3.09827	6.40412	4.97277	4.92377	0.909177
ENSG00000168612	ZSWIM1	zinc finger SWIM-type containing 1 [Source:HGNC Symbol;Acc:HGNC:16155]	protein_coding	20	45881227	45885266	1	-2.43829	0.0147568	0.524739	Male	1.07567	0.929653	1.07567	-0.105235	0.0431594	213.78	7.35457	8.31917	7.71594	7.73513	0.182853	7.53271	8.2326	7.82215	7.83271	0.167495
ENSG00000173327	MAP3K11	mitogen-activated protein kinase kinase kinase 11 [Source:HGNC Symbol;Acc:HGNC:6850]	protein_coding	11	65597755	65615382	-1	-2.43801	0.0147682	0.524739	Male	1.11103	0.900066	1.11103	-0.151897	0.0623037	802.496	9.04283	9.95976	9.61512	9.58044	0.206509	8.98761	10.5902	9.68828	9.71593	0.297514
ENSG00000251730	SNORA4	Small nucleolar RNA SNORA4 [Source:RFAM;Acc:RF00394]	snoRNA	3	183454128	183454262	1	2.43821	0.0147602	0.524739	Female	2.48338	2.48338	0.402677	1.3123	0.538224	0.578802	-0.0420019	3.07614	0.734182	0.680235	0.777275	-0.0420019	1.22889	0.0420019	0.282351	0.46461
ENSG00000254503	AC010319.1		processed_pseudogene	19	17417031	17418288	-1	2.43985	0.0146934	0.524739	Female	1.19761	1.19761	0.834997	0.260157	0.106628	38.047	4.27472	5.98385	5.37506	5.36431	0.405129	3.73225	5.86444	5.1664	5.07735	0.508827
ENSG00000273706	LHX1	LIM homeobox 1 [Source:HGNC Symbol;Acc:HGNC:6593]	protein_coding	17	36936785	36944612	1	-2.43848	0.0147492	0.524739	Male	2.62227	0.38135	2.62227	-1.39081	0.570362	0.710316	-0.148634	1.67402	0.148634	0.277265	0.480131	-0.148634	3.08243	0.148634	0.641218	0.872318
ENSG00000091428	RAPGEF4	Rap guanine nucleotide exchange factor 4 [Source:HGNC Symbol;Acc:HGNC:16626]	protein_coding	2	172735274	173052893	1	2.43653	0.0148289	0.525295	Female	1.31077	1.31077	0.762911	0.390413	0.160233	15.8816	1.48497	5.04355	4.21267	4.07901	0.72867	2.40149	5.14134	3.64992	3.70861	0.711086
ENSG00000127022	CANX	calnexin [Source:HGNC Symbol;Acc:HGNC:1473]	protein_coding	5	179678628	179730925	1	-2.43703	0.0148084	0.525295	Male	1.2352	0.809588	1.2352	-0.304741	0.125046	17832.3	13.1075	14.5919	13.8868	13.9022	0.371188	13.3067	16.8023	14.0421	14.1022	0.51162
ENSG00000174827	PDZK1	PDZ domain containing 1 [Source:HGNC Symbol;Acc:HGNC:8821]	protein_coding	1	145670852	145708148	-1	2.43659	0.0148264	0.525295	Female	1.23403	1.23403	0.810353	0.303378	0.124509	29.9957	3.97586	5.84443	5.09709	5.06182	0.519618	3.57027	5.82381	4.71791	4.751	0.52826
ENSG00000267939	AC008946.1		lincRNA	19	8008729	8016025	1	2.43665	0.0148241	0.525295	Female	1.22798	1.22798	0.814348	0.296283	0.121594	20.3491	3.50194	5.5838	4.5607	4.53393	0.47601	2.85111	5.09429	4.32227	4.24148	0.546594
ENSG00000104679	R3HCC1	R3H domain and coiled-coil containing 1 [Source:HGNC Symbol;Acc:HGNC:27329]	protein_coding	8	23270120	23296279	1	-2.43504	0.0148903	0.525906	Male	1.19908	0.833971	1.19908	-0.261932	0.107568	232.572	6.65823	8.18054	7.64934	7.64916	0.345627	7.22861	9.94248	7.80556	7.84759	0.477017
ENSG00000132692	BCAN	brevican [Source:HGNC Symbol;Acc:HGNC:23059]	protein_coding	1	156641390	156659532	1	-2.43504	0.0148901	0.525906	Male	1.63417	0.611932	1.63417	-0.708557	0.290984	2.71094	-0.0263186	3.05503	1.46917	1.27358	0.952961	-0.0263186	3.46939	1.87002	1.91038	0.842434
ENSG00000157557	ETS2	ETS proto-oncogene 2, transcription factor [Source:HGNC Symbol;Acc:HGNC:3489]	protein_coding	21	38805307	38824955	1	-2.43565	0.0148652	0.525906	Male	1.14545	0.873016	1.14545	-0.19592	0.0804388	1275.23	9.49926	11.1537	10.0711	10.1301	0.349101	9.78507	11.036	10.3143	10.3333	0.31992
ENSG00000254767	OR2AL1P	olfactory receptor family 2 subfamily AL member 1 pseudogene [Source:HGNC Symbol;Acc:HGNC:14712]	unprocessed_pseudogene	11	105194440	105194946	-1	2.43502	0.0148911	0.525906	Female	1.35852	1.35852	0.736097	0.442032	0.181532	8.9957	1.7892	5.05663	3.46494	3.39677	0.717905	0.288379	4.0979	3.09648	2.98968	0.865008
ENSG00000146414	SHPRH	SNF2 histone linker PHD RING helicase [Source:HGNC Symbol;Acc:HGNC:19336]	protein_coding	6	145864245	145964423	-1	2.43414	0.0149273	0.526386	Female	1.09944	1.09944	0.909556	0.136766	0.0561868	942.416	9.69677	10.2166	9.93809	9.94205	0.162095	8.23099	10.2713	9.82802	9.78524	0.316287
ENSG00000255379	CYCSP29	cytochrome c, somatic pseudogene 29 [Source:HGNC Symbol;Acc:HGNC:24403]	processed_pseudogene	11	108822333	108822650	-1	2.43434	0.0149188	0.526386	Female	1.83062	1.83062	0.546262	0.872335	0.358345	1.44416	-0.0543051	3.00019	1.38741	1.37772	0.729919	-0.0543051	2.79507	0.75536	0.8161	0.815282
ENSG00000186715	MST1L	macrophage stimulating 1 like [Source:HGNC Symbol;Acc:HGNC:7390]	transcribed_unprocessed_pseudogene	1	16754910	16770237	-1	-2.43357	0.0149506	0.526811	Male	1.4029	0.712807	1.4029	-0.488416	0.200699	37.3777	2.93475	6.42124	4.84967	4.84914	0.789289	3.48131	7.76828	5.21414	5.24145	0.870057
ENSG00000064726	BTBD1	BTB domain containing 1 [Source:HGNC Symbol;Acc:HGNC:1120]	protein_coding	15	83016422	83067354	-1	2.4327	0.0149865	0.527679	Female	1.10012	1.10012	0.908988	0.137666	0.0565898	925.153	9.62074	10.1502	9.85843	9.86996	0.140339	7.68178	9.99809	9.7682	9.70488	0.36116
ENSG00000088448	ANKRD10	ankyrin repeat domain 10 [Source:HGNC Symbol;Acc:HGNC:20265]	protein_coding	13	110878540	110915069	-1	2.43056	0.0150756	0.528069	Female	1.19087	1.19087	0.839723	0.252015	0.103686	1876.9	10.1721	11.7862	10.9799	10.9227	0.348986	8.65152	11.3678	10.7241	10.6215	0.548866
ENSG00000126581	BECN1	beclin 1 [Source:HGNC Symbol;Acc:HGNC:1034]	protein_coding	17	42810134	42833350	-1	-2.43146	0.0150379	0.528069	Male	1.1125	0.898879	1.1125	-0.153801	0.0632545	750.094	8.87915	9.78461	9.46135	9.43172	0.211543	9.05441	10.8291	9.58661	9.56808	0.285305
ENSG00000144681	STAC	SH3 and cysteine rich domain [Source:HGNC Symbol;Acc:HGNC:11353]	protein_coding	3	36380344	36548007	1	-2.43101	0.0150567	0.528069	Male	1.63567	0.611371	1.63567	-0.70988	0.29201	6.73966	-0.042972	4.72606	2.44718	2.10167	1.23699	-0.042972	4.64114	2.99691	2.85686	1.16113
ENSG00000175445	LPL	lipoprotein lipase [Source:HGNC Symbol;Acc:HGNC:6677]	protein_coding	8	19901717	19967258	1	2.43171	0.0150276	0.528069	Female	1.34777	1.34777	0.741966	0.430575	0.177067	300.432	5.60551	9.72668	8.19426	8.18112	0.931552	6.3792	9.5682	7.78841	7.85368	0.672416
ENSG00000183963	SMTN	smoothelin [Source:HGNC Symbol;Acc:HGNC:11126]	protein_coding	22	31064105	31104757	1	-2.43098	0.015058	0.528069	Male	1.24229	0.804966	1.24229	-0.313	0.128754	664.87	8.25848	10.3545	9.09817	9.14086	0.456928	8.64703	11.7329	9.35129	9.39366	0.540398
ENSG00000224712	NPIPA3	nuclear pore complex interacting protein family member A3 [Source:HGNC Symbol;Acc:HGNC:41978]	protein_coding	16	14708944	14726338	1	2.43053	0.0150767	0.528069	Female	3.19279	3.19279	0.313206	1.67482	0.689075	2.10778	-0.00421363	4.35844	0.00421363	1.24963	1.52197	-0.00421363	3.51425	0.00421363	0.606116	0.954964
ENSG00000254602	AP000662.2		sense_overlapping	11	57638024	57652790	1	2.43184	0.0150224	0.528069	Female	1.19608	1.19608	0.836062	0.258318	0.106223	142.716	6.41633	7.94489	7.31074	7.30145	0.389733	5.61195	8.02088	7.00894	7.00444	0.530756
ENSG00000240328	AC091805.1		processed_pseudogene	12	19508904	19509245	1	2.42946	0.0151213	0.529234	Female	1.41138	1.41138	0.708526	0.497106	0.204616	6.1515	0.191104	4.31611	2.9922	2.90028	0.834885	0.191104	3.92254	2.55898	2.46171	0.831142
ENSG00000013016	EHD3	EH domain containing 3 [Source:HGNC Symbol;Acc:HGNC:3244]	protein_coding	2	31234337	31269447	1	-2.4279	0.0151865	0.529539	Male	1.21289	0.824476	1.21289	-0.27845	0.114688	682.274	7.62519	10.2706	9.13797	9.13892	0.577474	8.16143	10.1709	9.51082	9.46421	0.442455
ENSG00000072840	EVC	EvC ciliary complex subunit 1 [Source:HGNC Symbol;Acc:HGNC:3497]	protein_coding	4	5711197	5814305	1	-2.42641	0.015249	0.529539	Male	1.26607	0.789847	1.26607	-0.340355	0.140271	263.675	6.33242	8.76984	7.78243	7.78035	0.526969	6.73871	10.2092	8.15324	8.05517	0.647574
ENSG00000078808	SDF4	stromal cell derived factor 4 [Source:HGNC Symbol;Acc:HGNC:24188]	protein_coding	1	1216908	1232031	-1	-2.42596	0.0152679	0.529539	Male	1.2125	0.82474	1.2125	-0.27799	0.114589	1942.44	9.98066	11.3031	10.7342	10.7093	0.324552	10.1129	13.3986	10.8816	10.8966	0.487996
ENSG00000103126	AXIN1	axin 1 [Source:HGNC Symbol;Acc:HGNC:903]	protein_coding	16	287440	352673	-1	-2.42586	0.0152722	0.529539	Male	1.22928	0.813485	1.22928	-0.297812	0.122766	514.27	7.71046	9.92213	8.64456	8.74203	0.480314	8.14124	10.9271	8.96928	9.01247	0.514513
ENSG00000104976	SNAPC2	small nuclear RNA activating complex polypeptide 2 [Source:HGNC Symbol;Acc:HGNC:11135]	protein_coding	19	7920316	7923250	1	-2.42349	0.0153722	0.529539	Male	1.15298	0.867319	1.15298	-0.205365	0.0847396	88.9629	4.94638	6.9029	6.36914	6.29798	0.429254	5.43279	7.02284	6.52792	6.51624	0.354579
ENSG00000106648	GALNTL5	polypeptide N-acetylgalactosaminyltransferase like 5 [Source:HGNC Symbol;Acc:HGNC:21725]	protein_coding	7	151956379	152019934	1	2.42553	0.0152862	0.529539	Female	1.57047	1.57047	0.636753	0.651195	0.268476	2.43497	-0.115152	3.30039	1.80863	1.8014	0.813187	-0.115152	2.75847	1.28528	1.26344	0.808275
ENSG00000134986	NREP	neuronal regeneration related protein [Source:HGNC Symbol;Acc:HGNC:16834]	protein_coding	5	111662621	111997464	-1	-2.42527	0.0152969	0.529539	Male	1.19758	0.83502	1.19758	-0.260117	0.107253	2731.19	10.3598	12.1784	11.2413	11.2103	0.448305	10.4551	12.2091	11.5155	11.4606	0.47895
ENSG00000142949	PTPRF	protein tyrosine phosphatase, receptor type F [Source:HGNC Symbol;Acc:HGNC:9670]	protein_coding	1	43525187	43623666	1	-2.42845	0.0151634	0.529539	Male	1.33428	0.749467	1.33428	-0.416064	0.171329	15233.1	12.1665	14.9853	13.4778	13.4369	0.707266	12.177	15.8124	13.8396	13.8032	0.758911
ENSG00000162927	PUS10	pseudouridylate synthase 10 [Source:HGNC Symbol;Acc:HGNC:26505]	protein_coding	2	60940222	61018259	-1	2.42378	0.0153599	0.529539	Female	1.11053	1.11053	0.90047	0.15125	0.0624026	185.835	6.61056	8.22384	7.58802	7.57081	0.288883	6.81947	8.03703	7.44935	7.42332	0.259082
ENSG00000169992	NLGN2	neuroligin 2 [Source:HGNC Symbol;Acc:HGNC:14290]	protein_coding	17	7404874	7419860	1	-2.42517	0.0153011	0.529539	Male	1.3148	0.760572	1.3148	-0.394844	0.162811	137.907	4.66293	8.73426	6.70767	6.74933	0.720964	5.91384	9.06552	7.08146	7.15636	0.656264
ENSG00000174807	CD248	CD248 molecule [Source:HGNC Symbol;Acc:HGNC:18219]	protein_coding	11	66314487	66317044	-1	-2.42569	0.0152793	0.529539	Male	1.27767	0.782676	1.27767	-0.353512	0.145737	349.219	6.60563	9.54944	8.23697	8.11577	0.75023	7.03277	9.63802	8.60771	8.55036	0.564043
ENSG00000203878	CHIAP2	chitinase, acidic pseudogene 2 [Source:HGNC Symbol;Acc:HGNC:44463]	transcribed_unprocessed_pseudogene	1	111280059	111286116	1	2.42522	0.0152991	0.529539	Female	1.52973	1.52973	0.653709	0.613279	0.252875	3.58944	0.121071	3.58743	2.27272	2.20114	0.820719	-0.121071	3.20169	1.8057	1.62521	0.952459
ENSG00000205710	C17orf107	chromosome 17 open reading frame 107 [Source:HGNC Symbol;Acc:HGNC:37238]	protein_coding	17	4899418	4902932	1	-2.4237	0.0153632	0.529539	Male	1.16896	0.855464	1.16896	-0.225221	0.0929243	101.662	5.74959	7.55526	6.59248	6.53737	0.409382	6.00142	7.51508	6.66984	6.76662	0.367191
ENSG00000206635	RNU6-1062P	RNA, U6 small nuclear 1062, pseudogene [Source:HGNC Symbol;Acc:HGNC:48025]	snRNA	1	151629324	151629430	1	2.42419	0.0153425	0.529539	Female	1.70713	1.70713	0.585777	0.771577	0.318282	1.84626	-0.067797	3.06513	1.46278	1.53903	0.779173	-0.067797	3.00928	1.03345	0.956512	0.89444
ENSG00000222231	RNU2-54P	RNA, U2 small nuclear 54, pseudogene [Source:HGNC Symbol;Acc:HGNC:48547]	snRNA	8	76265543	76265732	-1	2.42346	0.0153735	0.529539	Female	2.48177	2.48177	0.402938	1.31137	0.541115	0.617099	-0.169624	2.4431	0.731177	0.789873	0.753836	-0.169624	1.70953	0.169624	0.350954	0.530171
ENSG00000230417	LINC00595	long intergenic non-protein coding RNA 595 [Source:HGNC Symbol;Acc:HGNC:31430]	lincRNA	10	78179185	78551355	1	2.42371	0.0153627	0.529539	Female	1.26182	1.26182	0.792507	0.335504	0.138426	12.8737	2.91282	4.97928	3.79697	3.85534	0.556464	2.02267	4.56775	3.6052	3.54339	0.557282
ENSG00000234848	AC008758.2		antisense_RNA	19	12450935	12460705	1	2.42544	0.0152897	0.529539	Female	1.27142	1.27142	0.786522	0.346442	0.142837	10.9879	1.48873	4.8583	3.61429	3.65292	0.627883	1.93625	4.32549	3.38571	3.35292	0.585799
ENSG00000246250	AC087521.2		antisense_RNA	11	43829709	43880726	-1	2.42518	0.0153007	0.529539	Female	1.37845	1.37845	0.725454	0.463044	0.190932	18.0551	2.4208	6.21787	4.25753	4.26806	0.816215	0.0342985	5.38772	3.71666	3.79561	0.941352
ENSG00000255498	AC068385.1		antisense_RNA	11	45905941	45906461	-1	-2.42444	0.0153318	0.529539	Male	3.30798	0.302299	3.30798	-1.72595	0.711895	2.64657	-0.276323	3.32053	0.276323	0.596607	1.09206	-0.276323	4.67102	0.596582	1.31564	1.55759
ENSG00000266265	KLF14	Kruppel like factor 14 [Source:HGNC Symbol;Acc:HGNC:23025]	protein_coding	7	130731235	130734061	-1	-2.42332	0.0153794	0.529539	Male	1.24939	0.800388	1.24939	-0.321229	0.132557	20.8609	0.0826134	5.0824	4.19061	4.04828	0.913075	3.74623	5.53455	4.46832	4.49215	0.460103
ENSG00000271105	AC133552.5		processed_pseudogene	16	25069570	25070109	1	2.42706	0.0152219	0.529539	Female	1.30856	1.30856	0.764196	0.387985	0.159858	11.942	1.92487	4.80456	3.78084	3.74036	0.734413	0.0960744	4.676	3.59287	3.38313	0.807272
ENSG00000274510	Metazoa_SRP	Metazoan signal recognition particle RNA [Source:RFAM;Acc:RF00017]	misc_RNA	9	125417305	125417586	1	2.42577	0.015276	0.529539	Female	1.24382	1.24382	0.803975	0.314778	0.129764	27.8059	3.39638	6.11126	4.99783	4.96975	0.531377	3.36607	5.62519	4.7837	4.65406	0.600004
ENSG00000083720	OXCT1	3-oxoacid CoA-transferase 1 [Source:HGNC Symbol;Acc:HGNC:8527]	protein_coding	5	41730065	41870519	-1	-2.42151	0.0154564	0.531137	Male	1.16599	0.85764	1.16599	-0.221556	0.091495	380.666	7.43648	9.32024	8.41174	8.35356	0.385021	7.73227	9.5894	8.54676	8.56897	0.391993
ENSG00000117461	PIK3R3	phosphoinositide-3-kinase regulatory subunit 3 [Source:HGNC Symbol;Acc:HGNC:8981]	protein_coding	1	46040140	46133036	-1	2.42092	0.0154812	0.531137	Female	1.15233	1.15233	0.867809	0.204551	0.0844928	591.313	8.58248	9.874	9.30828	9.27088	0.288547	8.19478	9.73539	9.09394	9.03775	0.416419
ENSG00000161013	MGAT4B	mannosyl (alpha-1,3-)-glycoprotein beta-1,4-N-acetylglucosaminyltransferase, isozyme B [Source:HGNC Symbol;Acc:HGNC:7048]	protein_coding	5	179797597	179806952	-1	-2.42113	0.0154724	0.531137	Male	1.12331	0.890223	1.12331	-0.167761	0.0692902	1002.5	9.47554	10.311	9.88138	9.88245	0.194274	9.60898	11.5522	10.0339	10.0194	0.317939
ENSG00000196550	FAM72A	family with sequence similarity 72 member A [Source:HGNC Symbol;Acc:HGNC:24044]	protein_coding	1	206186179	206204414	-1	-2.42089	0.0154826	0.531137	Male	1.17793	0.848945	1.17793	-0.236256	0.0975907	76.0832	5.06403	7.14167	6.01317	6.00347	0.451279	5.08994	7.04618	6.32372	6.25095	0.40417
ENSG00000225302	AC023283.1		processed_transcript	10	116828761	116850205	-1	2.42143	0.0154594	0.531137	Female	1.19686	1.19686	0.835517	0.25926	0.107069	126.046	6.19148	8.6531	7.01701	7.06807	0.476876	5.93441	7.71318	6.82831	6.8456	0.399393
ENSG00000278811	LINC00624	long intergenic non-protein coding RNA 624 [Source:HGNC Symbol;Acc:HGNC:44254]	antisense_RNA	1	147258885	147517875	-1	2.42058	0.0154957	0.531198	Female	1.23363	1.23363	0.810613	0.302914	0.125141	34.7814	4.25049	6.48364	5.16567	5.21931	0.494185	2.93133	5.93798	4.96894	4.89259	0.609006
ENSG00000188677	PARVB	parvin beta [Source:HGNC Symbol;Acc:HGNC:14653]	protein_coding	22	43999211	44172949	1	-2.42028	0.0155087	0.531254	Male	1.19349	0.837878	1.19349	-0.255187	0.105437	192.126	6.53172	8.23577	7.45024	7.391	0.475293	6.62871	8.54424	7.69198	7.6584	0.436573
ENSG00000223650	UHRF2P1	ubiquitin like with PHD and ring finger domains 2 pseudogene 1 [Source:HGNC Symbol;Acc:HGNC:39565]	processed_pseudogene	X	74105572	74107958	1	2.41948	0.0155427	0.532029	Female	1.24102	1.24102	0.80579	0.311525	0.128757	81.8356	5.61447	7.57494	6.45846	6.53313	0.478033	4.59749	7.55471	6.18131	6.16956	0.619732
ENSG00000207160	RNU6-1289P	RNA, U6 small nuclear 1289, pseudogene [Source:HGNC Symbol;Acc:HGNC:48252]	snRNA	18	26366301	26366406	-1	2.41784	0.0156131	0.534046	Female	1.95218	1.95218	0.512247	0.965088	0.399153	1.12967	-0.0692037	3.08372	1.24022	1.11987	0.827181	-0.0692037	2.2821	0.384717	0.661865	0.728547
ENSG00000085117	CD82	CD82 molecule [Source:HGNC Symbol;Acc:HGNC:6210]	protein_coding	11	44564427	44620363	1	-2.41477	0.0157453	0.534271	Male	1.28185	0.780121	1.28185	-0.35823	0.14835	182.52	5.62319	8.18544	7.33368	7.12741	0.694652	6.09618	8.71197	7.56647	7.49602	0.646302
ENSG00000089693	MLF2	myeloid leukemia factor 2 [Source:HGNC Symbol;Acc:HGNC:7126]	protein_coding	12	6747996	6767475	-1	-2.41715	0.0156426	0.534271	Male	1.11778	0.894627	1.11778	-0.160642	0.0664594	1229.17	9.64377	10.621	10.1985	10.2112	0.214218	9.862	11.6889	10.3545	10.3511	0.301547
ENSG00000105404	RABAC1	Rab acceptor 1 [Source:HGNC Symbol;Acc:HGNC:9794]	protein_coding	19	41956681	41959390	-1	-2.41645	0.0156729	0.534271	Male	1.20589	0.82926	1.20589	-0.270103	0.111777	632.276	7.58652	9.65519	9.11982	9.0755	0.390146	7.85817	11.1132	9.30352	9.28215	0.544568
ENSG00000106538	RARRES2	retinoic acid receptor responder 2 [Source:HGNC Symbol;Acc:HGNC:9868]	protein_coding	7	150338317	150341674	-1	-2.41326	0.0158103	0.534271	Male	1.28311	0.779357	1.28311	-0.359645	0.149028	243.553	6.43773	8.88227	7.64533	7.56553	0.649066	5.9342	9.29552	8.09667	7.9091	0.695412
ENSG00000110200	ANAPC15	anaphase promoting complex subunit 15 [Source:HGNC Symbol;Acc:HGNC:24531]	protein_coding	11	72106378	72112780	-1	-2.41098	0.0159097	0.534271	Male	1.09268	0.915184	1.09268	-0.127866	0.0530348	354.157	8.01089	8.75159	8.4206	8.41608	0.173205	7.97985	9.01364	8.51085	8.53112	0.250459
ENSG00000115353	TACR1	tachykinin receptor 1 [Source:HGNC Symbol;Acc:HGNC:11526]	protein_coding	2	75046463	75199700	-1	2.41461	0.015752	0.534271	Female	1.28364	1.28364	0.779032	0.360245	0.149194	71.7187	4.31905	7.21565	6.22652	6.25289	0.695748	4.22396	7.08988	6.00024	5.90641	0.678185
ENSG00000125844	RRBP1	ribosome binding protein 1 [Source:HGNC Symbol;Acc:HGNC:10448]	protein_coding	20	17613678	17682295	-1	-2.41172	0.0158776	0.534271	Male	1.14749	0.871465	1.14749	-0.198485	0.0823002	17055.7	13.2339	14.4335	13.8977	13.8983	0.265306	13.4726	15.8545	14.0695	14.0616	0.353258
ENSG00000132031	MATN3	matrilin 3 [Source:HGNC Symbol;Acc:HGNC:6909]	protein_coding	2	19992111	20012694	-1	-2.41045	0.0159329	0.534271	Male	1.23321	0.810894	1.23321	-0.302415	0.12546	43.7746	4.11651	6.17164	5.15002	5.15133	0.54274	3.68264	6.39484	5.57111	5.4473	0.57895
[truncated: 53,945 more rows]

## Sheet: DESeq2_model
Sufficient information to rerun the DESeq2 model
Raw counts source:
NCBI GEO accession GSE215421
https://www.ncbi.nlm.nih.gov/geo/query/acc.cgi?acc=GSE215421
GSE215421_counts_kallisto_N141_gene-level_not-dataset-corrected.csv.gz
R packages:
[truncated: 30 more rows]

## Sheet: n74_info
Sufficient demographics to rerun the DESeq2 model
[truncated: 75 more rows]
