# Supplementary material for: Sexually dimorphic DNA methylation and gene expression patterns in human first trimester placenta
Source: Biol Sex Differ. 2024 Aug 16;15:63. doi: 10.1186/s13293-024-00629-9 (PMC11328442; doi:10.1186/s13293-024-00629-9)
Supplement: Supplementary file 7 — Additional file 7. Gene expression matches for DMPs. The 151 DMPs with significant sex differences (FDR < 0.05) were matched to total RNA-seq sex differences results (any P value). ProbeIDs were matched to Ensembl Gene IDs. [file 13293_2024_629_MOESM7_ESM.xlsx]

## Sheet: matches-sexdiff_DNAm-RNAseq
Additional File 7: Gene expression matches for signficantly sex different DMPs. The 151 DMPs with significant sex differences (FDR<0.05) in first trimester placenta were compared to total RNA-seq analysis of sex differences. ProbeIDs were matched to Ensembl Gene IDs.	RNAseq	RNAseq, n=74 spontaneous, Females versus Males, adjusted for sequencing run	DNA methylation (FDR<0.05) matches to RNA-seq (unfiltered) by Ensembl Gene ID		TRUE if P.Value<9E-8 which Mansell et al 2019 says is genome-wide significant for the EPIC array (https://doi.org/10.1186/s12864-019-5761-7)	limma model P.Value for the DNA methylation probe significance	Benjamini-Hochberg false discovery rate adjustment for P.Value	Bonferroni adjustment for P.Value	Methylation is higher in this direction	estimate for methylation differences from limma model	confidence interval from limma model	confidence interval from limma model	average methylation M value from limma model	t-statistic from limma model	B statistic from limma model	chromosome	chromosome start site for the methylation probe	Imprinting	Illumina EPIC manifest annotation for each probeID	Illumina EPIC manifest	Illumina EPIC manifest	Illumina EPIC manifest	Illumina EPIC manifest	Illumina EPIC manifest	Illumina EPIC manifest	Illumina EPIC manifest	Illumina EPIC manifest	Illumina EPIC manifest	Illumina EPIC manifest	Illumina EPIC manifest	Illumina EPIC manifest	Illumina EPIC manifest	Illumina EPIC manifest	Illumina EPIC manifest	Illumina EPIC manifest	Illumina EPIC manifest	Illumina EPIC manifest	Illumina EPIC manifest	Illumina EPIC manifest	Illumina EPIC manifest	Illumina EPIC manifest	Illumina EPIC manifest	biomaRt matches from Illumina manifest transcript IDs and gene name matches	RNAseq, n=74 spontaneous, DESeq2 Females versus Males, adjusted for sequencing run	RNAseq, n=74 spontaneous, DESeq2 Females versus Males, adjusted for sequencing run	RNAseq, n=74 spontaneous, DESeq2 Females versus Males, adjusted for sequencing run	RNAseq, n=74 spontaneous, DESeq2 Females versus Males, adjusted for sequencing run	RNAseq, n=74 spontaneous, DESeq2 Females versus Males, adjusted for sequencing run	RNAseq, n=74 spontaneous, DESeq2 Females versus Males, adjusted for sequencing run
IDgene	description	gene_RNAseq	probeID	chrm	genomeWideSignif	P.Value	FDR	bonferroni	Direction_methylation	logFC	CI.L	CI.R	Avg_Mvalue	t	B	chrm_name	chrm_start	Court2014_PaternalOrMaternal	UCSC_RefGene_Name	UCSC_RefGene_Accession	UCSC_RefGene_Group	UCSC_CpG_Islands_Name	Relation_to_UCSC_CpG_Island	Phantom4_Enhancers	Phantom5_Enhancers	DMR	450k_Enhancer	HMM_Island	Regulatory_Feature_Name	Regulatory_Feature_Group	GencodeBasicV12_NAME	GencodeBasicV12_Accession	GencodeBasicV12_Group	GencodeCompV12_NAME	GencodeCompV12_Accession	GencodeCompV12_Group	DNase_Hypersensitivity_NAME	DNase_Hypersensitivity_Evidence_Count	OpenChromatin_NAME	OpenChromatin_Evidence_Count	TFBS_NAME	TFBS_Evidence_Count	probeID_ensembl	gene_RNAseq_copy	p_RNAseq	FDR_RNAseq	Direction_RNAseq	absFC_RNAseq	FC.Female.Male_RNAseq
cg15604132_ZNF300	zinc finger protein 300 [Source:HGNC Symbol;Acc:HGNC:13091]	ZNF300	cg15604132	5	TRUE	1.24284e-09	7.70005e-05	0.000924007	Male	-1.27661	-1.63037	-0.922856	0.308132	-7.22388	9.52358	chr5	150905554	NA	ZNF300;ZNF300;ZNF300	NM_052860;NM_001172832;NM_001172831	TSS1500;TSS1500;TSS1500	chr5:150284385-150284635	S_Shore	NA	NA	NA	NA	NA	NA	NA	ZNF300;ZNF300;ZNF300	ENST00000427179.1;ENST00000394226.2;ENST00000418587.2	TSS1500;TSS1500;TSS1500	ZNF300;ZNF300;ZNF300	ENST00000427179.1;ENST00000394226.2;ENST00000446148.2	TSS1500;TSS1500;TSS1500	NA	NA	chr5:150283983-150285166	6	chr5:150283716-150285396	6	cg15604132_ENSG00000145908	ZNF300	3.61646e-11	2.97849e-08	Female	2.11784	2.11784
cg08580836_ZNF300	zinc finger protein 300 [Source:HGNC Symbol;Acc:HGNC:13091]	ZNF300	cg08580836	5	TRUE	2.30309e-09	0.000121973	0.00171225	Male	-1.78184	-2.28675	-1.27693	-0.146071	-7.06436	9.06641	chr5	150904885	NA	ZNF300	NM_052860	TSS200	chr5:150284385-150284635	Island	NA	NA	NA	NA	5:150264579-150264828	NA	NA	ZNF300;ZNF300;ZNF300;ZNF300;ZNF300;ZNF300;ZNF300	ENST00000418587.2;ENST00000394226.2;ENST00000274599.5;ENST00000446148.2;ENST00000394226.2;ENST00000418587.2;ENST00000427179.1	5'UTR;5'UTR;5'UTR;5'UTR;1stExon;1stExon;TSS200	ZNF300;ZNF300;ZNF300;ZNF300;ZNF300;ZNF300;ZNF300	ENST00000418587.2;ENST00000394226.2;ENST00000274599.5;ENST00000446148.2;ENST00000394226.2;ENST00000446148.2;ENST00000427179.1	5'UTR;5'UTR;5'UTR;5'UTR;1stExon;1stExon;TSS200	chr5:150284340-150284935	3	NA	NA	NA	NA	cg08580836_ENSG00000145908	ZNF300	3.61646e-11	2.97849e-08	Female	2.11784	2.11784
cg14974262_ZNF300	zinc finger protein 300 [Source:HGNC Symbol;Acc:HGNC:13091]	ZNF300	cg14974262	5	TRUE	4.76322e-09	0.000216916	0.00354127	Male	-1.41169	-1.82265	-1.00072	0.830206	-6.87624	8.52517	chr5	150905031	NA	ZNF300;ZNF300;ZNF300	NM_052860;NM_001172832;NM_001172831	TSS200;TSS200;TSS200	chr5:150284385-150284635	Island	NA	NA	NA	NA	5:150264579-150264828	NA	NA	ZNF300;ZNF300;ZNF300	ENST00000394226.2;ENST00000418587.2;ENST00000427179.1	TSS200;TSS200;TSS1500	ZNF300;ZNF300;ZNF300	ENST00000394226.2;ENST00000446148.2;ENST00000427179.1	TSS200;TSS200;TSS1500	chr5:150284340-150284935	3	NA	NA	NA	NA	cg14974262_ENSG00000145908	ZNF300	3.61646e-11	2.97849e-08	Female	2.11784	2.11784
cg04032578_ZNF300	zinc finger protein 300 [Source:HGNC Symbol;Acc:HGNC:13091]	ZNF300	cg04032578	5	TRUE	4.96001e-09	0.000216916	0.00368757	Male	-1.36903	-1.76818	-0.969872	-0.279498	-6.86575	8.49494	chr5	150905056	NA	ZNF300;ZNF300;ZNF300	NM_052860;NM_001172832;NM_001172831	TSS200;TSS200;TSS200	chr5:150284385-150284635	Island	NA	NA	NA	NA	5:150264579-150264828	NA	NA	ZNF300;ZNF300;ZNF300	ENST00000394226.2;ENST00000418587.2;ENST00000427179.1	TSS200;TSS200;TSS1500	ZNF300;ZNF300;ZNF300	ENST00000394226.2;ENST00000446148.2;ENST00000427179.1	TSS200;TSS200;TSS1500	chr5:150284340-150284935	3	NA	NA	NA	NA	cg04032578_ENSG00000145908	ZNF300	3.61646e-11	2.97849e-08	Female	2.11784	2.11784
cg12777992_ZNF300	zinc finger protein 300 [Source:HGNC Symbol;Acc:HGNC:13091]	ZNF300	cg12777992	5	TRUE	5.74556e-09	0.000237311	0.0042716	Male	-1.60508	-2.07567	-1.13449	-0.313934	-6.82765	8.38506	chr5	150905071	NA	ZNF300;ZNF300;ZNF300	NM_052860;NM_001172832;NM_001172831	TSS200;TSS200;TSS200	chr5:150284385-150284635	Island	NA	NA	NA	NA	5:150264579-150264828	NA	NA	ZNF300;ZNF300;ZNF300	ENST00000394226.2;ENST00000418587.2;ENST00000427179.1	TSS200;TSS200;TSS1500	ZNF300;ZNF300;ZNF300	ENST00000394226.2;ENST00000446148.2;ENST00000427179.1	TSS200;TSS200;TSS1500	chr5:150284340-150284935	3	NA	NA	NA	NA	cg12777992_ENSG00000145908	ZNF300	3.61646e-11	2.97849e-08	Female	2.11784	2.11784
cg21228005_ZNF300	zinc finger protein 300 [Source:HGNC Symbol;Acc:HGNC:13091]	ZNF300	cg21228005	5	TRUE	6.38864e-09	0.000249984	0.0047497	Male	-2.19223	-2.83757	-1.5469	-0.00930544	-6.80015	8.3057	chr5	150905233	NA	ZNF300	NM_052860	TSS1500	chr5:150284385-150284635	S_Shore	NA	NA	NA	NA	NA	NA	NA	ZNF300;ZNF300;ZNF300	ENST00000427179.1;ENST00000394226.2;ENST00000418587.2	TSS1500;TSS1500;TSS1500	ZNF300;ZNF300;ZNF300	ENST00000427179.1;ENST00000394226.2;ENST00000446148.2	TSS1500;TSS1500;TSS1500	chr5:150284340-150284935	3	NA	NA	NA	NA	cg21228005_ENSG00000145908	ZNF300	3.61646e-11	2.97849e-08	Female	2.11784	2.11784
cg18237551_ZNF300	zinc finger protein 300 [Source:HGNC Symbol;Acc:HGNC:13091]	ZNF300	cg18237551	5	TRUE	7.73717e-09	0.000287614	0.00575229	Male	-1.46912	-1.90478	-1.03347	0.760577	-6.75048	8.16229	chr5	150905037	NA	ZNF300	NM_052860	TSS1500	chr5:150284385-150284635	Island	NA	NA	NA	NA	5:150264579-150264828	NA	NA	ZNF300;ZNF300;ZNF300	ENST00000394226.2;ENST00000418587.2;ENST00000427179.1	TSS200;TSS200;TSS1500	ZNF300;ZNF300;ZNF300	ENST00000394226.2;ENST00000446148.2;ENST00000427179.1	TSS200;TSS200;TSS1500	chr5:150284340-150284935	3	NA	NA	NA	NA	cg18237551_ENSG00000145908	ZNF300	3.61646e-11	2.97849e-08	Female	2.11784	2.11784
cg02343823_ZNF300	zinc finger protein 300 [Source:HGNC Symbol;Acc:HGNC:13091]	ZNF300	cg02343823	5	TRUE	1.7275e-08	0.000558405	0.0128433	Male	-1.34089	-1.7512	-0.930582	1.08916	-6.54182	7.55877	chr5	150904856	NA	ZNF300	NM_052860	TSS200	chr5:150284385-150284635	Island	NA	NA	NA	NA	5:150264579-150264828	NA	NA	ZNF300;ZNF300;ZNF300;ZNF300;ZNF300;ZNF300;ZNF300	ENST00000418587.2;ENST00000394226.2;ENST00000274599.5;ENST00000446148.2;ENST00000394226.2;ENST00000418587.2;ENST00000427179.1	5'UTR;5'UTR;5'UTR;5'UTR;1stExon;1stExon;TSS200	ZNF300;ZNF300;ZNF300;ZNF300;ZNF300;ZNF300;ZNF300	ENST00000418587.2;ENST00000394226.2;ENST00000274599.5;ENST00000446148.2;ENST00000394226.2;ENST00000446148.2;ENST00000427179.1	5'UTR;5'UTR;5'UTR;5'UTR;1stExon;1stExon;TSS200	chr5:150284340-150284935	3	NA	NA	NA	NA	cg02343823_ENSG00000145908	ZNF300	3.61646e-11	2.97849e-08	Female	2.11784	2.11784
cg11291313_ZNF300	zinc finger protein 300 [Source:HGNC Symbol;Acc:HGNC:13091]	ZNF300	cg11291313	5	TRUE	2.10387e-08	0.000625658	0.0156414	Male	-1.26989	-1.66154	-0.878232	-0.0931998	-6.49052	7.41018	chr5	150904967	NA	ZNF300	NM_052860	TSS200	chr5:150284385-150284635	Island	NA	NA	NA	NA	5:150264579-150264828	NA	NA	ZNF300;ZNF300;ZNF300;ZNF300;ZNF300;ZNF300;ZNF300	ENST00000418587.2;ENST00000394226.2;ENST00000274599.5;ENST00000446148.2;ENST00000394226.2;ENST00000418587.2;ENST00000427179.1	5'UTR;5'UTR;5'UTR;5'UTR;1stExon;1stExon;TSS200	ZNF300;ZNF300;ZNF300;ZNF300;ZNF300;ZNF300;ZNF300	ENST00000418587.2;ENST00000394226.2;ENST00000274599.5;ENST00000446148.2;ENST00000394226.2;ENST00000446148.2;ENST00000427179.1	5'UTR;5'UTR;5'UTR;5'UTR;1stExon;1stExon;TSS200	chr5:150284340-150284935	3	NA	NA	NA	NA	cg11291313_ENSG00000145908	ZNF300	3.61646e-11	2.97849e-08	Female	2.11784	2.11784
cg26486466_ZNF300	zinc finger protein 300 [Source:HGNC Symbol;Acc:HGNC:13091]	ZNF300	cg26486466	5	TRUE	3.83062e-08	0.00101711	0.0284791	Male	-1.17939	-1.55211	-0.806673	-0.0710208	-6.33423	6.95726	chr5	150905053	NA	ZNF300;ZNF300;ZNF300	NM_052860;NM_001172832;NM_001172831	TSS200;TSS200;TSS200	chr5:150284385-150284635	Island	NA	NA	NA	NA	5:150264579-150264828	NA	NA	ZNF300;ZNF300;ZNF300	ENST00000394226.2;ENST00000418587.2;ENST00000427179.1	TSS200;TSS200;TSS1500	ZNF300;ZNF300;ZNF300	ENST00000394226.2;ENST00000446148.2;ENST00000427179.1	TSS200;TSS200;TSS1500	chr5:150284340-150284935	3	NA	NA	NA	NA	cg26486466_ENSG00000145908	ZNF300	3.61646e-11	2.97849e-08	Female	2.11784	2.11784
cg27565144_ZNF300	zinc finger protein 300 [Source:HGNC Symbol;Acc:HGNC:13091]	ZNF300	cg27565144	5	FALSE	2.69489e-07	0.0052725	0.200355	Female	0.734559	0.481957	0.987161	2.7139	5.82114	5.47128	chr5	150906190	NA	ZNF300;ZNF300;ZNF300	NM_052860;NM_001172832;NM_001172831	TSS1500;TSS1500;TSS1500	chr5:150284385-150284635	S_Shore	NA	NA	NA	NA	NA	NA	NA	ZNF300;ZNF300;ZNF300	ENST00000427179.1;ENST00000394226.2;ENST00000418587.2	TSS1500;TSS1500;TSS1500	ZNF300;ZNF300;ZNF300	ENST00000427179.1;ENST00000394226.2;ENST00000446148.2	TSS1500;TSS1500;TSS1500	NA	NA	NA	NA	NA	NA	cg27565144_ENSG00000145908	ZNF300	3.61646e-11	2.97849e-08	Female	2.11784	2.11784
cg04675542_ZNF300	zinc finger protein 300 [Source:HGNC Symbol;Acc:HGNC:13091]	ZNF300	cg04675542	5	FALSE	2.82524e-07	0.00538578	0.210045	Male	-1.09386	-1.47083	-0.716889	0.969913	-5.80861	5.4351	chr5	150904853	NA	ZNF300	NM_052860	TSS200	chr5:150284385-150284635	Island	NA	NA	NA	NA	5:150264579-150264828	NA	NA	ZNF300;ZNF300;ZNF300;ZNF300;ZNF300;ZNF300;ZNF300	ENST00000418587.2;ENST00000394226.2;ENST00000274599.5;ENST00000446148.2;ENST00000394226.2;ENST00000418587.2;ENST00000427179.1	5'UTR;5'UTR;5'UTR;5'UTR;1stExon;1stExon;TSS200	ZNF300;ZNF300;ZNF300;ZNF300;ZNF300;ZNF300;ZNF300	ENST00000418587.2;ENST00000394226.2;ENST00000274599.5;ENST00000446148.2;ENST00000394226.2;ENST00000446148.2;ENST00000427179.1	5'UTR;5'UTR;5'UTR;5'UTR;1stExon;1stExon;TSS200	chr5:150284340-150284935	3	NA	NA	NA	NA	cg04675542_ENSG00000145908	ZNF300	3.61646e-11	2.97849e-08	Female	2.11784	2.11784
cg07908290_ZNF300	zinc finger protein 300 [Source:HGNC Symbol;Acc:HGNC:13091]	ZNF300	cg07908290	5	FALSE	1.25022e-06	0.0154039	0.929486	Male	-1.42825	-1.95663	-0.89986	-1.34978	-5.4109	4.29144	chr5	150905364	NA	ZNF300;ZNF300;ZNF300	NM_052860;NM_001172832;NM_001172831	TSS1500;TSS1500;TSS1500	chr5:150284385-150284635	S_Shore	NA	NA	NA	NA	NA	NA	NA	ZNF300;ZNF300;ZNF300	ENST00000427179.1;ENST00000394226.2;ENST00000418587.2	TSS1500;TSS1500;TSS1500	ZNF300;ZNF300;ZNF300	ENST00000427179.1;ENST00000394226.2;ENST00000446148.2	TSS1500;TSS1500;TSS1500	chr5:150284340-150284935	3	NA	NA	NA	NA	cg07908290_ENSG00000145908	ZNF300	3.61646e-11	2.97849e-08	Female	2.11784	2.11784
cg26586567_CSMD1	CUB and Sushi multiple domains 1 [Source:HGNC Symbol;Acc:HGNC:14026]	CSMD1	cg26586567	8	FALSE	1.6364e-07	0.00380188	0.12166	Male	-1.09673	-1.46552	-0.727947	0.41624	-5.95309	5.85284	chr8	3108582	NA	CSMD1;CSMD1	NM_033225;NM_033225	ExonBnd;Body	NA	NA	NA	NA	NA	NA	NA	NA	NA	CSMD1	ENST00000318252.9	ExonBnd	CSMD1;CSMD1	ENST00000335551.6;ENST00000523062.1	ExonBnd;TSS1500	NA	NA	NA	NA	chr8:2965140-2966242	6	cg26586567_ENSG00000183117	CSMD1	1.88676e-05	0.00839592	Male	1.78023	0.561724
cg22222428_CSMD1	CUB and Sushi multiple domains 1 [Source:HGNC Symbol;Acc:HGNC:14026]	CSMD1	cg22222428	8	FALSE	2.46693e-07	0.00495695	0.183407	Male	-1.08809	-1.46076	-0.715413	-1.08136	-5.84456	5.53896	chr8	3145458	NA	CSMD1	NM_033225	Body	NA	NA	NA	NA	NA	NA	NA	NA	NA	CSMD1	ENST00000523387.1	3'UTR	CSMD1	ENST00000523387.1	3'UTR	NA	NA	NA	NA	NA	NA	cg22222428_ENSG00000183117	CSMD1	1.88676e-05	0.00839592	Male	1.78023	0.561724
cg12269374_CSMD1	CUB and Sushi multiple domains 1 [Source:HGNC Symbol;Acc:HGNC:14026]	CSMD1	cg12269374	8	FALSE	5.40575e-07	0.00837285	0.401897	Female	0.90488	0.583482	1.22628	-0.30646	5.63594	4.93718	chr8	4381453	NA	CSMD1	NM_033225	Body	NA	NA	NA	NA	NA	TRUE	NA	NA	NA	NA	NA	NA	NA	NA	NA	NA	NA	NA	NA	NA	NA	cg12269374_ENSG00000183117	CSMD1	1.88676e-05	0.00839592	Male	1.78023	0.561724
cg25766801_CSMD1	CUB and Sushi multiple domains 1 [Source:HGNC Symbol;Acc:HGNC:14026]	CSMD1	cg25766801	8	FALSE	9.45201e-07	0.0127767	0.70272	Male	-0.592833	-0.809143	-0.376523	1.43799	-5.48623	4.50712	chr8	3132941	NA	CSMD1	NM_033225	Body	NA	NA	NA	NA	NA	TRUE	NA	NA	NA	CSMD1	ENST00000523387.1	3'UTR	CSMD1	ENST00000523387.1	3'UTR	chr8:2990365-2990795	3	NA	NA	NA	NA	cg25766801_ENSG00000183117	CSMD1	1.88676e-05	0.00839592	Male	1.78023	0.561724
cg01535726_MSRA	methionine sulfoxide reductase A [Source:HGNC Symbol;Acc:HGNC:7377]	MSRA	cg01535726	8	FALSE	5.27689e-06	0.0364994	1	Female	0.591143	0.35533	0.826957	0.473763	5.01812	3.17695	chr8	10053971	NA	MSRA;MSRA	NM_012331;NM_001135670	TSS1500;TSS1500	chr8:9911629-9912633	N_Shore	NA	NA	NA	NA	NA	NA	NA	RP11-1E4.1;MSRA;MSRA;MSRA	ENST00000562143.1;ENST00000317173.4;ENST00000441698.2;ENST00000518255.1	1stExon;TSS1500;TSS1500;TSS1500	RP11-1E4.1;MSRA;MSRA;MSRA	ENST00000562143.1;ENST00000317173.4;ENST00000441698.2;ENST00000518255.1	1stExon;TSS1500;TSS1500;TSS1500	NA	NA	chr8:9911032-9913290	6	chr8:9910547-9913435	6	cg01535726_ENSG00000175806	MSRA	0.00209512	0.267532	Male	1.20936	0.826887
cg03977083_EMB	embigin [Source:HGNC Symbol;Acc:HGNC:30465]	EMB	cg03977083	5	FALSE	7.95326e-06	0.0444582	1	Female	0.50081	0.296401	0.705219	-1.02582	4.90446	2.85837	chr5	50441772	NA	EMB	NM_198449	TSS1500	chr5:49736607-49737300	S_Shore	NA	NA	NA	NA	NA	5:49736312-49737859	Promoter_Associated_Cell_type_specific	EMB;EMB;EMB;EMB	ENST00000508934.1;ENST00000303221.5;ENST00000510295.1;ENST00000506190.1	TSS1500;TSS1500;TSS1500;3'UTR	EMB;EMB;EMB;EMB	ENST00000508934.1;ENST00000303221.5;ENST00000510295.1;ENST00000506190.1	TSS1500;TSS1500;TSS1500;3'UTR	chr5:49736405-49737795	3	NA	NA	NA	NA	cg03977083_ENSG00000170571	EMB	0.0061807	0.416544	Male	1.28413	0.778738
cg20877594_AP001065.1		AP001065.1	cg20877594	21	FALSE	2.54743e-06	0.0239736	1	Male	-0.999698	-1.38322	-0.616173	0.000303011	-5.21787	3.74136	chr21	44485324	NA	NA	NA	NA	NA	NA	NA	NA	NA	NA	21:44729629-44730217	21:45904984-45905310	Unclassified_Cell_type_specific	AP001065.15	ENST00000449713.1	TSS1500	AP001065.15	ENST00000449713.1	TSS1500	chr21:45905065-45905370	3	NA	NA	NA	NA	cg20877594_ENSG00000228709	AP001065.1	0.0112717	0.48776	Female	1.5775	1.5775
cg03902093_RAB7A	RAB7A, member RAS oncogene family [Source:HGNC Symbol;Acc:HGNC:9788]	RAB7A	cg03902093	3	FALSE	1.32684e-06	0.0159105	0.98645	Male	-0.507107	-0.695272	-0.318942	-0.053602	-5.39485	4.24554	chr3	128725525	NA	RAB7A	NM_004637	TSS1500	chr3:128444900-128445650	N_Shore	NA	NA	NA	NA	NA	3:128444313-128446047	Unclassified	RAB7A;RAB7A	ENST00000265062.3;ENST00000482525.1	TSS1500;TSS1500	RAB7A;RAB7A;RAB7A	ENST00000265062.3;ENST00000482525.1;ENST00000491681.1	TSS1500;TSS1500;TSS1500	NA	NA	chr3:128444191-128446008	6	chr3:128443933-128447182	6	cg03902093_ENSG00000075785	RAB7A	0.0120957	0.498377	Male	1.11345	0.89811
cg18685455_Y_RNA	Y RNA [Source:RFAM;Acc:RF00019]	Y_RNA	cg18685455	6	FALSE	6.19069e-06	0.039677	1	Female	0.375971	0.224661	0.527282	0.491501	4.97398	3.05298	chr6	135475551	NA	AHI1;AHI1;AHI1;AHI1	NM_001134832;NM_001134831;NM_017651;NM_001134830	Body;Body;Body;Body	NA	NA	NA	NA	NA	TRUE	NA	NA	NA	Y_RNA	ENST00000364142.1	TSS1500	Y_RNA	ENST00000364142.1	TSS1500	chr6:135796520-135796735	3	NA	NA	NA	NA	cg18685455_ENSG00000201464	Y_RNA	0.012861	0.509059	Female	1.54712	1.54712
cg10924904_LMNB2	lamin B2 [Source:HGNC Symbol;Acc:HGNC:6638]	LMNB2	cg10924904	19	FALSE	7.87245e-06	0.0443399	1	Male	-0.653866	-0.920592	-0.387141	-2.72059	-4.9073	2.86631	chr19	2428101	NA	TIMM13	NM_012458	TSS200	chr19:2424005-2427983	S_Shore	NA	NA	NA	NA	19:2377874-2379128	19:2427338-2428176	Promoter_Associated	TIMM13	ENST00000215570.2	TSS1500	LMNB2;TIMM13	ENST00000532465.1;ENST00000215570.2	3'UTR;TSS1500	NA	NA	chr19:2423055-2432901	6	chr19:2422959-2430457	6	cg10924904_ENSG00000176619	LMNB2	0.0212596	0.571034	Male	1.26062	0.793261
cg05449607_GTF3C6	general transcription factor IIIC subunit 6 [Source:HGNC Symbol;Acc:HGNC:20872]	GTF3C6	cg05449607	6	FALSE	5.35124e-06	0.0364994	1	Female	0.237196	0.142503	0.331889	-0.402794	5.01426	3.16609	chr6	110958408	NA	GTF3C6	NM_138408	TSS200	chr6:111279644-111280210	N_Shore	NA	NA	NA	NA	6:111386305-111386944	6:111279243-111280656	Promoter_Associated	GTF3C6;GTF3C6	ENST00000480191.1;ENST00000329970.7	TSS1500;TSS200	GTF3C6;GTF3C6	ENST00000480191.1;ENST00000329970.7	TSS1500;TSS200	chr6:111279205-111280015	3	NA	NA	NA	NA	cg05449607_ENSG00000155115	GTF3C6	0.0278368	0.605958	Male	1.14537	0.87308
cg13850355_GABRB1	gamma-aminobutyric acid type A receptor beta1 subunit [Source:HGNC Symbol;Acc:HGNC:4081]	GABRB1	cg13850355	4	FALSE	3.05148e-06	0.0276666	1	Female	0.499208	0.305865	0.692552	-2.7064	5.16857	3.60158	chr4	47032921	NA	GABRB1	NM_000812	Body	chr4:47034427-47034940	Island	NA	NA	NA	NA	4:46729185-46729697	4:47034377-47035526	Unclassified	GABRB1	ENST00000509366.1	5'UTR	GABRB1;GABRB1	ENST00000381582.3;ENST00000509366.1	5'UTR;5'UTR	NA	NA	chr4:47034473-47035194	6	chr4:47033033-47035415	6	cg13850355_ENSG00000163288	GABRB1	0.0279681	0.605958	Male	2.0799	0.480792
cg02968741_GABRB1	gamma-aminobutyric acid type A receptor beta1 subunit [Source:HGNC Symbol;Acc:HGNC:4081]	GABRB1	cg02968741	4	FALSE	8.73771e-06	0.0467348	1	Female	0.799299	0.471309	1.12729	-1.73205	4.87827	2.78527	chr4	47031405	NA	GABRB1;GABRB1	NM_000812;NM_000812	1stExon;5'UTR	chr4:47034427-47034940	N_Shore	NA	NA	DMR	NA	NA	NA	NA	GABRB1;GABRB1;GABRB1;GABRB1	ENST00000538619.1;ENST00000509366.1;ENST00000295454.3;ENST00000295454.3	TSS1500;TSS200;5'UTR;1stExon	GABRB1;GABRB1;GABRB1;GABRB1;GABRB1;GABRB1	ENST00000510909.1;ENST00000509366.1;ENST00000295454.3;ENST00000295454.3;ENST00000381582.3;ENST00000513567.1	TSS1500;TSS200;5'UTR;1stExon;TSS200;5'UTR	chr4:47033420-47034295	3	NA	NA	NA	NA	cg02968741_ENSG00000163288	GABRB1	0.0279681	0.605958	Male	2.0799	0.480792
cg26883712_ZNF311	zinc finger protein 311 [Source:HGNC Symbol;Acc:HGNC:13847]	ZNF311	cg26883712	6	FALSE	2.40394e-07	0.00495695	0.178724	Female	0.65898	0.433541	0.88442	-0.927714	5.85141	5.55876	chr6	29005688	NA	ZNF311	NM_001010877	TSS1500	NA	NA	NA	NA	NA	NA	6:29081405-29081477	6:28973134-28973660	Promoter_Associated_Cell_type_specific	ZNF311;ZNF311;ZNF311	ENST00000377179.3;ENST00000483450.1;ENST00000535083.1	TSS1500;TSS1500;TSS200	ZNF311;ZNF311;ZNF311	ENST00000377179.3;ENST00000483450.1;ENST00000535083.1	TSS1500;TSS1500;TSS200	chr6:28973105-28973570	3	NA	NA	NA	NA	cg26883712_ENSG00000197935	ZNF311	0.0292518	0.611079	Male	1.78242	0.561035
cg22748740_ZNF311	zinc finger protein 311 [Source:HGNC Symbol;Acc:HGNC:13847]	ZNF311	cg22748740	6	FALSE	4.097e-07	0.00694094	0.304596	Female	0.81068	0.526468	1.09489	-1.43743	5.70985	5.1501	chr6	29005572	NA	ZNF311	NM_001010877	TSS1500	NA	NA	NA	NA	NA	NA	6:29081171-29081333	6:28973134-28973660	Promoter_Associated_Cell_type_specific	ZNF311;ZNF311;ZNF311;ZNF311	ENST00000535083.1;ENST00000377179.3;ENST00000483450.1;ENST00000535083.1	5'UTR;TSS1500;TSS1500;1stExon	ZNF311;ZNF311;ZNF311;ZNF311	ENST00000535083.1;ENST00000377179.3;ENST00000483450.1;ENST00000535083.1	5'UTR;TSS1500;TSS1500;1stExon	chr6:28973105-28973570	3	NA	NA	NA	NA	cg22748740_ENSG00000197935	ZNF311	0.0292518	0.611079	Male	1.78242	0.561035
cg22185558_ZNF311	zinc finger protein 311 [Source:HGNC Symbol;Acc:HGNC:13847]	ZNF311	cg22185558	6	FALSE	9.06408e-07	0.0124792	0.673879	Female	0.744067	0.473132	1.015	-1.12624	5.49749	4.53941	chr6	29005746	NA	ZNF311	NM_001010877	TSS1500	NA	NA	NA	NA	NA	NA	NA	6:28973134-28973660	Promoter_Associated_Cell_type_specific	ZNF311;ZNF311;ZNF311	ENST00000377179.3;ENST00000483450.1;ENST00000535083.1	TSS1500;TSS1500;TSS200	ZNF311;ZNF311;ZNF311	ENST00000377179.3;ENST00000483450.1;ENST00000535083.1	TSS1500;TSS1500;TSS200	chr6:28973105-28973570	3	NA	NA	NA	NA	cg22185558_ENSG00000197935	ZNF311	0.0292518	0.611079	Male	1.78242	0.561035
cg09435617_ZNF311	zinc finger protein 311 [Source:HGNC Symbol;Acc:HGNC:13847]	ZNF311	cg09435617	6	FALSE	1.19412e-06	0.0150471	0.887778	Female	0.687736	0.433886	0.941586	-1.12018	5.42329	4.32686	chr6	29005575	NA	ZNF311	NM_001010877	TSS1500	NA	NA	NA	NA	NA	NA	6:29081171-29081333	6:28973134-28973660	Promoter_Associated_Cell_type_specific	ZNF311;ZNF311;ZNF311;ZNF311	ENST00000535083.1;ENST00000377179.3;ENST00000483450.1;ENST00000535083.1	5'UTR;TSS1500;TSS1500;1stExon	ZNF311;ZNF311;ZNF311;ZNF311	ENST00000535083.1;ENST00000377179.3;ENST00000483450.1;ENST00000535083.1	5'UTR;TSS1500;TSS1500;1stExon	chr6:28973105-28973570	3	NA	NA	NA	NA	cg09435617_ENSG00000197935	ZNF311	0.0292518	0.611079	Male	1.78242	0.561035
cg20594345_ZNF311	zinc finger protein 311 [Source:HGNC Symbol;Acc:HGNC:13847]	ZNF311	cg20594345	6	FALSE	1.77301e-06	0.0199721	1	Female	0.661445	0.412391	0.910498	-0.89913	5.3164	4.02165	chr6	29005742	NA	ZNF311	NM_001010877	TSS1500	NA	NA	NA	NA	NA	NA	NA	6:28973134-28973660	Promoter_Associated_Cell_type_specific	ZNF311;ZNF311;ZNF311	ENST00000377179.3;ENST00000483450.1;ENST00000535083.1	TSS1500;TSS1500;TSS200	ZNF311;ZNF311;ZNF311	ENST00000377179.3;ENST00000483450.1;ENST00000535083.1	TSS1500;TSS1500;TSS200	chr6:28973105-28973570	3	NA	NA	NA	NA	cg20594345_ENSG00000197935	ZNF311	0.0292518	0.611079	Male	1.78242	0.561035
cg21310336_ZNF311	zinc finger protein 311 [Source:HGNC Symbol;Acc:HGNC:13847]	ZNF311	cg21310336	6	FALSE	1.89109e-06	0.0208767	1	Female	0.635798	0.395611	0.875986	-1.18852	5.29891	3.97181	chr6	29005668	NA	ZNF311	NM_001010877	TSS1500	NA	NA	NA	NA	NA	NA	6:29081405-29081477	6:28973134-28973660	Promoter_Associated_Cell_type_specific	ZNF311;ZNF311;ZNF311	ENST00000377179.3;ENST00000483450.1;ENST00000535083.1	TSS1500;TSS1500;TSS200	ZNF311;ZNF311;ZNF311	ENST00000377179.3;ENST00000483450.1;ENST00000535083.1	TSS1500;TSS1500;TSS200	chr6:28973105-28973570	3	NA	NA	NA	NA	cg21310336_ENSG00000197935	ZNF311	0.0292518	0.611079	Male	1.78242	0.561035
cg15171221_ZNF311	zinc finger protein 311 [Source:HGNC Symbol;Acc:HGNC:13847]	ZNF311	cg15171221	6	FALSE	1.92536e-06	0.0208767	1	Female	0.652409	0.40572	0.899099	-0.780117	5.29404	3.95793	chr6	29005550	NA	ZNF311	NM_001010877	TSS1500	NA	NA	NA	NA	NA	NA	6:29081171-29081333	6:28973134-28973660	Promoter_Associated_Cell_type_specific	ZNF311;ZNF311;ZNF311	ENST00000535083.1;ENST00000377179.3;ENST00000483450.1	5'UTR;TSS1500;TSS1500	ZNF311;ZNF311;ZNF311	ENST00000535083.1;ENST00000377179.3;ENST00000483450.1	5'UTR;TSS1500;TSS1500	chr6:28973105-28973570	3	NA	NA	NA	NA	cg15171221_ENSG00000197935	ZNF311	0.0292518	0.611079	Male	1.78242	0.561035
cg26127652_ZNF311	zinc finger protein 311 [Source:HGNC Symbol;Acc:HGNC:13847]	ZNF311	cg26127652	6	FALSE	2.26248e-06	0.0224775	1	Female	0.725415	0.448829	1.002	-1.79286	5.25018	3.83315	chr6	29005648	NA	ZNF311	NM_001010877	TSS1500	NA	NA	NA	NA	NA	NA	6:29081405-29081477	6:28973134-28973660	Promoter_Associated_Cell_type_specific	ZNF311;ZNF311;ZNF311	ENST00000377179.3;ENST00000483450.1;ENST00000535083.1	TSS1500;TSS1500;TSS200	ZNF311;ZNF311;ZNF311	ENST00000377179.3;ENST00000483450.1;ENST00000535083.1	TSS1500;TSS1500;TSS200	chr6:28973105-28973570	3	NA	NA	NA	NA	cg26127652_ENSG00000197935	ZNF311	0.0292518	0.611079	Male	1.78242	0.561035
cg00105025_ZNF311	zinc finger protein 311 [Source:HGNC Symbol;Acc:HGNC:13847]	ZNF311	cg00105025	6	FALSE	3.81752e-06	0.0312987	1	Female	0.645449	0.392464	0.898435	0.241127	5.10722	3.42804	chr6	29005705	NA	ZNF311	NM_001010877	TSS1500	NA	NA	NA	NA	NA	NA	6:29081405-29081477	6:28973134-28973660	Promoter_Associated_Cell_type_specific	ZNF311;ZNF311;ZNF311	ENST00000377179.3;ENST00000483450.1;ENST00000535083.1	TSS1500;TSS1500;TSS200	ZNF311;ZNF311;ZNF311	ENST00000377179.3;ENST00000483450.1;ENST00000535083.1	TSS1500;TSS1500;TSS200	chr6:28973105-28973570	3	NA	NA	NA	NA	cg00105025_ENSG00000197935	ZNF311	0.0292518	0.611079	Male	1.78242	0.561035
cg08390760_ZNF311	zinc finger protein 311 [Source:HGNC Symbol;Acc:HGNC:13847]	ZNF311	cg08390760	6	FALSE	6.29117e-06	0.0399764	1	Female	0.829126	0.495143	1.16311	-1.02847	4.96952	3.04048	chr6	29005540	NA	ZNF311	NM_001010877	TSS1500	NA	NA	NA	NA	NA	NA	6:29081171-29081333	6:28973134-28973660	Promoter_Associated_Cell_type_specific	ZNF311;ZNF311;ZNF311	ENST00000535083.1;ENST00000377179.3;ENST00000483450.1	5'UTR;TSS1500;TSS1500	ZNF311;ZNF311;ZNF311	ENST00000535083.1;ENST00000377179.3;ENST00000483450.1	5'UTR;TSS1500;TSS1500	chr6:28973105-28973570	3	NA	NA	NA	NA	cg08390760_ENSG00000197935	ZNF311	0.0292518	0.611079	Male	1.78242	0.561035
cg25438338_NEDD8-MDP1	NEDD8-MDP1 readthrough [Source:HGNC Symbol;Acc:HGNC:39551]	NEDD8-MDP1	cg25438338	14	FALSE	4.85787e-06	0.0354082	1	Female	0.265617	0.160139	0.371094	-2.5925	5.04094	3.24115	chr14	24232318	NA	GMPR2;GMPR2;GMPR2;GMPR2;GMPR2;GMPR2;GMPR2;GMPR2;NEDD8-MDP1;NEDD8;NEDD8-MDP1;NEDD8	NM_001283023;NM_001283022;NM_001002002;NM_016576;NM_001283021;NM_001002001;NM_001002000;NR_104265;NM_001199823;NM_006156;NM_001199823;NM_006156	TSS1500;TSS1500;TSS1500;TSS1500;TSS200;TSS200;TSS200;TSS200;1stExon;1stExon;5'UTR;5'UTR	chr14:24701646-24701992	N_Shore	NA	NA	NA	NA	14:23770856-23772297	14:24701091-24702477	Promoter_Associated	NEDD8;GMPR2;GMPR2;GMPR2;GMPR2;GMPR2;GMPR2;GMPR2;GMPR2;GMPR2;NEDD8-MDP1;NEDD8;NEDD8;NEDD8;NEDD8-MDP1;NEDD8;NEDD8;GMPR2	ENST00000533242.1;ENST00000559910.1;ENST00000399440.2;ENST00000558701.1;ENST00000420554.2;ENST00000348719.7;ENST00000559104.1;ENST00000456667.3;ENST00000355299.4;ENST00000559836.1;ENST00000534348.1;ENST00000524927.1;ENST00000533242.1;ENST00000250495.5;ENST00000534348.1;ENST00000524927.1;ENST00000250495.5;ENST00000421944.2	3'UTR;TSS1500;TSS1500;TSS1500;TSS1500;TSS1500;TSS1500;TSS1500;TSS200;TSS200;1stExon;1stExon;1stExon;1stExon;5'UTR;5'UTR;5'UTR;TSS200	NEDD8;GMPR2;GMPR2;GMPR2;GMPR2;GMPR2;GMPR2;GMPR2;GMPR2;GMPR2;GMPR2;GMPR2;GMPR2;GMPR2;GMPR2;GMPR2;GMPR2;NEDD8;GMPR2;GMPR2;NEDD8;NEDD8;NEDD8-MDP1;NEDD8-MDP1;NEDD8;NEDD8;NEDD8;NEDD8-MDP1;NEDD8-MDP1;NEDD8;NEDD8;GMPR2;GMPR2;NEDD8;NEDD8;NEDD8	ENST00000533242.1;ENST00000559287.1;ENST00000560139.1;ENST00000559801.1;ENST00000561035.1;ENST00000559409.1;ENST00000558865.1;ENST00000558279.1;ENST00000399440.2;ENST00000558701.1;ENST00000561130.1;ENST00000420554.2;ENST00000558760.1;ENST00000559102.1;ENST00000348719.7;ENST00000559104.1;ENST00000456667.3;ENST00000527046.1;ENST00000355299.4;ENST00000559836.1;ENST00000531430.1;ENST00000526430.1;ENS…	3'UTR;TSS1500;TSS1500;TSS1500;TSS1500;TSS1500;TSS1500;TSS1500;TSS1500;TSS1500;TSS1500;TSS1500;TSS1500;TSS1500;TSS1500;TSS1500;TSS1500;TSS1500;TSS200;TSS200;1stExon;1stExon;1stExon;1stExon;1stExon;1stExon;1stExon;5'UTR;5'UTR;5'UTR;5'UTR;TSS200;TSS200;TSS200;3'UTR;3'UTR	chr14:24701220-24701915	3	NA	NA	NA	NA	cg25438338_ENSG00000255526	NEDD8-MDP1	0.0300248	0.61424	Male	1.62439	0.615614
cg00804338_TFDP1	transcription factor Dp-1 [Source:HGNC Symbol;Acc:HGNC:11749]	TFDP1	cg00804338	13	TRUE	3.4766e-10	2.87191e-05	0.000258472	Female	1.62928	1.19748	2.06108	-3.58678	7.55323	10.4609	chr13	113584918	NA	TFDP1;TFDP1	NM_007111;NR_026580	5'UTR;Body	NA	NA	NA	NA	NA	NA	13:113286100-113287960	13:114238603-114239829	Promoter_Associated	TFDP1;TFDP1;TFDP1;TFDP1	ENST00000544902.1;ENST00000375370.4;ENST00000538138.1;ENST00000465174.1	TSS1500;5'UTR;5'UTR;5'UTR	TFDP1;TFDP1;TFDP1;TFDP1;TFDP1;TFDP1;TFDP1;TFDP1	ENST00000544902.1;ENST00000408980.2;ENST00000453989.1;ENST00000464794.1;ENST00000375370.4;ENST00000538138.1;ENST00000475254.1;ENST00000465174.1	TSS1500;TSS1500;TSS1500;5'UTR;5'UTR;5'UTR;5'UTR;5'UTR	chr13:114239180-114240015	3	NA	NA	NA	NA	cg00804338_ENSG00000198176	TFDP1	0.0308878	0.619399	Male	1.08798	0.919131
cg16762030_FGF7	fibroblast growth factor 7 [Source:HGNC Symbol;Acc:HGNC:3685]	FGF7	cg16762030	15	FALSE	5.17687e-06	0.0364994	1	Female	0.352541	0.212056	0.493026	-1.63249	5.0234	3.1918	chr15	49856036	NA	NA	NA	NA	NA	NA	NA	NA	NA	TRUE	NA	NA	NA	NA	NA	NA	FGF7	ENST00000560765.1	3'UTR	chr15:50148140-50148495	3	NA	NA	NA	NA	cg16762030_ENSG00000140285	FGF7	0.0408389	0.663245	Male	1.33269	0.750362
cg05994094_CCDC178	coiled-coil domain containing 178 [Source:HGNC Symbol;Acc:HGNC:29588]	CCDC178	cg05994094	18	TRUE	1.98859e-09	0.000113726	0.00147844	Female	1.69827	1.21961	2.17692	-2.90769	7.10234	9.17542	chr18	33440841	NA	C18orf34;C18orf34	NM_198995;NM_001105528	TSS200;TSS1500	chr18:31020510-31020847	Island	NA	NA	DMR	NA	18:29274412-29274972	NA	NA	C18orf34;C18orf34;C18orf34	ENST00000403303.1;ENST00000383096.3;ENST00000300227.8	TSS1500;TSS200;TSS200	C18orf34;C18orf34;C18orf34	ENST00000403303.1;ENST00000383096.3;ENST00000300227.8	TSS1500;TSS200;TSS200	chr18:31020625-31021235	3	NA	NA	NA	NA	cg05994094_ENSG00000166960	CCDC178	0.0421961	0.665313	Male	1.46158	0.684193
cg00625334_CCDC178	coiled-coil domain containing 178 [Source:HGNC Symbol;Acc:HGNC:29588]	CCDC178	cg00625334	18	FALSE	3.12765e-07	0.00581321	0.232528	Female	1.19054	0.778338	1.60275	-1.43518	5.78163	5.35718	chr18	33440789	NA	C18orf34;C18orf34	NM_198995;NM_001105528	TSS200;TSS1500	chr18:31020510-31020847	Island	NA	NA	DMR	NA	18:29274412-29274972	NA	NA	C18orf34;C18orf34;C18orf34	ENST00000403303.1;ENST00000383096.3;ENST00000300227.8	TSS1500;TSS200;TSS200	C18orf34;C18orf34;C18orf34	ENST00000403303.1;ENST00000383096.3;ENST00000300227.8	TSS1500;TSS200;TSS200	chr18:31020625-31021235	3	NA	NA	NA	NA	cg00625334_ENSG00000166960	CCDC178	0.0421961	0.665313	Male	1.46158	0.684193
cg16446577_PI16	peptidase inhibitor 16 [Source:HGNC Symbol;Acc:HGNC:21245]	PI16	cg16446577	6	FALSE	4.06411e-07	0.00694094	0.302151	Female	0.304115	0.197537	0.410693	0.676767	5.712	5.15629	chr6	36885547	NA	C6orf89	NM_152734	TSS1500	chr6:36853590-36853927	N_Shore	NA	NA	NA	NA	NA	6:36853217-36854556	Promoter_Associated	C6orf89;C6orf89;C6orf89;C6orf89;PI16	ENST00000480824.1;ENST00000355190.3;ENST00000540072.1;ENST00000510325.2;ENST00000536757.1	TSS1500;TSS1500;TSS1500;5'UTR;5'UTR	C6orf89;C6orf89;C6orf89;C6orf89;C6orf89;PI16	ENST00000480824.1;ENST00000355190.3;ENST00000416621.1;ENST00000540072.1;ENST00000510325.2;ENST00000536757.1	TSS1500;TSS1500;TSS1500;TSS1500;5'UTR;5'UTR	NA	NA	chr6:36852873-36854171	6	chr6:36852746-36855623	6	cg16446577_ENSG00000164530	PI16	0.0447102	0.668769	Female	1.50233	1.50233
cg26484813_AHNAK	AHNAK nucleoprotein [Source:HGNC Symbol;Acc:HGNC:347]	AHNAK	cg26484813	11	FALSE	1.05487e-06	0.0137589	0.784256	Male	-0.414431	-0.566465	-0.262397	-1.59583	-5.45669	4.42249	chr11	62544100	NA	AHNAK;AHNAK	NM_024060;NM_001620	5'UTR;5'UTR	chr11:62313282-62314314	N_Shore	NA	NA	RDMR	NA	NA	11:62309917-62311714	Promoter_Associated	AHNAK;AHNAK	ENST00000257247.7;ENST00000378024.4	5'UTR;5'UTR	AHNAK;AHNAK;AHNAK;AHNAK;AHNAK;AHNAK;AHNAK	ENST00000533743.1;ENST00000528508.1;ENST00000533365.1;ENST00000257247.7;ENST00000531324.1;ENST00000378024.4;ENST00000530285.1	5'UTR;5'UTR;5'UTR;5'UTR;5'UTR;5'UTR;5'UTR	chr11:62311085-62311910	3	NA	NA	NA	NA	cg26484813_ENSG00000124942	AHNAK	0.0515989	0.687307	Male	1.20526	0.829698
cg13150358_AC007402.1		AC007402.1	cg13150358	2	TRUE	3.77468e-08	0.00101711	0.0280633	Female	0.615116	0.420841	0.809391	-0.364239	6.33807	6.9684	chr2	51581818	NA	NA	NA	NA	NA	NA	NA	NA	NA	NA	2:51662416-51662630	NA	NA	AC007682.1	ENST00000440698.1	5'UTR	AC007682.1	ENST00000440698.1	5'UTR	NA	NA	NA	NA	NA	NA	cg13150358_ENSG00000231918	AC007402.1	0.0583015	0.698638	Female	1.18664	1.18664
cg13266717_ARFRP1	ADP ribosylation factor related protein 1 [Source:HGNC Symbol;Acc:HGNC:662]	ARFRP1	cg13266717	20	FALSE	7.36166e-07	0.0109462	0.547311	Female	0.450468	0.288089	0.612846	-3.43664	5.55332	4.69963	chr20	63707528	NA	ARFRP1;ZGPAT;ZGPAT;ZGPAT;ARFRP1;ZGPAT	NM_001134758;NM_181485;NM_032527;NM_001083113;NM_003224;NM_001083113	5'UTR;TSS1500;TSS1500;5'UTR;5'UTR;1stExon	chr20:62338659-62340274	Island	NA	NA	NA	NA	20:61808739-61811021	NA	NA	ZGPAT;ZGPAT;ZGPAT;ZGPAT;ZGPAT;ARFRP1;ARFRP1;ARFRP1;ARFRP1;ARFRP1;ZGPAT;ZGPAT	ENST00000355969.6;ENST00000490623.1;ENST00000357119.4;ENST00000369967.3;ENST00000328969.5;ENST00000359715.4;ENST00000303260.6;ENST00000359715.4;ENST00000324228.2;ENST00000440854.1;ENST00000448100.1;ENST00000448100.1	TSS1500;TSS1500;TSS1500;TSS1500;TSS1500;1stExon;5'UTR;5'UTR;5'UTR;5'UTR;1stExon;5'UTR	ZGPAT;ZGPAT;ZGPAT;ZGPAT;ZGPAT;ZGPAT;ARFRP1;ARFRP1;ARFRP1;ARFRP1;ARFRP1;ARFRP1;ZGPAT;ZGPAT;ZGPAT;ZGPAT;ZGPAT	ENST00000355969.6;ENST00000477340.1;ENST00000357119.4;ENST00000431125.1;ENST00000369967.3;ENST00000328969.5;ENST00000424545.1;ENST00000359715.4;ENST00000303260.6;ENST00000359715.4;ENST00000324228.2;ENST00000440854.1;ENST00000486025.1;ENST00000472711.1;ENST00000448100.1;ENST00000448100.1;ENST00000478385.1	TSS1500;TSS1500;TSS1500;TSS1500;TSS1500;TSS1500;TSS1500;1stExon;5'UTR;5'UTR;5'UTR;5'UTR;TSS1500;TSS1500;1stExon;5'UTR;TSS1500	chr20:62338465-62339175	3	NA	NA	NA	NA	cg13266717_ENSG00000101246	ARFRP1	0.0624763	0.709219	Male	1.09338	0.914596
cg20254225_CYP1B1	cytochrome P450 family 1 subfamily B member 1 [Source:HGNC Symbol;Acc:HGNC:2597]	CYP1B1	cg20254225	2	FALSE	7.81085e-06	0.0443399	1	Female	0.533149	0.315764	0.750535	-1.7303	4.90949	2.87241	chr2	38074294	NA	CYP1B1	NM_000104	Body	chr2:38301276-38304518	Island	NA	NA	NA	NA	2:38154704-38157200	NA	NA	CYP1B1-AS1;CYP1B1	ENST00000431999.1;ENST00000494864.1	TSS1500;3'UTR	CYP1B1;CYP1B1;CYP1B1-AS1;CYP1B1	ENST00000462864.1;ENST00000492443.1;ENST00000431999.1;ENST00000494864.1	3'UTR;TSS1500;TSS1500;3'UTR	chr2:38300420-38302375	3	NA	NA	NA	NA	cg20254225_ENSG00000138061	CYP1B1	0.0651206	0.713471	Female	1.28886	1.28886
cg17561788_RANBP1	RAN binding protein 1 [Source:HGNC Symbol;Acc:HGNC:9847]	RANBP1	cg17561788	22	TRUE	1.0956e-08	0.000387086	0.00814537	Male	-0.507263	-0.659726	-0.3548	1.3084	-6.66019	7.90133	chr22	20127159	NA	RANBP1	NM_002882	3'UTR	chr22:20118509-20119625	N_Shelf	NA	NA	NA	NA	NA	NA	NA	RANBP1;RANBP1;RANBP1	ENST00000430524.1;ENST00000331821.3;ENST00000402752.1	3'UTR;3'UTR;3'UTR	RANBP1;RANBP1;RANBP1;RANBP1;RANBP1;RANBP1	ENST00000435265.1;ENST00000486575.1;ENST00000430524.1;ENST00000331821.3;ENST00000448394.1;ENST00000402752.1	3'UTR;5'UTR;3'UTR;3'UTR;3'UTR;3'UTR	NA	NA	NA	NA	chr22:20092049-20120409	6	cg17561788_ENSG00000099901	RANBP1	0.0684285	0.71687	Male	1.11932	0.8934
cg02005600_HOXA-AS3	HOXA cluster antisense RNA 3 [Source:HGNC Symbol;Acc:HGNC:43748]	HOXA-AS3	cg02005600	7	FALSE	6.67286e-06	0.0413417	1	Female	0.304222	0.181274	0.42717	-2.53683	4.9532	2.99474	chr7	27144066	NA	HOXA5	NM_019102	TSS1500	chr7:27182613-27185562	Island	NA	NA	NA	NA	7:27149871-27150476	7:27182652-27184498	Unclassified	HOXA5;HOXA5;HOXA3;HOXA-AS3;HOXA-AS3	ENST00000520854.1;ENST00000222726.3;ENST00000467897.2;ENST00000518848.1;ENST00000521197.1	TSS1500;TSS1500;3'UTR;5'UTR;5'UTR	HOXA5;HOXA5;HOXA3;HOXA3;HOXA-AS3;HOXA-AS3	ENST00000520854.1;ENST00000222726.3;ENST00000518451.1;ENST00000467897.2;ENST00000518848.1;ENST00000521197.1	TSS1500;TSS1500;3'UTR;3'UTR;5'UTR;5'UTR	NA	NA	chr7:27178667-27189671	6	chr7:27175348-27186078	6	cg02005600_ENSG00000254369	HOXA-AS3	0.0743057	0.726838	Female	2.09726	2.09726
cg13266717_ZGPAT	zinc finger CCCH-type and G-patch domain containing [Source:HGNC Symbol;Acc:HGNC:15948]	ZGPAT	cg13266717	20	FALSE	7.36166e-07	0.0109462	0.547311	Female	0.450468	0.288089	0.612846	-3.43664	5.55332	4.69963	chr20	63707528	NA	ARFRP1;ZGPAT;ZGPAT;ZGPAT;ARFRP1;ZGPAT	NM_001134758;NM_181485;NM_032527;NM_001083113;NM_003224;NM_001083113	5'UTR;TSS1500;TSS1500;5'UTR;5'UTR;1stExon	chr20:62338659-62340274	Island	NA	NA	NA	NA	20:61808739-61811021	NA	NA	ZGPAT;ZGPAT;ZGPAT;ZGPAT;ZGPAT;ARFRP1;ARFRP1;ARFRP1;ARFRP1;ARFRP1;ZGPAT;ZGPAT	ENST00000355969.6;ENST00000490623.1;ENST00000357119.4;ENST00000369967.3;ENST00000328969.5;ENST00000359715.4;ENST00000303260.6;ENST00000359715.4;ENST00000324228.2;ENST00000440854.1;ENST00000448100.1;ENST00000448100.1	TSS1500;TSS1500;TSS1500;TSS1500;TSS1500;1stExon;5'UTR;5'UTR;5'UTR;5'UTR;1stExon;5'UTR	ZGPAT;ZGPAT;ZGPAT;ZGPAT;ZGPAT;ZGPAT;ARFRP1;ARFRP1;ARFRP1;ARFRP1;ARFRP1;ARFRP1;ZGPAT;ZGPAT;ZGPAT;ZGPAT;ZGPAT	ENST00000355969.6;ENST00000477340.1;ENST00000357119.4;ENST00000431125.1;ENST00000369967.3;ENST00000328969.5;ENST00000424545.1;ENST00000359715.4;ENST00000303260.6;ENST00000359715.4;ENST00000324228.2;ENST00000440854.1;ENST00000486025.1;ENST00000472711.1;ENST00000448100.1;ENST00000448100.1;ENST00000478385.1	TSS1500;TSS1500;TSS1500;TSS1500;TSS1500;TSS1500;TSS1500;1stExon;5'UTR;5'UTR;5'UTR;5'UTR;TSS1500;TSS1500;1stExon;5'UTR;TSS1500	chr20:62338465-62339175	3	NA	NA	NA	NA	cg13266717_ENSG00000197114	ZGPAT	0.0761441	0.728724	Male	1.12383	0.889811
cg20696478_ZNF175	zinc finger protein 175 [Source:HGNC Symbol;Acc:HGNC:12964]	ZNF175	cg20696478	19	FALSE	8.59326e-06	0.0462953	1	Male	-1.80702	-2.54782	-1.06622	-2.28044	-4.88292	2.79822	chr19	51571229	NA	ZNF175	NM_007147	TSS200	chr19:52074311-52074536	Island	NA	NA	DMR	NA	19:56766150-56766569	19:52074121-52074789	Promoter_Associated_Cell_type_specific	ZNF175	ENST00000545217.1	TSS200	ZNF175	ENST00000545217.1	TSS200	chr19:52074280-52074615	3	NA	NA	NA	NA	cg20696478_ENSG00000105497	ZNF175	0.07774	0.729538	Female	1.12466	1.12466
cg18708075_ZNF175	zinc finger protein 175 [Source:HGNC Symbol;Acc:HGNC:12964]	ZNF175	cg18708075	19	FALSE	8.88569e-06	0.046971	1	Male	-1.79929	-2.53833	-1.06024	-2.48758	-4.87359	2.77221	chr19	51571058	NA	ZNF175	NM_007147	TSS1500	chr19:52074311-52074536	Island	NA	NA	DMR	NA	NA	19:52074121-52074789	Promoter_Associated_Cell_type_specific	ZNF175	ENST00000545217.1	TSS1500	ZNF175	ENST00000545217.1	TSS1500	chr19:52074280-52074615	3	NA	NA	NA	NA	cg18708075_ENSG00000105497	ZNF175	0.07774	0.729538	Female	1.12466	1.12466
cg26605406_ZNF175	zinc finger protein 175 [Source:HGNC Symbol;Acc:HGNC:12964]	ZNF175	cg26605406	19	FALSE	9.8502e-06	0.0488216	1	Male	-1.81448	-2.56419	-1.06478	-2.41274	-4.84484	2.6921	chr19	51571064	NA	ZNF175	NM_007147	TSS1500	chr19:52074311-52074536	Island	NA	NA	DMR	NA	NA	19:52074121-52074789	Promoter_Associated_Cell_type_specific	ZNF175	ENST00000545217.1	TSS1500	ZNF175	ENST00000545217.1	TSS1500	chr19:52074280-52074615	3	NA	NA	NA	NA	cg26605406_ENSG00000105497	ZNF175	0.07774	0.729538	Female	1.12466	1.12466
cg13850355_GABRA4	gamma-aminobutyric acid type A receptor alpha4 subunit [Source:HGNC Symbol;Acc:HGNC:4078]	GABRA4	cg13850355	4	FALSE	3.05148e-06	0.0276666	1	Female	0.499208	0.305865	0.692552	-2.7064	5.16857	3.60158	chr4	47032921	NA	GABRB1	NM_000812	Body	chr4:47034427-47034940	Island	NA	NA	NA	NA	4:46729185-46729697	4:47034377-47035526	Unclassified	GABRB1	ENST00000509366.1	5'UTR	GABRB1;GABRB1	ENST00000381582.3;ENST00000509366.1	5'UTR;5'UTR	NA	NA	chr4:47034473-47035194	6	chr4:47033033-47035415	6	cg13850355_ENSG00000109158	GABRA4	0.0842059	0.741259	Female	1.58157	1.58157
cg02968741_GABRA4	gamma-aminobutyric acid type A receptor alpha4 subunit [Source:HGNC Symbol;Acc:HGNC:4078]	GABRA4	cg02968741	4	FALSE	8.73771e-06	0.0467348	1	Female	0.799299	0.471309	1.12729	-1.73205	4.87827	2.78527	chr4	47031405	NA	GABRB1;GABRB1	NM_000812;NM_000812	1stExon;5'UTR	chr4:47034427-47034940	N_Shore	NA	NA	DMR	NA	NA	NA	NA	GABRB1;GABRB1;GABRB1;GABRB1	ENST00000538619.1;ENST00000509366.1;ENST00000295454.3;ENST00000295454.3	TSS1500;TSS200;5'UTR;1stExon	GABRB1;GABRB1;GABRB1;GABRB1;GABRB1;GABRB1	ENST00000510909.1;ENST00000509366.1;ENST00000295454.3;ENST00000295454.3;ENST00000381582.3;ENST00000513567.1	TSS1500;TSS200;5'UTR;1stExon;TSS200;5'UTR	chr4:47033420-47034295	3	NA	NA	NA	NA	cg02968741_ENSG00000109158	GABRA4	0.0842059	0.741259	Female	1.58157	1.58157
cg18685455_Y_RNA	Y RNA [Source:RFAM;Acc:RF00019]	Y_RNA	cg18685455	6	FALSE	6.19069e-06	0.039677	1	Female	0.375971	0.224661	0.527282	0.491501	4.97398	3.05298	chr6	135475551	NA	AHI1;AHI1;AHI1;AHI1	NM_001134832;NM_001134831;NM_017651;NM_001134830	Body;Body;Body;Body	NA	NA	NA	NA	NA	TRUE	NA	NA	NA	Y_RNA	ENST00000364142.1	TSS1500	Y_RNA	ENST00000364142.1	TSS1500	chr6:135796520-135796735	3	NA	NA	NA	NA	cg18685455_ENSG00000238490	Y_RNA	0.0919944	0.753792	Female	1.46951	1.46951
cg12631442_RPS6KB2	ribosomal protein S6 kinase B2 [Source:HGNC Symbol;Acc:HGNC:10437]	RPS6KB2	cg12631442	11	FALSE	7.55217e-06	0.0441503	1	Female	0.395979	0.23483	0.557127	-0.925784	4.91885	2.89858	chr11	67427989	NA	RPS6KB2	NM_003952	TSS1500	chr11:67195800-67196190	N_Shore	NA	NA	RDMR	NA	NA	11:67195319-67196509	Promoter_Associated	RPS6KB2;RPS6KB2;RPS6KB2	ENST00000524814.1;ENST00000539188.1;ENST00000312629.5	TSS1500;TSS1500;TSS1500	RPS6KB2;RPS6KB2;RPS6KB2;RPS6KB2;RPS6KB2;RPS6KB2;RPS6KB2	ENST00000530623.1;ENST00000556575.1;ENST00000524934.1;ENST00000420069.2;ENST00000312629.5;ENST00000528964.1;ENST00000525088.1	TSS1500;TSS1500;TSS1500;TSS1500;TSS1500;TSS1500;TSS1500	chr11:67195305-67195475	3	NA	NA	NA	NA	cg12631442_ENSG00000175634	RPS6KB2	0.0975086	0.758561	Male	1.08146	0.924674
cg00167275_FAM35A	family with sequence similarity 35 member A [Source:HGNC Symbol;Acc:HGNC:28773]	FAM35A	cg00167275	10	TRUE	5.35533e-16	1.32716e-10	3.98148e-10	Female	2.32881	1.9096	2.74802	-2.60922	11.1204	19.6639	chr10	87094830	NA	FAM35A;GLUD1;GLUD1	NM_019054;NM_005271;NM_005271	TSS1500;5'UTR;1stExon	chr10:88853757-88855498	Island	high-CpG:88844299-88844814	NA	NA	NA	10:88843704-88845467	10:88854528-88855567	Promoter_Associated	FAM35A;GLUD1;GLUD1;GLUD1;RP11-96C23.7;GLUD1;GLUD1;GLUD1;GLUD1	ENST00000298784.1;ENST00000537649.1;ENST00000544149.1;ENST00000277865.4;ENST00000437629.1;ENST00000513510.2;ENST00000277865.4;ENST00000394415.3;ENST00000513510.2	TSS1500;TSS1500;TSS1500;1stExon;5'UTR;5'UTR;5'UTR;TSS200;1stExon	FAM35A;GLUD1;GLUD1;GLUD1;RP11-96C23.7;GLUD1;GLUD1;GLUD1;GLUD1	ENST00000298784.1;ENST00000537649.1;ENST00000544149.1;ENST00000277865.4;ENST00000437629.1;ENST00000513510.2;ENST00000277865.4;ENST00000394415.3;ENST00000513510.2	TSS1500;TSS1500;TSS1500;1stExon;5'UTR;5'UTR;5'UTR;TSS200;1stExon	chr10:88852520-88854995	3	NA	NA	NA	NA	cg00167275_ENSG00000122376	FAM35A	0.104857	0.763888	Male	1.06529	0.938715
cg22757019_CYP51A1-AS1	CYP51A1 antisense RNA 1 [Source:HGNC Symbol;Acc:HGNC:50694]	CYP51A1-AS1	cg22757019	7	FALSE	3.11617e-06	0.0279126	1	Female	0.306148	0.187445	0.424851	0.0103982	5.16284	3.58534	chr7	92179490	NA	NA	NA	NA	chr7:91808331-91808632	S_Shore	NA	NA	NA	TRUE	7:91646268-91646873	7:91808056-91809374	Unclassified	LRRD1;LRRD1;LRRD1;CTB-161K23.1;LRRD1;LRRD1	ENST00000422722.1;ENST00000343318.5;ENST00000458448.1;ENST00000453068.1;ENST00000343318.5;ENST00000422722.1	1stExon;1stExon;TSS1500;5'UTR;5'UTR;3'UTR	LRRD1;LRRD1;LRRD1;LRRD1;CTB-161K23.1;LRRD1;LRRD1	ENST00000422722.1;ENST00000343318.5;ENST00000437357.1;ENST00000458448.1;ENST00000453068.1;ENST00000343318.5;ENST00000422722.1	1stExon;1stExon;TSS1500;TSS1500;5'UTR;5'UTR;3'UTR	chr7:91808760-91808935	3	NA	NA	NA	NA	cg22757019_ENSG00000188693	CYP51A1-AS1	0.107041	0.767679	Female	1.23452	1.23452
cg06710937_LINC00621	long intergenic non-protein coding RNA 621 [Source:HGNC Symbol;Acc:HGNC:44227]	LINC00621	cg06710937	13	FALSE	2.26752e-06	0.0224775	1	Female	0.819868	0.507233	1.1325	-3.69975	5.24957	3.83143	chr13	22915800	NA	NA	NA	NA	chr13:23489630-23490058	Island	NA	NA	DMR	NA	13:22387631-22388148	13:23489879-23490038	Unclassified_Cell_type_specific	RP11-363G2.5;RP11-363G2.5	ENST00000577004.1;ENST00000577004.1	1stExon;3'UTR	RP11-363G2.5;RP11-363G2.5	ENST00000577004.1;ENST00000577004.1	1stExon;3'UTR	chr13:23489565-23490095	3	NA	NA	NA	NA	cg06710937_ENSG00000262619	LINC00621	0.114136	0.77877	Female	1.14927	1.14927
cg17544539_NCAM2	neural cell adhesion molecule 2 [Source:HGNC Symbol;Acc:HGNC:7657]	NCAM2	cg17544539	21	FALSE	2.24662e-06	0.0224775	1	Male	-0.739301	-1.02108	-0.457524	-1.08614	-5.25209	3.83859	chr21	21028543	NA	NCAM2	NM_004540	Body	NA	NA	NA	NA	NA	NA	NA	NA	NA	NA	NA	NA	NA	NA	NA	chr21:22400720-22401030	3	NA	NA	NA	NA	cg17544539_ENSG00000154654	NCAM2	0.116689	0.77877	Male	1.60027	0.624895
cg14355482_NCAM2	neural cell adhesion molecule 2 [Source:HGNC Symbol;Acc:HGNC:7657]	NCAM2	cg14355482	21	FALSE	3.5056e-06	0.0303056	1	Male	-0.896018	-1.24561	-0.546422	-1.26775	-5.1306	3.4941	chr21	21000720	NA	NCAM2	NM_004540	Body	chr21:22369423-22370582	S_Shelf	NA	NA	NA	NA	NA	NA	NA	NA	NA	NA	NA	NA	NA	chr21:22373000-22373295	3	NA	NA	NA	NA	cg14355482_ENSG00000154654	NCAM2	0.116689	0.77877	Male	1.60027	0.624895
cg25438338_GMPR2	guanosine monophosphate reductase 2 [Source:HGNC Symbol;Acc:HGNC:4377]	GMPR2	cg25438338	14	FALSE	4.85787e-06	0.0354082	1	Female	0.265617	0.160139	0.371094	-2.5925	5.04094	3.24115	chr14	24232318	NA	GMPR2;GMPR2;GMPR2;GMPR2;GMPR2;GMPR2;GMPR2;GMPR2;NEDD8-MDP1;NEDD8;NEDD8-MDP1;NEDD8	NM_001283023;NM_001283022;NM_001002002;NM_016576;NM_001283021;NM_001002001;NM_001002000;NR_104265;NM_001199823;NM_006156;NM_001199823;NM_006156	TSS1500;TSS1500;TSS1500;TSS1500;TSS200;TSS200;TSS200;TSS200;1stExon;1stExon;5'UTR;5'UTR	chr14:24701646-24701992	N_Shore	NA	NA	NA	NA	14:23770856-23772297	14:24701091-24702477	Promoter_Associated	NEDD8;GMPR2;GMPR2;GMPR2;GMPR2;GMPR2;GMPR2;GMPR2;GMPR2;GMPR2;NEDD8-MDP1;NEDD8;NEDD8;NEDD8;NEDD8-MDP1;NEDD8;NEDD8;GMPR2	ENST00000533242.1;ENST00000559910.1;ENST00000399440.2;ENST00000558701.1;ENST00000420554.2;ENST00000348719.7;ENST00000559104.1;ENST00000456667.3;ENST00000355299.4;ENST00000559836.1;ENST00000534348.1;ENST00000524927.1;ENST00000533242.1;ENST00000250495.5;ENST00000534348.1;ENST00000524927.1;ENST00000250495.5;ENST00000421944.2	3'UTR;TSS1500;TSS1500;TSS1500;TSS1500;TSS1500;TSS1500;TSS1500;TSS200;TSS200;1stExon;1stExon;1stExon;1stExon;5'UTR;5'UTR;5'UTR;TSS200	NEDD8;GMPR2;GMPR2;GMPR2;GMPR2;GMPR2;GMPR2;GMPR2;GMPR2;GMPR2;GMPR2;GMPR2;GMPR2;GMPR2;GMPR2;GMPR2;GMPR2;NEDD8;GMPR2;GMPR2;NEDD8;NEDD8;NEDD8-MDP1;NEDD8-MDP1;NEDD8;NEDD8;NEDD8;NEDD8-MDP1;NEDD8-MDP1;NEDD8;NEDD8;GMPR2;GMPR2;NEDD8;NEDD8;NEDD8	ENST00000533242.1;ENST00000559287.1;ENST00000560139.1;ENST00000559801.1;ENST00000561035.1;ENST00000559409.1;ENST00000558865.1;ENST00000558279.1;ENST00000399440.2;ENST00000558701.1;ENST00000561130.1;ENST00000420554.2;ENST00000558760.1;ENST00000559102.1;ENST00000348719.7;ENST00000559104.1;ENST00000456667.3;ENST00000527046.1;ENST00000355299.4;ENST00000559836.1;ENST00000531430.1;ENST00000526430.1;ENS…	3'UTR;TSS1500;TSS1500;TSS1500;TSS1500;TSS1500;TSS1500;TSS1500;TSS1500;TSS1500;TSS1500;TSS1500;TSS1500;TSS1500;TSS1500;TSS1500;TSS1500;TSS1500;TSS200;TSS200;1stExon;1stExon;1stExon;1stExon;1stExon;1stExon;1stExon;5'UTR;5'UTR;5'UTR;5'UTR;TSS200;TSS200;TSS200;3'UTR;3'UTR	chr14:24701220-24701915	3	NA	NA	NA	NA	cg25438338_ENSG00000100938	GMPR2	0.117129	0.779019	Male	1.06715	0.937075
cg25452172_CYP27B1	cytochrome P450 family 27 subfamily B member 1 [Source:HGNC Symbol;Acc:HGNC:2606]	CYP27B1	cg25452172	12	TRUE	5.86461e-10	4.06053e-05	0.000436011	Male	-0.3302	-0.419306	-0.241095	1.03302	-7.41804	10.0773	chr12	57768967	NA	METTL1;METTL1	NM_023033;NM_005371	3'UTR;3'UTR	chr12:58165563-58165962	N_Shelf	NA	NA	NA	NA	NA	NA	NA	RP11-571M6.13;METTL1;METTL1;RP11-571M6.13	ENST00000546609.1;ENST00000324871.7;ENST00000257848.7;ENST00000546609.1	3'UTR;3'UTR;3'UTR;1stExon	RP11-571M6.13;METTL1;METTL1;METTL1;RP11-571M6.13	ENST00000546609.1;ENST00000324871.7;ENST00000257848.7;ENST00000547653.1;ENST00000546609.1	3'UTR;3'UTR;3'UTR;3'UTR;1stExon	NA	NA	NA	NA	chr12:58157984-58167581	6	cg25452172_ENSG00000111012	CYP27B1	0.121253	0.781204	Male	1.18909	0.840981
cg13266717_AL121845.3		AL121845.3	cg13266717	20	FALSE	7.36166e-07	0.0109462	0.547311	Female	0.450468	0.288089	0.612846	-3.43664	5.55332	4.69963	chr20	63707528	NA	ARFRP1;ZGPAT;ZGPAT;ZGPAT;ARFRP1;ZGPAT	NM_001134758;NM_181485;NM_032527;NM_001083113;NM_003224;NM_001083113	5'UTR;TSS1500;TSS1500;5'UTR;5'UTR;1stExon	chr20:62338659-62340274	Island	NA	NA	NA	NA	20:61808739-61811021	NA	NA	ZGPAT;ZGPAT;ZGPAT;ZGPAT;ZGPAT;ARFRP1;ARFRP1;ARFRP1;ARFRP1;ARFRP1;ZGPAT;ZGPAT	ENST00000355969.6;ENST00000490623.1;ENST00000357119.4;ENST00000369967.3;ENST00000328969.5;ENST00000359715.4;ENST00000303260.6;ENST00000359715.4;ENST00000324228.2;ENST00000440854.1;ENST00000448100.1;ENST00000448100.1	TSS1500;TSS1500;TSS1500;TSS1500;TSS1500;1stExon;5'UTR;5'UTR;5'UTR;5'UTR;1stExon;5'UTR	ZGPAT;ZGPAT;ZGPAT;ZGPAT;ZGPAT;ZGPAT;ARFRP1;ARFRP1;ARFRP1;ARFRP1;ARFRP1;ARFRP1;ZGPAT;ZGPAT;ZGPAT;ZGPAT;ZGPAT	ENST00000355969.6;ENST00000477340.1;ENST00000357119.4;ENST00000431125.1;ENST00000369967.3;ENST00000328969.5;ENST00000424545.1;ENST00000359715.4;ENST00000303260.6;ENST00000359715.4;ENST00000324228.2;ENST00000440854.1;ENST00000486025.1;ENST00000472711.1;ENST00000448100.1;ENST00000448100.1;ENST00000478385.1	TSS1500;TSS1500;TSS1500;TSS1500;TSS1500;TSS1500;TSS1500;1stExon;5'UTR;5'UTR;5'UTR;5'UTR;TSS1500;TSS1500;1stExon;5'UTR;TSS1500	chr20:62338465-62339175	3	NA	NA	NA	NA	cg13266717_ENSG00000273154	AL121845.3	0.132477	0.799405	Female	1.15927	1.15927
cg25114075_ANAPC13	anaphase promoting complex subunit 13 [Source:HGNC Symbol;Acc:HGNC:24540]	ANAPC13	cg25114075	3	FALSE	7.16324e-06	0.0429483	1	Female	0.388048	0.230597	0.545499	-4.77992	4.93353	2.93965	chr3	134486874	NA	CEP63;ANAPC13;CEP63;ANAPC13;CEP63;CEP63;ANAPC13	NM_001042383;NR_024400;NM_001042400;NM_015391;NM_001042384;NM_025180;NR_024401	5'UTR;TSS1500;5'UTR;TSS1500;5'UTR;5'UTR;TSS1500	chr3:134204520-134205439	S_Shore	NA	NA	RDMR	NA	NA	3:134205699-134205782	Promoter_Associated	CEP63;CEP63;CEP63;CEP63;ANAPC13;ANAPC13;ANAPC13;CEP63;ANAPC13;CEP63	ENST00000332047.5;ENST00000354446.3;ENST00000337090.3;ENST00000383229.3;ENST00000514612.1;ENST00000510994.1;ENST00000354910.5;ENST00000513612.1;ENST00000511751.1;ENST00000504013.1	5'UTR;5'UTR;5'UTR;5'UTR;TSS1500;TSS1500;TSS1500;5'UTR;TSS200;5'UTR	CEP63;CEP63;ANAPC13;CEP63;CEP63;CEP63;CEP63;ANAPC13;CEP63;ANAPC13;ANAPC13;CEP63;ANAPC13;CEP63	ENST00000332047.5;ENST00000354446.3;ENST00000503439.1;ENST00000514412.1;ENST00000511574.1;ENST00000337090.3;ENST00000383229.3;ENST00000514612.1;ENST00000512894.1;ENST00000510994.1;ENST00000354910.5;ENST00000513612.1;ENST00000511751.1;ENST00000504013.1	5'UTR;5'UTR;TSS1500;5'UTR;5'UTR;5'UTR;5'UTR;TSS1500;5'UTR;TSS1500;TSS1500;5'UTR;TSS200;5'UTR	chr3:134205380-134205950	3	NA	NA	NA	NA	cg25114075_ENSG00000129055	ANAPC13	0.14644	0.81208	Male	1.07956	0.9263
cg09516963_DYRK2	dual specificity tyrosine phosphorylation regulated kinase 2 [Source:HGNC Symbol;Acc:HGNC:3093]	DYRK2	cg09516963	12	TRUE	4.40681e-12	5.48943e-07	3.27629e-06	Female	0.783148	0.60271	0.963585	0.134978	8.68828	13.5999	chr12	67648664	NA	DYRK2;DYRK2	NM_006482;NM_003583	TSS200;TSS200	chr12:68042166-68043876	Island	NA	NA	NA	NA	12:66327912-66330427	NA	NA	DYRK2;DYRK2;DYRK2	ENST00000537632.1;ENST00000344096.3;ENST00000393555.3	TSS1500;TSS200;TSS200	DYRK2;DYRK2;DYRK2;DYRK2;DYRK2	ENST00000537632.1;ENST00000344096.3;ENST00000393555.3;ENST00000319833.6;ENST00000543747.1	TSS1500;TSS200;TSS200;TSS1500;5'UTR	chr12:68041605-68044975	3	NA	NA	NA	NA	cg09516963_ENSG00000127334	DYRK2	0.148448	0.813371	Male	1.08273	0.92359
cg01096418_CHTF8	chromosome transmission fidelity factor 8 [Source:HGNC Symbol;Acc:HGNC:24353]	CHTF8	cg01096418	16	FALSE	5.05167e-07	0.00799089	0.375572	Male	-0.45208	-0.612137	-0.292023	2.63901	-5.65402	4.98924	chr16	69120527	NA	CHTF8;CHTF8;CHTF8	NM_001039690;NM_001040146;NR_033227	Body;Body;Body	NA	NA	NA	NA	NA	NA	NA	NA	NA	CHTF8;CHTF8;CHTF8;CHTF8;RP11-123C5.4;CHTF8;CHTF8	ENST00000519534.1;ENST00000519520.1;ENST00000519534.1;ENST00000520529.1;ENST00000574807.1;ENST00000522091.1;ENST00000306585.6	3'UTR;3'UTR;1stExon;3'UTR;TSS200;3'UTR;5'UTR	CHTF8;CHTF8;CHTF8;CHTF8;RP11-123C5.4;CHTF8;CHTF8	ENST00000519534.1;ENST00000519520.1;ENST00000519534.1;ENST00000520529.1;ENST00000574807.1;ENST00000522091.1;ENST00000306585.6	3'UTR;3'UTR;1stExon;3'UTR;TSS200;3'UTR;5'UTR	NA	NA	NA	NA	chr16:69145116-69155056	6	cg01096418_ENSG00000168802	CHTF8	0.156505	0.821498	Male	1.05412	0.948661
cg02005600_HOXA4	homeobox A4 [Source:HGNC Symbol;Acc:HGNC:5105]	HOXA4	cg02005600	7	FALSE	6.67286e-06	0.0413417	1	Female	0.304222	0.181274	0.42717	-2.53683	4.9532	2.99474	chr7	27144066	NA	HOXA5	NM_019102	TSS1500	chr7:27182613-27185562	Island	NA	NA	NA	NA	7:27149871-27150476	7:27182652-27184498	Unclassified	HOXA5;HOXA5;HOXA3;HOXA-AS3;HOXA-AS3	ENST00000520854.1;ENST00000222726.3;ENST00000467897.2;ENST00000518848.1;ENST00000521197.1	TSS1500;TSS1500;3'UTR;5'UTR;5'UTR	HOXA5;HOXA5;HOXA3;HOXA3;HOXA-AS3;HOXA-AS3	ENST00000520854.1;ENST00000222726.3;ENST00000518451.1;ENST00000467897.2;ENST00000518848.1;ENST00000521197.1	TSS1500;TSS1500;3'UTR;3'UTR;5'UTR;5'UTR	NA	NA	chr7:27178667-27189671	6	chr7:27175348-27186078	6	cg02005600_ENSG00000197576	HOXA4	0.158379	0.822818	Male	1.81769	0.550148
cg08167066_CYS1	cystin 1 [Source:HGNC Symbol;Acc:HGNC:18525]	CYS1	cg08167066	2	FALSE	1.24641e-07	0.00298922	0.0926657	Female	0.51519	0.344016	0.686364	-2.01545	6.02486	6.06061	chr2	10080327	NA	CYS1;CYS1	NM_001037160;NM_001037160	1stExon;5'UTR	chr2:10219802-10221016	Island	NA	NA	NA	NA	2:10137100-10138459	NA	NA	CYS1;CYS1;CYS1	ENST00000381813.4;ENST00000381813.4;ENST00000477304.1	1stExon;5'UTR;3'UTR	CYS1;CYS1;CYS1	ENST00000381813.4;ENST00000381813.4;ENST00000477304.1	1stExon;5'UTR;3'UTR	chr2:10219045-10221435	3	NA	NA	NA	NA	cg08167066_ENSG00000205795	CYS1	0.163609	0.828185	Male	1.29017	0.775093
cg25114075_CEP63	centrosomal protein 63 [Source:HGNC Symbol;Acc:HGNC:25815]	CEP63	cg25114075	3	FALSE	7.16324e-06	0.0429483	1	Female	0.388048	0.230597	0.545499	-4.77992	4.93353	2.93965	chr3	134486874	NA	CEP63;ANAPC13;CEP63;ANAPC13;CEP63;CEP63;ANAPC13	NM_001042383;NR_024400;NM_001042400;NM_015391;NM_001042384;NM_025180;NR_024401	5'UTR;TSS1500;5'UTR;TSS1500;5'UTR;5'UTR;TSS1500	chr3:134204520-134205439	S_Shore	NA	NA	RDMR	NA	NA	3:134205699-134205782	Promoter_Associated	CEP63;CEP63;CEP63;CEP63;ANAPC13;ANAPC13;ANAPC13;CEP63;ANAPC13;CEP63	ENST00000332047.5;ENST00000354446.3;ENST00000337090.3;ENST00000383229.3;ENST00000514612.1;ENST00000510994.1;ENST00000354910.5;ENST00000513612.1;ENST00000511751.1;ENST00000504013.1	5'UTR;5'UTR;5'UTR;5'UTR;TSS1500;TSS1500;TSS1500;5'UTR;TSS200;5'UTR	CEP63;CEP63;ANAPC13;CEP63;CEP63;CEP63;CEP63;ANAPC13;CEP63;ANAPC13;ANAPC13;CEP63;ANAPC13;CEP63	ENST00000332047.5;ENST00000354446.3;ENST00000503439.1;ENST00000514412.1;ENST00000511574.1;ENST00000337090.3;ENST00000383229.3;ENST00000514612.1;ENST00000512894.1;ENST00000510994.1;ENST00000354910.5;ENST00000513612.1;ENST00000511751.1;ENST00000504013.1	5'UTR;5'UTR;TSS1500;5'UTR;5'UTR;5'UTR;5'UTR;TSS1500;5'UTR;TSS1500;TSS1500;5'UTR;TSS200;5'UTR	chr3:134205380-134205950	3	NA	NA	NA	NA	cg25114075_ENSG00000182923	CEP63	0.16656	0.829502	Male	1.0617	0.941886
cg20374928_SRSF6	serine and arginine rich splicing factor 6 [Source:HGNC Symbol;Acc:HGNC:10788]	SRSF6	cg20374928	20	TRUE	6.00782e-10	4.06053e-05	0.000446658	Female	0.467137	0.340972	0.593302	-0.171061	7.4118	10.0596	chr20	43459269	NA	SFRS6	NM_006275	Body	chr20:42085948-42087322	S_Shore	NA	NA	NA	NA	NA	20:42087847-42087912	Unclassified	NA	NA	NA	NA	NA	NA	chr20:42087685-42088035	3	NA	NA	NA	NA	cg20374928_ENSG00000124193	SRSF6	0.182213	0.839705	Male	1.04448	0.957412
cg25452172_METTL1	methyltransferase like 1 [Source:HGNC Symbol;Acc:HGNC:7030]	METTL1	cg25452172	12	TRUE	5.86461e-10	4.06053e-05	0.000436011	Male	-0.3302	-0.419306	-0.241095	1.03302	-7.41804	10.0773	chr12	57768967	NA	METTL1;METTL1	NM_023033;NM_005371	3'UTR;3'UTR	chr12:58165563-58165962	N_Shelf	NA	NA	NA	NA	NA	NA	NA	RP11-571M6.13;METTL1;METTL1;RP11-571M6.13	ENST00000546609.1;ENST00000324871.7;ENST00000257848.7;ENST00000546609.1	3'UTR;3'UTR;3'UTR;1stExon	RP11-571M6.13;METTL1;METTL1;METTL1;RP11-571M6.13	ENST00000546609.1;ENST00000324871.7;ENST00000257848.7;ENST00000547653.1;ENST00000546609.1	3'UTR;3'UTR;3'UTR;3'UTR;1stExon	NA	NA	NA	NA	chr12:58157984-58167581	6	cg25452172_ENSG00000037897	METTL1	0.190278	0.84689	Male	1.07508	0.930166
cg21845953_ZFHX4	zinc finger homeobox 4 [Source:HGNC Symbol;Acc:HGNC:30939]	ZFHX4	cg21845953	8	FALSE	5.79962e-06	0.0381575	1	Female	0.563481	0.337527	0.789435	-3.95118	4.99203	3.10364	chr8	76681124	NA	LOC100192378;ZFHX4	NR_024360;NM_024721	Body;TSS200	chr8:77594255-77594860	N_Shore	NA	NA	CDMR	NA	8:77755745-77755996	NA	NA	ZFHX4;ZFHX4;RP11-65D13.1;RP11-65D13.1	ENST00000521891.2;ENST00000050961.6;ENST00000522961.1;ENST00000518143.1	TSS200;TSS200;3'UTR;3'UTR	ZFHX4;ZFHX4;ZFHX4;ZFHX4;RP11-65D13.1;RP11-65D13.1	ENST00000521891.2;ENST00000520307.1;ENST00000517683.1;ENST00000458716.2;ENST00000522961.1;ENST00000518143.1	TSS200;TSS1500;TSS200;TSS200;3'UTR;3'UTR	chr8:77593060-77593630	3	NA	NA	NA	NA	cg21845953_ENSG00000091656	ZFHX4	0.197261	0.853184	Male	1.19626	0.835937
cg12728170_FRMD5	FERM domain containing 5 [Source:HGNC Symbol;Acc:HGNC:28214]	FRMD5	cg12728170	15	FALSE	7.29911e-07	0.0109462	0.542661	Male	-0.652624	-0.887777	-0.417472	0.650316	-5.55561	4.7062	chr15	43876238	NA	PIN4P1;FRMD5;FRMD5;FRMD5;FRMD5	NR_003571;NR_104455;NM_001286491;NM_032892;NM_001286490	Body;Body;Body;Body;Body	NA	NA	NA	NA	NA	NA	NA	NA	NA	NA	NA	NA	FRMD5;FRMD5;FRMD5	ENST00000458630.1;ENST00000451277.1;ENST00000473965.1	3'UTR;3'UTR;3'UTR	chr15:44168325-44168575	3	NA	NA	NA	NA	cg12728170_ENSG00000171877	FRMD5	0.198063	0.853324	Female	1.19839	1.19839
cg01127878_PRR19	proline rich 19 [Source:HGNC Symbol;Acc:HGNC:33728]	PRR19	cg01127878	19	FALSE	2.66658e-06	0.0244753	1	Female	0.347209	0.213687	0.480732	-0.504336	5.2054	3.70598	chr19	42306882	NA	PRR19	NM_199285	5'UTR	chr19:42811013-42811219	Island	NA	NA	NA	NA	19:47502870-47503051	NA	NA	PRR19	ENST00000341747.3	5'UTR	PRR19	ENST00000341747.3	5'UTR	chr19:42810825-42811090	3	NA	NA	NA	NA	cg01127878_ENSG00000188368	PRR19	0.199871	0.854483	Male	1.08539	0.92133
cg08835342_PRR19	proline rich 19 [Source:HGNC Symbol;Acc:HGNC:33728]	PRR19	cg08835342	19	FALSE	9.07595e-06	0.0471159	1	Female	0.450816	0.265422	0.636209	1.01883	4.86769	2.75574	chr19	42306937	NA	PRR19	NM_199285	5'UTR	chr19:42811013-42811219	Island	NA	NA	NA	NA	19:47502870-47503051	NA	NA	PRR19	ENST00000341747.3	5'UTR	PRR19	ENST00000341747.3	5'UTR	NA	NA	chr19:42810681-42811584	6	NA	NA	cg08835342_ENSG00000188368	PRR19	0.199871	0.854483	Male	1.08539	0.92133
cg18717628_KCNN2	potassium calcium-activated channel subfamily N member 2 [Source:HGNC Symbol;Acc:HGNC:6291]	KCNN2	cg18717628	5	FALSE	8.98582e-06	0.0470465	1	Female	0.532065	0.313384	0.750747	-3.18501	4.87047	2.7635	chr5	114362194	NA	KCNN2;KCNN2	NM_021614;NM_001278204	TSS200;TSS200	chr5:113696516-113699195	Island	high-CpG:113725644-113726041	NA	NA	NA	5:113724370-113727338	NA	NA	KCNN2;KCNN2;KCNN2	ENST00000512097.2;ENST00000507750.1;ENST00000264773.2	5'UTR;TSS1500;TSS200	KCNN2;KCNN2;KCNN2	ENST00000512097.2;ENST00000507750.1;ENST00000264773.2	5'UTR;TSS1500;TSS200	NA	NA	chr5:113695849-113699997	6	chr5:113695631-113699985	6	cg18717628_ENSG00000080709	KCNN2	0.205773	0.859897	Female	1.16794	1.16794
cg09975562_HDAC4	histone deacetylase 4 [Source:HGNC Symbol;Acc:HGNC:14063]	HDAC4	cg09975562	2	FALSE	1.8468e-07	0.00416068	0.137303	Male	-0.6524	-0.872959	-0.43184	2.012	-5.92115	5.76042	chr2	239197337	NA	HDAC4	NM_006037	Body	NA	NA	NA	NA	NA	NA	2:239783805-239784031	NA	NA	HDAC4	ENST00000456922.2	5'UTR	HDAC4;HDAC4;HDAC4;HDAC4;HDAC4	ENST00000463007.1;ENST00000493582.1;ENST00000535493.1;ENST00000456922.2;ENST00000496347.1	3'UTR;3'UTR;3'UTR;5'UTR;3'UTR	chr2:240118805-240119075	3	NA	NA	NA	NA	cg09975562_ENSG00000068024	HDAC4	0.22853	0.874446	Male	1.08606	0.920763
cg04216051_HDAC4	histone deacetylase 4 [Source:HGNC Symbol;Acc:HGNC:14063]	HDAC4	cg04216051	2	FALSE	2.51924e-06	0.0239736	1	Male	-0.640354	-0.885877	-0.394831	2.24831	-5.2209	3.74998	chr2	239250915	NA	HDAC4	NM_006037	Body	NA	NA	NA	NA	NA	NA	2:239837506-239837705	NA	NA	HDAC4	ENST00000456922.2	5'UTR	HDAC4;HDAC4;HDAC4;HDAC4;HDAC4	ENST00000446876.1;ENST00000463007.1;ENST00000493582.1;ENST00000535493.1;ENST00000456922.2	5'UTR;3'UTR;3'UTR;3'UTR;5'UTR	chr2:240172485-240172830	3	NA	NA	NA	NA	cg04216051_ENSG00000068024	HDAC4	0.22853	0.874446	Male	1.08606	0.920763
cg18685455_Y_RNA	Y RNA [Source:RFAM;Acc:RF00019]	Y_RNA	cg18685455	6	FALSE	6.19069e-06	0.039677	1	Female	0.375971	0.224661	0.527282	0.491501	4.97398	3.05298	chr6	135475551	NA	AHI1;AHI1;AHI1;AHI1	NM_001134832;NM_001134831;NM_017651;NM_001134830	Body;Body;Body;Body	NA	NA	NA	NA	NA	TRUE	NA	NA	NA	Y_RNA	ENST00000364142.1	TSS1500	Y_RNA	ENST00000364142.1	TSS1500	chr6:135796520-135796735	3	NA	NA	NA	NA	cg18685455_ENSG00000199938	Y_RNA	0.253331	0.887949	Female	1.23614	1.23614
cg24332710_AKR1A1	aldo-keto reductase family 1 member A1 [Source:HGNC Symbol;Acc:HGNC:380]	AKR1A1	cg24332710	1	FALSE	4.43829e-06	0.0341221	1	Female	0.301046	0.182086	0.420006	-0.344023	5.06582	3.31122	chr1	45550500	NA	AKR1A1;AKR1A1	NM_153326;NM_006066	TSS1500;TSS1500	chr1:46016403-46016694	N_Shore	NA	NA	NA	NA	NA	1:46016026-46017512	Promoter_Associated	AKR1A1;AKR1A1;AKR1A1	ENST00000351829.4;ENST00000471651.1;ENST00000372070.3	TSS1500;TSS1500;TSS200	AKR1A1;AKR1A1;AKR1A1;AKR1A1;AKR1A1;AKR1A1	ENST00000434299.1;ENST00000496999.1;ENST00000476957.1;ENST00000481885.1;ENST00000471651.1;ENST00000372070.3	TSS1500;TSS1500;TSS1500;TSS1500;TSS1500;TSS200	chr1:46016085-46017035	3	NA	NA	NA	NA	cg24332710_ENSG00000117448	AKR1A1	0.270842	0.896566	Male	1.05318	0.94951
cg23317297_AKR1A1	aldo-keto reductase family 1 member A1 [Source:HGNC Symbol;Acc:HGNC:380]	AKR1A1	cg23317297	1	FALSE	5.97256e-06	0.0386571	1	Female	0.28829	0.172498	0.404082	-0.755896	4.9839	3.08083	chr1	45550516	NA	AKR1A1;AKR1A1;AKR1A1;AKR1A1	NM_001202414;NM_001202413;NM_006066;NM_153326	TSS1500;TSS1500;TSS1500;TSS1500	chr1:46016403-46016694	N_Shore	NA	NA	NA	NA	NA	1:46016026-46017512	Promoter_Associated	AKR1A1;AKR1A1;AKR1A1	ENST00000351829.4;ENST00000471651.1;ENST00000372070.3	TSS1500;TSS1500;TSS200	AKR1A1;AKR1A1;AKR1A1;AKR1A1;AKR1A1;AKR1A1	ENST00000434299.1;ENST00000496999.1;ENST00000476957.1;ENST00000481885.1;ENST00000471651.1;ENST00000372070.3	TSS1500;TSS1500;TSS1500;TSS1500;TSS1500;TSS200	chr1:46016085-46017035	3	NA	NA	NA	NA	cg23317297_ENSG00000117448	AKR1A1	0.270842	0.896566	Male	1.05318	0.94951
cg25439374_CACYBP	calcyclin binding protein [Source:HGNC Symbol;Acc:HGNC:30423]	CACYBP	cg25439374	1	FALSE	4.10784e-07	0.00694094	0.305402	Female	0.322231	0.209248	0.435214	-1.9077	5.70915	5.14808	chr1	174998877	NA	CACYBP;CACYBP	NM_001007214;NM_014412	TSS1500;TSS1500	chr1:174968490-174969624	N_Shore	NA	NA	NA	NA	NA	NA	NA	CACYBP;CACYBP;CACYBP;CACYBP;CACYBP	ENST00000367681.2;ENST00000450101.2;ENST00000367679.2;ENST00000406752.1;ENST00000405362.1	TSS1500;TSS1500;TSS1500;TSS1500;TSS1500	CACYBP;CACYBP;CACYBP;CACYBP;CACYBP;CACYBP;CACYBP;CACYBP;CACYBP	ENST00000367681.2;ENST00000426793.1;ENST00000450101.2;ENST00000461977.1;ENST00000367679.2;ENST00000483307.1;ENST00000473925.1;ENST00000406752.1;ENST00000405362.1	TSS1500;TSS1500;TSS1500;TSS1500;TSS1500;TSS1500;TSS1500;TSS1500;TSS1500	chr1:174967700-174968355	3	NA	NA	NA	NA	cg25439374_ENSG00000116161	CACYBP	0.272613	0.898197	Male	1.06077	0.942709
cg09241427_SHANK2-AS1	SHANK2 antisense RNA 1 [Source:HGNC Symbol;Acc:HGNC:40014]	SHANK2-AS1	cg09241427	11	TRUE	4.43017e-12	5.48943e-07	3.29366e-06	Female	0.47349	0.36438	0.5826	1.44941	8.68689	13.5961	chr11	71149316	NA	SHANK2	NM_012309	5'UTR	NA	NA	NA	NA	NA	NA	NA	NA	NA	NA	NA	NA	SHANK2	ENST00000413503.1	5'UTR	chr11:70859645-70860375	3	NA	NA	NA	NA	cg09241427_ENSG00000226627	SHANK2-AS1	0.291538	0.912755	Female	1.09297	1.09297
cg17142432_SHANK2-AS1	SHANK2 antisense RNA 1 [Source:HGNC Symbol;Acc:HGNC:40014]	SHANK2-AS1	cg17142432	11	FALSE	9.25257e-06	0.0471159	1	Male	-0.354113	-0.499899	-0.208327	1.24527	-4.86231	2.74076	chr11	70712998	NA	SHANK2	NM_012309	Body	NA	NA	NA	NA	NA	TRUE	11:70236668-70236784	NA	NA	SHANK2	ENST00000468619.1	3'UTR	SHANK2;SHANK2;SHANK2	ENST00000470759.1;ENST00000468619.1;ENST00000498519.1	3'UTR;3'UTR;3'UTR	chr11:70559085-70559555	3	NA	NA	NA	NA	cg17142432_ENSG00000226627	SHANK2-AS1	0.291538	0.912755	Female	1.09297	1.09297
cg25720795_HOXA13	homeobox A13 [Source:HGNC Symbol;Acc:HGNC:5102]	HOXA13	cg25720795	7	FALSE	3.7507e-06	0.0312987	1	Male	-0.613115	-0.853199	-0.373031	-0.282626	-5.11207	3.44173	chr7	27207179	NA	NA	NA	NA	chr7:27244530-27245297	S_Shore	NA	NA	DMR	NA	NA	NA	NA	HOTTIP	ENST00000521028.2	5'UTR	HOTTIP	ENST00000521028.2	5'UTR	NA	NA	NA	NA	NA	NA	cg25720795_ENSG00000106031	HOXA13	0.30187	0.918205	Male	1.10402	0.905784
cg21197843_AC100801.1		AC100801.1	cg21197843	8	FALSE	2.59962e-06	0.0241589	1	Male	-0.755496	-1.04564	-0.46535	-0.996424	-5.21234	3.72567	chr8	85947363	NA	NA	NA	NA	NA	NA	NA	NA	NA	NA	NA	NA	NA	CTA-392E5.1	ENST00000518266.1	5'UTR	CTA-392E5.1	ENST00000518266.1	5'UTR	NA	NA	NA	NA	NA	NA	cg21197843_ENSG00000253154	AC100801.1	0.306324	0.920994	Male	1.26427	0.790972
cg03261377_AC100801.1		AC100801.1	cg03261377	8	FALSE	4.75601e-06	0.0353591	1	Male	-0.909101	-1.26969	-0.54851	1.92128	-5.04678	3.25759	chr8	85839264	NA	NA	NA	NA	NA	NA	NA	NA	NA	NA	NA	NA	NA	CTA-392E5.1	ENST00000517368.1	TSS1500	CTA-392E5.1	ENST00000517368.1	TSS1500	NA	NA	NA	NA	chr8:86851350-86852236	3	cg03261377_ENSG00000253154	AC100801.1	0.306324	0.920994	Male	1.26427	0.790972
cg15985987_AC100801.1		AC100801.1	cg15985987	8	FALSE	6.75382e-06	0.0414975	1	Male	-0.970852	-1.36348	-0.578227	0.546722	-4.94986	2.98537	chr8	85846520	NA	NA	NA	NA	NA	NA	NA	NA	NA	NA	NA	NA	NA	CTA-392E5.1	ENST00000517368.1	5'UTR	CTA-392E5.1	ENST00000517368.1	5'UTR	chr8:86858600-86858770	3	NA	NA	NA	NA	cg15985987_ENSG00000253154	AC100801.1	0.306324	0.920994	Male	1.26427	0.790972
cg18685455_Y_RNA	Y RNA [Source:RFAM;Acc:RF00019]	Y_RNA	cg18685455	6	FALSE	6.19069e-06	0.039677	1	Female	0.375971	0.224661	0.527282	0.491501	4.97398	3.05298	chr6	135475551	NA	AHI1;AHI1;AHI1;AHI1	NM_001134832;NM_001134831;NM_017651;NM_001134830	Body;Body;Body;Body	NA	NA	NA	NA	NA	TRUE	NA	NA	NA	Y_RNA	ENST00000364142.1	TSS1500	Y_RNA	ENST00000364142.1	TSS1500	chr6:135796520-135796735	3	NA	NA	NA	NA	cg18685455_ENSG00000206717	Y_RNA	0.311823	0.92264	Female	1.74118	1.74118
cg09971754_ANKRD11	ankyrin repeat domain 11 [Source:HGNC Symbol;Acc:HGNC:21316]	ANKRD11	cg09971754	16	TRUE	2.57228e-08	0.000735536	0.0191239	Male	-0.863571	-1.13208	-0.595064	-3.26504	-6.43814	7.25844	chr16	89491248	NA	ANKRD11	NM_013275	TSS1500	chr16:89555775-89557753	Island	NA	NA	NA	NA	16:88083135-88085241	16:89556459-89558709	Promoter_Associated	ANKRD11;ANKRD11	ENST00000378330.2;ENST00000301030.4	TSS1500;TSS1500	ANKRD11;ANKRD11;ANKRD11;ANKRD11;ANKRD11;SPG7;SPG7;SPG7;SPG7	ENST00000568512.1;ENST00000378330.2;ENST00000566973.1;ENST00000378332.2;ENST00000301030.4;ENST00000563783.1;ENST00000568509.1;ENST00000568509.1;ENST00000563783.1	TSS1500;TSS1500;TSS1500;TSS1500;TSS1500;1stExon;1stExon;5'UTR;5'UTR	chr16:89556945-89557835	3	NA	NA	NA	NA	cg09971754_ENSG00000167522	ANKRD11	0.312526	0.923264	Male	1.05468	0.948153
cg10924904_TIMM13	translocase of inner mitochondrial membrane 13 [Source:HGNC Symbol;Acc:HGNC:11816]	TIMM13	cg10924904	19	FALSE	7.87245e-06	0.0443399	1	Male	-0.653866	-0.920592	-0.387141	-2.72059	-4.9073	2.86631	chr19	2428101	NA	TIMM13	NM_012458	TSS200	chr19:2424005-2427983	S_Shore	NA	NA	NA	NA	19:2377874-2379128	19:2427338-2428176	Promoter_Associated	TIMM13	ENST00000215570.2	TSS1500	LMNB2;TIMM13	ENST00000532465.1;ENST00000215570.2	3'UTR;TSS1500	NA	NA	chr19:2423055-2432901	6	chr19:2422959-2430457	6	cg10924904_ENSG00000099800	TIMM13	0.318855	0.926018	Male	1.06081	0.942675
cg14299422_SH3RF3	SH3 domain containing ring finger 3 [Source:HGNC Symbol;Acc:HGNC:24699]	SH3RF3	cg14299422	2	FALSE	2.07014e-06	0.0219867	1	Female	0.488667	0.303202	0.674132	1.72924	5.27434	3.90187	chr2	109419301	NA	SH3RF3	NM_001099289	Body	NA	NA	NA	NA	NA	NA	NA	NA	NA	NA	NA	NA	NA	NA	NA	chr2:110035665-110035815	3	NA	NA	NA	NA	cg14299422_ENSG00000172985	SH3RF3	0.319778	0.926283	Male	1.09697	0.9116
cg02005600_HOXA3	homeobox A3 [Source:HGNC Symbol;Acc:HGNC:5104]	HOXA3	cg02005600	7	FALSE	6.67286e-06	0.0413417	1	Female	0.304222	0.181274	0.42717	-2.53683	4.9532	2.99474	chr7	27144066	NA	HOXA5	NM_019102	TSS1500	chr7:27182613-27185562	Island	NA	NA	NA	NA	7:27149871-27150476	7:27182652-27184498	Unclassified	HOXA5;HOXA5;HOXA3;HOXA-AS3;HOXA-AS3	ENST00000520854.1;ENST00000222726.3;ENST00000467897.2;ENST00000518848.1;ENST00000521197.1	TSS1500;TSS1500;3'UTR;5'UTR;5'UTR	HOXA5;HOXA5;HOXA3;HOXA3;HOXA-AS3;HOXA-AS3	ENST00000520854.1;ENST00000222726.3;ENST00000518451.1;ENST00000467897.2;ENST00000518848.1;ENST00000521197.1	TSS1500;TSS1500;3'UTR;3'UTR;5'UTR;5'UTR	NA	NA	chr7:27178667-27189671	6	chr7:27175348-27186078	6	cg02005600_ENSG00000105997	HOXA3	0.3385	0.93404	Female	1.78298	1.78298
cg19025234_THBS4	thrombospondin 4 [Source:HGNC Symbol;Acc:HGNC:11788]	THBS4	cg19025234	5	FALSE	9.56348e-06	0.0483679	1	Female	0.486031	0.285555	0.686508	-1.97105	4.85309	2.71507	chr5	80082948	NA	THBS4	NM_003248	Body	NA	NA	NA	NA	NA	TRUE	5:79414465-79414628	5:79378321-79380008	Unclassified	THBS4;CTD-2201I18.1;CTD-2201I18.1	ENST00000504720.1;ENST00000503007.1;ENST00000514042.1	5'UTR;TSS1500;3'UTR	THBS4;THBS4;CTD-2201I18.1;CTD-2201I18.1	ENST00000504720.1;ENST00000511888.1;ENST00000503007.1;ENST00000514042.1	5'UTR;5'UTR;TSS1500;3'UTR	chr5:79378620-79379110	3	NA	NA	NA	NA	cg19025234_ENSG00000113296	THBS4	0.340405	0.93466	Female	1.14085	1.14085
cg25438338_NEDD8	neural precursor cell expressed, developmentally down-regulated 8 [Source:HGNC Symbol;Acc:HGNC:7732]	NEDD8	cg25438338	14	FALSE	4.85787e-06	0.0354082	1	Female	0.265617	0.160139	0.371094	-2.5925	5.04094	3.24115	chr14	24232318	NA	GMPR2;GMPR2;GMPR2;GMPR2;GMPR2;GMPR2;GMPR2;GMPR2;NEDD8-MDP1;NEDD8;NEDD8-MDP1;NEDD8	NM_001283023;NM_001283022;NM_001002002;NM_016576;NM_001283021;NM_001002001;NM_001002000;NR_104265;NM_001199823;NM_006156;NM_001199823;NM_006156	TSS1500;TSS1500;TSS1500;TSS1500;TSS200;TSS200;TSS200;TSS200;1stExon;1stExon;5'UTR;5'UTR	chr14:24701646-24701992	N_Shore	NA	NA	NA	NA	14:23770856-23772297	14:24701091-24702477	Promoter_Associated	NEDD8;GMPR2;GMPR2;GMPR2;GMPR2;GMPR2;GMPR2;GMPR2;GMPR2;GMPR2;NEDD8-MDP1;NEDD8;NEDD8;NEDD8;NEDD8-MDP1;NEDD8;NEDD8;GMPR2	ENST00000533242.1;ENST00000559910.1;ENST00000399440.2;ENST00000558701.1;ENST00000420554.2;ENST00000348719.7;ENST00000559104.1;ENST00000456667.3;ENST00000355299.4;ENST00000559836.1;ENST00000534348.1;ENST00000524927.1;ENST00000533242.1;ENST00000250495.5;ENST00000534348.1;ENST00000524927.1;ENST00000250495.5;ENST00000421944.2	3'UTR;TSS1500;TSS1500;TSS1500;TSS1500;TSS1500;TSS1500;TSS1500;TSS200;TSS200;1stExon;1stExon;1stExon;1stExon;5'UTR;5'UTR;5'UTR;TSS200	NEDD8;GMPR2;GMPR2;GMPR2;GMPR2;GMPR2;GMPR2;GMPR2;GMPR2;GMPR2;GMPR2;GMPR2;GMPR2;GMPR2;GMPR2;GMPR2;GMPR2;NEDD8;GMPR2;GMPR2;NEDD8;NEDD8;NEDD8-MDP1;NEDD8-MDP1;NEDD8;NEDD8;NEDD8;NEDD8-MDP1;NEDD8-MDP1;NEDD8;NEDD8;GMPR2;GMPR2;NEDD8;NEDD8;NEDD8	ENST00000533242.1;ENST00000559287.1;ENST00000560139.1;ENST00000559801.1;ENST00000561035.1;ENST00000559409.1;ENST00000558865.1;ENST00000558279.1;ENST00000399440.2;ENST00000558701.1;ENST00000561130.1;ENST00000420554.2;ENST00000558760.1;ENST00000559102.1;ENST00000348719.7;ENST00000559104.1;ENST00000456667.3;ENST00000527046.1;ENST00000355299.4;ENST00000559836.1;ENST00000531430.1;ENST00000526430.1;ENS…	3'UTR;TSS1500;TSS1500;TSS1500;TSS1500;TSS1500;TSS1500;TSS1500;TSS1500;TSS1500;TSS1500;TSS1500;TSS1500;TSS1500;TSS1500;TSS1500;TSS1500;TSS1500;TSS200;TSS200;1stExon;1stExon;1stExon;1stExon;1stExon;1stExon;1stExon;5'UTR;5'UTR;5'UTR;5'UTR;TSS200;TSS200;TSS200;3'UTR;3'UTR	chr14:24701220-24701915	3	NA	NA	NA	NA	cg25438338_ENSG00000129559	NEDD8	0.3533	0.940297	Male	1.04739	0.95475
cg01535726_AC034111.1		AC034111.1	cg01535726	8	FALSE	5.27689e-06	0.0364994	1	Female	0.591143	0.35533	0.826957	0.473763	5.01812	3.17695	chr8	10053971	NA	MSRA;MSRA	NM_012331;NM_001135670	TSS1500;TSS1500	chr8:9911629-9912633	N_Shore	NA	NA	NA	NA	NA	NA	NA	RP11-1E4.1;MSRA;MSRA;MSRA	ENST00000562143.1;ENST00000317173.4;ENST00000441698.2;ENST00000518255.1	1stExon;TSS1500;TSS1500;TSS1500	RP11-1E4.1;MSRA;MSRA;MSRA	ENST00000562143.1;ENST00000317173.4;ENST00000441698.2;ENST00000518255.1	1stExon;TSS1500;TSS1500;TSS1500	NA	NA	chr8:9911032-9913290	6	chr8:9910547-9913435	6	cg01535726_ENSG00000260093	AC034111.1	0.358001	0.940705	Male	1.0812	0.9249
cg08245989_KRT17P8	keratin 17 pseudogene 8 [Source:HGNC Symbol;Acc:HGNC:50726]	KRT17P8	cg08245989	12	FALSE	2.17108e-06	0.0224775	1	Male	-0.395971	-0.546624	-0.245317	-0.776107	-5.2614	3.86505	chr12	9128326	NA	NA	NA	NA	NA	NA	NA	NA	NA	NA	12:9171462-9172353	NA	NA	NA	NA	NA	NA	NA	NA	NA	NA	NA	NA	NA	NA	cg08245989_ENSG00000256937	KRT17P8	0.374043	0.948093	Male	1.36095	0.734781
cg00167275_GLUD1	glutamate dehydrogenase 1 [Source:HGNC Symbol;Acc:HGNC:4335]	GLUD1	cg00167275	10	TRUE	5.35533e-16	1.32716e-10	3.98148e-10	Female	2.32881	1.9096	2.74802	-2.60922	11.1204	19.6639	chr10	87094830	NA	FAM35A;GLUD1;GLUD1	NM_019054;NM_005271;NM_005271	TSS1500;5'UTR;1stExon	chr10:88853757-88855498	Island	high-CpG:88844299-88844814	NA	NA	NA	10:88843704-88845467	10:88854528-88855567	Promoter_Associated	FAM35A;GLUD1;GLUD1;GLUD1;RP11-96C23.7;GLUD1;GLUD1;GLUD1;GLUD1	ENST00000298784.1;ENST00000537649.1;ENST00000544149.1;ENST00000277865.4;ENST00000437629.1;ENST00000513510.2;ENST00000277865.4;ENST00000394415.3;ENST00000513510.2	TSS1500;TSS1500;TSS1500;1stExon;5'UTR;5'UTR;5'UTR;TSS200;1stExon	FAM35A;GLUD1;GLUD1;GLUD1;RP11-96C23.7;GLUD1;GLUD1;GLUD1;GLUD1	ENST00000298784.1;ENST00000537649.1;ENST00000544149.1;ENST00000277865.4;ENST00000437629.1;ENST00000513510.2;ENST00000277865.4;ENST00000394415.3;ENST00000513510.2	TSS1500;TSS1500;TSS1500;1stExon;5'UTR;5'UTR;5'UTR;TSS200;1stExon	chr10:88852520-88854995	3	NA	NA	NA	NA	cg00167275_ENSG00000148672	GLUD1	0.376386	0.949592	Female	1.04222	1.04222
cg03602746_AC007319.1		AC007319.1	cg03602746	2	FALSE	4.26478e-06	0.0337308	1	Female	0.504345	0.305481	0.703209	-2.16685	5.07679	3.34214	chr2	187003167	NA	NA	NA	NA	NA	NA	NA	NA	NA	NA	2:187575998-187576433	NA	NA	AC007319.1	ENST00000412276.1	TSS200	AC007319.1;AC007319.1	ENST00000453517.1;ENST00000412276.1	TSS200;TSS200	chr2:187867865-187868195	3	NA	NA	NA	NA	cg03602746_ENSG00000224063	AC007319.1	0.386398	0.955544	Female	1.07236	1.07236
cg16655338_RIMS1	regulating synaptic membrane exocytosis 1 [Source:HGNC Symbol;Acc:HGNC:17282]	RIMS1	cg16655338	6	FALSE	9.80344e-07	0.0130151	0.728847	Female	0.867692	0.550526	1.18486	-3.70463	5.47641	4.47898	chr6	72183197	NA	RIMS1	NM_014989	Body	chr6:72892037-72892877	S_Shore	NA	NA	DMR	NA	6:72948759-72949623	NA	NA	NA	NA	NA	RIMS1	ENST00000370419.2	5'UTR	chr6:72892265-72892975	3	NA	NA	NA	NA	cg16655338_ENSG00000079841	RIMS1	0.396046	0.959189	Female	1.13168	1.13168
cg18685455_Y_RNA	Y RNA [Source:RFAM;Acc:RF00019]	Y_RNA	cg18685455	6	FALSE	6.19069e-06	0.039677	1	Female	0.375971	0.224661	0.527282	0.491501	4.97398	3.05298	chr6	135475551	NA	AHI1;AHI1;AHI1;AHI1	NM_001134832;NM_001134831;NM_017651;NM_001134830	Body;Body;Body;Body	NA	NA	NA	NA	NA	TRUE	NA	NA	NA	Y_RNA	ENST00000364142.1	TSS1500	Y_RNA	ENST00000364142.1	TSS1500	chr6:135796520-135796735	3	NA	NA	NA	NA	cg18685455_ENSG00000251864	Y_RNA	0.427604	0.969597	Female	1.24158	1.24158
cg16446577_C6orf89	chromosome 6 open reading frame 89 [Source:HGNC Symbol;Acc:HGNC:21114]	C6orf89	cg16446577	6	FALSE	4.06411e-07	0.00694094	0.302151	Female	0.304115	0.197537	0.410693	0.676767	5.712	5.15629	chr6	36885547	NA	C6orf89	NM_152734	TSS1500	chr6:36853590-36853927	N_Shore	NA	NA	NA	NA	NA	6:36853217-36854556	Promoter_Associated	C6orf89;C6orf89;C6orf89;C6orf89;PI16	ENST00000480824.1;ENST00000355190.3;ENST00000540072.1;ENST00000510325.2;ENST00000536757.1	TSS1500;TSS1500;TSS1500;5'UTR;5'UTR	C6orf89;C6orf89;C6orf89;C6orf89;C6orf89;PI16	ENST00000480824.1;ENST00000355190.3;ENST00000416621.1;ENST00000540072.1;ENST00000510325.2;ENST00000536757.1	TSS1500;TSS1500;TSS1500;TSS1500;5'UTR;5'UTR	NA	NA	chr6:36852873-36854171	6	chr6:36852746-36855623	6	cg16446577_ENSG00000198663	C6orf89	0.438129	0.972831	Female	1.03219	1.03219
cg18236571_PABPC4L	poly(A) binding protein cytoplasmic 4 like [Source:HGNC Symbol;Acc:HGNC:31955]	PABPC4L	cg18236571	4	FALSE	4.91077e-06	0.0354463	1	Female	0.440205	0.265293	0.615116	-0.767895	5.03796	3.23275	chr4	134201254	NA	PABPC4L	NM_001114734	5'UTR	NA	NA	NA	NA	NA	TRUE	4:135341838-135342385	NA	NA	PABPC4L	ENST00000529122.1	3'UTR	PABPC4L	ENST00000529122.1	3'UTR	chr4:135122400-135122630	3	NA	NA	NA	NA	cg18236571_ENSG00000254535	PABPC4L	0.441952	0.97323	Male	1.07098	0.93372
cg18685455_RNY3P11	RNA, Ro-associated Y3 pseudogene 11 [Source:HGNC Symbol;Acc:HGNC:50887]	RNY3P11	cg18685455	6	FALSE	6.19069e-06	0.039677	1	Female	0.375971	0.224661	0.527282	0.491501	4.97398	3.05298	chr6	135475551	NA	AHI1;AHI1;AHI1;AHI1	NM_001134832;NM_001134831;NM_017651;NM_001134830	Body;Body;Body;Body	NA	NA	NA	NA	NA	TRUE	NA	NA	NA	Y_RNA	ENST00000364142.1	TSS1500	Y_RNA	ENST00000364142.1	TSS1500	chr6:135796520-135796735	3	NA	NA	NA	NA	cg18685455_ENSG00000201023	RNY3P11	0.446303	0.974814	Male	1.22544	0.816036
cg14566738_FOXD2	forkhead box D2 [Source:HGNC Symbol;Acc:HGNC:3803]	FOXD2	cg14566738	1	FALSE	7.58539e-06	0.0441503	1	Male	-0.305241	-0.429493	-0.180988	-1.70818	-4.91763	2.89517	chr1	47439833	NA	FOXD2;FOXD2	NM_004474;NM_004474	1stExon;3'UTR	chr1:47902793-47905518	Island	NA	NA	NA	NA	1:47675329-47678200	NA	NA	FOXD2;FOXD2	ENST00000334793.5;ENST00000334793.5	1stExon;3'UTR	FOXD2;FOXD2	ENST00000334793.5;ENST00000334793.5	1stExon;3'UTR	NA	NA	chr1:47901250-47908123	6	chr1:47901264-47912179	6	cg14566738_ENSG00000186564	FOXD2	0.459976	0.976951	Male	1.16069	0.861556
cg11959806_ASIC2	acid sensing ion channel subunit 2 [Source:HGNC Symbol;Acc:HGNC:99]	ASIC2	cg11959806	17	FALSE	2.31214e-07	0.0049114	0.171899	Male	-0.322944	-0.43323	-0.212658	2.02472	-5.86172	5.58856	chr17	33929968	NA	ASIC2	NM_001094	Body	NA	NA	NA	NA	NA	NA	NA	NA	NA	NA	NA	NA	NA	NA	NA	NA	NA	NA	NA	NA	NA	cg11959806_ENSG00000108684	ASIC2	0.460994	0.977605	Male	1.3675	0.731259
cg11821068_LINC00941	long intergenic non-protein coding RNA 941 [Source:HGNC Symbol;Acc:HGNC:48635]	LINC00941	cg11821068	12	FALSE	4.64469e-06	0.0348803	1	Female	0.330843	0.199785	0.461901	-2.31761	5.0533	3.27596	chr12	30796479	NA	NA	NA	NA	chr12:30948548-30949757	Island	NA	NA	NA	NA	12:30839767-30841472	12:30948347-30949808	Unclassified	RP11-77I22.3	ENST00000547804.1	5'UTR	RP11-77I22.3;RP11-77I22.3	ENST00000550292.1;ENST00000547804.1	5'UTR;5'UTR	chr12:30947560-30950295	3	NA	NA	NA	NA	cg11821068_ENSG00000235884	LINC00941	0.475314	0.983204	Male	1.09698	0.911594
cg02005600_HOXA-AS2	HOXA cluster antisense RNA 2 [Source:HGNC Symbol;Acc:HGNC:43745]	HOXA-AS2	cg02005600	7	FALSE	6.67286e-06	0.0413417	1	Female	0.304222	0.181274	0.42717	-2.53683	4.9532	2.99474	chr7	27144066	NA	HOXA5	NM_019102	TSS1500	chr7:27182613-27185562	Island	NA	NA	NA	NA	7:27149871-27150476	7:27182652-27184498	Unclassified	HOXA5;HOXA5;HOXA3;HOXA-AS3;HOXA-AS3	ENST00000520854.1;ENST00000222726.3;ENST00000467897.2;ENST00000518848.1;ENST00000521197.1	TSS1500;TSS1500;3'UTR;5'UTR;5'UTR	HOXA5;HOXA5;HOXA3;HOXA3;HOXA-AS3;HOXA-AS3	ENST00000520854.1;ENST00000222726.3;ENST00000518451.1;ENST00000467897.2;ENST00000518848.1;ENST00000521197.1	TSS1500;TSS1500;3'UTR;3'UTR;5'UTR;5'UTR	NA	NA	chr7:27178667-27189671	6	chr7:27175348-27186078	6	cg02005600_ENSG00000253552	HOXA-AS2	0.475864	0.983204	Female	1.35102	1.35102
cg07628841_GPN1	GPN-loop GTPase 1 [Source:HGNC Symbol;Acc:HGNC:17030]	GPN1	cg07628841	2	TRUE	1.89632e-08	0.000587434	0.0140984	Female	0.747817	0.518135	0.9775	-1.40234	6.51756	7.48851	chr2	27628562	NA	GPN1;CCDC121;GPN1;GPN1;CCDC121;CCDC121;GPN1;GPN1	NM_001145048;NM_001142683;NM_001145047;NR_026735;NM_024584;NM_001142682;NM_001145049;NM_007266	TSS200;1stExon;TSS200;TSS1500;5'UTR;1stExon;TSS200;TSS1500	NA	NA	NA	NA	NA	NA	2:27704902-27705755	2:27851370-27852154	Promoter_Associated	GPN1;GPN1;CCDC121;GPN1;CCDC121;GPN1;GPN1;RP11-158I13.2;GPN1	ENST00000264718.3;ENST00000461249.1;ENST00000324364.3;ENST00000515877.1;ENST00000394775.3;ENST00000503738.1;ENST00000407583.3;ENST00000505973.1;ENST00000515877.1	TSS1500;TSS1500;5'UTR;1stExon;1stExon;TSS200;TSS200;5'UTR;5'UTR	GPN1;GPN1;GPN1;GPN1;CCDC121;GPN1;GPN1;GPN1;CCDC121;CCDC121;GPN1;GPN1;RP11-158I13.2;GPN1	ENST00000264718.3;ENST00000436280.1;ENST00000478484.1;ENST00000461249.1;ENST00000324364.3;ENST00000481754.1;ENST00000515877.1;ENST00000481754.1;ENST00000522876.1;ENST00000394775.3;ENST00000503738.1;ENST00000407583.3;ENST00000505973.1;ENST00000515877.1	TSS1500;TSS1500;TSS1500;TSS1500;5'UTR;1stExon;1stExon;5'UTR;1stExon;1stExon;TSS200;TSS200;5'UTR;5'UTR	chr2:27851345-27851615	3	NA	NA	NA	NA	cg07628841_ENSG00000198522	GPN1	0.476424	0.983204	Male	1.03056	0.970342
cg09805323_GPN1	GPN-loop GTPase 1 [Source:HGNC Symbol;Acc:HGNC:17030]	GPN1	cg09805323	2	FALSE	6.50528e-06	0.0406422	1	Female	0.299943	0.178896	0.420989	-3.2293	4.96025	3.01449	chr2	27628982	NA	CCDC121;GPN1;GPN1;GPN1;CCDC121;CCDC121;GPN1;GPN1	NM_024584;NM_001145049;NM_007266;NR_026735;NM_001142683;NM_024584;NM_001145048;NM_001145047	5'UTR;5'UTR;TSS200;TSS200;TSS200;1stExon;5'UTR;Body	NA	NA	NA	NA	NA	NA	2:27704902-27705755	2:27851370-27852154	Promoter_Associated	GPN1;CCDC121;GPN1;GPN1;CCDC121;CCDC121;RP11-158I13.2;GPN1;GPN1	ENST00000461249.1;ENST00000324364.3;ENST00000503738.1;ENST00000264718.3;ENST00000394775.3;ENST00000324364.3;ENST00000505973.1;ENST00000515877.1;ENST00000424214.1	TSS1500;5'UTR;5'UTR;TSS200;TSS200;1stExon;5'UTR;5'UTR;5'UTR	GPN1;CCDC121;GPN1;GPN1;GPN1;GPN1;GPN1;CCDC121;CCDC121;CCDC121;RP11-158I13.2;GPN1;GPN1	ENST00000461249.1;ENST00000324364.3;ENST00000481754.1;ENST00000503738.1;ENST00000264718.3;ENST00000436280.1;ENST00000478484.1;ENST00000394775.3;ENST00000522876.1;ENST00000324364.3;ENST00000505973.1;ENST00000515877.1;ENST00000424214.1	TSS1500;5'UTR;5'UTR;5'UTR;TSS200;TSS200;TSS200;TSS200;TSS200;1stExon;5'UTR;5'UTR;5'UTR	chr2:27851720-27851975	3	NA	NA	NA	NA	cg09805323_ENSG00000198522	GPN1	0.476424	0.983204	Male	1.03056	0.970342
cg07628841_AC074091.1		AC074091.1	cg07628841	2	TRUE	1.89632e-08	0.000587434	0.0140984	Female	0.747817	0.518135	0.9775	-1.40234	6.51756	7.48851	chr2	27628562	NA	GPN1;CCDC121;GPN1;GPN1;CCDC121;CCDC121;GPN1;GPN1	NM_001145048;NM_001142683;NM_001145047;NR_026735;NM_024584;NM_001142682;NM_001145049;NM_007266	TSS200;1stExon;TSS200;TSS1500;5'UTR;1stExon;TSS200;TSS1500	NA	NA	NA	NA	NA	NA	2:27704902-27705755	2:27851370-27852154	Promoter_Associated	GPN1;GPN1;CCDC121;GPN1;CCDC121;GPN1;GPN1;RP11-158I13.2;GPN1	ENST00000264718.3;ENST00000461249.1;ENST00000324364.3;ENST00000515877.1;ENST00000394775.3;ENST00000503738.1;ENST00000407583.3;ENST00000505973.1;ENST00000515877.1	TSS1500;TSS1500;5'UTR;1stExon;1stExon;TSS200;TSS200;5'UTR;5'UTR	GPN1;GPN1;GPN1;GPN1;CCDC121;GPN1;GPN1;GPN1;CCDC121;CCDC121;GPN1;GPN1;RP11-158I13.2;GPN1	ENST00000264718.3;ENST00000436280.1;ENST00000478484.1;ENST00000461249.1;ENST00000324364.3;ENST00000481754.1;ENST00000515877.1;ENST00000481754.1;ENST00000522876.1;ENST00000394775.3;ENST00000503738.1;ENST00000407583.3;ENST00000505973.1;ENST00000515877.1	TSS1500;TSS1500;TSS1500;TSS1500;5'UTR;1stExon;1stExon;5'UTR;1stExon;1stExon;TSS200;TSS200;5'UTR;5'UTR	chr2:27851345-27851615	3	NA	NA	NA	NA	cg07628841_ENSG00000259080	AC074091.1	0.489692	0.987542	Female	1.33658	1.33658
cg09805323_AC074091.1		AC074091.1	cg09805323	2	FALSE	6.50528e-06	0.0406422	1	Female	0.299943	0.178896	0.420989	-3.2293	4.96025	3.01449	chr2	27628982	NA	CCDC121;GPN1;GPN1;GPN1;CCDC121;CCDC121;GPN1;GPN1	NM_024584;NM_001145049;NM_007266;NR_026735;NM_001142683;NM_024584;NM_001145048;NM_001145047	5'UTR;5'UTR;TSS200;TSS200;TSS200;1stExon;5'UTR;Body	NA	NA	NA	NA	NA	NA	2:27704902-27705755	2:27851370-27852154	Promoter_Associated	GPN1;CCDC121;GPN1;GPN1;CCDC121;CCDC121;RP11-158I13.2;GPN1;GPN1	ENST00000461249.1;ENST00000324364.3;ENST00000503738.1;ENST00000264718.3;ENST00000394775.3;ENST00000324364.3;ENST00000505973.1;ENST00000515877.1;ENST00000424214.1	TSS1500;5'UTR;5'UTR;TSS200;TSS200;1stExon;5'UTR;5'UTR;5'UTR	GPN1;CCDC121;GPN1;GPN1;GPN1;GPN1;GPN1;CCDC121;CCDC121;CCDC121;RP11-158I13.2;GPN1;GPN1	ENST00000461249.1;ENST00000324364.3;ENST00000481754.1;ENST00000503738.1;ENST00000264718.3;ENST00000436280.1;ENST00000478484.1;ENST00000394775.3;ENST00000522876.1;ENST00000324364.3;ENST00000505973.1;ENST00000515877.1;ENST00000424214.1	TSS1500;5'UTR;5'UTR;5'UTR;TSS200;TSS200;TSS200;TSS200;TSS200;1stExon;5'UTR;5'UTR;5'UTR	chr2:27851720-27851975	3	NA	NA	NA	NA	cg09805323_ENSG00000259080	AC074091.1	0.489692	0.987542	Female	1.33658	1.33658
cg17380238_PPP1R13L	protein phosphatase 1 regulatory subunit 13 like [Source:HGNC Symbol;Acc:HGNC:18838]	PPP1R13L	cg17380238	19	FALSE	4.64528e-07	0.00755913	0.345359	Female	0.654803	0.423886	0.88572	-1.1535	5.67639	5.05367	chr19	45386205	NA	PPP1R13L;PPP1R13L	NM_001142502;NM_006663	Body;Body	chr19:45888768-45889465	Island	NA	NA	NA	TRUE	NA	NA	NA	NA	NA	NA	NA	NA	NA	chr19:45889360-45889850	3	NA	NA	NA	NA	cg17380238_ENSG00000104881	PPP1R13L	0.501976	0.991029	Male	1.03256	0.968463
cg12442677_TMEM219	transmembrane protein 219 [Source:HGNC Symbol;Acc:HGNC:25201]	TMEM219	cg12442677	16	FALSE	8.90821e-06	0.046971	1	Male	-0.447911	-0.631913	-0.263909	1.17303	-4.87289	2.77024	chr16	29969046	NA	TMEM219;TMEM219	NM_194280;NM_001083613	Body;Body	NA	NA	NA	NA	NA	NA	NA	NA	NA	NA	NA	NA	NA	NA	NA	NA	NA	NA	NA	NA	NA	cg12442677_ENSG00000149932	TMEM219	0.502771	0.991529	Male	1.03478	0.966386
cg20254225_CYP1B1-AS1	CYP1B1 antisense RNA 1 [Source:HGNC Symbol;Acc:HGNC:28543]	CYP1B1-AS1	cg20254225	2	FALSE	7.81085e-06	0.0443399	1	Female	0.533149	0.315764	0.750535	-1.7303	4.90949	2.87241	chr2	38074294	NA	CYP1B1	NM_000104	Body	chr2:38301276-38304518	Island	NA	NA	NA	NA	2:38154704-38157200	NA	NA	CYP1B1-AS1;CYP1B1	ENST00000431999.1;ENST00000494864.1	TSS1500;3'UTR	CYP1B1;CYP1B1;CYP1B1-AS1;CYP1B1	ENST00000462864.1;ENST00000492443.1;ENST00000431999.1;ENST00000494864.1	3'UTR;TSS1500;TSS1500;3'UTR	chr2:38300420-38302375	3	NA	NA	NA	NA	cg20254225_ENSG00000232973	CYP1B1-AS1	0.504045	0.991586	Female	1.05506	1.05506
cg13442960_ELAVL2	ELAV like RNA binding protein 2 [Source:HGNC Symbol;Acc:HGNC:3313]	ELAVL2	cg13442960	9	FALSE	1.5967e-06	0.0188426	1	Female	0.802992	0.502247	1.10374	-1.3941	5.34478	4.10257	chr9	23821571	NA	ELAVL2;ELAVL2;ELAVL2	NM_001171195;NM_004432;NM_001171197	5'UTR;5'UTR;TSS200	chr9:23820691-23822135	Island	NA	NA	DMR	NA	9:23810565-23812135	NA	NA	ELAVL2;ELAVL2;ELAVL2;ELAVL2;ELAVL2	ENST00000223951.5;ENST00000544538.1;ENST00000397312.2;ENST00000380117.1;ENST00000462649.1	TSS200;5'UTR;5'UTR;5'UTR;3'UTR	ELAVL2;ELAVL2;ELAVL2;ELAVL2;ELAVL2	ENST00000223951.5;ENST00000544538.1;ENST00000397312.2;ENST00000380117.1;ENST00000462649.1	TSS200;5'UTR;5'UTR;5'UTR;3'UTR	chr9:23821365-23822195	3	NA	NA	NA	NA	cg13442960_ENSG00000107105	ELAVL2	0.506452	0.991986	Female	1.09833	1.09833
cg13150358_NRXN1	neurexin 1 [Source:HGNC Symbol;Acc:HGNC:8008]	NRXN1	cg13150358	2	TRUE	3.77468e-08	0.00101711	0.0280633	Female	0.615116	0.420841	0.809391	-0.364239	6.33807	6.9684	chr2	51581818	NA	NA	NA	NA	NA	NA	NA	NA	NA	NA	2:51662416-51662630	NA	NA	AC007682.1	ENST00000440698.1	5'UTR	AC007682.1	ENST00000440698.1	5'UTR	NA	NA	NA	NA	NA	NA	cg13150358_ENSG00000179915	NRXN1	0.516062	0.99497	Male	1.13901	0.877956
cg18685455_Y_RNA	Y RNA [Source:RFAM;Acc:RF00019]	Y_RNA	cg18685455	6	FALSE	6.19069e-06	0.039677	1	Female	0.375971	0.224661	0.527282	0.491501	4.97398	3.05298	chr6	135475551	NA	AHI1;AHI1;AHI1;AHI1	NM_001134832;NM_001134831;NM_017651;NM_001134830	Body;Body;Body;Body	NA	NA	NA	NA	NA	TRUE	NA	NA	NA	Y_RNA	ENST00000364142.1	TSS1500	Y_RNA	ENST00000364142.1	TSS1500	chr6:135796520-135796735	3	NA	NA	NA	NA	cg18685455_ENSG00000207286	Y_RNA	0.520681	0.995373	Female	1.13445	1.13445
cg14906103_TMEM33	transmembrane protein 33 [Source:HGNC Symbol;Acc:HGNC:25541]	TMEM33	cg14906103	4	FALSE	3.59476e-06	0.0307191	1	Female	0.657863	0.400842	0.914884	-0.0242613	5.12371	3.47464	chr4	41934834	NA	TMEM33	NM_018126	TSS1500	chr4:41937098-41937624	N_Shore	NA	NA	NA	NA	NA	4:41936786-41937623	Promoter_Associated	TMEM33;TMEM33;TMEM33	ENST00000504986.1;ENST00000513702.1;ENST00000325094.5	TSS1500;TSS1500;TSS1500	TMEM33;TMEM33;TMEM33;TMEM33;TMEM33	ENST00000504986.1;ENST00000508448.1;ENST00000325094.5;ENST00000510383.1;ENST00000506794.1	TSS1500;TSS1500;TSS1500;TSS1500;TSS1500	chr4:41936640-41937970	3	NA	NA	NA	NA	cg14906103_ENSG00000109133	TMEM33	0.530889	0.99679	Female	1.02024	1.02024
cg16692923_NR3C2	nuclear receptor subfamily 3 group C member 2 [Source:HGNC Symbol;Acc:HGNC:7979]	NR3C2	cg16692923	4	FALSE	4.57244e-06	0.034688	1	Female	0.454199	0.274429	0.63397	-1.88349	5.05762	3.28812	chr4	148443547	NA	NR3C2;NR3C2	NM_001166104;NM_000901	TSS1500;TSS1500	chr4:149363212-149367056	Island	NA	NA	NA	NA	4:149584089-149584799	NA	NA	NR3C2;NR3C2;NR3C2;NR3C2	ENST00000344721.4;ENST00000512865.1;ENST00000342437.4;ENST00000355292.3	5'UTR;TSS1500;TSS1500;TSS1500	NR3C2;NR3C2;NR3C2;NR3C2	ENST00000344721.4;ENST00000512865.1;ENST00000342437.4;ENST00000355292.3	5'UTR;TSS1500;TSS1500;TSS1500	NA	NA	chr4:149362457-149367429	6	chr4:149362666-149367509	6	cg16692923_ENSG00000151623	NR3C2	0.540335	0.999247	Female	1.05121	1.05121
cg18685455_Y_RNA	Y RNA [Source:RFAM;Acc:RF00019]	Y_RNA	cg18685455	6	FALSE	6.19069e-06	0.039677	1	Female	0.375971	0.224661	0.527282	0.491501	4.97398	3.05298	chr6	135475551	NA	AHI1;AHI1;AHI1;AHI1	NM_001134832;NM_001134831;NM_017651;NM_001134830	Body;Body;Body;Body	NA	NA	NA	NA	NA	TRUE	NA	NA	NA	Y_RNA	ENST00000364142.1	TSS1500	Y_RNA	ENST00000364142.1	TSS1500	chr6:135796520-135796735	3	NA	NA	NA	NA	cg18685455_ENSG00000252615	Y_RNA	0.542557	0.999535	Male	1.25916	0.794183
cg18685455_Y_RNA	Y RNA [Source:RFAM;Acc:RF00019]	Y_RNA	cg18685455	6	FALSE	6.19069e-06	0.039677	1	Female	0.375971	0.224661	0.527282	0.491501	4.97398	3.05298	chr6	135475551	NA	AHI1;AHI1;AHI1;AHI1	NM_001134832;NM_001134831;NM_017651;NM_001134830	Body;Body;Body;Body	NA	NA	NA	NA	NA	TRUE	NA	NA	NA	Y_RNA	ENST00000364142.1	TSS1500	Y_RNA	ENST00000364142.1	TSS1500	chr6:135796520-135796735	3	NA	NA	NA	NA	cg18685455_ENSG00000199630	Y_RNA	0.56296	0.999917	Female	1.13883	1.13883
cg09829303_TUBB3P2	tubulin beta 3 class III pseudogene 2 [Source:HGNC Symbol;Acc:HGNC:42181]	TUBB3P2	cg09829303	7	TRUE	2.46091e-09	0.000121973	0.00182959	Female	0.379804	0.271919	0.487688	0.602994	7.04721	9.01716	chr7	134735022	NA	NA	NA	NA	NA	NA	NA	NA	NA	NA	NA	NA	NA	NA	NA	NA	NA	NA	NA	NA	NA	NA	NA	chr7:134419664-134420004	3	cg09829303_ENSG00000230101	TUBB3P2	0.563891	0.999917	Male	1.13344	0.882269
cg18685455_Y_RNA	Y RNA [Source:RFAM;Acc:RF00019]	Y_RNA	cg18685455	6	FALSE	6.19069e-06	0.039677	1	Female	0.375971	0.224661	0.527282	0.491501	4.97398	3.05298	chr6	135475551	NA	AHI1;AHI1;AHI1;AHI1	NM_001134832;NM_001134831;NM_017651;NM_001134830	Body;Body;Body;Body	NA	NA	NA	NA	NA	TRUE	NA	NA	NA	Y_RNA	ENST00000364142.1	TSS1500	Y_RNA	ENST00000364142.1	TSS1500	chr6:135796520-135796735	3	NA	NA	NA	NA	cg18685455_ENSG00000207292	Y_RNA	0.572543	0.999917	Male	1.27545	0.784036
cg14870223_WDR48	WD repeat domain 48 [Source:HGNC Symbol;Acc:HGNC:30914]	WDR48	cg14870223	3	FALSE	8.35985e-07	0.0119523	0.621522	Female	0.545843	0.347869	0.743817	0.610781	5.51921	4.60172	chr3	39051584	NA	WDR48	NM_020839	TSS1500	chr3:39093469-39094025	N_Shore	NA	NA	NA	NA	NA	3:39092908-39094361	Promoter_Associated	WDR48;WDR48	ENST00000302313.5;ENST00000418020.1	TSS1500;TSS1500	WDR48;WDR48;WDR48;WDR48;WDR48;WDR48	ENST00000441361.1;ENST00000302313.5;ENST00000423296.2;ENST00000418020.1;ENST00000433841.2;ENST00000420940.2	TSS1500;TSS1500;TSS1500;TSS1500;TSS1500;TSS1500	NA	NA	chr3:39092952-39094331	6	chr3:39092619-39094482	6	cg14870223_ENSG00000114742	WDR48	0.58467	0.999917	Female	1.01978	1.01978
cg08665859_WDR48	WD repeat domain 48 [Source:HGNC Symbol;Acc:HGNC:30914]	WDR48	cg08665859	3	FALSE	3.18599e-06	0.0281984	1	Female	0.365626	0.223695	0.507556	-1.10459	5.15677	3.56817	chr3	39051731	NA	WDR48;WDR48;WDR48	NM_020839;NM_001303403;NM_001303402	TSS1500;TSS1500;TSS1500	chr3:39093469-39094025	N_Shore	NA	NA	NA	NA	3:39068216-39069050	3:39092908-39094361	Promoter_Associated	WDR48;WDR48	ENST00000302313.5;ENST00000418020.1	TSS1500;TSS1500	WDR48;WDR48;WDR48;WDR48;WDR48;WDR48	ENST00000441361.1;ENST00000302313.5;ENST00000423296.2;ENST00000418020.1;ENST00000433841.2;ENST00000420940.2	TSS1500;TSS1500;TSS1500;TSS1500;TSS1500;TSS1500	chr3:39093105-39093275	3	NA	NA	NA	NA	cg08665859_ENSG00000114742	WDR48	0.58467	0.999917	Female	1.01978	1.01978
cg09398924_WDR48	WD repeat domain 48 [Source:HGNC Symbol;Acc:HGNC:30914]	WDR48	cg09398924	3	FALSE	4.84878e-06	0.0354082	1	Female	0.417482	0.251714	0.583249	-2.62231	5.04146	3.2426	chr3	39051720	NA	WDR48	NM_020839	TSS1500	chr3:39093469-39094025	N_Shore	NA	NA	NA	NA	3:39068216-39069050	3:39092908-39094361	Promoter_Associated	WDR48;WDR48	ENST00000302313.5;ENST00000418020.1	TSS1500;TSS1500	WDR48;WDR48;WDR48;WDR48;WDR48;WDR48	ENST00000441361.1;ENST00000302313.5;ENST00000423296.2;ENST00000418020.1;ENST00000433841.2;ENST00000420940.2	TSS1500;TSS1500;TSS1500;TSS1500;TSS1500;TSS1500	chr3:39093105-39093275	3	NA	NA	NA	NA	cg09398924_ENSG00000114742	WDR48	0.58467	0.999917	Female	1.01978	1.01978
cg18685455_Y_RNA	Y RNA [Source:RFAM;Acc:RF00019]	Y_RNA	cg18685455	6	FALSE	6.19069e-06	0.039677	1	Female	0.375971	0.224661	0.527282	0.491501	4.97398	3.05298	chr6	135475551	NA	AHI1;AHI1;AHI1;AHI1	NM_001134832;NM_001134831;NM_017651;NM_001134830	Body;Body;Body;Body	NA	NA	NA	NA	NA	TRUE	NA	NA	NA	Y_RNA	ENST00000364142.1	TSS1500	Y_RNA	ENST00000364142.1	TSS1500	chr6:135796520-135796735	3	NA	NA	NA	NA	cg18685455_ENSG00000201012	Y_RNA	0.585918	0.999917	Female	1.27518	1.27518
cg19025234_CTD-2201I18.1	uncharacterized LOC101929215 [Source:NCBI gene;Acc:101929215]	CTD-2201I18.1	cg19025234	5	FALSE	9.56348e-06	0.0483679	1	Female	0.486031	0.285555	0.686508	-1.97105	4.85309	2.71507	chr5	80082948	NA	THBS4	NM_003248	Body	NA	NA	NA	NA	NA	TRUE	5:79414465-79414628	5:79378321-79380008	Unclassified	THBS4;CTD-2201I18.1;CTD-2201I18.1	ENST00000504720.1;ENST00000503007.1;ENST00000514042.1	5'UTR;TSS1500;3'UTR	THBS4;THBS4;CTD-2201I18.1;CTD-2201I18.1	ENST00000504720.1;ENST00000511888.1;ENST00000503007.1;ENST00000514042.1	5'UTR;5'UTR;TSS1500;3'UTR	chr5:79378620-79379110	3	NA	NA	NA	NA	cg19025234_ENSG00000249825	CTD-2201I18.1	0.596816	0.999917	Female	1.0506	1.0506
cg12774458_LINC01550	long intergenic non-protein coding RNA 1550 [Source:HGNC Symbol;Acc:HGNC:20111]	LINC01550	cg12774458	14	FALSE	5.34793e-06	0.0364994	1	Male	-0.230317	-0.322261	-0.138374	-0.146341	-5.01443	3.16657	chr14	97979084	NA	LINC01550	NR_015430	TSS1500	NA	NA	NA	NA	NA	NA	NA	14:98445349-98445427	Promoter_Associated	C14orf64	ENST00000499006.2	TSS1500	C14orf64;C14orf64;C14orf64;C14orf64;C14orf64;C14orf64	ENST00000554822.1;ENST00000556462.1;ENST00000556138.1;ENST00000512901.2;ENST00000502187.1;ENST00000499006.2	TSS1500;TSS1500;TSS1500;TSS1500;TSS1500;TSS1500	chr14:98445340-98445710	3	NA	NA	NA	NA	cg12774458_ENSG00000246223	LINC01550	0.597231	0.999917	Female	1.04755	1.04755
cg00263248_LINC01550	long intergenic non-protein coding RNA 1550 [Source:HGNC Symbol;Acc:HGNC:20111]	LINC01550	cg00263248	14	FALSE	7.37873e-06	0.0438864	1	Male	-0.475981	-0.669434	-0.282529	1.59552	-4.9253	2.91663	chr14	97977813	NA	C14orf64	NR_015430	Body	NA	NA	NA	NA	NA	NA	NA	14:98444107-98445301	Unclassified_Cell_type_specific	NA	NA	NA	NA	NA	NA	NA	NA	NA	NA	chr14:98444128-98445494	6	cg00263248_ENSG00000246223	LINC01550	0.597231	0.999917	Female	1.04755	1.04755
cg01068944_PLCB4	phospholipase C beta 4 [Source:HGNC Symbol;Acc:HGNC:9059]	PLCB4	cg01068944	20	FALSE	4.06214e-06	0.0328265	1	Female	0.637637	0.386877	0.888398	-2.00167	5.09017	3.37989	chr20	9068625	NA	NA	NA	NA	chr20:9048958-9050018	Island	high-CpG:8997157-8997806	NA	NA	NA	20:8996897-8998126	NA	NA	PLCB4	ENST00000334005.3	TSS1500	PLCB4;PLCB4;PLCB4;PLCB4	ENST00000334005.3;ENST00000437503.1;ENST00000407043.2;ENST00000441846.1	TSS1500;TSS1500;TSS200;TSS200	chr20:9048205-9049475	3	NA	NA	NA	NA	cg01068944_ENSG00000101333	PLCB4	0.60145	0.999917	Male	1.06877	0.935656
cg17612569_GABPA	GA binding protein transcription factor alpha subunit [Source:HGNC Symbol;Acc:HGNC:4071]	GABPA	cg17612569	21	TRUE	4.58077e-28	3.40562e-22	3.40562e-22	Male	-2.0661	-2.26933	-1.86288	-2.20456	-20.3516	34.2004	chr21	25734909	NA	GABPA;ATP5J;ATP5J;ATP5J;ATP5J;ATP5J;ATP5J	NM_002040;NM_001003697;NM_001685;NM_001003703;NM_001003701;NM_001003703;NM_001003696	TSS200;5'UTR;5'UTR;1stExon;Body;5'UTR;5'UTR	chr21:27106814-27108211	Island	high-CpG:26029040-26029136	NA	NA	NA	21:26028686-26030173	NA	NA	ATP5J;ATP5J;ATP5J;ATP5J;ATP5J;GABPA;GABPA;GABPA;GABPA;ATP5J;ATP5J	ENST00000284971.3;ENST00000400099.1;ENST00000400090.3;ENST00000400087.3;ENST00000400093.3;ENST00000400075.3;ENST00000487266.1;ENST00000354828.3;ENST00000354828.3;ENST00000284971.3;ENST00000400094.1	5'UTR;5'UTR;5'UTR;5'UTR;5'UTR;TSS1500;TSS1500;1stExon;5'UTR;1stExon;TSS200	ATP5J;ATP5J;ATP5J;ATP5J;ATP5J;GABPA;GABPA;GABPA;GABPA;ATP5J;ATP5J	ENST00000284971.3;ENST00000400099.1;ENST00000400090.3;ENST00000400087.3;ENST00000400093.3;ENST00000400075.3;ENST00000487266.1;ENST00000354828.3;ENST00000354828.3;ENST00000284971.3;ENST00000400094.1	5'UTR;5'UTR;5'UTR;5'UTR;5'UTR;TSS1500;TSS1500;1stExon;5'UTR;1stExon;TSS200	chr21:27107185-27107535	3	NA	NA	NA	NA	cg17612569_ENSG00000154727	GABPA	0.601476	0.999917	Female	1.01697	1.01697
cg18685455_Y_RNA	Y RNA [Source:RFAM;Acc:RF00019]	Y_RNA	cg18685455	6	FALSE	6.19069e-06	0.039677	1	Female	0.375971	0.224661	0.527282	0.491501	4.97398	3.05298	chr6	135475551	NA	AHI1;AHI1;AHI1;AHI1	NM_001134832;NM_001134831;NM_017651;NM_001134830	Body;Body;Body;Body	NA	NA	NA	NA	NA	TRUE	NA	NA	NA	Y_RNA	ENST00000364142.1	TSS1500	Y_RNA	ENST00000364142.1	TSS1500	chr6:135796520-135796735	3	NA	NA	NA	NA	cg18685455_ENSG00000201483	Y_RNA	0.610399	0.999917	Female	1.16882	1.16882
cg24260662_GPR39	G protein-coupled receptor 39 [Source:HGNC Symbol;Acc:HGNC:4496]	GPR39	cg24260662	2	FALSE	6.47895e-06	0.0406422	1	Female	0.676838	0.403751	0.949924	-0.39696	4.96137	3.01764	chr2	132523867	NA	GPR39	NM_001508	Body	NA	NA	NA	NA	NA	NA	NA	NA	NA	7SK;AC104405.1	ENST00000363848.1;ENST00000408215.1	5'UTR;TSS200	7SK;AC104405.1	ENST00000363848.1;ENST00000408215.1	5'UTR;TSS200	NA	NA	NA	NA	NA	NA	cg24260662_ENSG00000183840	GPR39	0.651753	0.999917	Female	1.09508	1.09508
cg18685455_Y_RNA	Y RNA [Source:RFAM;Acc:RF00019]	Y_RNA	cg18685455	6	FALSE	6.19069e-06	0.039677	1	Female	0.375971	0.224661	0.527282	0.491501	4.97398	3.05298	chr6	135475551	NA	AHI1;AHI1;AHI1;AHI1	NM_001134832;NM_001134831;NM_017651;NM_001134830	Body;Body;Body;Body	NA	NA	NA	NA	NA	TRUE	NA	NA	NA	Y_RNA	ENST00000364142.1	TSS1500	Y_RNA	ENST00000364142.1	TSS1500	chr6:135796520-135796735	3	NA	NA	NA	NA	cg18685455_ENSG00000200314	Y_RNA	0.655225	0.999917	Female	1.1457	1.1457
cg02905198_ATP5G2	ATP synthase, H+ transporting, mitochondrial Fo complex subunit C2 (subunit 9) [Source:HGNC Symbol;Acc:HGNC:842]	ATP5G2	cg02905198	12	FALSE	3.81912e-06	0.0312987	1	Female	0.323322	0.196592	0.450052	-1.87444	5.10711	3.42772	chr12	53676825	NA	ATP5G2;ATP5G2	NM_005176;NM_001002031	TSS1500;TSS200	chr12:54071053-54071265	N_Shore	NA	NA	NA	NA	12:52355919-52357099	12:54069540-54071256	Promoter_Associated	ATP5G2;ATP5G2;ATP5G2;ATP5G2	ENST00000338662.5;ENST00000338662.5;ENST00000394349.3;ENST00000549164.1	1stExon;5'UTR;TSS1500;TSS1500	ATP5G2;ATP5G2;ATP5G2;ATP5G2;ATP5G2;ATP5G2;ATP5G2	ENST00000338662.5;ENST00000552242.1;ENST00000338662.5;ENST00000552242.1;ENST00000549748.1;ENST00000394349.3;ENST00000549164.1	1stExon;1stExon;5'UTR;5'UTR;TSS1500;TSS1500;TSS1500	chr12:54070245-54070835	3	NA	NA	NA	NA	cg02905198_ENSG00000135390	ATP5G2	0.661722	0.999917	Male	1.02431	0.976265
cg27479634_ATP5G2	ATP synthase, H+ transporting, mitochondrial Fo complex subunit C2 (subunit 9) [Source:HGNC Symbol;Acc:HGNC:842]	ATP5G2	cg27479634	12	FALSE	5.29765e-06	0.0364994	1	Female	0.439499	0.26414	0.614858	-0.131976	5.01704	3.1739	chr12	53676760	NA	ATP5G2;ATP5G2	NM_005176;NM_001002031	TSS1500;TSS200	chr12:54071053-54071265	N_Shore	NA	NA	NA	NA	12:52355919-52357099	12:54069540-54071256	Promoter_Associated	ATP5G2;ATP5G2;ATP5G2;ATP5G2	ENST00000338662.5;ENST00000338662.5;ENST00000394349.3;ENST00000549164.1	1stExon;5'UTR;TSS1500;TSS1500	ATP5G2;ATP5G2;ATP5G2;ATP5G2;ATP5G2;ATP5G2;ATP5G2	ENST00000338662.5;ENST00000552242.1;ENST00000338662.5;ENST00000552242.1;ENST00000549748.1;ENST00000394349.3;ENST00000549164.1	1stExon;1stExon;5'UTR;5'UTR;TSS1500;TSS1500;TSS1500	chr12:54070245-54070835	3	NA	NA	NA	NA	cg27479634_ENSG00000135390	ATP5G2	0.661722	0.999917	Male	1.02431	0.976265
cg22997177_ATP5G2	ATP synthase, H+ transporting, mitochondrial Fo complex subunit C2 (subunit 9) [Source:HGNC Symbol;Acc:HGNC:842]	ATP5G2	cg22997177	12	FALSE	7.73759e-06	0.0443399	1	Female	0.369964	0.219196	0.520732	-0.733187	4.91211	2.87973	chr12	53676742	NA	ATP5G2;ATP5G2	NM_005176;NM_001002031	TSS1500;TSS200	chr12:54071053-54071265	N_Shore	NA	NA	NA	NA	12:52355919-52357099	12:54069540-54071256	Promoter_Associated	ATP5G2;ATP5G2;ATP5G2;ATP5G2	ENST00000338662.5;ENST00000338662.5;ENST00000394349.3;ENST00000549164.1	1stExon;5'UTR;TSS1500;TSS1500	ATP5G2;ATP5G2;ATP5G2;ATP5G2;ATP5G2;ATP5G2;ATP5G2	ENST00000338662.5;ENST00000552242.1;ENST00000338662.5;ENST00000552242.1;ENST00000549748.1;ENST00000394349.3;ENST00000549164.1	1stExon;1stExon;5'UTR;5'UTR;TSS1500;TSS1500;TSS1500	chr12:54070245-54070835	3	NA	NA	NA	NA	cg22997177_ENSG00000135390	ATP5G2	0.661722	0.999917	Male	1.02431	0.976265
cg07977713_MPL	MPL proto-oncogene, thrombopoietin receptor [Source:HGNC Symbol;Acc:HGNC:7217]	MPL	cg07977713	1	FALSE	1.93755e-06	0.0208767	1	Female	0.387353	0.24084	0.533867	0.224884	5.29232	3.95305	chr1	43348497	NA	MPL	NM_005373	Body	chr1:43814305-43815277	N_Shore	NA	NA	NA	NA	NA	1:43814113-43815654	Unclassified_Cell_type_specific	NA	NA	NA	NA	NA	NA	chr1:43814145-43814475	3	NA	NA	NA	NA	cg07977713_ENSG00000117400	MPL	0.672485	0.999917	Female	1.08449	1.08449
cg22146350_LINC02167	long intergenic non-protein coding RNA 2167 [Source:HGNC Symbol;Acc:HGNC:53028]	LINC02167	cg22146350	16	FALSE	1.13183e-06	0.0145082	0.841475	Male	-0.564367	-0.772127	-0.356607	1.27812	-5.43773	4.36819	chr16	35748367	NA	FLJ26245	NR_033985	Body	NA	NA	NA	NA	NA	NA	NA	NA	NA	RP11-352B15.1;RN5S414	ENST00000566900.1;ENST00000516580.1	5'UTR;TSS200	RP11-352B15.1;RN5S414;RP11-352B15.1;RP11-352B15.1;RP11-352B15.1	ENST00000566900.1;ENST00000516580.1;ENST00000565625.1;ENST00000565625.1;ENST00000562769.1	5'UTR;TSS200;1stExon;5'UTR;5'UTR	chr16:34982425-34982935	3	NA	NA	NA	NA	cg22146350_ENSG00000261122	LINC02167	0.67358	0.999917	Female	1.11906	1.11906
cg02005600_HOXA5	homeobox A5 [Source:HGNC Symbol;Acc:HGNC:5106]	HOXA5	cg02005600	7	FALSE	6.67286e-06	0.0413417	1	Female	0.304222	0.181274	0.42717	-2.53683	4.9532	2.99474	chr7	27144066	NA	HOXA5	NM_019102	TSS1500	chr7:27182613-27185562	Island	NA	NA	NA	NA	7:27149871-27150476	7:27182652-27184498	Unclassified	HOXA5;HOXA5;HOXA3;HOXA-AS3;HOXA-AS3	ENST00000520854.1;ENST00000222726.3;ENST00000467897.2;ENST00000518848.1;ENST00000521197.1	TSS1500;TSS1500;3'UTR;5'UTR;5'UTR	HOXA5;HOXA5;HOXA3;HOXA3;HOXA-AS3;HOXA-AS3	ENST00000520854.1;ENST00000222726.3;ENST00000518451.1;ENST00000467897.2;ENST00000518848.1;ENST00000521197.1	TSS1500;TSS1500;3'UTR;3'UTR;5'UTR;5'UTR	NA	NA	chr7:27178667-27189671	6	chr7:27175348-27186078	6	cg02005600_ENSG00000106004	HOXA5	0.689016	0.999917	Female	1.12569	1.12569
cg08531052_PPFIA3	PTPRF interacting protein alpha 3 [Source:HGNC Symbol;Acc:HGNC:9247]	PPFIA3	cg08531052	19	FALSE	3.56382e-07	0.00646235	0.264956	Female	0.20482	0.133477	0.276163	2.06549	5.74694	5.25708	chr19	49130537	NA	PPFIA3	NM_003660	Body	chr19:49633660-49633946	Island	NA	NA	NA	NA	19:54325473-54325758	NA	NA	NA	NA	NA	NA	NA	NA	NA	NA	NA	NA	NA	NA	cg08531052_ENSG00000177380	PPFIA3	0.696267	0.999917	Male	1.03498	0.966201
cg13780890_ZNF598	zinc finger protein 598 [Source:HGNC Symbol;Acc:HGNC:28079]	ZNF598	cg13780890	16	FALSE	4.20483e-06	0.0336142	1	Female	0.288893	0.175069	0.402717	-1.90732	5.08068	3.35312	chr16	2010255	NA	ZNF598	NM_178167	TSS1500	chr16:2059326-2060032	S_Shore	NA	NA	NA	NA	16:2000258-2000337	NA	NA	ZNF598;ZNF598;ZNF598	ENST00000562103.1;ENST00000431526.1;ENST00000563630.1	TSS1500;TSS1500;TSS1500	ZNF598;ZNF598;ZNF598;ZNF598;ZNF598	ENST00000562103.1;ENST00000431526.1;ENST00000562988.1;ENST00000565396.1;ENST00000563630.1	TSS1500;TSS1500;TSS1500;TSS1500;TSS1500	chr16:2060040-2060575	3	NA	NA	NA	NA	cg13780890_ENSG00000167962	ZNF598	0.746806	0.999917	Male	1.02544	0.975189
cg08937153_SPIDR	scaffolding protein involved in DNA repair [Source:HGNC Symbol;Acc:HGNC:28971]	SPIDR	cg08937153	8	TRUE	1.55111e-11	1.64741e-06	1.15319e-05	Male	-0.601558	-0.745606	-0.45751	1.15065	-8.35966	12.708	chr8	47592247	NA	SPIDR;SPIDR;SPIDR;SPIDR	NR_104581;NM_001080394;NM_001282916;NM_001282919	Body;Body;Body;Body	NA	NA	NA	NA	NA	NA	NA	NA	NA	KIAA0146;KIAA0146	ENST00000524033.1;ENST00000521214.1	3'UTR;5'UTR	KIAA0146;KIAA0146;KIAA0146;KIAA0146;KIAA0146;KIAA0146;KIAA0146	ENST00000524033.1;ENST00000519661.1;ENST00000524141.1;ENST00000524126.1;ENST00000521550.1;ENST00000521214.1;ENST00000522117.1	3'UTR;3'UTR;3'UTR;3'UTR;5'UTR;5'UTR;3'UTR	NA	NA	chr8:48504390-48505027	6	NA	NA	cg08937153_ENSG00000164808	SPIDR	0.780253	0.999917	Female	1.01284	1.01284
cg09971754_SPG7	SPG7, paraplegin matrix AAA peptidase subunit [Source:HGNC Symbol;Acc:HGNC:11237]	SPG7	cg09971754	16	TRUE	2.57228e-08	0.000735536	0.0191239	Male	-0.863571	-1.13208	-0.595064	-3.26504	-6.43814	7.25844	chr16	89491248	NA	ANKRD11	NM_013275	TSS1500	chr16:89555775-89557753	Island	NA	NA	NA	NA	16:88083135-88085241	16:89556459-89558709	Promoter_Associated	ANKRD11;ANKRD11	ENST00000378330.2;ENST00000301030.4	TSS1500;TSS1500	ANKRD11;ANKRD11;ANKRD11;ANKRD11;ANKRD11;SPG7;SPG7;SPG7;SPG7	ENST00000568512.1;ENST00000378330.2;ENST00000566973.1;ENST00000378332.2;ENST00000301030.4;ENST00000563783.1;ENST00000568509.1;ENST00000568509.1;ENST00000563783.1	TSS1500;TSS1500;TSS1500;TSS1500;TSS1500;1stExon;1stExon;5'UTR;5'UTR	chr16:89556945-89557835	3	NA	NA	NA	NA	cg09971754_ENSG00000197912	SPG7	0.782448	0.999917	Male	1.01281	0.987356
cg10661558_AP001347.1		AP001347.1	cg10661558	21	TRUE	7.50493e-11	6.97452e-06	5.57962e-05	Female	0.714332	0.534467	0.894197	-0.00697141	7.95006	11.5762	chr21	14070837	NA	NA	NA	NA	chr21:15442956-15443160	Island	NA	NA	NA	NA	21:14364737-14369179	NA	NA	RN5S488;AP001347.6	ENST00000364942.1;ENST00000428809.1	TSS200;5'UTR	RN5S488;AP001347.6;AP001347.6	ENST00000364942.1;ENST00000448463.1;ENST00000432621.1	TSS200;5'UTR;5'UTR	chr21:15443105-15443715	3	NA	NA	NA	NA	cg10661558_ENSG00000224905	AP001347.1	0.796083	0.999917	Male	1.0317	0.969273
cg18685455_Y_RNA	Y RNA [Source:RFAM;Acc:RF00019]	Y_RNA	cg18685455	6	FALSE	6.19069e-06	0.039677	1	Female	0.375971	0.224661	0.527282	0.491501	4.97398	3.05298	chr6	135475551	NA	AHI1;AHI1;AHI1;AHI1	NM_001134832;NM_001134831;NM_017651;NM_001134830	Body;Body;Body;Body	NA	NA	NA	NA	NA	TRUE	NA	NA	NA	Y_RNA	ENST00000364142.1	TSS1500	Y_RNA	ENST00000364142.1	TSS1500	chr6:135796520-135796735	3	NA	NA	NA	NA	cg18685455_ENSG00000200427	Y_RNA	0.809648	0.999917	Male	1.22937	0.813427
cg25204764_SRRM1	serine and arginine repetitive matrix 1 [Source:HGNC Symbol;Acc:HGNC:16638]	SRRM1	cg25204764	1	FALSE	6.96027e-06	0.0424155	1	Male	-0.438331	-0.615897	-0.260765	1.05303	-4.94151	2.96198	chr1	24669441	NA	SRRM1	NM_005839	Body	NA	NA	NA	NA	NA	NA	1:24868463-24868559	NA	NA	SRRM1	ENST00000479034.1	5'UTR	SRRM1;SRRM1;SRRM1	ENST00000489130.1;ENST00000474843.1;ENST00000479034.1	5'UTR;TSS200;5'UTR	NA	NA	NA	NA	NA	NA	cg25204764_ENSG00000133226	SRRM1	0.814544	0.999917	Male	1.00996	0.990143
cg01434336_CRIM1	cysteine rich transmembrane BMP regulator 1 [Source:HGNC Symbol;Acc:HGNC:2359]	CRIM1	cg01434336	2	FALSE	9.96585e-06	0.0490677	1	Male	-0.336235	-0.475255	-0.197216	0.768806	-4.84158	2.68302	chr2	36480076	NA	CRIM1	NM_016441	Body	NA	NA	NA	NA	NA	NA	NA	NA	NA	NA	NA	NA	CRIM1	ENST00000481321.1	5'UTR	NA	NA	NA	NA	chr2:36703627-36708254	6	cg01434336_ENSG00000150938	CRIM1	0.835497	0.999917	Female	1.01082	1.01082
cg25720795_HOTTIP	HOXA distal transcript antisense RNA [Source:HGNC Symbol;Acc:HGNC:37461]	HOTTIP	cg25720795	7	FALSE	3.7507e-06	0.0312987	1	Male	-0.613115	-0.853199	-0.373031	-0.282626	-5.11207	3.44173	chr7	27207179	NA	NA	NA	NA	chr7:27244530-27245297	S_Shore	NA	NA	DMR	NA	NA	NA	NA	HOTTIP	ENST00000521028.2	5'UTR	HOTTIP	ENST00000521028.2	5'UTR	NA	NA	NA	NA	NA	NA	cg25720795_ENSG00000243766	HOTTIP	0.849203	0.999917	Male	1.02189	0.978577
cg24664347_REXO1L6P	REXO1 like 6, pseudogene [Source:HGNC Symbol;Acc:HGNC:32243]	REXO1L6P	cg24664347	8	FALSE	5.62757e-06	0.0373561	1	Male	-1.231	-1.7238	-0.738192	1.27865	-5.00035	3.12701	chr8	85828780	NA	REXO1L2P	NR_003594	TSS1500	chr8:86838850-86840677	S_Shore	NA	NA	NA	NA	NA	NA	NA	NA	NA	NA	NA	NA	NA	chr8:86840965-86841475	3	NA	NA	NA	NA	cg24664347_ENSG00000277422	REXO1L6P	0.855557	NA	Male	1.44874	0.690253
cg21751145_C2orf88	chromosome 2 open reading frame 88 [Source:HGNC Symbol;Acc:HGNC:28191]	C2orf88	cg21751145	2	FALSE	9.62997e-06	0.0483751	1	Female	0.433566	0.254659	0.612473	-1.03041	4.85115	2.70968	chr2	189879547	NA	NA	NA	NA	NA	NA	NA	NA	NA	NA	2:190452383-190452664	NA	NA	C2orf88	ENST00000478197.1	TSS200	C2orf88;C2orf88	ENST00000478197.1;ENST00000495546.1	TSS200;TSS200	chr2:190744180-190744370	3	NA	NA	NA	NA	cg21751145_ENSG00000187699	C2orf88	0.870022	0.999917	Male	1.01538	0.984851
cg18685455_Y_RNA	Y RNA [Source:RFAM;Acc:RF00019]	Y_RNA	cg18685455	6	FALSE	6.19069e-06	0.039677	1	Female	0.375971	0.224661	0.527282	0.491501	4.97398	3.05298	chr6	135475551	NA	AHI1;AHI1;AHI1;AHI1	NM_001134832;NM_001134831;NM_017651;NM_001134830	Body;Body;Body;Body	NA	NA	NA	NA	NA	TRUE	NA	NA	NA	Y_RNA	ENST00000364142.1	TSS1500	Y_RNA	ENST00000364142.1	TSS1500	chr6:135796520-135796735	3	NA	NA	NA	NA	cg18685455_ENSG00000207371	Y_RNA	0.878136	0.999917	Female	1.18914	1.18914
cg18685455_Y_RNA	Y RNA [Source:RFAM;Acc:RF00019]	Y_RNA	cg18685455	6	FALSE	6.19069e-06	0.039677	1	Female	0.375971	0.224661	0.527282	0.491501	4.97398	3.05298	chr6	135475551	NA	AHI1;AHI1;AHI1;AHI1	NM_001134832;NM_001134831;NM_017651;NM_001134830	Body;Body;Body;Body	NA	NA	NA	NA	NA	TRUE	NA	NA	NA	Y_RNA	ENST00000364142.1	TSS1500	Y_RNA	ENST00000364142.1	TSS1500	chr6:135796520-135796735	3	NA	NA	NA	NA	cg18685455_ENSG00000201207	Y_RNA	0.8848	0.999917	Female	1.13414	1.13414
cg06276860_AC018558.1		AC018558.1	cg06276860	16	FALSE	2.45239e-06	0.0236787	1	Female	0.651183	0.401858	0.900509	-0.0609512	5.22823	3.77079	chr16	35506932	NA	NA	NA	NA	chr16:34740812-34741494	Island	NA	NA	NA	NA	16:34597875-34598995	NA	NA	RP11-80F22.2	ENST00000569755.1	TSS200	RP11-80F22.2;RP11-80F22.2	ENST00000562591.1;ENST00000569755.1	TSS1500;TSS200	chr16:34741280-34741555	3	NA	NA	NA	NA	cg06276860_ENSG00000260857	AC018558.1	0.888002	NA	Male	1.33216	0.75066
cg05007325_AC018558.1		AC018558.1	cg05007325	16	FALSE	8.12736e-06	0.0448544	1	Female	0.474494	0.280588	0.6684	-0.704721	4.89844	2.84154	chr16	35507121	NA	NA	NA	NA	chr16:34740812-34741494	Island	NA	NA	NA	NA	16:34597875-34598995	NA	NA	RP11-80F22.2	ENST00000569755.1	TSS1500	RP11-80F22.2;RP11-80F22.2	ENST00000562591.1;ENST00000569755.1	TSS1500;TSS1500	chr16:34741280-34741555	3	NA	NA	NA	NA	cg05007325_ENSG00000260857	AC018558.1	0.888002	NA	Male	1.33216	0.75066
cg27211179_AL359317.2		AL359317.2	cg27211179	14	FALSE	7.91443e-07	0.0115374	0.588407	Female	0.4233	0.270179	0.57642	-0.534852	5.5339	4.64389	chr14	69191172	NA	EXD2;EXD2;EXD2;EXD2;EXD2;EXD2;EXD2	NM_018199;NM_001193361;NM_001193360;NR_034164;NM_001193362;NM_001193363;NR_034165	TSS1500;TSS1500;TSS1500;TSS1500;TSS1500;TSS1500;TSS1500	chr14:69658127-69658773	N_Shore	NA	NA	NA	NA	NA	14:69657782-69658953	Promoter_Associated	RP11-363J20.1;EXD2;EXD2;EXD2;EXD2;EXD2;EXD2;RP11-363J20.1;RP11-363J20.1	ENST00000556182.1;ENST00000409018.3;ENST00000193422.6;ENST00000409014.1;ENST00000409675.1;ENST00000409949.1;ENST00000409242.1;ENST00000557409.1;ENST00000554898.1	3'UTR;TSS1500;TSS1500;TSS1500;TSS1500;TSS1500;TSS1500;3'UTR;3'UTR	RP11-363J20.1;EXD2;EXD2;EXD2;EXD2;EXD2;EXD2;EXD2;EXD2;EXD2;RP11-363J20.1;RP11-363J20.1	ENST00000556182.1;ENST00000409018.3;ENST00000193422.6;ENST00000409014.1;ENST00000487724.1;ENST00000409675.1;ENST00000409949.1;ENST00000312994.5;ENST00000461908.1;ENST00000413191.1;ENST00000557409.1;ENST00000554898.1	3'UTR;TSS1500;TSS1500;TSS1500;TSS1500;TSS1500;TSS1500;TSS1500;TSS1500;TSS1500;3'UTR;3'UTR	NA	NA	chr14:69656468-69659117	6	chr14:69657539-69658948	6	cg27211179_ENSG00000258957	AL359317.2	0.890337	0.999917	Female	1.02709	1.02709
cg18685455_Y_RNA	Y RNA [Source:RFAM;Acc:RF00019]	Y_RNA	cg18685455	6	FALSE	6.19069e-06	0.039677	1	Female	0.375971	0.224661	0.527282	0.491501	4.97398	3.05298	chr6	135475551	NA	AHI1;AHI1;AHI1;AHI1	NM_001134832;NM_001134831;NM_017651;NM_001134830	Body;Body;Body;Body	NA	NA	NA	NA	NA	TRUE	NA	NA	NA	Y_RNA	ENST00000364142.1	TSS1500	Y_RNA	ENST00000364142.1	TSS1500	chr6:135796520-135796735	3	NA	NA	NA	NA	cg18685455_ENSG00000207499	Y_RNA	0.894345	NA	Male	1.21277	0.824555
cg18685455_Y_RNA	Y RNA [Source:RFAM;Acc:RF00019]	Y_RNA	cg18685455	6	FALSE	6.19069e-06	0.039677	1	Female	0.375971	0.224661	0.527282	0.491501	4.97398	3.05298	chr6	135475551	NA	AHI1;AHI1;AHI1;AHI1	NM_001134832;NM_001134831;NM_017651;NM_001134830	Body;Body;Body;Body	NA	NA	NA	NA	NA	TRUE	NA	NA	NA	Y_RNA	ENST00000364142.1	TSS1500	Y_RNA	ENST00000364142.1	TSS1500	chr6:135796520-135796735	3	NA	NA	NA	NA	cg18685455_ENSG00000200040	Y_RNA	0.903349	0.999917	Female	1.13174	1.13174
cg18685455_Y_RNA	Y RNA [Source:RFAM;Acc:RF00019]	Y_RNA	cg18685455	6	FALSE	6.19069e-06	0.039677	1	Female	0.375971	0.224661	0.527282	0.491501	4.97398	3.05298	chr6	135475551	NA	AHI1;AHI1;AHI1;AHI1	NM_001134832;NM_001134831;NM_017651;NM_001134830	Body;Body;Body;Body	NA	NA	NA	NA	NA	TRUE	NA	NA	NA	Y_RNA	ENST00000364142.1	TSS1500	Y_RNA	ENST00000364142.1	TSS1500	chr6:135796520-135796735	3	NA	NA	NA	NA	cg18685455_ENSG00000199762	Y_RNA	0.904376	0.999917	Male	1.04435	0.957531
cg22757019_LRRD1	leucine rich repeats and death domain containing 1 [Source:HGNC Symbol;Acc:HGNC:34300]	LRRD1	cg22757019	7	FALSE	3.11617e-06	0.0279126	1	Female	0.306148	0.187445	0.424851	0.0103982	5.16284	3.58534	chr7	92179490	NA	NA	NA	NA	chr7:91808331-91808632	S_Shore	NA	NA	NA	TRUE	7:91646268-91646873	7:91808056-91809374	Unclassified	LRRD1;LRRD1;LRRD1;CTB-161K23.1;LRRD1;LRRD1	ENST00000422722.1;ENST00000343318.5;ENST00000458448.1;ENST00000453068.1;ENST00000343318.5;ENST00000422722.1	1stExon;1stExon;TSS1500;5'UTR;5'UTR;3'UTR	LRRD1;LRRD1;LRRD1;LRRD1;CTB-161K23.1;LRRD1;LRRD1	ENST00000422722.1;ENST00000343318.5;ENST00000437357.1;ENST00000458448.1;ENST00000453068.1;ENST00000343318.5;ENST00000422722.1	1stExon;1stExon;TSS1500;TSS1500;5'UTR;5'UTR;3'UTR	chr7:91808760-91808935	3	NA	NA	NA	NA	cg22757019_ENSG00000240720	LRRD1	0.904666	0.999917	Male	1.01024	0.989865
cg07628841_CCDC121	coiled-coil domain containing 121 [Source:HGNC Symbol;Acc:HGNC:25833]	CCDC121	cg07628841	2	TRUE	1.89632e-08	0.000587434	0.0140984	Female	0.747817	0.518135	0.9775	-1.40234	6.51756	7.48851	chr2	27628562	NA	GPN1;CCDC121;GPN1;GPN1;CCDC121;CCDC121;GPN1;GPN1	NM_001145048;NM_001142683;NM_001145047;NR_026735;NM_024584;NM_001142682;NM_001145049;NM_007266	TSS200;1stExon;TSS200;TSS1500;5'UTR;1stExon;TSS200;TSS1500	NA	NA	NA	NA	NA	NA	2:27704902-27705755	2:27851370-27852154	Promoter_Associated	GPN1;GPN1;CCDC121;GPN1;CCDC121;GPN1;GPN1;RP11-158I13.2;GPN1	ENST00000264718.3;ENST00000461249.1;ENST00000324364.3;ENST00000515877.1;ENST00000394775.3;ENST00000503738.1;ENST00000407583.3;ENST00000505973.1;ENST00000515877.1	TSS1500;TSS1500;5'UTR;1stExon;1stExon;TSS200;TSS200;5'UTR;5'UTR	GPN1;GPN1;GPN1;GPN1;CCDC121;GPN1;GPN1;GPN1;CCDC121;CCDC121;GPN1;GPN1;RP11-158I13.2;GPN1	ENST00000264718.3;ENST00000436280.1;ENST00000478484.1;ENST00000461249.1;ENST00000324364.3;ENST00000481754.1;ENST00000515877.1;ENST00000481754.1;ENST00000522876.1;ENST00000394775.3;ENST00000503738.1;ENST00000407583.3;ENST00000505973.1;ENST00000515877.1	TSS1500;TSS1500;TSS1500;TSS1500;5'UTR;1stExon;1stExon;5'UTR;1stExon;1stExon;TSS200;TSS200;5'UTR;5'UTR	chr2:27851345-27851615	3	NA	NA	NA	NA	cg07628841_ENSG00000176714	CCDC121	0.91065	0.999917	Female	1.007	1.007
cg09805323_CCDC121	coiled-coil domain containing 121 [Source:HGNC Symbol;Acc:HGNC:25833]	CCDC121	cg09805323	2	FALSE	6.50528e-06	0.0406422	1	Female	0.299943	0.178896	0.420989	-3.2293	4.96025	3.01449	chr2	27628982	NA	CCDC121;GPN1;GPN1;GPN1;CCDC121;CCDC121;GPN1;GPN1	NM_024584;NM_001145049;NM_007266;NR_026735;NM_001142683;NM_024584;NM_001145048;NM_001145047	5'UTR;5'UTR;TSS200;TSS200;TSS200;1stExon;5'UTR;Body	NA	NA	NA	NA	NA	NA	2:27704902-27705755	2:27851370-27852154	Promoter_Associated	GPN1;CCDC121;GPN1;GPN1;CCDC121;CCDC121;RP11-158I13.2;GPN1;GPN1	ENST00000461249.1;ENST00000324364.3;ENST00000503738.1;ENST00000264718.3;ENST00000394775.3;ENST00000324364.3;ENST00000505973.1;ENST00000515877.1;ENST00000424214.1	TSS1500;5'UTR;5'UTR;TSS200;TSS200;1stExon;5'UTR;5'UTR;5'UTR	GPN1;CCDC121;GPN1;GPN1;GPN1;GPN1;GPN1;CCDC121;CCDC121;CCDC121;RP11-158I13.2;GPN1;GPN1	ENST00000461249.1;ENST00000324364.3;ENST00000481754.1;ENST00000503738.1;ENST00000264718.3;ENST00000436280.1;ENST00000478484.1;ENST00000394775.3;ENST00000522876.1;ENST00000324364.3;ENST00000505973.1;ENST00000515877.1;ENST00000424214.1	TSS1500;5'UTR;5'UTR;5'UTR;TSS200;TSS200;TSS200;TSS200;TSS200;1stExon;5'UTR;5'UTR;5'UTR	chr2:27851720-27851975	3	NA	NA	NA	NA	cg09805323_ENSG00000176714	CCDC121	0.91065	0.999917	Female	1.007	1.007
cg18685455_Y_RNA	Y RNA [Source:RFAM;Acc:RF00019]	Y_RNA	cg18685455	6	FALSE	6.19069e-06	0.039677	1	Female	0.375971	0.224661	0.527282	0.491501	4.97398	3.05298	chr6	135475551	NA	AHI1;AHI1;AHI1;AHI1	NM_001134832;NM_001134831;NM_017651;NM_001134830	Body;Body;Body;Body	NA	NA	NA	NA	NA	TRUE	NA	NA	NA	Y_RNA	ENST00000364142.1	TSS1500	Y_RNA	ENST00000364142.1	TSS1500	chr6:135796520-135796735	3	NA	NA	NA	NA	cg18685455_ENSG00000222649	Y_RNA	0.912926	0.999917	Male	1.02444	0.976146
cg19638749_PCBP1-AS1	PCBP1 antisense RNA 1 [Source:HGNC Symbol;Acc:HGNC:42948]	PCBP1-AS1	cg19638749	2	FALSE	8.42932e-06	0.0460799	1	Female	0.244955	0.144644	0.345265	-1.5942	4.88828	2.81319	chr2	70085482	NA	NA	NA	NA	chr2:70313200-70315490	N_Shore	NA	NA	RDMR	TRUE	NA	2:70312158-70313040	Promoter_Associated_Cell_type_specific	PCBP1-AS1	ENST00000416395.1	3'UTR	PCBP1-AS1;PCBP1-AS1;PCBP1-AS1;PCBP1-AS1;PCBP1-AS1;PCBP1-AS1;PCBP1-AS1;PCBP1-AS1;PCBP1-AS1;PCBP1-AS1;PCBP1-AS1;PCBP1-AS1;PCBP1-AS1;PCBP1-AS1;PCBP1-AS1;PCBP1-AS1;PCBP1-AS1;PCBP1-AS1;PCBP1-AS1;PCBP1-AS1;PCBP1-AS1;PCBP1-AS1;PCBP1-AS1;PCBP1-AS1;PCBP1-AS1;PCBP1-AS1;PCBP1-AS1;PCBP1-AS1;PCBP1-AS1;PCBP1-AS1;PCBP1-AS1;PCBP1-AS1;PCBP1-AS1;PCBP1-AS1;PCBP1-AS1;PCBP1-AS1;PCBP1-AS1;PCBP1-AS1	ENST00000429599.1;ENST00000437019.1;ENST00000416395.1;ENST00000366234.3;ENST00000425333.1;ENST00000425601.1;ENST00000449178.1;ENST00000458686.1;ENST00000421843.1;ENST00000432604.1;ENST00000421255.1;ENST00000422515.1;ENST00000413069.1;ENST00000444410.1;ENST00000458698.1;ENST00000413791.1;ENST00000439670.2;ENST00000442040.1;ENST00000437456.1;ENST00000416068.1;ENST00000444320.1;ENST00000415060.2;ENS…	3'UTR;3'UTR;3'UTR;3'UTR;3'UTR;3'UTR;3'UTR;3'UTR;3'UTR;3'UTR;3'UTR;3'UTR;3'UTR;3'UTR;3'UTR;3'UTR;3'UTR;3'UTR;3'UTR;3'UTR;3'UTR;3'UTR;3'UTR;3'UTR;3'UTR;3'UTR;3'UTR;3'UTR;3'UTR;3'UTR;3'UTR;3'UTR;3'UTR;3'UTR;3'UTR;3'UTR;3'UTR;3'UTR	NA	NA	chr2:70311963-70313147	6	chr2:70307908-70319144	6	cg19638749_ENSG00000179818	PCBP1-AS1	0.916991	0.999917	Female	1.00443	1.00443
cg00489552_PKNOX2	PBX/knotted 1 homeobox 2 [Source:HGNC Symbol;Acc:HGNC:16714]	PKNOX2	cg00489552	11	FALSE	7.60125e-06	0.0441503	1	Female	0.67453	0.399921	0.94914	-1.14837	4.91705	2.89355	chr11	125392599	NA	PKNOX2	NM_022062	Body	NA	NA	NA	NA	NA	NA	NA	NA	NA	NA	NA	NA	PKNOX2;PKNOX2;PKNOX2;PKNOX2	ENST00000532623.1;ENST00000526955.1;ENST00000559662.1;ENST00000557814.1	3'UTR;5'UTR;5'UTR;5'UTR	NA	NA	NA	NA	NA	NA	cg00489552_ENSG00000165495	PKNOX2	0.920006	0.999917	Male	1.00853	0.991538
cg17612569_ATP5J	ATP synthase, H+ transporting, mitochondrial Fo complex subunit F6 [Source:HGNC Symbol;Acc:HGNC:847]	ATP5J	cg17612569	21	TRUE	4.58077e-28	3.40562e-22	3.40562e-22	Male	-2.0661	-2.26933	-1.86288	-2.20456	-20.3516	34.2004	chr21	25734909	NA	GABPA;ATP5J;ATP5J;ATP5J;ATP5J;ATP5J;ATP5J	NM_002040;NM_001003697;NM_001685;NM_001003703;NM_001003701;NM_001003703;NM_001003696	TSS200;5'UTR;5'UTR;1stExon;Body;5'UTR;5'UTR	chr21:27106814-27108211	Island	high-CpG:26029040-26029136	NA	NA	NA	21:26028686-26030173	NA	NA	ATP5J;ATP5J;ATP5J;ATP5J;ATP5J;GABPA;GABPA;GABPA;GABPA;ATP5J;ATP5J	ENST00000284971.3;ENST00000400099.1;ENST00000400090.3;ENST00000400087.3;ENST00000400093.3;ENST00000400075.3;ENST00000487266.1;ENST00000354828.3;ENST00000354828.3;ENST00000284971.3;ENST00000400094.1	5'UTR;5'UTR;5'UTR;5'UTR;5'UTR;TSS1500;TSS1500;1stExon;5'UTR;1stExon;TSS200	ATP5J;ATP5J;ATP5J;ATP5J;ATP5J;GABPA;GABPA;GABPA;GABPA;ATP5J;ATP5J	ENST00000284971.3;ENST00000400099.1;ENST00000400090.3;ENST00000400087.3;ENST00000400093.3;ENST00000400075.3;ENST00000487266.1;ENST00000354828.3;ENST00000354828.3;ENST00000284971.3;ENST00000400094.1	5'UTR;5'UTR;5'UTR;5'UTR;5'UTR;TSS1500;TSS1500;1stExon;5'UTR;1stExon;TSS200	chr21:27107185-27107535	3	NA	NA	NA	NA	cg17612569_ENSG00000154723	ATP5J	0.926114	0.999917	Female	1.00546	1.00546
cg27211179_EXD2	exonuclease 3'-5' domain containing 2 [Source:HGNC Symbol;Acc:HGNC:20217]	EXD2	cg27211179	14	FALSE	7.91443e-07	0.0115374	0.588407	Female	0.4233	0.270179	0.57642	-0.534852	5.5339	4.64389	chr14	69191172	NA	EXD2;EXD2;EXD2;EXD2;EXD2;EXD2;EXD2	NM_018199;NM_001193361;NM_001193360;NR_034164;NM_001193362;NM_001193363;NR_034165	TSS1500;TSS1500;TSS1500;TSS1500;TSS1500;TSS1500;TSS1500	chr14:69658127-69658773	N_Shore	NA	NA	NA	NA	NA	14:69657782-69658953	Promoter_Associated	RP11-363J20.1;EXD2;EXD2;EXD2;EXD2;EXD2;EXD2;RP11-363J20.1;RP11-363J20.1	ENST00000556182.1;ENST00000409018.3;ENST00000193422.6;ENST00000409014.1;ENST00000409675.1;ENST00000409949.1;ENST00000409242.1;ENST00000557409.1;ENST00000554898.1	3'UTR;TSS1500;TSS1500;TSS1500;TSS1500;TSS1500;TSS1500;3'UTR;3'UTR	RP11-363J20.1;EXD2;EXD2;EXD2;EXD2;EXD2;EXD2;EXD2;EXD2;EXD2;RP11-363J20.1;RP11-363J20.1	ENST00000556182.1;ENST00000409018.3;ENST00000193422.6;ENST00000409014.1;ENST00000487724.1;ENST00000409675.1;ENST00000409949.1;ENST00000312994.5;ENST00000461908.1;ENST00000413191.1;ENST00000557409.1;ENST00000554898.1	3'UTR;TSS1500;TSS1500;TSS1500;TSS1500;TSS1500;TSS1500;TSS1500;TSS1500;TSS1500;3'UTR;3'UTR	NA	NA	chr14:69656468-69659117	6	chr14:69657539-69658948	6	cg27211179_ENSG00000081177	EXD2	0.931097	0.999917	Male	1.00288	0.997124
cg02591892_MATK	megakaryocyte-associated tyrosine kinase [Source:HGNC Symbol;Acc:HGNC:6906]	MATK	cg02591892	19	FALSE	1.97555e-07	0.00431983	0.146874	Male	-0.784242	-1.05017	-0.51831	-1.83509	-5.90334	5.7089	chr19	3801398	NA	MIR1268A;MATK	NR_031672;NM_002378	Body;5'UTR	chr19:3801392-3801819	Island	NA	NA	DMR	NA	19:3752126-3752942	19:3801246-3802048	Unclassified_Cell_type_specific	MATK	ENST00000395045.1	5'UTR	MATK	ENST00000395045.1	5'UTR	chr19:3801385-3801675	3	NA	NA	NA	NA	cg02591892_ENSG00000007264	MATK	0.943538	0.999917	Female	1.00566	1.00566
cg18685455_Y_RNA	Y RNA [Source:RFAM;Acc:RF00019]	Y_RNA	cg18685455	6	FALSE	6.19069e-06	0.039677	1	Female	0.375971	0.224661	0.527282	0.491501	4.97398	3.05298	chr6	135475551	NA	AHI1;AHI1;AHI1;AHI1	NM_001134832;NM_001134831;NM_017651;NM_001134830	Body;Body;Body;Body	NA	NA	NA	NA	NA	TRUE	NA	NA	NA	Y_RNA	ENST00000364142.1	TSS1500	Y_RNA	ENST00000364142.1	TSS1500	chr6:135796520-135796735	3	NA	NA	NA	NA	cg18685455_ENSG00000201442	Y_RNA	0.948234	NA	Male	1.13264	0.882891
cg18685455_Y_RNA	Y RNA [Source:RFAM;Acc:RF00019]	Y_RNA	cg18685455	6	FALSE	6.19069e-06	0.039677	1	Female	0.375971	0.224661	0.527282	0.491501	4.97398	3.05298	chr6	135475551	NA	AHI1;AHI1;AHI1;AHI1	NM_001134832;NM_001134831;NM_017651;NM_001134830	Body;Body;Body;Body	NA	NA	NA	NA	NA	TRUE	NA	NA	NA	Y_RNA	ENST00000364142.1	TSS1500	Y_RNA	ENST00000364142.1	TSS1500	chr6:135796520-135796735	3	NA	NA	NA	NA	cg18685455_ENSG00000206982	Y_RNA	0.948553	NA	Female	1.11855	1.11855
cg18685455_Y_RNA	Y RNA [Source:RFAM;Acc:RF00019]	Y_RNA	cg18685455	6	FALSE	6.19069e-06	0.039677	1	Female	0.375971	0.224661	0.527282	0.491501	4.97398	3.05298	chr6	135475551	NA	AHI1;AHI1;AHI1;AHI1	NM_001134832;NM_001134831;NM_017651;NM_001134830	Body;Body;Body;Body	NA	NA	NA	NA	NA	TRUE	NA	NA	NA	Y_RNA	ENST00000364142.1	TSS1500	Y_RNA	ENST00000364142.1	TSS1500	chr6:135796520-135796735	3	NA	NA	NA	NA	cg18685455_ENSG00000199303	Y_RNA	0.949133	NA	Male	1.13873	0.878168
cg24664347_REXO1L2P	REXO1 like 2, pseudogene [Source:HGNC Symbol;Acc:HGNC:32239]	REXO1L2P	cg24664347	8	FALSE	5.62757e-06	0.0373561	1	Male	-1.231	-1.7238	-0.738192	1.27865	-5.00035	3.12701	chr8	85828780	NA	REXO1L2P	NR_003594	TSS1500	chr8:86838850-86840677	S_Shore	NA	NA	NA	NA	NA	NA	NA	NA	NA	NA	NA	NA	NA	chr8:86840965-86841475	3	NA	NA	NA	NA	cg24664347_ENSG00000276998	REXO1L2P	0.949133	NA	Male	1.13873	0.878168
cg06276860_TP53TG3HP	TP53 target 3 family member H, pseudogene [Source:HGNC Symbol;Acc:HGNC:51819]	TP53TG3HP	cg06276860	16	FALSE	2.45239e-06	0.0236787	1	Female	0.651183	0.401858	0.900509	-0.0609512	5.22823	3.77079	chr16	35506932	NA	NA	NA	NA	chr16:34740812-34741494	Island	NA	NA	NA	NA	16:34597875-34598995	NA	NA	RP11-80F22.2	ENST00000569755.1	TSS200	RP11-80F22.2;RP11-80F22.2	ENST00000562591.1;ENST00000569755.1	TSS1500;TSS200	chr16:34741280-34741555	3	NA	NA	NA	NA	cg06276860_ENSG00000269622	TP53TG3HP	0.966797	NA	Male	1.06792	0.936402
cg05007325_TP53TG3HP	TP53 target 3 family member H, pseudogene [Source:HGNC Symbol;Acc:HGNC:51819]	TP53TG3HP	cg05007325	16	FALSE	8.12736e-06	0.0448544	1	Female	0.474494	0.280588	0.6684	-0.704721	4.89844	2.84154	chr16	35507121	NA	NA	NA	NA	chr16:34740812-34741494	Island	NA	NA	NA	NA	16:34597875-34598995	NA	NA	RP11-80F22.2	ENST00000569755.1	TSS1500	RP11-80F22.2;RP11-80F22.2	ENST00000562591.1;ENST00000569755.1	TSS1500;TSS1500	chr16:34741280-34741555	3	NA	NA	NA	NA	cg05007325_ENSG00000269622	TP53TG3HP	0.966797	NA	Male	1.06792	0.936402
cg18685455_Y_RNA	Y RNA [Source:RFAM;Acc:RF00019]	Y_RNA	cg18685455	6	FALSE	6.19069e-06	0.039677	1	Female	0.375971	0.224661	0.527282	0.491501	4.97398	3.05298	chr6	135475551	NA	AHI1;AHI1;AHI1;AHI1	NM_001134832;NM_001134831;NM_017651;NM_001134830	Body;Body;Body;Body	NA	NA	NA	NA	NA	TRUE	NA	NA	NA	Y_RNA	ENST00000364142.1	TSS1500	Y_RNA	ENST00000364142.1	TSS1500	chr6:135796520-135796735	3	NA	NA	NA	NA	cg18685455_ENSG00000202438	Y_RNA	0.971992	NA	Male	1.07412	0.930995
cg18685455_Y_RNA	Y RNA [Source:RFAM;Acc:RF00019]	Y_RNA	cg18685455	6	FALSE	6.19069e-06	0.039677	1	Female	0.375971	0.224661	0.527282	0.491501	4.97398	3.05298	chr6	135475551	NA	AHI1;AHI1;AHI1;AHI1	NM_001134832;NM_001134831;NM_017651;NM_001134830	Body;Body;Body;Body	NA	NA	NA	NA	NA	TRUE	NA	NA	NA	Y_RNA	ENST00000364142.1	TSS1500	Y_RNA	ENST00000364142.1	TSS1500	chr6:135796520-135796735	3	NA	NA	NA	NA	cg18685455_ENSG00000201309	Y_RNA	0.975844	NA	Female	1.05755	1.05755
cg18685455_Y_RNA	Y RNA [Source:RFAM;Acc:RF00019]	Y_RNA	cg18685455	6	FALSE	6.19069e-06	0.039677	1	Female	0.375971	0.224661	0.527282	0.491501	4.97398	3.05298	chr6	135475551	NA	AHI1;AHI1;AHI1;AHI1	NM_001134832;NM_001134831;NM_017651;NM_001134830	Body;Body;Body;Body	NA	NA	NA	NA	NA	TRUE	NA	NA	NA	Y_RNA	ENST00000364142.1	TSS1500	Y_RNA	ENST00000364142.1	TSS1500	chr6:135796520-135796735	3	NA	NA	NA	NA	cg18685455_ENSG00000201555	Y_RNA	0.977343	NA	Male	1.04502	0.956917
cg18685455_Y_RNA	Y RNA [Source:RFAM;Acc:RF00019]	Y_RNA	cg18685455	6	FALSE	6.19069e-06	0.039677	1	Female	0.375971	0.224661	0.527282	0.491501	4.97398	3.05298	chr6	135475551	NA	AHI1;AHI1;AHI1;AHI1	NM_001134832;NM_001134831;NM_017651;NM_001134830	Body;Body;Body;Body	NA	NA	NA	NA	NA	TRUE	NA	NA	NA	Y_RNA	ENST00000364142.1	TSS1500	Y_RNA	ENST00000364142.1	TSS1500	chr6:135796520-135796735	3	NA	NA	NA	NA	cg18685455_ENSG00000199332	Y_RNA	0.985074	NA	Female	1.03883	1.03883
cg20066496_TTBK2	tau tubulin kinase 2 [Source:HGNC Symbol;Acc:HGNC:19141]	TTBK2	cg20066496	15	FALSE	9.9949e-08	0.00247694	0.0743082	Female	0.503132	0.33756	0.668704	-3.69451	6.08294	6.22887	chr15	42921794	NA	TTBK2	NM_173500	TSS1500	chr15:43212416-43213601	S_Shore	NA	NA	NA	NA	NA	NA	NA	TTBK2;TTBK2;TTBK2;TTBK2	ENST00000267890.6;ENST00000263802.6;ENST00000567274.1;ENST00000567840.1	TSS1500;TSS1500;TSS1500;TSS1500	TTBK2;TTBK2;TTBK2;TTBK2;TTBK2;TTBK2	ENST00000267890.6;ENST00000566931.1;ENST00000263802.6;ENST00000564431.1;ENST00000567274.1;ENST00000567840.1	TSS1500;TSS1500;TSS1500;TSS1500;TSS1500;TSS1500	chr15:43213525-43214075	3	NA	NA	NA	NA	cg20066496_ENSG00000128881	TTBK2	0.986576	0.999917	Male	1.00099	0.999011
cg26277454_TTBK2	tau tubulin kinase 2 [Source:HGNC Symbol;Acc:HGNC:19141]	TTBK2	cg26277454	15	FALSE	3.83098e-06	0.0312987	1	Female	0.258638	0.157245	0.360032	0.924411	5.10625	3.42531	chr15	42921859	NA	TTBK2	NM_173500	TSS1500	chr15:43212416-43213601	S_Shore	NA	NA	NA	NA	NA	NA	NA	TTBK2;TTBK2;TTBK2;TTBK2	ENST00000267890.6;ENST00000263802.6;ENST00000567274.1;ENST00000567840.1	TSS1500;TSS1500;TSS1500;TSS1500	TTBK2;TTBK2;TTBK2;TTBK2;TTBK2;TTBK2	ENST00000267890.6;ENST00000566931.1;ENST00000263802.6;ENST00000564431.1;ENST00000567274.1;ENST00000567840.1	TSS1500;TSS1500;TSS1500;TSS1500;TSS1500;TSS1500	chr15:43213525-43214075	3	NA	NA	NA	NA	cg26277454_ENSG00000128881	TTBK2	0.986576	0.999917	Male	1.00099	0.999011
cg22194457_AC097494.1		AC097494.1	cg22194457	4	FALSE	1.67548e-06	0.0191639	1	Female	0.473227	0.295555	0.650898	0.210794	5.33174	4.06537	chr4	54841098	NA	NA	NA	NA	NA	NA	NA	NA	NA	NA	NA	NA	NA	RP11-273B19.2	ENST00000512898.1	3'UTR	RP11-273B19.2	ENST00000512898.1	3'UTR	chr4:55707240-55707455	3	NA	NA	NA	NA	cg22194457_ENSG00000249727	AC097494.1	0.987653	NA	Female	1.03202	1.03202
cg02005600_AC004080.6		AC004080.6	cg02005600	7	FALSE	6.67286e-06	0.0413417	1	Female	0.304222	0.181274	0.42717	-2.53683	4.9532	2.99474	chr7	27144066	NA	HOXA5	NM_019102	TSS1500	chr7:27182613-27185562	Island	NA	NA	NA	NA	7:27149871-27150476	7:27182652-27184498	Unclassified	HOXA5;HOXA5;HOXA3;HOXA-AS3;HOXA-AS3	ENST00000520854.1;ENST00000222726.3;ENST00000467897.2;ENST00000518848.1;ENST00000521197.1	TSS1500;TSS1500;3'UTR;5'UTR;5'UTR	HOXA5;HOXA5;HOXA3;HOXA3;HOXA-AS3;HOXA-AS3	ENST00000520854.1;ENST00000222726.3;ENST00000518451.1;ENST00000467897.2;ENST00000518848.1;ENST00000521197.1	TSS1500;TSS1500;3'UTR;3'UTR;5'UTR;5'UTR	NA	NA	chr7:27178667-27189671	6	chr7:27175348-27186078	6	cg02005600_ENSG00000273433	AC004080.6	0.98866	0.999917	Female	1.02043	1.02043
cg13192180_NOL11	nucleolar protein 11 [Source:HGNC Symbol;Acc:HGNC:24557]	NOL11	cg13192180	17	TRUE	7.90513e-18	2.93858e-12	5.87715e-12	Male	-0.901948	-1.04844	-0.755459	1.58397	-12.3252	22.2874	chr17	67721452	NA	NOL11	NM_015462	Body	chr17:65713768-65714268	S_Shelf	NA	NA	NA	NA	NA	NA	NA	NOL11	ENST00000535137.1	5'UTR	NOL11	ENST00000535137.1	5'UTR	NA	NA	NA	NA	NA	NA	cg13192180_ENSG00000130935	NOL11	0.990948	0.999917	Female	1.00035	1.00035
cg09241427_SHANK2	SH3 and multiple ankyrin repeat domains 2 [Source:HGNC Symbol;Acc:HGNC:14295]	SHANK2	cg09241427	11	TRUE	4.43017e-12	5.48943e-07	3.29366e-06	Female	0.47349	0.36438	0.5826	1.44941	8.68689	13.5961	chr11	71149316	NA	SHANK2	NM_012309	5'UTR	NA	NA	NA	NA	NA	NA	NA	NA	NA	NA	NA	NA	SHANK2	ENST00000413503.1	5'UTR	chr11:70859645-70860375	3	NA	NA	NA	NA	cg09241427_ENSG00000162105	SHANK2	0.991534	0.999917	Female	1.00049	1.00049
cg17142432_SHANK2	SH3 and multiple ankyrin repeat domains 2 [Source:HGNC Symbol;Acc:HGNC:14295]	SHANK2	cg17142432	11	FALSE	9.25257e-06	0.0471159	1	Male	-0.354113	-0.499899	-0.208327	1.24527	-4.86231	2.74076	chr11	70712998	NA	SHANK2	NM_012309	Body	NA	NA	NA	NA	NA	TRUE	11:70236668-70236784	NA	NA	SHANK2	ENST00000468619.1	3'UTR	SHANK2;SHANK2;SHANK2	ENST00000470759.1;ENST00000468619.1;ENST00000498519.1	3'UTR;3'UTR;3'UTR	chr11:70559085-70559555	3	NA	NA	NA	NA	cg17142432_ENSG00000162105	SHANK2	0.991534	0.999917	Female	1.00049	1.00049
cg18685455_Y_RNA	Y RNA [Source:RFAM;Acc:RF00019]	Y_RNA	cg18685455	6	FALSE	6.19069e-06	0.039677	1	Female	0.375971	0.224661	0.527282	0.491501	4.97398	3.05298	chr6	135475551	NA	AHI1;AHI1;AHI1;AHI1	NM_001134832;NM_001134831;NM_017651;NM_001134830	Body;Body;Body;Body	NA	NA	NA	NA	NA	TRUE	NA	NA	NA	Y_RNA	ENST00000364142.1	TSS1500	Y_RNA	ENST00000364142.1	TSS1500	chr6:135796520-135796735	3	NA	NA	NA	NA	cg18685455_ENSG00000199290	Y_RNA	0.991859	NA	Male	1.021	0.979434
cg18685455_Y_RNA	Y RNA [Source:RFAM;Acc:RF00019]	Y_RNA	cg18685455	6	FALSE	6.19069e-06	0.039677	1	Female	0.375971	0.224661	0.527282	0.491501	4.97398	3.05298	chr6	135475551	NA	AHI1;AHI1;AHI1;AHI1	NM_001134832;NM_001134831;NM_017651;NM_001134830	Body;Body;Body;Body	NA	NA	NA	NA	NA	TRUE	NA	NA	NA	Y_RNA	ENST00000364142.1	TSS1500	Y_RNA	ENST00000364142.1	TSS1500	chr6:135796520-135796735	3	NA	NA	NA	NA	cg18685455_ENSG00000207131	Y_RNA	0.991859	NA	Male	1.021	0.979434
cg24260662_RN7SKP103	RNA, 7SK small nuclear pseudogene 103 [Source:HGNC Symbol;Acc:HGNC:45827]	RN7SKP103	cg24260662	2	FALSE	6.47895e-06	0.0406422	1	Female	0.676838	0.403751	0.949924	-0.39696	4.96137	3.01764	chr2	132523867	NA	GPR39	NM_001508	Body	NA	NA	NA	NA	NA	NA	NA	NA	NA	7SK;AC104405.1	ENST00000363848.1;ENST00000408215.1	5'UTR;TSS200	7SK;AC104405.1	ENST00000363848.1;ENST00000408215.1	5'UTR;TSS200	NA	NA	NA	NA	NA	NA	cg24260662_ENSG00000200718	RN7SKP103	0.993751	NA	Female	1.01013	1.01013
cg18685455_Y_RNA	Y RNA [Source:RFAM;Acc:RF00019]	Y_RNA	cg18685455	6	FALSE	6.19069e-06	0.039677	1	Female	0.375971	0.224661	0.527282	0.491501	4.97398	3.05298	chr6	135475551	NA	AHI1;AHI1;AHI1;AHI1	NM_001134832;NM_001134831;NM_017651;NM_001134830	Body;Body;Body;Body	NA	NA	NA	NA	NA	TRUE	NA	NA	NA	Y_RNA	ENST00000364142.1	TSS1500	Y_RNA	ENST00000364142.1	TSS1500	chr6:135796520-135796735	3	NA	NA	NA	NA	cg18685455_ENSG00000201683	Y_RNA	0.994257	NA	Male	1.01477	0.985448
cg18685455_Y_RNA	Y RNA [Source:RFAM;Acc:RF00019]	Y_RNA	cg18685455	6	FALSE	6.19069e-06	0.039677	1	Female	0.375971	0.224661	0.527282	0.491501	4.97398	3.05298	chr6	135475551	NA	AHI1;AHI1;AHI1;AHI1	NM_001134832;NM_001134831;NM_017651;NM_001134830	Body;Body;Body;Body	NA	NA	NA	NA	NA	TRUE	NA	NA	NA	Y_RNA	ENST00000364142.1	TSS1500	Y_RNA	ENST00000364142.1	TSS1500	chr6:135796520-135796735	3	NA	NA	NA	NA	cg18685455_ENSG00000201988	Y_RNA	0.995788	0.999917	Female	1.00459	1.00459
cg18685455_Y_RNA	Y RNA [Source:RFAM;Acc:RF00019]	Y_RNA	cg18685455	6	FALSE	6.19069e-06	0.039677	1	Female	0.375971	0.224661	0.527282	0.491501	4.97398	3.05298	chr6	135475551	NA	AHI1;AHI1;AHI1;AHI1	NM_001134832;NM_001134831;NM_017651;NM_001134830	Body;Body;Body;Body	NA	NA	NA	NA	NA	TRUE	NA	NA	NA	Y_RNA	ENST00000364142.1	TSS1500	Y_RNA	ENST00000364142.1	TSS1500	chr6:135796520-135796735	3	NA	NA	NA	NA	cg18685455_ENSG00000199715	Y_RNA	0.995945	NA	Male	1.00695	0.993101
cg18685455_Y_RNA	Y RNA [Source:RFAM;Acc:RF00019]	Y_RNA	cg18685455	6	FALSE	6.19069e-06	0.039677	1	Female	0.375971	0.224661	0.527282	0.491501	4.97398	3.05298	chr6	135475551	NA	AHI1;AHI1;AHI1;AHI1	NM_001134832;NM_001134831;NM_017651;NM_001134830	Body;Body;Body;Body	NA	NA	NA	NA	NA	TRUE	NA	NA	NA	Y_RNA	ENST00000364142.1	TSS1500	Y_RNA	ENST00000364142.1	TSS1500	chr6:135796520-135796735	3	NA	NA	NA	NA	cg18685455_ENSG00000201048	Y_RNA	0.998531	NA	Male	1.00376	0.996259
cg26077108_NA	NA	NA	cg26077108	17	FALSE	1.26387e-06	0.0154039	0.939637	Female	0.446197	0.281035	0.611359	-2.92387	5.40797	4.28306	chr17	38749161	NA	PCGF2	NM_007144	TSS1500	chr17:36903871-36906328	Island	NA	NA	NA	NA	17:34157074-34160846	NA	NA	PCGF2;AC006449.1	ENST00000360797.2;ENST00000539023.1	TSS1500;TSS200	PCGF2;AC006449.1	ENST00000360797.2;ENST00000539023.1	TSS1500;TSS200	chr17:36905060-36905810	3	NA	NA	NA	NA	cg26077108_ENSG00000056661	NA	NA	NA	NA	NA	NA
cg18685455_NA	NA	NA	cg18685455	6	FALSE	6.19069e-06	0.039677	1	Female	0.375971	0.224661	0.527282	0.491501	4.97398	3.05298	chr6	135475551	NA	AHI1;AHI1;AHI1;AHI1	NM_001134832;NM_001134831;NM_017651;NM_001134830	Body;Body;Body;Body	NA	NA	NA	NA	NA	TRUE	NA	NA	NA	Y_RNA	ENST00000364142.1	TSS1500	Y_RNA	ENST00000364142.1	TSS1500	chr6:135796520-135796735	3	NA	NA	NA	NA	cg18685455_ENSG00000201680	NA	NA	NA	NA	NA	NA
cg10661558_NA	NA	NA	cg10661558	21	TRUE	7.50493e-11	6.97452e-06	5.57962e-05	Female	0.714332	0.534467	0.894197	-0.00697141	7.95006	11.5762	chr21	14070837	NA	NA	NA	NA	chr21:15442956-15443160	Island	NA	NA	NA	NA	21:14364737-14369179	NA	NA	RN5S488;AP001347.6	ENST00000364942.1;ENST00000428809.1	TSS200;5'UTR	RN5S488;AP001347.6;AP001347.6	ENST00000364942.1;ENST00000448463.1;ENST00000432621.1	TSS200;5'UTR;5'UTR	chr21:15443105-15443715	3	NA	NA	NA	NA	cg10661558_ENSG00000201812	NA	NA	NA	NA	NA	NA
cg18685455_NA	NA	NA	cg18685455	6	FALSE	6.19069e-06	0.039677	1	Female	0.375971	0.224661	0.527282	0.491501	4.97398	3.05298	chr6	135475551	NA	AHI1;AHI1;AHI1;AHI1	NM_001134832;NM_001134831;NM_017651;NM_001134830	Body;Body;Body;Body	NA	NA	NA	NA	NA	TRUE	NA	NA	NA	Y_RNA	ENST00000364142.1	TSS1500	Y_RNA	ENST00000364142.1	TSS1500	chr6:135796520-135796735	3	NA	NA	NA	NA	cg18685455_ENSG00000202200	NA	NA	NA	NA	NA	NA
cg18685455_NA	NA	NA	cg18685455	6	FALSE	6.19069e-06	0.039677	1	Female	0.375971	0.224661	0.527282	0.491501	4.97398	3.05298	chr6	135475551	NA	AHI1;AHI1;AHI1;AHI1	NM_001134832;NM_001134831;NM_017651;NM_001134830	Body;Body;Body;Body	NA	NA	NA	NA	NA	TRUE	NA	NA	NA	Y_RNA	ENST00000364142.1	TSS1500	Y_RNA	ENST00000364142.1	TSS1500	chr6:135796520-135796735	3	NA	NA	NA	NA	cg18685455_ENSG00000206672	NA	NA	NA	NA	NA	NA
cg18685455_NA	NA	NA	cg18685455	6	FALSE	6.19069e-06	0.039677	1	Female	0.375971	0.224661	0.527282	0.491501	4.97398	3.05298	chr6	135475551	NA	AHI1;AHI1;AHI1;AHI1	NM_001134832;NM_001134831;NM_017651;NM_001134830	Body;Body;Body;Body	NA	NA	NA	NA	NA	TRUE	NA	NA	NA	Y_RNA	ENST00000364142.1	TSS1500	Y_RNA	ENST00000364142.1	TSS1500	chr6:135796520-135796735	3	NA	NA	NA	NA	cg18685455_ENSG00000207193	NA	NA	NA	NA	NA	NA
cg18685455_NA	NA	NA	cg18685455	6	FALSE	6.19069e-06	0.039677	1	Female	0.375971	0.224661	0.527282	0.491501	4.97398	3.05298	chr6	135475551	NA	AHI1;AHI1;AHI1;AHI1	NM_001134832;NM_001134831;NM_017651;NM_001134830	Body;Body;Body;Body	NA	NA	NA	NA	NA	TRUE	NA	NA	NA	Y_RNA	ENST00000364142.1	TSS1500	Y_RNA	ENST00000364142.1	TSS1500	chr6:135796520-135796735	3	NA	NA	NA	NA	cg18685455_ENSG00000207247	NA	NA	NA	NA	NA	NA
cg18685455_NA	NA	NA	cg18685455	6	FALSE	6.19069e-06	0.039677	1	Female	0.375971	0.224661	0.527282	0.491501	4.97398	3.05298	chr6	135475551	NA	AHI1;AHI1;AHI1;AHI1	NM_001134832;NM_001134831;NM_017651;NM_001134830	Body;Body;Body;Body	NA	NA	NA	NA	NA	TRUE	NA	NA	NA	Y_RNA	ENST00000364142.1	TSS1500	Y_RNA	ENST00000364142.1	TSS1500	chr6:135796520-135796735	3	NA	NA	NA	NA	cg18685455_ENSG00000207300	NA	NA	NA	NA	NA	NA
cg18685455_NA	NA	NA	cg18685455	6	FALSE	6.19069e-06	0.039677	1	Female	0.375971	0.224661	0.527282	0.491501	4.97398	3.05298	chr6	135475551	NA	AHI1;AHI1;AHI1;AHI1	NM_001134832;NM_001134831;NM_017651;NM_001134830	Body;Body;Body;Body	NA	NA	NA	NA	NA	TRUE	NA	NA	NA	Y_RNA	ENST00000364142.1	TSS1500	Y_RNA	ENST00000364142.1	TSS1500	chr6:135796520-135796735	3	NA	NA	NA	NA	cg18685455_ENSG00000207403	NA	NA	NA	NA	NA	NA
cg08245989_NA	NA	NA	cg08245989	12	FALSE	2.17108e-06	0.0224775	1	Male	-0.395971	-0.546624	-0.245317	-0.776107	-5.2614	3.86505	chr12	9128326	NA	NA	NA	NA	NA	NA	NA	NA	NA	NA	12:9171462-9172353	NA	NA	NA	NA	NA	NA	NA	NA	NA	NA	NA	NA	NA	NA	cg08245989_ENSG00000211542	NA	NA	NA	NA	NA	NA
cg09975562_NA	NA	NA	cg09975562	2	FALSE	1.8468e-07	0.00416068	0.137303	Male	-0.6524	-0.872959	-0.43184	2.012	-5.92115	5.76042	chr2	239197337	NA	HDAC4	NM_006037	Body	NA	NA	NA	NA	NA	NA	2:239783805-239784031	NA	NA	HDAC4	ENST00000456922.2	5'UTR	HDAC4;HDAC4;HDAC4;HDAC4;HDAC4	ENST00000463007.1;ENST00000493582.1;ENST00000535493.1;ENST00000456922.2;ENST00000496347.1	3'UTR;3'UTR;3'UTR;5'UTR;3'UTR	chr2:240118805-240119075	3	NA	NA	NA	NA	cg09975562_ENSG00000213828	NA	NA	NA	NA	NA	NA
cg04216051_NA	NA	NA	cg04216051	2	FALSE	2.51924e-06	0.0239736	1	Male	-0.640354	-0.885877	-0.394831	2.24831	-5.2209	3.74998	chr2	239250915	NA	HDAC4	NM_006037	Body	NA	NA	NA	NA	NA	NA	2:239837506-239837705	NA	NA	HDAC4	ENST00000456922.2	5'UTR	HDAC4;HDAC4;HDAC4;HDAC4;HDAC4	ENST00000446876.1;ENST00000463007.1;ENST00000493582.1;ENST00000535493.1;ENST00000456922.2	5'UTR;3'UTR;3'UTR;3'UTR;5'UTR	chr2:240172485-240172830	3	NA	NA	NA	NA	cg04216051_ENSG00000213828	NA	NA	NA	NA	NA	NA
cg24260662_NA	NA	NA	cg24260662	2	FALSE	6.47895e-06	0.0406422	1	Female	0.676838	0.403751	0.949924	-0.39696	4.96137	3.01764	chr2	132523867	NA	GPR39	NM_001508	Body	NA	NA	NA	NA	NA	NA	NA	NA	NA	7SK;AC104405.1	ENST00000363848.1;ENST00000408215.1	5'UTR;TSS200	7SK;AC104405.1	ENST00000363848.1;ENST00000408215.1	5'UTR;TSS200	NA	NA	NA	NA	NA	NA	cg24260662_ENSG00000221142	NA	NA	NA	NA	NA	NA
cg26077108_NA	NA	NA	cg26077108	17	FALSE	1.26387e-06	0.0154039	0.939637	Female	0.446197	0.281035	0.611359	-2.92387	5.40797	4.28306	chr17	38749161	NA	PCGF2	NM_007144	TSS1500	chr17:36903871-36906328	Island	NA	NA	NA	NA	17:34157074-34160846	NA	NA	PCGF2;AC006449.1	ENST00000360797.2;ENST00000539023.1	TSS1500;TSS200	PCGF2;AC006449.1	ENST00000360797.2;ENST00000539023.1	TSS1500;TSS200	chr17:36905060-36905810	3	NA	NA	NA	NA	cg26077108_ENSG00000227450	NA	NA	NA	NA	NA	NA
cg13150358_NA	NA	NA	cg13150358	2	TRUE	3.77468e-08	0.00101711	0.0280633	Female	0.615116	0.420841	0.809391	-0.364239	6.33807	6.9684	chr2	51581818	NA	NA	NA	NA	NA	NA	NA	NA	NA	NA	2:51662416-51662630	NA	NA	AC007682.1	ENST00000440698.1	5'UTR	AC007682.1	ENST00000440698.1	5'UTR	NA	NA	NA	NA	NA	NA	cg13150358_ENSG00000237374	NA	NA	NA	NA	NA	NA
cg13004792_NA	NA	NA	cg13004792	8	FALSE	5.51388e-06	0.0371043	1	Female	0.947637	0.568698	1.32658	-1.78193	5.00599	3.14286	chr8	1130554	NA	NA	NA	NA	NA	NA	NA	NA	NA	NA	8:1067873-1068324	NA	NA	CTD-2281E23.2	ENST00000520524.1	5'UTR	CTD-2281E23.2;CTD-3212A4.1	ENST00000520524.1;ENST00000522092.1	5'UTR;5'UTR	chr8:1080265-1080935	3	NA	NA	NA	NA	cg13004792_ENSG00000237647	NA	NA	NA	NA	NA	NA
cg22146350_NA	NA	NA	cg22146350	16	FALSE	1.13183e-06	0.0145082	0.841475	Male	-0.564367	-0.772127	-0.356607	1.27812	-5.43773	4.36819	chr16	35748367	NA	FLJ26245	NR_033985	Body	NA	NA	NA	NA	NA	NA	NA	NA	NA	RP11-352B15.1;RN5S414	ENST00000566900.1;ENST00000516580.1	5'UTR;TSS200	RP11-352B15.1;RN5S414;RP11-352B15.1;RP11-352B15.1;RP11-352B15.1	ENST00000566900.1;ENST00000516580.1;ENST00000565625.1;ENST00000565625.1;ENST00000562769.1	5'UTR;TSS200;1stExon;5'UTR;5'UTR	chr16:34982425-34982935	3	NA	NA	NA	NA	cg22146350_ENSG00000252094	NA	NA	NA	NA	NA	NA
cg18685455_NA	NA	NA	cg18685455	6	FALSE	6.19069e-06	0.039677	1	Female	0.375971	0.224661	0.527282	0.491501	4.97398	3.05298	chr6	135475551	NA	AHI1;AHI1;AHI1;AHI1	NM_001134832;NM_001134831;NM_017651;NM_001134830	Body;Body;Body;Body	NA	NA	NA	NA	NA	TRUE	NA	NA	NA	Y_RNA	ENST00000364142.1	TSS1500	Y_RNA	ENST00000364142.1	TSS1500	chr6:135796520-135796735	3	NA	NA	NA	NA	cg18685455_ENSG00000252106	NA	NA	NA	NA	NA	NA
cg22146350_NA	NA	NA	cg22146350	16	FALSE	1.13183e-06	0.0145082	0.841475	Male	-0.564367	-0.772127	-0.356607	1.27812	-5.43773	4.36819	chr16	35748367	NA	FLJ26245	NR_033985	Body	NA	NA	NA	NA	NA	NA	NA	NA	NA	RP11-352B15.1;RN5S414	ENST00000566900.1;ENST00000516580.1	5'UTR;TSS200	RP11-352B15.1;RN5S414;RP11-352B15.1;RP11-352B15.1;RP11-352B15.1	ENST00000566900.1;ENST00000516580.1;ENST00000565625.1;ENST00000565625.1;ENST00000562769.1	5'UTR;TSS200;1stExon;5'UTR;5'UTR	chr16:34982425-34982935	3	NA	NA	NA	NA	cg22146350_ENSG00000252182	NA	NA	NA	NA	NA	NA
cg22146350_NA	NA	NA	cg22146350	16	FALSE	1.13183e-06	0.0145082	0.841475	Male	-0.564367	-0.772127	-0.356607	1.27812	-5.43773	4.36819	chr16	35748367	NA	FLJ26245	NR_033985	Body	NA	NA	NA	NA	NA	NA	NA	NA	NA	RP11-352B15.1;RN5S414	ENST00000566900.1;ENST00000516580.1	5'UTR;TSS200	RP11-352B15.1;RN5S414;RP11-352B15.1;RP11-352B15.1;RP11-352B15.1	ENST00000566900.1;ENST00000516580.1;ENST00000565625.1;ENST00000565625.1;ENST00000562769.1	5'UTR;TSS200;1stExon;5'UTR;5'UTR	chr16:34982425-34982935	3	NA	NA	NA	NA	cg22146350_ENSG00000252587	NA	NA	NA	NA	NA	NA
cg22146350_NA	NA	NA	cg22146350	16	FALSE	1.13183e-06	0.0145082	0.841475	Male	-0.564367	-0.772127	-0.356607	1.27812	-5.43773	4.36819	chr16	35748367	NA	FLJ26245	NR_033985	Body	NA	NA	NA	NA	NA	NA	NA	NA	NA	RP11-352B15.1;RN5S414	ENST00000566900.1;ENST00000516580.1	5'UTR;TSS200	RP11-352B15.1;RN5S414;RP11-352B15.1;RP11-352B15.1;RP11-352B15.1	ENST00000566900.1;ENST00000516580.1;ENST00000565625.1;ENST00000565625.1;ENST00000562769.1	5'UTR;TSS200;1stExon;5'UTR;5'UTR	chr16:34982425-34982935	3	NA	NA	NA	NA	cg22146350_ENSG00000252673	NA	NA	NA	NA	NA	NA
cg18685455_NA	NA	NA	cg18685455	6	FALSE	6.19069e-06	0.039677	1	Female	0.375971	0.224661	0.527282	0.491501	4.97398	3.05298	chr6	135475551	NA	AHI1;AHI1;AHI1;AHI1	NM_001134832;NM_001134831;NM_017651;NM_001134830	Body;Body;Body;Body	NA	NA	NA	NA	NA	TRUE	NA	NA	NA	Y_RNA	ENST00000364142.1	TSS1500	Y_RNA	ENST00000364142.1	TSS1500	chr6:135796520-135796735	3	NA	NA	NA	NA	cg18685455_ENSG00000252761	NA	NA	NA	NA	NA	NA
cg22146350_NA	NA	NA	cg22146350	16	FALSE	1.13183e-06	0.0145082	0.841475	Male	-0.564367	-0.772127	-0.356607	1.27812	-5.43773	4.36819	chr16	35748367	NA	FLJ26245	NR_033985	Body	NA	NA	NA	NA	NA	NA	NA	NA	NA	RP11-352B15.1;RN5S414	ENST00000566900.1;ENST00000516580.1	5'UTR;TSS200	RP11-352B15.1;RN5S414;RP11-352B15.1;RP11-352B15.1;RP11-352B15.1	ENST00000566900.1;ENST00000516580.1;ENST00000565625.1;ENST00000565625.1;ENST00000562769.1	5'UTR;TSS200;1stExon;5'UTR;5'UTR	chr16:34982425-34982935	3	NA	NA	NA	NA	cg22146350_ENSG00000252806	NA	NA	NA	NA	NA	NA
cg18685455_NA	NA	NA	cg18685455	6	FALSE	6.19069e-06	0.039677	1	Female	0.375971	0.224661	0.527282	0.491501	4.97398	3.05298	chr6	135475551	NA	AHI1;AHI1;AHI1;AHI1	NM_001134832;NM_001134831;NM_017651;NM_001134830	Body;Body;Body;Body	NA	NA	NA	NA	NA	TRUE	NA	NA	NA	Y_RNA	ENST00000364142.1	TSS1500	Y_RNA	ENST00000364142.1	TSS1500	chr6:135796520-135796735	3	NA	NA	NA	NA	cg18685455_ENSG00000252891	NA	NA	NA	NA	NA	NA
cg22146350_NA	NA	NA	cg22146350	16	FALSE	1.13183e-06	0.0145082	0.841475	Male	-0.564367	-0.772127	-0.356607	1.27812	-5.43773	4.36819	chr16	35748367	NA	FLJ26245	NR_033985	Body	NA	NA	NA	NA	NA	NA	NA	NA	NA	RP11-352B15.1;RN5S414	ENST00000566900.1;ENST00000516580.1	5'UTR;TSS200	RP11-352B15.1;RN5S414;RP11-352B15.1;RP11-352B15.1;RP11-352B15.1	ENST00000566900.1;ENST00000516580.1;ENST00000565625.1;ENST00000565625.1;ENST00000562769.1	5'UTR;TSS200;1stExon;5'UTR;5'UTR	chr16:34982425-34982935	3	NA	NA	NA	NA	cg22146350_ENSG00000252936	NA	NA	NA	NA	NA	NA
cg21845953_NA	NA	NA	cg21845953	8	FALSE	5.79962e-06	0.0381575	1	Female	0.563481	0.337527	0.789435	-3.95118	4.99203	3.10364	chr8	76681124	NA	LOC100192378;ZFHX4	NR_024360;NM_024721	Body;TSS200	chr8:77594255-77594860	N_Shore	NA	NA	CDMR	NA	8:77755745-77755996	NA	NA	ZFHX4;ZFHX4;RP11-65D13.1;RP11-65D13.1	ENST00000521891.2;ENST00000050961.6;ENST00000522961.1;ENST00000518143.1	TSS200;TSS200;3'UTR;3'UTR	ZFHX4;ZFHX4;ZFHX4;ZFHX4;RP11-65D13.1;RP11-65D13.1	ENST00000521891.2;ENST00000520307.1;ENST00000517683.1;ENST00000458716.2;ENST00000522961.1;ENST00000518143.1	TSS200;TSS1500;TSS200;TSS200;3'UTR;3'UTR	chr8:77593060-77593630	3	NA	NA	NA	NA	cg21845953_ENSG00000253661	NA	NA	NA	NA	NA	NA
cg13004792_NA	NA	NA	cg13004792	8	FALSE	5.51388e-06	0.0371043	1	Female	0.947637	0.568698	1.32658	-1.78193	5.00599	3.14286	chr8	1130554	NA	NA	NA	NA	NA	NA	NA	NA	NA	NA	8:1067873-1068324	NA	NA	CTD-2281E23.2	ENST00000520524.1	5'UTR	CTD-2281E23.2;CTD-3212A4.1	ENST00000520524.1;ENST00000522092.1	5'UTR;5'UTR	chr8:1080265-1080935	3	NA	NA	NA	NA	cg13004792_ENSG00000254269	NA	NA	NA	NA	NA	NA
cg01096418_NA	NA	NA	cg01096418	16	FALSE	5.05167e-07	0.00799089	0.375572	Male	-0.45208	-0.612137	-0.292023	2.63901	-5.65402	4.98924	chr16	69120527	NA	CHTF8;CHTF8;CHTF8	NM_001039690;NM_001040146;NR_033227	Body;Body;Body	NA	NA	NA	NA	NA	NA	NA	NA	NA	CHTF8;CHTF8;CHTF8;CHTF8;RP11-123C5.4;CHTF8;CHTF8	ENST00000519534.1;ENST00000519520.1;ENST00000519534.1;ENST00000520529.1;ENST00000574807.1;ENST00000522091.1;ENST00000306585.6	3'UTR;3'UTR;1stExon;3'UTR;TSS200;3'UTR;5'UTR	CHTF8;CHTF8;CHTF8;CHTF8;RP11-123C5.4;CHTF8;CHTF8	ENST00000519534.1;ENST00000519520.1;ENST00000519534.1;ENST00000520529.1;ENST00000574807.1;ENST00000522091.1;ENST00000306585.6	3'UTR;3'UTR;1stExon;3'UTR;TSS200;3'UTR;5'UTR	NA	NA	NA	NA	chr16:69145116-69155056	6	cg01096418_ENSG00000263203	NA	NA	NA	NA	NA	NA
cg24664347_NA	NA	NA	cg24664347	8	FALSE	5.62757e-06	0.0373561	1	Male	-1.231	-1.7238	-0.738192	1.27865	-5.00035	3.12701	chr8	85828780	NA	REXO1L2P	NR_003594	TSS1500	chr8:86838850-86840677	S_Shore	NA	NA	NA	NA	NA	NA	NA	NA	NA	NA	NA	NA	NA	chr8:86840965-86841475	3	NA	NA	NA	NA	cg24664347_ENSG00000270375	NA	NA	NA	NA	NA	NA
cg15817705_NA	NA	NA	cg15817705	1	TRUE	5.32918e-14	9.9051e-09	3.96204e-08	Male	-0.468309	-0.563394	-0.373223	0.176013	-9.85907	16.6436	chr1	209232717	NA	NA	NA	NA	chr1:209404845-209405473	S_Shore	NA	NA	NA	NA	1:207472237-207472687	NA	NA	NA	NA	NA	NA	NA	NA	NA	NA	NA	NA	NA	NA	cg15817705_NA	NA	NA	NA	NA	NA	NA
cg12385553_NA	NA	NA	cg12385553	22	TRUE	1.14544e-08	0.000387086	0.0085159	Male	-0.668929	-0.870331	-0.467526	-0.913646	-6.64864	7.86791	chr22	16775188	NA	NA	NA	NA	NA	NA	NA	NA	NA	NA	NA	NA	NA	NA	NA	NA	NA	NA	NA	chr22:17256000-17256350	3	NA	NA	NA	NA	cg12385553_NA	NA	NA	NA	NA	NA	NA
cg21161307_NA	NA	NA	cg21161307	8	TRUE	7.02954e-08	0.00180213	0.0522619	Male	-1.21288	-1.60604	-0.819716	2.44636	-6.17535	6.49667	chr8	85969649	NA	NA	NA	NA	NA	NA	NA	NA	NA	NA	NA	NA	NA	NA	NA	NA	NA	NA	NA	chr8:86981840-86982050	3	NA	NA	NA	NA	cg21161307_NA	NA	NA	NA	NA	NA	NA
cg16650245_NA	NA	NA	cg16650245	21	FALSE	4.67704e-07	0.00755913	0.34772	Male	-0.333348	-0.450941	-0.215755	0.0335535	-5.67457	5.04844	chr21	28856852	NA	NA	NA	NA	NA	NA	NA	NA	NA	NA	NA	NA	NA	NA	NA	NA	NA	NA	NA	chr21:30229005-30229490	3	NA	NA	NA	NA	cg16650245_NA	NA	NA	NA	NA	NA	NA
cg22635476_NA	NA	NA	cg22635476	8	FALSE	8.72313e-07	0.0122364	0.648531	Male	-0.864716	-1.17899	-0.550438	2.10591	-5.50779	4.56895	chr8	85837911	NA	NA	NA	NA	NA	NA	NA	NA	NA	NA	NA	NA	NA	NA	NA	NA	NA	NA	NA	NA	NA	NA	NA	chr8:86847132-86850291	6	cg22635476_NA	NA	NA	NA	NA	NA	NA
cg27605748_NA	NA	NA	cg27605748	5	FALSE	1.64936e-06	0.0191599	1	Female	0.763727	0.477217	1.05024	0.347051	5.336	4.07751	chr5	42951608	NA	NA	NA	NA	chr5:42951076-42952410	Island	NA	NA	RDMR	NA	5:42986618-42988127	NA	NA	NA	NA	NA	NA	NA	NA	chr5:42950540-42952495	3	NA	NA	NA	NA	cg27605748_NA	NA	NA	NA	NA	NA	NA
cg01670306_NA	NA	NA	cg01670306	8	FALSE	2.26252e-06	0.0224775	1	Female	0.454246	0.281051	0.627441	0.0972907	5.25018	3.83314	chr8	38651139	NA	NA	NA	NA	chr8:38508299-38508748	Island	NA	NA	NA	TRUE	8:38627215-38627905	NA	NA	NA	NA	NA	NA	NA	NA	chr8:38508580-38508915	3	NA	NA	NA	NA	cg01670306_NA	NA	NA	NA	NA	NA	NA
cg08337341_NA	NA	NA	cg08337341	5	FALSE	2.33694e-06	0.0228608	1	Female	0.28001	0.173068	0.386951	-0.0671524	5.24137	3.8081	chr5	42923910	NA	NA	NA	NA	chr5:42924214-42924670	N_Shore	NA	NA	NA	NA	5:42959770-42960620	NA	NA	NA	NA	NA	NA	NA	NA	chr5:42923585-42924135	3	NA	NA	NA	NA	cg08337341_NA	NA	NA	NA	NA	NA	NA
cg16992713_NA	NA	NA	cg16992713	10	FALSE	3.26927e-06	0.028595	1	Female	0.441357	0.269793	0.61292	-1.74197	5.14971	3.54818	chr10	22251716	NA	NA	NA	NA	chr10:22540707-22542739	N_Shore	NA	NA	DMR	NA	NA	10:22540439-22540735	Promoter_Associated	NA	NA	NA	NA	NA	NA	chr10:22540645-22541715	3	NA	NA	NA	NA	cg16992713_NA	NA	NA	NA	NA	NA	NA
cg10815036_NA	NA	NA	cg10815036	8	FALSE	4.38768e-06	0.0341221	1	Male	-0.786534	-1.09714	-0.475924	1.06186	-5.06897	3.32011	chr8	85979316	NA	NA	NA	NA	NA	NA	NA	NA	NA	NA	NA	NA	NA	NA	NA	NA	NA	NA	NA	NA	NA	NA	NA	chr8:86991357-86992294	6	cg10815036_NA	NA	NA	NA	NA	NA	NA
cg17370700_NA	NA	NA	cg17370700	17	FALSE	4.45194e-06	0.0341221	1	Male	-0.649234	-0.905825	-0.392643	0.847337	-5.06497	3.30884	chr17	5498493	NA	NA	NA	NA	chr17:5403131-5404602	N_Shore	NA	NA	CDMR	NA	NA	NA	NA	NA	NA	NA	NA	NA	NA	chr17:5401565-5401855	3	NA	NA	NA	NA	cg17370700_NA	NA	NA	NA	NA	NA	NA
cg21212139_NA	NA	NA	cg21212139	9	FALSE	5.20824e-06	0.0364994	1	Female	0.761746	0.458096	1.0654	-3.23063	5.02174	3.18711	chr9	84271672	NA	NA	NA	NA	NA	NA	NA	NA	NA	TRUE	9:86076375-86076572	9:86886518-86886598	Unclassified_Cell_type_specific	NA	NA	NA	NA	NA	NA	chr9:86886460-86886850	3	NA	NA	NA	NA	cg21212139_NA	NA	NA	NA	NA	NA	NA
cg15936446_NA	NA	NA	cg15936446	5	FALSE	5.53973e-06	0.0371043	1	Female	0.707914	0.424762	0.991066	0.218601	5.0047	3.13922	chr5	42952266	NA	NA	NA	NA	chr5:42951076-42952410	Island	NA	NA	DMR	NA	5:42986618-42988127	NA	NA	NA	NA	NA	NA	NA	NA	chr5:42950540-42952495	3	NA	NA	NA	NA	cg15936446_NA	NA	NA	NA	NA	NA	NA
cg04574346_NA	NA	NA	cg04574346	12	FALSE	5.97955e-06	0.0386571	1	Male	-0.290734	-0.407514	-0.173953	-0.967823	-4.98358	3.07992	chr12	132400279	NA	NA	NA	NA	chr12:132976760-132977029	Island	NA	NA	NA	NA	12:131486389-131487055	12:132976714-132977176	Unclassified_Cell_type_specific	NA	NA	NA	NA	NA	NA	chr12:132976625-132977175	3	NA	NA	NA	NA	cg04574346_NA	NA	NA	NA	NA	NA	NA
cg15368222_NA	NA	NA	cg15368222	12	FALSE	7.09586e-06	0.0428902	1	Female	0.452401	0.268936	0.635866	2.02745	4.93615	2.947	chr12	38055313	NA	NA	NA	NA	NA	NA	NA	NA	NA	NA	12:36735100-36735586	NA	NA	NA	NA	NA	NA	NA	NA	NA	NA	chr12:38448543-38449213	6	NA	NA	cg15368222_NA	NA	NA	NA	NA	NA	NA
cg02765596_NA	NA	NA	cg02765596	16	FALSE	7.86768e-06	0.0443399	1	Male	-0.341688	-0.481065	-0.202312	1.62709	-4.90747	2.86678	chr16	66227985	NA	NA	NA	NA	NA	NA	NA	NA	NA	NA	NA	NA	NA	NA	NA	NA	NA	NA	NA	chr16:66261625-66262075	3	NA	NA	NA	NA	cg02765596_NA	NA	NA	NA	NA	NA	NA
cg16886936_NA	NA	NA	cg16886936	2	FALSE	8.14481e-06	0.0448544	1	Male	-0.373082	-0.525564	-0.220601	-0.27604	-4.89784	2.83988	chr2	239434151	NA	NA	NA	NA	NA	NA	NA	NA	NA	NA	NA	NA	NA	NA	NA	NA	NA	NA	NA	chr2:240355765-240356070	3	NA	NA	NA	NA	cg16886936_NA	NA	NA	NA	NA	NA	NA
cg00150080_NA	NA	NA	cg00150080	7	FALSE	8.50942e-06	0.0461782	1	Male	-0.313087	-0.441367	-0.184806	-1.25844	-4.88565	2.80584	chr7	1408204	NA	NA	NA	NA	chr7:1447612-1447842	Island	NA	NA	NA	NA	7:1413901-1414388	NA	NA	NA	NA	NA	NA	NA	NA	NA	NA	chr7:1446935-1447937	6	NA	NA	cg00150080_NA	NA	NA	NA	NA	NA	NA
cg01366595_NA	NA	NA	cg01366595	5	FALSE	9.21984e-06	0.0471159	1	Female	0.779578	0.458695	1.10046	0.401534	4.8633	2.74351	chr5	42952204	NA	NA	NA	NA	chr5:42951076-42952410	Island	NA	NA	DMR	NA	5:42986618-42988127	NA	NA	NA	NA	NA	NA	NA	NA	chr5:42950540-42952495	3	NA	NA	NA	NA	cg01366595_NA	NA	NA	NA	NA	NA	NA
cg19273163_NA	NA	NA	cg19273163	21	FALSE	9.24127e-06	0.0471159	1	Male	-0.708046	-0.999525	-0.416568	-0.350261	-4.86265	2.74171	chr21	44483514	NA	NA	NA	NA	NA	NA	NA	NA	NA	NA	21:44727796-44727908	NA	NA	NA	NA	NA	NA	NA	NA	NA	NA	NA	NA	chr21:45901956-45906592	6	cg19273163_NA	NA	NA	NA	NA	NA	NA
cg07448006_NA	NA	NA	cg07448006	4	FALSE	9.79996e-06	0.0488216	1	Female	0.348032	0.204275	0.491789	-0.414903	4.84627	2.69607	chr4	175509536	NA	NA	NA	NA	NA	NA	NA	NA	NA	NA	NA	NA	NA	NA	NA	NA	NA	NA	NA	chr4:176430545-176430770	3	NA	NA	NA	NA	cg07448006_NA	NA	NA	NA	NA	NA	NA
[truncated: 4 more columns]

## Sheet: Key
Notes
All probeIDs are FDR<0.05 on the DNA methylation analysis of sex differences in first trimester placenta.
There are 151 probeIDs that are FDR<0.05 significantly differentially methylated between female and male placenta.
There are more than 151 rows because some probeIDs match more than one gene.
Some probeIDs matched an ensembl_gene_id but did not match our RNA-seq data, possibly meaning that gene isn't expressed in placenta or that ensembl gene ID is too old (retired) or too new (didn't exist when we ran the RNA-seq).
Some probeIDs don't match any ensembl_gene_id (value NA) which means they are not associated with a gene.
Color key:
bright green = gene significant in RNA-seq (FDR<0.05 in RNA-seq)
yellow green = gene P<0.05 in RNA-seq
magenta = probeID very significant in the DNA methylation (P<9E-8)
probeID has no RNA-seq match
yellow beige columns are associated with the DNA methylation analysis
darker yellow beige columns are associated with the DNA methylation EPIC array annotation
sky blue column keys are RNA-seq related columns (lighter color for column contents)
Suggestion: sort lowest-to-highest using column AT "p_RNAseq"
