# Supplementary material for: Sexually dimorphic DNA methylation and gene expression patterns in human first trimester placenta
Source: Biol Sex Differ. 2024 Aug 16;15:63. doi: 10.1186/s13293-024-00629-9 (PMC11328442; doi:10.1186/s13293-024-00629-9)
Supplement: Supplementary file 8 — Additional file 8. Correlation analysis comparing DNA methylation data for select probes (with sex differences at P < 0.01) and gene expression from RNA-seq (any Ensembl Gene IDs matching those probes). [file 13293_2024_629_MOESM8_ESM.xlsx]

## Sheet: expression-methylation-corr
Additional File 8: Integrated analysis correlating placental gene expression to DNA methylation ("emCorr"). Input differentially methylated probes ("DMP analysis") reaching P<0.05 sex differences and any RNA-seq gene match ("RNAseq").																					green highlighting indicates FDR<0.05
					Correlation	Correlation	Correlation	Correlation	Correlation	Correlation	DMP analysis	DMP analysis	DMP analysis	RNAseq	RNAseq	RNAseq	RNAseq				light green highlighting indicates P<0.05 in RNA-seq
probeID	CHR	Start_hg38	Ensembl_Gene_ID	gene	estimate_emCorr	stdErr_emCorr	tval_emCorr	Pval_emCorr	FDR_emCorr	association_emCorr	Pval_DNAm	FDR_DNAm	Direction_methylation	Pval_RNAseq	FDR_RNAseq	absFoldChange_RNAseq	Direction_RNAseq				column_name	column_description
cg04032578	5	150905056	ENSG00000145908	ZNF300	-0.85889	0.0714083	-12.0279	3.10397e-16	8.398e-12	Neg	4.96e-09	0.0002169	Male	3.62e-11	2.98e-08	2.118	Female				probeID	Illumina array methylation probe identification
cg11291313	5	150904967	ENSG00000145908	ZNF300	-0.883087	0.0742467	-11.894	4.68351e-16	8.398e-12	Neg	2.104e-08	0.0006257	Male	3.62e-11	2.98e-08	2.118	Female				CHR	chromosome
cg26757021	20	52269578	ENSG00000234948	LINC01524	1.03022	0.0882265	11.677	9.16529e-16	1.09562e-11	Pos	0.009061	0.5797	Female	0.00327	0.33	1.441	Female				Start_hg38	probeID's starting chromosome position in human genome reference GRCh38/hg38
cg08580836	5	150904885	ENSG00000145908	ZNF300	-0.665956	0.0577941	-11.5229	1.48195e-15	1.12024e-11	Neg	2.303e-09	0.000122	Male	3.62e-11	2.98e-08	2.118	Female				Ensembl_Gene_ID	unique gene sequence identification
cg22222428	8	3145458	ENSG00000183117	CSMD1	1.11222	0.0966638	11.5061	1.56187e-15	1.12024e-11	Pos	2.467e-07	0.004957	Male	1.89e-05	0.0084	1.78	Male				gene	gene symbol
cg12777992	5	150905071	ENSG00000145908	ZNF300	-0.720453	0.0630284	-11.4306	1.97904e-15	1.18287e-11	Neg	5.746e-09	0.0002373	Male	3.62e-11	2.98e-08	2.118	Female				estimate_emCorr	expression-methylation correlation ("emCorr") coefficient result, indicates direction and magnitude of the correlation
cg15604132	5	150905554	ENSG00000145908	ZNF300	-0.946768	0.0864709	-10.949	9.11489e-15	4.19767e-11	Neg	1.243e-09	7.7e-05	Male	3.62e-11	2.98e-08	2.118	Female				stdErr_emCorr	standard error
cg21228005	5	150905233	ENSG00000145908	ZNF300	-0.527562	0.0482208	-10.9406	9.36406e-15	4.19767e-11	Neg	6.389e-09	0.00025	Male	3.62e-11	2.98e-08	2.118	Female				tval_emCorr	t-value
cg14974262	5	150905031	ENSG00000145908	ZNF300	-0.80403	0.0755673	-10.6399	2.46686e-14	9.82961e-11	Neg	4.763e-09	0.0002169	Male	3.62e-11	2.98e-08	2.118	Female				Pval_emCorr	p-value from the generalized linear model used to correlate gene expression and DNA methylation
cg00528151	21	21436583	ENSG00000154654	NCAM2	2.10317	0.201194	10.4535	4.52387e-14	1.62235e-10	Pos	0.001649	0.3967	Male	0.117	0.779	1.6	Male				FDR_emCorr	p-value adjusted for multiple comparisons using the Benjamini-Hochberg False Discovery Rate method
cg14355482	21	21000720	ENSG00000154654	NCAM2	2.3874	0.232957	10.2482	8.86326e-14	2.88958e-10	Pos	3.506e-06	0.03031	Male	0.117	0.779	1.6	Male				association_emCorr	direction of association between gene expression and DNA methylation, either positive (Pos) or negative (Neg)
cg26486466	5	150905053	ENSG00000145908	ZNF300	-0.888913	0.0889413	-9.99438	2.05108e-13	5.65814e-10	Neg	3.831e-08	0.001017	Male	3.62e-11	2.98e-08	2.118	Female				Pval_DNAm	p-value from the generalized linear model used to analyse sex differeces in DNA methylation
cg02563011	8	3102794	ENSG00000183117	CSMD1	0.953189	0.0952529	10.0069	1.96736e-13	5.65814e-10	Pos	1.245e-05	0.05576	Male	1.89e-05	0.0084	1.78	Male				FDR_DNAm	p-value adjusted for multiple comparisons using the Benjamini-Hochberg False Discovery Rate method
cg18237551	5	150905037	ENSG00000145908	ZNF300	-0.748962	0.0752105	-9.95821	2.31297e-13	5.92484e-10	Neg	7.737e-09	0.0002876	Male	3.62e-11	2.98e-08	2.118	Female				Direction_methylation	direction of higher DNA methylation (direction of hypermethylation)
cg21248196	18	26134119	ENSG00000154611	PSMA8	-1.42759	0.144821	-9.85764	3.23324e-13	7.73003e-10	Neg	0.0001485	0.1867	Female	0.0389	0.653	1.457	Male				Pval_RNAseq	p-value from DESeq2, the R package used for differential expression analysis
cg06377543	18	26133692	ENSG00000154611	PSMA8	-1.50221	0.154449	-9.72625	5.01736e-13	1.12458e-09	Neg	0.0008625	0.3392	Female	0.0389	0.653	1.457	Male				FDR_RNAseq	p-value adjusted for multiple comparisons using the Benjamini-Hochberg False Discovery Rate method
cg01070760	18	26134044	ENSG00000154611	PSMA8	-1.50776	0.155486	-9.69705	5.53347e-13	1.1673e-09	Neg	0.0002556	0.2246	Female	0.0389	0.653	1.457	Male				absFoldChange_RNAseq	absolute fold change calculated as absolute value(FoldChange, 1/FoldChange) such that values are always >1 and can be interpreted using the direction column
cg24923953	4	72131059	ENSG00000056291	NPFFR2	1.35406	0.14098	9.60457	7.55063e-13	1.49538e-09	Pos	0.005277	0.5223	Female	0.0137	0.516	1.637	Female				Direction_RNAseq	direction of higher gene expression (direction of upregulation)
cg25933645	4	5709527	ENSG00000173040	EVC2	0.881968	0.0919648	9.59028	7.92266e-13	1.49538e-09	Pos	0.003019	0.4555	Male	0.0624	0.709	1.228	Male
cg02343823	5	150904856	ENSG00000145908	ZNF300	-0.796653	0.0835819	-9.53141	9.66187e-13	1.73247e-09	Neg	1.728e-08	0.0005584	Male	3.62e-11	2.98e-08	2.118	Female
cg24434653	3	44624923	ENSG00000186448	ZNF197	-0.588121	0.0628246	-9.36132	1.71796e-12	2.80043e-09	Neg	0.007067	0.5515	Female	0.0313	0.621	1.153	Male
cg24434653	3	44624923	ENSG00000281709	ZNF197	-0.588121	0.0628246	-9.36132	1.71796e-12	2.80043e-09	Neg	0.007067	0.5515	Female	0.0313	0.621	1.153	Male
cg13808090	10	37993713	ENSG00000201405	RF00019	-0.268186	0.0291333	-9.20551	2.91879e-12	4.55103e-09	Neg	0.002448	0.4354	Male	0.988		1.032	Female
cg02747770	21	21164486	ENSG00000154654	NCAM2	1.93646	0.214923	9.01001	5.69659e-12	8.51213e-09	Pos	0.004542	0.5037	Male	0.117	0.779	1.6	Male
cg04675542	5	150904853	ENSG00000145908	ZNF300	-0.86982	0.0988336	-8.80086	1.17004e-11	1.6784e-08	Neg	2.825e-07	0.005386	Male	3.62e-11	2.98e-08	2.118	Female
cg24247743	18	26133637	ENSG00000154611	PSMA8	-1.12336	0.130877	-8.58336	2.48431e-11	3.41153e-08	Neg	0.0003911	0.2592	Female	0.0389	0.653	1.457	Male
cg05181814	21	21165519	ENSG00000154654	NCAM2	2.57773	0.300653	8.57377	2.56849e-11	3.41153e-08	Pos	0.0003386	0.2439	Male	0.117	0.779	1.6	Male
cg08668247	8	3152057	ENSG00000183117	CSMD1	1.03883	0.121317	8.56289	2.6674e-11	3.41637e-08	Pos	0.0001447	0.186	Male	1.89e-05	0.0084	1.78	Male
cg15865827	18	26133873	ENSG00000154611	PSMA8	-1.33311	0.157014	-8.49037	3.43244e-11	4.15462e-08	Neg	0.0002841	0.2307	Female	0.0389	0.653	1.457	Male
cg01149238	15	26666483	ENSG00000166206	GABRB3	1.57023	0.185021	8.48679	3.47551e-11	4.15462e-08	Pos	0.008126	0.5685	Male	0.603	1	1.091	Male
cg26586567	8	3108582	ENSG00000183117	CSMD1	1.00129	0.121286	8.25561	7.78903e-11	9.01065e-08	Pos	1.636e-07	0.003802	Male	1.89e-05	0.0084	1.78	Male
cg11011244	19	51572488	ENSG00000105497	ZNF175	-0.570657	0.0695858	-8.20077	9.43857e-11	1.05777e-07	Neg	0.003483	0.4742	Male	0.0777	0.73	1.125	Female
cg00262344	18	26133776	ENSG00000154611	PSMA8	-1.30393	0.162539	-8.02231	1.76631e-10	1.9195e-07	Neg	0.0003129	0.2368	Female	0.0389	0.653	1.457	Male
cg17544539	21	21028543	ENSG00000154654	NCAM2	2.58483	0.328518	7.86817	3.04045e-10	3.16801e-07	Pos	2.247e-06	0.02248	Male	0.117	0.779	1.6	Male
cg11135011	21	21466383	ENSG00000154654	NCAM2	2.10418	0.267592	7.86341	3.09186e-10	3.16801e-07	Pos	0.009638	0.588	Male	0.117	0.779	1.6	Male
cg03162994	18	26133764	ENSG00000154611	PSMA8	-1.25322	0.160593	-7.80373	3.81724e-10	3.72883e-07	Neg	0.0004432	0.2739	Female	0.0389	0.653	1.457	Male
cg22027766	18	26133963	ENSG00000154611	PSMA8	-1.52804	0.195865	-7.80152	3.84716e-10	3.72883e-07	Neg	0.001216	0.3701	Female	0.0389	0.653	1.457	Male
cg02467858	15	99250695	ENSG00000103852	TTC23	-0.347729	0.0451305	-7.70497	5.41244e-10	5.10792e-07	Neg	0.007652	0.5622	Female	0.119	0.779	1.092	Male
cg24840062	3	45118777	ENSG00000163814	CDCP1	0.744907	0.0969404	7.68417	5.82593e-10	5.35717e-07	Pos	0.001854	0.4082	Female	0.0444	0.669	1.272	Female
cg27336129	13	36191011	ENSG00000120669	SOHLH2	1.36458	0.177986	7.6668	6.19545e-10	5.55453e-07	Pos	0.003736	0.4809	Male	0.458	0.977	1.103	Male
cg07908290	5	150905364	ENSG00000145908	ZNF300	-0.616928	0.0807405	-7.64087	6.79147e-10	5.94038e-07	Neg	1.25e-06	0.0154	Male	3.62e-11	2.98e-08	2.118	Female
cg22702093	5	50428858	ENSG00000170571	EMB	0.943733	0.124409	7.58574	8.2568e-10	7.05013e-07	Pos	0.0001248	0.1771	Male	0.00618	0.417	1.284	Male
cg15828365	8	60282857	ENSG00000178538	CA8	0.892357	0.117778	7.57658	8.52914e-10	7.1133e-07	Pos	0.002762	0.4493	Male	0.662	1	1.046	Male
cg20444525	11	43898382	ENSG00000166199	ALKBH3	0.641598	0.0848138	7.56479	8.89355e-10	7.24865e-07	Pos	0.009624	0.5879	Female	0.0906	0.751	1.142	Female
cg11666098	5	29151720	ENSG00000259786	LINC02109	0.989999	0.131092	7.55193	9.30841e-10	7.25692e-07	Pos	0.00242	0.4354	Male	0.0201	0.567	1.391	Male
cg06295987	3	80770231	ENSG00000242828	AC068756.1	-0.346525	0.0458645	-7.55542	9.19387e-10	7.25692e-07	Neg	0.003115	0.46	Female	0.544	1	1.05	Male
cg11858305	18	26133630	ENSG00000154611	PSMA8	-1.44993	0.194404	-7.45837	1.29748e-09	9.90005e-07	Neg	0.0007784	0.3296	Female	0.0389	0.653	1.457	Male
cg13984533	1	37796839	ENSG00000185090	MANEAL	1.80521	0.24505	7.36667	1.79727e-09	1.34279e-06	Pos	0.009359	0.5841	Male	0.187	0.844	1.183	Male
cg24130043	3	44624869	ENSG00000186448	ZNF197	-0.500838	0.0687041	-7.28979	2.36249e-09	1.69447e-06	Neg	0.002959	0.4544	Female	0.0313	0.621	1.153	Male
cg24130043	3	44624869	ENSG00000281709	ZNF197	-0.500838	0.0687041	-7.28979	2.36249e-09	1.69447e-06	Neg	0.002959	0.4544	Female	0.0313	0.621	1.153	Male
cg08941340	4	5638505	ENSG00000173040	EVC2	1.04179	0.143954	7.23695	2.85136e-09	2.00501e-06	Pos	0.0004021	0.2625	Male	0.0624	0.709	1.228	Male
cg10471743	5	50443323	ENSG00000170571	EMB	0.863018	0.120742	7.14761	3.91953e-09	2.70312e-06	Pos	0.001721	0.4016	Male	0.00618	0.417	1.284	Male
cg19761961	18	33717028	ENSG00000141431	ASXL3	0.881144	0.123852	7.1145	4.41035e-09	2.98423e-06	Pos	0.002668	0.4467	Male	0.15	0.814	1.282	Male
cg10124919	8	3020220	ENSG00000183117	CSMD1	1.09088	0.155617	7.01002	6.40098e-09	4.25096e-06	Pos	0.0007136	0.3253	Male	1.89e-05	0.0084	1.78	Male
cg17110006	1	178038228	ENSG00000254154	CRYZL2P-SEC16B	-1.12188	0.160464	-6.99145	6.83909e-09	4.45934e-06	Neg	0.007218	0.554	Female	0.9	1	1.015	Male
cg02400595	17	50107874	ENSG00000005882	PDK2	0.895523	0.129622	6.90875	9.18572e-09	5.88247e-06	Pos	0.003921	0.4889	Female	0.099	0.761	1.112	Female
cg20283033	11	7575676	ENSG00000166387	PPFIBP2	-0.994301	0.146705	-6.77755	1.46701e-08	9.22981e-06	Neg	0.008056	0.5673	Male	0.483	0.985	1.058	Male
cg25983544	18	26133661	ENSG00000154611	PSMA8	-1.1836	0.174963	-6.76482	1.5352e-08	9.4923e-06	Neg	0.0006118	0.3083	Female	0.0389	0.653	1.457	Male
cg09558315	4	5709573	ENSG00000173040	EVC2	0.700747	0.10427	6.7205	1.79831e-08	1.07485e-05	Pos	0.002645	0.4455	Male	0.0624	0.709	1.228	Male
cg27180868	1	161038959	ENSG00000215845	TSTD1	-0.605778	0.0900825	-6.7247	1.77154e-08	1.07485e-05	Neg	0.008156	0.5686	Male	0.78	1	1.025	Female
cg27553933	12	81144325	ENSG00000111058	ACSS3	0.640973	0.0956307	6.70258	1.91702e-08	1.12702e-05	Pos	0.001242	0.3716	Male	0.273	0.898	1.135	Male
cg05731468	19	51572601	ENSG00000105497	ZNF175	-0.572525	0.0862288	-6.63961	2.40011e-08	1.36623e-05	Neg	0.003897	0.4882	Male	0.0777	0.73	1.125	Female
cg12219434	3	80771263	ENSG00000242828	AC068756.1	-0.295552	0.0445009	-6.64149	2.38401e-08	1.36623e-05	Neg	0.006593	0.5459	Female	0.544	1	1.05	Male
cg27029018	8	2974525	ENSG00000183117	CSMD1	0.991205	0.151106	6.55965	3.1925e-08	1.7889e-05	Pos	3.732e-05	0.09701	Male	1.89e-05	0.0084	1.78	Male
cg26807367	12	81256172	ENSG00000111058	ACSS3	0.742528	0.113381	6.54899	3.31626e-08	1.82966e-05	Pos	0.005007	0.5167	Male	0.273	0.898	1.135	Male
cg09844342	5	28809889	ENSG00000250453	AC008825.1	-1.03466	0.160301	-6.4545	4.64531e-08	2.52409e-05	Neg	0.0006515	0.3149	Female	0.0105	0.479	1.603	Male
cg18452600	8	10054032	ENSG00000175806	MSRA	-0.440775	0.0689098	-6.39641	5.71417e-08	3.05853e-05	Neg	1.238e-05	0.05576	Female	0.0021	0.268	1.209	Male
cg16084416	4	72146456	ENSG00000056291	NPFFR2	2.21648	0.348493	6.3602	6.50131e-08	3.42868e-05	Pos	0.001294	0.3768	Female	0.0137	0.516	1.637	Female
cg08314603	12	81077531	ENSG00000111058	ACSS3	-0.776909	0.122598	-6.33703	7.06084e-08	3.66979e-05	Neg	0.004662	0.5079	Female	0.273	0.898	1.135	Male
cg24369102	13	106496758	ENSG00000125266	EFNB2	0.685816	0.108328	6.33094	7.21561e-08	3.69666e-05	Pos	0.006689	0.5465	Male	0.457	0.977	1.064	Male
cg25766801	8	3132941	ENSG00000183117	CSMD1	1.57762	0.251208	6.28014	8.64655e-08	4.36736e-05	Pos	9.452e-07	0.01278	Male	1.89e-05	0.0084	1.78	Male
cg00826495	15	99250845	ENSG00000103852	TTC23	-0.316755	0.0504989	-6.27252	8.88433e-08	4.42514e-05	Neg	0.003352	0.4697	Female	0.119	0.779	1.092	Male
cg12027248	8	2963334	ENSG00000183117	CSMD1	0.788084	0.127201	6.19556	1.16837e-07	5.73974e-05	Pos	0.0007325	0.3266	Male	1.89e-05	0.0084	1.78	Male
cg13808090	10	37993713	ENSG00000200982	RF00019	-0.277339	0.0448412	-6.18492	1.21345e-07	5.88064e-05	Neg	0.002448	0.4354	Male	0.965		1.094	Female
cg07428713	18	26133442	ENSG00000154611	PSMA8	-1.05384	0.171919	-6.12985	1.47591e-07	7.05721e-05	Neg	0.002939	0.4538	Female	0.0389	0.653	1.457	Male
cg00574017	8	13012105	ENSG00000250305	TRMT9B	0.44188	0.0722804	6.11341	1.56469e-07	7.38328e-05	Pos	0.009353	0.5838	Male	0.397	0.959	1.08	Male
cg04283864	6	4188951	ENSG00000216307	AL136309.1	-1.24286	0.203854	-6.0968	1.65982e-07	7.73045e-05	Neg	0.0008261	0.336	Female	0.263	0.893	1.302	Male
cg24711649	12	81078338	ENSG00000111058	ACSS3	-0.791278	0.129892	-6.0918	1.68956e-07	7.76808e-05	Neg	0.000455	0.2747	Female	0.273	0.898	1.135	Male
cg20997095	5	51380714	ENSG00000259663	AC010478.1	-1.28038	0.210548	-6.08117	1.75458e-07	7.9649e-05	Neg	0.002149	0.4214	Female	0.958	1	1.005	Female
cg25936889	19	51570736	ENSG00000105497	ZNF175	-0.611746	0.101121	-6.04966	1.96229e-07	8.75577e-05	Neg	0.001172	0.3686	Male	0.0777	0.73	1.125	Female
cg22705540	11	43881235	ENSG00000166199	ALKBH3	-0.600324	0.0992686	-6.04747	1.97763e-07	8.75577e-05	Neg	0.007072	0.5515	Male	0.0906	0.751	1.142	Female
cg08665416	19	46466591	ENSG00000182013	PNMA8A	0.646399	0.107203	6.02969	2.10643e-07	8.99295e-05	Pos	0.00366	0.4791	Male	0.000396	0.0959	1.479	Male
cg04285688	7	141700574	ENSG00000257093	KIAA1147	0.881514	0.146144	6.03183	2.09053e-07	8.99295e-05	Pos	0.002356	0.4327	Male	0.0981	0.759	1.127	Male
cg04285688	7	141700574	ENSG00000262599	KIAA1147	0.881514	0.146144	6.03183	2.09053e-07	8.99295e-05	Pos	0.002356	0.4327	Male	0.0981	0.759	1.127	Male
cg14992771	4	72059653	ENSG00000056291	NPFFR2	1.55989	0.260349	5.99153	2.41178e-07	0.000101754	Pos	0.0003097	0.2364	Female	0.0137	0.516	1.637	Female
cg11659501	12	81077898	ENSG00000111058	ACSS3	-0.63047	0.105348	-5.98461	2.47168e-07	0.000103069	Neg	7.269e-05	0.1359	Female	0.273	0.898	1.135	Male
cg19486756	5	150901628	ENSG00000145908	ZNF300	0.990629	0.166439	5.95189	2.77573e-07	0.000114418	Pos	0.0002086	0.2098	Female	3.62e-11	2.98e-08	2.118	Female
cg22331699	8	2950962	ENSG00000183117	CSMD1	0.947404	0.159658	5.93396	2.95781e-07	0.000120537	Pos	0.0001469	0.186	Male	1.89e-05	0.0084	1.78	Male
cg25008504	1	245510299	ENSG00000162849	KIF26B	0.966298	0.163883	5.89627	3.3801e-07	0.000136199	Pos	0.007037	0.5514	Male	0.0895	0.749	1.179	Male
cg26852625	8	3028104	ENSG00000183117	CSMD1	0.899039	0.152789	5.8842	3.5277e-07	0.000140567	Pos	0.0007628	0.3294	Male	1.89e-05	0.0084	1.78	Male
cg25971727	12	81077753	ENSG00000111058	ACSS3	-0.620642	0.106587	-5.82284	4.38263e-07	0.000172714	Neg	0.0002486	0.2233	Female	0.273	0.898	1.135	Male
cg14402917	7	50400488	ENSG00000185811	IKZF1	1.46672	0.25213	5.81734	4.46871e-07	0.000174192	Pos	0.007909	0.5658	Male	0.0741	0.727	1.19	Male
cg23434998	5	41870807	ENSG00000083720	OXCT1	-0.707176	0.122584	-5.76891	5.30228e-07	0.000204463	Neg	0.001268	0.3749	Female	0.0155	0.531	1.166	Male
cg08056903	14	66507444	ENSG00000171723	GPHN	-0.545897	0.0947964	-5.75863	5.49823e-07	0.000209763	Neg	0.001193	0.3701	Female	0.259	0.891	1.095	Male
cg27565144	5	150906190	ENSG00000145908	ZNF300	1.09278	0.191677	5.70116	6.73343e-07	0.000249332	Pos	2.695e-07	0.005272	Female	3.62e-11	2.98e-08	2.118	Female
cg02683114	2	24175557	ENSG00000186453	FAM228A	-3.23183	0.566916	-5.70072	6.74396e-07	0.000249332	Neg	0.005254	0.5216	Female	1.09e-05	0.00507	2.37	Male
cg23814172	10	641552	ENSG00000151240	DIP2C	0.545935	0.0957137	5.70383	6.67044e-07	0.000249332	Pos	0.006192	0.5394	Male	0.0105	0.479	1.138	Male
cg23627169	8	26576552	ENSG00000092964	DPYSL2	-0.731824	0.128831	-5.6805	7.24191e-07	0.00026501	Neg	0.006731	0.5478	Female	0.205	0.859	1.073	Male
cg03977083	5	50441772	ENSG00000170571	EMB	-0.902404	0.159445	-5.65964	7.79358e-07	0.000282317	Neg	7.953e-06	0.04446	Female	0.00618	0.417	1.284	Male
cg02969477	5	127002732	ENSG00000173926	2024-03-03	1.15382	0.204459	5.64331	8.25484e-07	0.000296035	Pos	0.007305	0.5552	Female	0.0138	0.517	1.341	Female
cg04089320	5	50441806	ENSG00000170571	EMB	-1.40554	0.249251	-5.63903	8.37984e-07	0.000297542	Neg	0.0002705	0.2278	Female	0.00618	0.417	1.284	Male
cg17846098	16	84176002	ENSG00000154099	DNAAF1	-1.24779	0.221472	-5.63406	8.52767e-07	0.000299823	Neg	0.00237	0.4329	Female	0.00298	0.315	1.654	Male
cg21211075	19	51571935	ENSG00000105497	ZNF175	-0.226015	0.0403713	-5.59841	9.66654e-07	0.000336565	Neg	0.0003919	0.2592	Male	0.0777	0.73	1.125	Female
cg27405400	2	127081962	ENSG00000136717	BIN1	-1.55914	0.278965	-5.58903	9.99021e-07	0.000344489	Neg	0.001493	0.39	Female	0.0504	0.68	1.203	Male
cg21005438	1	15214685	ENSG00000171729	TMEM51	0.795813	0.142957	5.56681	1.0801e-06	0.0003689	Pos	0.009086	0.5797	Male	0.427	0.97	1.052	Male
cg24744430	6	146543253	ENSG00000118508	RAB32	-1.0181	0.183192	-5.55759	1.11563e-06	0.000377441	Neg	0.003425	0.473	Female	0.0391	0.654	1.194	Male
cg18379413	19	51571039	ENSG00000105497	ZNF175	-0.179698	0.0325009	-5.52901	1.23324e-06	0.000413094	Neg	0.0001087	0.1652	Male	0.0777	0.73	1.125	Female
cg06159534	6	39871110	ENSG00000146122	DAAM2	0.93081	0.168426	5.52653	1.24405e-06	0.000413094	Pos	0.002225	0.4246	Male	0.417	0.965	1.062	Male
cg11005503	4	37000931	ENSG00000261761	AL136537.2	1.2098	0.219605	5.50896	1.32305e-06	0.000435296	Pos	0.002307	0.4287	Male	0.185	0.842	1.184	Male
cg10224188	18	77120377	ENSG00000197971	MBP	0.843444	0.153524	5.49388	1.39483e-06	0.000452717	Pos	0.009441	0.5856	Male	0.0441	0.669	1.136	Male
cg11220502	13	106493722	ENSG00000125266	EFNB2	1.3447	0.244822	5.49257	1.40125e-06	0.000452717	Pos	0.005452	0.5257	Male	0.457	0.977	1.064	Male
cg16976623	9	95876395	ENSG00000182150	ERCC6L2	-0.204189	0.0372832	-5.47671	1.48127e-06	0.0004701	Neg	0.005551	0.5277	Female	0.00282	0.309	1.145	Male
cg02441149	13	106507374	ENSG00000125266	EFNB2	0.588019	0.107346	5.4778	1.4756e-06	0.0004701	Pos	0.005578	0.5286	Male	0.457	0.977	1.064	Male
cg19936118	4	5719676	ENSG00000072840	EVC	0.452152	0.0828282	5.45891	1.57645e-06	0.000495918	Pos	0.006172	0.539	Male	0.0152	0.53	1.266	Male
cg25721455	9	21031794	ENSG00000188921	HACD4	-0.373672	0.0685096	-5.4543	1.60209e-06	0.000499601	Neg	0.0004279	0.27	Female	0.0116	0.493	1.135	Male
cg15419073	3	14879372	ENSG00000154783	FGD5	-1.49126	0.275051	-5.42177	1.79503e-06	0.000554943	Neg	0.002978	0.4544	Female	0.138	0.804	1.121	Male
cg06417612	5	111757147	ENSG00000134986	NREP	-0.181058	0.0334654	-5.4103	1.86835e-06	0.000572673	Neg	0.009582	0.5871	Female	0.0153	0.53	1.198	Male
cg02460018	1	37795728	ENSG00000185090	MANEAL	1.48129	0.275804	5.37079	2.14458e-06	0.000651771	Pos	0.007325	0.5556	Male	0.187	0.844	1.183	Male
cg17110006	1	178038228	ENSG00000242193	CRYZL2P	-0.371961	0.0693773	-5.36142	2.21581e-06	0.000667759	Neg	0.007218	0.554	Female	0.475	0.983	1.04	Female
cg04413547	11	43884274	ENSG00000166199	ALKBH3	0.388339	0.0726748	5.34351	2.35848e-06	0.000693433	Pos	0.00539	0.5246	Female	0.0906	0.751	1.142	Female
cg20423158	7	141673840	ENSG00000257093	KIAA1147	0.639683	0.119714	5.34345	2.35901e-06	0.000693433	Pos	0.005528	0.5273	Male	0.0981	0.759	1.127	Male
cg20423158	7	141673840	ENSG00000262599	KIAA1147	0.639683	0.119714	5.34345	2.35901e-06	0.000693433	Pos	0.005528	0.5273	Male	0.0981	0.759	1.127	Male
cg03488202	16	84175666	ENSG00000154099	DNAAF1	-1.43278	0.268717	-5.33191	2.45573e-06	0.000715995	Neg	0.0007304	0.3266	Female	0.00298	0.315	1.654	Male
cg26218606	19	51571323	ENSG00000105497	ZNF175	-0.18678	0.0350798	-5.32444	2.5204e-06	0.000728924	Neg	3.892e-05	0.09872	Male	0.0777	0.73	1.125	Female
cg18708075	19	51571058	ENSG00000105497	ZNF175	-0.152759	0.0287259	-5.31782	2.57921e-06	0.000739965	Neg	8.886e-06	0.04697	Male	0.0777	0.73	1.125	Female
cg20877594	21	44485324	ENSG00000228709	LINC02575	-0.806657	0.151859	-5.31189	2.63299e-06	0.000749399	Neg	2.547e-06	0.02397	Male	0.0113	0.488	1.577	Female
cg24241206	6	39863222	ENSG00000146122	DAAM2	0.649823	0.123115	5.2782	2.96019e-06	0.000835892	Pos	0.002425	0.4354	Male	0.417	0.965	1.062	Male
cg05723107	9	21031809	ENSG00000188921	HACD4	-0.23237	0.0443433	-5.24025	3.37697e-06	0.000946132	Neg	0.0001922	0.2049	Female	0.0116	0.493	1.135	Male
cg04409932	8	10054158	ENSG00000175806	MSRA	-0.292408	0.0561311	-5.20937	3.75856e-06	0.00104488	Neg	0.003232	0.4648	Female	0.0021	0.268	1.209	Male
cg17416644	11	1453610	ENSG00000174672	BRSK2	1.36005	0.261261	5.20569	3.80677e-06	0.00105014	Pos	0.001659	0.3967	Male	0.0124	0.505	1.356	Male
cg18128969	21	20997589	ENSG00000154654	NCAM2	-3.40714	0.655298	-5.19938	3.89098e-06	0.00106518	Neg	0.0003291	0.241	Female	0.117	0.779	1.6	Male
cg00912518	18	77060380	ENSG00000197971	MBP	0.663123	0.128681	5.15323	4.56445e-06	0.00124008	Pos	0.009262	0.5822	Male	0.0441	0.669	1.136	Male
cg09257751	20	35269183	ENSG00000125966	MMP24	1.31585	0.255804	5.14397	4.7129e-06	0.00127078	Pos	0.005209	0.5205	Male	0.946	1	1.006	Female
cg01535726	8	10053971	ENSG00000175806	MSRA	-0.467325	0.0909992	-5.13548	4.85306e-06	0.00129881	Neg	5.277e-06	0.0365	Female	0.0021	0.268	1.209	Male
cg12049787	19	44905822	ENSG00000130203	APOE	-0.999443	0.195366	-5.11576	5.19494e-06	0.00138001	Neg	0.002708	0.4476	Female	0.177	0.837	1.165	Male
cg23504815	2	213316252	ENSG00000144451	SPAG16	0.34448	0.0674326	5.10851	5.3265e-06	0.00140455	Pos	0.001368	0.3822	Male	0.0403	0.659	1.167	Male
cg15644097	2	61145892	ENSG00000237651	C2orf74	-0.974652	0.191321	-5.09433	5.59329e-06	0.00146414	Neg	0.001869	0.4088	Female	0.0394	0.654	1.177	Male
cg09646197	7	149765746	ENSG00000181444	ZNF467	1.30117	0.255814	5.08636	5.74893e-06	0.00149397	Pos	0.006633	0.5461	Male	0.0231	0.578	1.248	Male
cg12488111	14	105479361	ENSG00000182809	CRIP2	1.05004	0.207035	5.07179	6.04479e-06	0.00155956	Pos	0.002641	0.4455	Male	0.00933	0.468	1.244	Male
cg18436898	12	47078123	ENSG00000139211	AMIGO2	0.503957	0.0995618	5.06175	6.25738e-06	0.00160287	Pos	0.001838	0.4075	Male	0.201	0.856	1.115	Male
cg26605406	19	51571064	ENSG00000105497	ZNF175	-0.146054	0.0288695	-5.0591	6.3147e-06	0.00160608	Neg	9.85e-06	0.04882	Male	0.0777	0.73	1.125	Female
cg25160593	3	44625191	ENSG00000186448	ZNF197	-0.375265	0.0743281	-5.04876	6.54334e-06	0.00164096	Neg	0.008628	0.5753	Female	0.0313	0.621	1.153	Male
cg25160593	3	44625191	ENSG00000281709	ZNF197	-0.375265	0.0743281	-5.04876	6.54334e-06	0.00164096	Neg	0.008628	0.5753	Female	0.0313	0.621	1.153	Male
cg19227485	17	35446878	ENSG00000154760	SLFN13	0.798053	0.15818	5.04523	6.62317e-06	0.00164945	Pos	0.0002963	0.2346	Male	0.172	0.833	1.179	Male
cg23669186	3	122680572	ENSG00000173193	PARP14	-0.307056	0.060925	-5.03989	6.74587e-06	0.00166842	Neg	0.006927	0.5497	Female	0.043	0.665	1.1	Male
cg22960662	14	72351341	ENSG00000182732	RGS6	1.16162	0.230619	5.03698	6.81378e-06	0.00167367	Pos	0.007005	0.5511	Male	0.0464	0.674	1.32	Male
cg18730034	15	26621482	ENSG00000166206	GABRB3	1.08997	0.216752	5.02864	7.01175e-06	0.00171058	Pos	0.004016	0.4912	Male	0.603	1	1.091	Male
cg24740902	3	44628879	ENSG00000186448	ZNF197	0.46414	0.0926795	5.00801	7.52639e-06	0.00181149	Pos	0.00459	0.5053	Male	0.0313	0.621	1.153	Male
cg24740902	3	44628879	ENSG00000281709	ZNF197	0.46414	0.0926795	5.00801	7.52639e-06	0.00181149	Pos	0.00459	0.5053	Male	0.0313	0.621	1.153	Male
cg15808331	3	45101092	ENSG00000163814	CDCP1	0.83191	0.166719	4.98989	8.009e-06	0.00191479	Pos	0.004324	0.499	Female	0.0444	0.669	1.272	Female
cg25824543	19	51571156	ENSG00000105497	ZNF175	-0.13352	0.0267879	-4.98435	8.16259e-06	0.00193859	Neg	2.245e-05	0.07467	Male	0.0777	0.73	1.125	Female
cg21160372	21	20996991	ENSG00000154654	NCAM2	1.97063	0.396167	4.97424	8.45031e-06	0.00199372	Pos	8.98e-05	0.1484	Male	0.117	0.779	1.6	Male
cg01803925	14	36664079	ENSG00000198807	PAX9	1.19449	0.241439	4.94739	9.26368e-06	0.00214439	Pos	0.002454	0.4356	Male	0.0642	0.712	1.724	Male
cg20498602	1	109670488	ENSG00000213366	GSTM2	0.7601	0.153559	4.94989	9.18494e-06	0.00214439	Pos	0.009075	0.5797	Female	0.155	0.82	1.083	Female
cg07212793	7	111953820	ENSG00000128512	DOCK4	-1.18764	0.240061	-4.94725	9.26834e-06	0.00214439	Neg	0.007905	0.5658	Female	0.923	1	1.009	Female
cg17002027	5	123099608	ENSG00000061455	PRDM6	0.783412	0.15856	4.94079	9.47517e-06	0.0021782	Pos	0.008634	0.5754	Male	0.945	1	1.008	Male
cg12243864	8	3019694	ENSG00000183117	CSMD1	0.900481	0.182841	4.92495	1.00023e-05	0.00228473	Pos	0.0003047	0.2364	Male	1.89e-05	0.0084	1.78	Male
cg13808090	10	37993713	ENSG00000207467	RF00019	-0.449548	0.0916262	-4.90632	1.06592e-05	0.00241937	Neg	0.002448	0.4354	Male	0.892	1	1.134	Female
cg26299419	8	27524579	ENSG00000120915	EPHX2	0.753423	0.153678	4.9026	1.07954e-05	0.00243487	Pos	0.008962	0.5782	Male	0.795	1	1.019	Female
cg16838944	7	98399207	ENSG00000006453	BAIAP2L1	-0.608025	0.124148	-4.8976	1.09814e-05	0.00246134	Neg	0.003003	0.4547	Male	0.0909	0.752	1.181	Male
cg13318256	11	68118137	ENSG00000110721	CHKA	-0.42799	0.0877944	-4.87491	1.18643e-05	0.00264272	Neg	0.008682	0.576	Male	0.0634	0.711	1.074	Female
cg14869845	5	111757319	ENSG00000134986	NREP	-0.198579	0.0408242	-4.86423	1.23037e-05	0.00271962	Neg	0.006791	0.5485	Female	0.0153	0.53	1.198	Male
cg23346069	5	140018432	ENSG00000252612	RF00019	0.758122	0.1559	4.86287	1.23612e-05	0.00271962	Pos	0.009038	0.5796	Male	0.881	1	1.06	Male
cg27123166	6	39825713	ENSG00000146122	DAAM2	0.727017	0.149734	4.85538	1.26803e-05	0.00277281	Pos	5.757e-05	0.1241	Male	0.417	0.965	1.062	Male
cg02395976	20	25497599	ENSG00000101004	NINL	0.459318	0.0946368	4.85348	1.27624e-05	0.00277385	Pos	0.008837	0.5769	Male	0.00211	0.268	1.21	Male
cg03225616	4	5799234	ENSG00000072840	EVC	0.423582	0.0879204	4.81779	1.44085e-05	0.00311276	Pos	0.004521	0.5032	Male	0.0152	0.53	1.266	Male
cg12631255	3	44625321	ENSG00000186448	ZNF197	-0.345303	0.0717325	-4.81376	1.46072e-05	0.00311812	Neg	0.00393	0.489	Female	0.0313	0.621	1.153	Male
cg12631255	3	44625321	ENSG00000281709	ZNF197	-0.345303	0.0717325	-4.81376	1.46072e-05	0.00311812	Neg	0.00393	0.489	Female	0.0313	0.621	1.153	Male
cg08381168	10	37994231	ENSG00000200982	RF00019	-0.310335	0.0645009	-4.81132	1.47284e-05	0.00312538	Neg	0.004402	0.5008	Male	0.965		1.094	Female
cg25681688	6	46129730	ENSG00000001561	ENPP4	-0.417782	0.0872639	-4.78757	1.5964e-05	0.00336765	Neg	0.003625	0.4779	Female	0.52	0.995	1.079	Male
cg10273096	9	95875171	ENSG00000182150	ERCC6L2	-0.157928	0.0330384	-4.78013	1.63719e-05	0.0034335	Neg	0.000923	0.3459	Female	0.00282	0.309	1.145	Male
cg22866121	2	236485929	ENSG00000132321	IQCA1	0.987121	0.206752	4.77442	1.66911e-05	0.00345998	Pos	0.005593	0.529	Male	0.0125	0.506	1.527	Male
cg08226821	3	6670835	ENSG00000189229	AC069277.1	0.39579	0.0828947	4.77462	1.66802e-05	0.00345998	Pos	0.007092	0.5515	Male	0.0419	0.665	1.181	Male
cg14879089	4	5827008	ENSG00000072840	EVC	0.791606	0.16597	4.76957	1.69677e-05	0.0034971	Pos	0.004994	0.5164	Male	0.0152	0.53	1.266	Male
cg21257048	16	23975273	ENSG00000166501	PRKCB	0.820486	0.172129	4.76668	1.71343e-05	0.00351126	Pos	0.002202	0.4237	Male	0.433	0.972	1.088	Male
cg13353474	7	141699051	ENSG00000257093	KIAA1147	0.554657	0.116811	4.74832	1.82326e-05	0.00363056	Pos	0.0005041	0.2892	Male	0.0981	0.759	1.127	Male
cg13353474	7	141699051	ENSG00000262599	KIAA1147	0.554657	0.116811	4.74832	1.82326e-05	0.00363056	Pos	0.0005041	0.2892	Male	0.0981	0.759	1.127	Male
cg02574033	7	141699160	ENSG00000257093	KIAA1147	0.579703	0.122124	4.74684	1.83239e-05	0.00363056	Pos	0.001205	0.3701	Male	0.0981	0.759	1.127	Male
cg02574033	7	141699160	ENSG00000262599	KIAA1147	0.579703	0.122124	4.74684	1.83239e-05	0.00363056	Pos	0.001205	0.3701	Male	0.0981	0.759	1.127	Male
cg23330818	9	106929672	ENSG00000148143	ZNF462	0.930789	0.195765	4.75462	1.78484e-05	0.00363056	Pos	0.007893	0.5655	Male	0.376	0.95	1.068	Male
cg25008504	1	245510299	ENSG00000281216	KIF26B	1.2421	0.261657	4.74706	1.83105e-05	0.00363056	Pos	0.007037	0.5514	Male	0.814	1	1.034	Male
cg21154985	8	60745095	ENSG00000171316	CHD7	0.812816	0.171324	4.74433	1.84801e-05	0.00364139	Pos	0.00532	0.5229	Male	0.0378	0.648	1.147	Male
cg18748970	20	35347257	ENSG00000101019	UQCC1	0.254362	0.0536767	4.73878	1.883e-05	0.00369006	Pos	0.003533	0.4758	Female	0.0894	0.749	1.054	Female
cg14502980	11	125263542	ENSG00000165495	PKNOX2	-0.77807	0.164351	-4.73418	1.9125e-05	0.0037275	Neg	0.001637	0.3963	Female	0.92	1	1.009	Male
cg18685455	6	135475551	ENSG00000135541	AHI1	0.524242	0.110824	4.73041	1.93701e-05	0.00375487	Pos	6.191e-06	0.03968	Female	0.000604	0.133	1.201	Female
cg09065575	15	51828808	ENSG00000138594	TMOD3	-0.389544	0.0826483	-4.71327	2.0524e-05	0.00395716	Neg	0.009328	0.5836	Male	0.903	1	1.005	Female
cg05725531	6	46129703	ENSG00000001561	ENPP4	-0.623723	0.1327	-4.70026	2.1444e-05	0.00411243	Neg	0.005229	0.5209	Female	0.52	0.995	1.079	Male
cg09257751	20	35269183	ENSG00000126005	MMP24OS	0.715078	0.152873	4.67759	2.31462e-05	0.00441526	Pos	0.005209	0.5205	Male	0.203	0.858	1.089	Male
cg00326719	2	212536819	ENSG00000178568	ERBB4	-1.66444	0.356435	-4.66968	2.37702e-05	0.00448656	Neg	0.005605	0.5292	Female	0.182	0.84	1.298	Male
cg23142987	12	5240756	ENSG00000256115	LINC02443	1.05646	0.226166	4.67119	2.36502e-05	0.00448656	Pos	0.005726	0.5326	Male	0.745	1	1.055	Female
cg05064044	6	292384	ENSG00000112679	DUSP22	0.547771	0.117526	4.66086	2.4486e-05	0.00459747	Pos	0.006173	0.539	Male	0.000632	0.137	1.233	Male
cg06700606	5	180194620	ENSG00000146090	RASGEF1C	1.53413	0.329854	4.65093	2.5317e-05	0.00472874	Pos	0.008776	0.5766	Female	0.725	1	1.029	Female
cg01927007	17	47940237	ENSG00000108439	PNPO	0.752889	0.162022	4.64683	2.56681e-05	0.00476948	Pos	0.003026	0.4559	Female	0.402	0.961	1.059	Female
cg01364538	12	91361108	ENSG00000258100	AC025035.1	0.721425	0.15625	4.61712	2.83585e-05	0.00524223	Pos	0.003092	0.4591	Male	0.938	1	1.01	Male
cg13459589	6	39897390	ENSG00000146122	DAAM2	0.682686	0.147921	4.61522	2.854e-05	0.00524873	Pos	0.007339	0.5559	Male	0.417	0.965	1.062	Male
cg23590273	21	42685154	ENSG00000160191	PDE9A	1.09866	0.238401	4.60845	2.91943e-05	0.00534166	Pos	0.0008375	0.3367	Male	0.0336	0.636	1.218	Male
cg03776372	17	50104870	ENSG00000005882	PDK2	0.772852	0.167845	4.60457	2.95769e-05	0.0053842	Pos	0.006292	0.5409	Female	0.099	0.761	1.112	Female
cg17592734	19	51571247	ENSG00000105497	ZNF175	-0.175483	0.0381943	-4.59448	3.05931e-05	0.00554106	Neg	1.549e-05	0.06292	Male	0.0777	0.73	1.125	Female
cg09325679	19	17486724	ENSG00000130304	SLC27A1	0.354184	0.0774098	4.57543	3.26049e-05	0.00587576	Pos	0.006862	0.5493	Male	0.013	0.509	1.128	Male
cg20844363	14	66507217	ENSG00000171723	GPHN	-0.504294	0.11028	-4.57285	3.28872e-05	0.005897	Neg	0.004361	0.4999	Female	0.259	0.891	1.095	Male
cg16944270	12	42397391	ENSG00000264556	RF00026	0.178542	0.0391087	4.56527	3.37308e-05	0.00590075	Pos	0.005822	0.5348	Male	0.998		1.004	Male
cg16944270	12	42397391	ENSG00000264951	RF00026	0.178542	0.0391087	4.56527	3.37308e-05	0.00590075	Pos	0.005822	0.5348	Male	0.998		1.004	Male
cg16944270	12	42397391	ENSG00000266231	RF00026	0.178542	0.0391087	4.56527	3.37308e-05	0.00590075	Pos	0.005822	0.5348	Male	0.998		1.004	Male
cg16944270	12	42397391	ENSG00000263896	RF00026	0.178542	0.0391087	4.56527	3.37308e-05	0.00590075	Pos	0.005822	0.5348	Male	0.998		1.004	Male
cg16944270	12	42397391	ENSG00000263638	RF00026	0.178542	0.0391087	4.56527	3.37308e-05	0.00590075	Pos	0.005822	0.5348	Male	0.998		1.004	Male
cg17365391	14	36665895	ENSG00000198807	PAX9	1.18493	0.259968	4.55797	3.45639e-05	0.00601714	Pos	0.002984	0.4544	Male	0.0642	0.712	1.724	Male
cg23418645	14	66507313	ENSG00000171723	GPHN	-0.60381	0.132642	-4.55219	3.52364e-05	0.00610458	Neg	0.0002003	0.2066	Female	0.259	0.891	1.095	Male
cg26969933	6	31662122	ENSG00000206779	RF00019	-1.34535	0.296333	-4.53998	3.67012e-05	0.00632778	Neg	0.008364	0.5707	Female	0.204	0.859	1.311	Male
cg11654592	9	125840363	ENSG00000167081	PBX3	0.584566	0.130078	4.49395	4.27775e-05	0.00730517	Pos	0.008059	0.5674	Male	0.138	0.804	1.111	Male
cg06720425	3	25428202	ENSG00000077092	RARB	-0.760214	0.169149	-4.49434	4.2721e-05	0.00730517	Neg	0.00949	0.5861	Female	0.733	1	1.03	Male
cg09577391	19	58003677	ENSG00000166704	ZNF606	-0.437509	0.0974189	-4.49101	4.3197e-05	0.00734185	Neg	0.009452	0.5857	Female	0.00913	0.466	1.131	Male
cg20444525	11	43898382	ENSG00000213693	SEC14L1P1	0.668978	0.149089	4.4871	4.37615e-05	0.00740271	Pos	0.009624	0.5879	Female	0.0437	0.667	1.245	Female
cg17783827	19	8589626	ENSG00000142303	ADAMTS10	0.979814	0.218675	4.48068	4.47048e-05	0.00752678	Pos	0.009649	0.5886	Male	0.611	1	1.054	Male
cg05861743	6	31656609	ENSG00000204444	APOM	0.979389	0.218695	4.47833	4.50545e-05	0.00755021	Pos	0.001965	0.4135	Male	0.267	0.894	1.135	Male
cg11545402	14	66638945	ENSG00000171723	GPHN	0.469755	0.105161	4.46701	4.67781e-05	0.00780259	Pos	0.008497	0.5732	Male	0.259	0.891	1.095	Male
cg27633847	8	101547499	ENSG00000083307	GRHL2	0.49176	0.110231	4.46119	4.76902e-05	0.0079179	Pos	0.00565	0.5307	Female	0.819	1	1.008	Male
cg10054014	21	44509262	ENSG00000235890	TSPEAR-AS1	3.36266	0.756222	4.44665	5.00425e-05	0.00827016	Pos	0.000252	0.2244	Female	0.0749	0.728	1.444	Female
cg08537816	20	25495063	ENSG00000101004	NINL	0.389379	0.0876628	4.44178	5.08552e-05	0.00836591	Pos	0.001531	0.3908	Male	0.00211	0.268	1.21	Male
cg25408608	20	25459164	ENSG00000101004	NINL	0.71512	0.161578	4.42584	5.36079e-05	0.00873858	Pos	0.0007462	0.3267	Male	0.00211	0.268	1.21	Male
cg00464596	2	71070364	ENSG00000124357	NAGK	-0.449063	0.101433	-4.42718	5.33717e-05	0.00873858	Neg	0.008932	0.5778	Male	0.124	0.786	1.081	Male
cg12289057	14	66507366	ENSG00000171723	GPHN	-0.419665	0.0951337	-4.41132	5.62432e-05	0.00912667	Neg	0.001447	0.3879	Female	0.259	0.891	1.095	Male
cg13808090	10	37993713	ENSG00000238426	RF00019	-0.809808	0.183949	-4.40235	5.79312e-05	0.00934279	Neg	0.002448	0.4354	Male	0.113	0.777	2.039	Female
cg01436716	1	52601970	ENSG00000116157	GPX7	-1.86076	0.422756	-4.40149	5.80961e-05	0.00934279	Neg	0.003387	0.4712	Female	0.554	1	1.06	Male
cg27179087	2	19902422	ENSG00000183891	TTC32	-0.231283	0.0525973	-4.39724	5.89164e-05	0.00943241	Neg	0.003359	0.4697	Female	0.646	1	1.029	Male
cg08381168	10	37994231	ENSG00000201405	RF00019	-0.234095	0.0533393	-4.38879	6.05817e-05	0.00965592	Neg	0.004402	0.5008	Male	0.988		1.032	Female
cg02628895	17	45235773	ENSG00000184922	FMNL1	0.525813	0.120015	4.38124	6.21071e-05	0.00985524	Pos	0.003113	0.46	Male	0.0491	0.677	1.103	Male
cg12426234	21	20998028	ENSG00000154654	NCAM2	-1.93833	0.443125	-4.37423	6.35558e-05	0.0100407	Neg	0.0003144	0.2368	Female	0.117	0.779	1.6	Male
cg20696478	19	51571229	ENSG00000105497	ZNF175	-0.135188	0.0309366	-4.36986	6.44773e-05	0.0101416	Neg	8.593e-06	0.0463	Male	0.0777	0.73	1.125	Female
cg12278179	22	44182039	ENSG00000138964	PARVG	1.34527	0.308201	4.3649	6.55371e-05	0.0102187	Pos	0.006754	0.548	Male	0.0401	0.659	1.261	Male
cg05743600	12	81126052	ENSG00000111058	ACSS3	0.64732	0.14828	4.36554	6.5401e-05	0.0102187	Pos	0.004767	0.5105	Male	0.273	0.898	1.135	Male
cg24670927	15	65530007	ENSG00000074696	HACD3	0.490232	0.112458	4.35923	6.67716e-05	0.0103341	Pos	0.004253	0.4975	Female	0.128	0.793	1.062	Female
cg11260662	14	89974714	ENSG00000042088	TDP1	0.330421	0.0758045	4.35885	6.68539e-05	0.0103341	Pos	0.008249	0.5695	Female	0.935	1	1.003	Male
cg10048349	11	111912542	ENSG00000254445	HSPB2-C11orf52	-2.14416	0.492647	-4.35233	6.83034e-05	0.0105129	Neg	0.001164	0.3683	Female	0.165	0.829	1.236	Male
cg24477102	8	3022394	ENSG00000183117	CSMD1	1.26837	0.291817	4.34645	6.96351e-05	0.010672	Pos	2.092e-05	0.07168	Male	1.89e-05	0.0084	1.78	Male
cg24678502	2	241200183	ENSG00000146205	ANO7	-1.50442	0.346402	-4.34299	7.04303e-05	0.010748	Neg	0.007317	0.5552	Male	0.81	1	1.034	Male
cg23431988	8	22275049	ENSG00000197181	PIWIL2	-1.28375	0.296298	-4.33264	7.28628e-05	0.010979	Neg	0.000737	0.3266	Female	0.00177	0.244	1.581	Male
cg17629932	1	239825039	ENSG00000133019	CHRM3	1.41597	0.326774	4.33317	7.2738e-05	0.010979	Pos	0.003655	0.4791	Male	0.0449	0.671	1.272	Male
cg13202585	16	84749304	ENSG00000103194	USP10	0.17506	0.040399	4.33327	7.27128e-05	0.010979	Pos	0.009664	0.5887	Male	0.578	1	1.018	Male
cg00275577	11	111912990	ENSG00000254445	HSPB2-C11orf52	-1.71125	0.395345	-4.3285	7.38591e-05	0.0110826	Neg	0.001965	0.4135	Female	0.165	0.829	1.236	Male
cg24029082	6	32089533	ENSG00000231608	TNXB	-1.72883	0.401186	-4.3093	7.86548e-05	0.011753	Neg	0.004321	0.499	Female	0.253	0.888	1.265	Male
cg01518279	1	156431808	ENSG00000125462	C1orf61	0.879003	0.204094	4.30686	7.92855e-05	0.0117981	Pos	0.00278	0.4499	Female	0.846	1	1.018	Female
cg23530553	17	48545173	ENSG00000173917	HOXB2	-0.940098	0.218472	-4.30306	8.02789e-05	0.0118476	Neg	0.002652	0.4458	Female	0.207	0.861	1.115	Male
cg09001600	12	101359959	ENSG00000239080	RF01210	0.386118	0.0897188	4.30365	8.01229e-05	0.0118476	Pos	0.006919	0.5497	Female	0.958		1.102	Female
cg00567696	6	46129783	ENSG00000001561	ENPP4	-0.641225	0.149221	-4.29716	8.18433e-05	0.0119799	Neg	0.0009312	0.3464	Female	0.52	0.995	1.079	Male
cg18685455	6	135475551	ENSG00000201048	RF00019	-0.212886	0.0495363	-4.29758	8.17292e-05	0.0119799	Neg	6.191e-06	0.03968	Female	0.999		1.004	Male
cg17933706	20	25553661	ENSG00000101004	NINL	0.686015	0.160325	4.27891	8.68712e-05	0.0126334	Pos	0.0002734	0.2281	Male	0.00211	0.268	1.21	Male
cg16821755	9	95876161	ENSG00000182150	ERCC6L2	-0.167257	0.0390932	-4.27841	8.70128e-05	0.0126334	Neg	0.008064	0.5675	Female	0.00282	0.309	1.145	Male
cg11261958	3	119239691	ENSG00000121578	B4GALT4	-0.452354	0.105769	-4.2768	8.74731e-05	0.012649	Neg	0.008984	0.5786	Male	0.913	1	1.005	Female
cg06043733	15	93900513	ENSG00000258785	LINC01580	-0.68944	0.161328	-4.27352	8.84128e-05	0.0127336	Neg	0.009564	0.5869	Female	0.691	1	1.148	Male
cg17456265	2	9352679	ENSG00000151693	ASAP2	0.700975	0.16409	4.27189	8.88866e-05	0.0127506	Pos	0.002975	0.4544	Female	0.32	0.926	1.077	Female
cg07003941	22	50577956	ENSG00000205560	CPT1B	0.600659	0.140703	4.269	8.97288e-05	0.0128201	Pos	0.0004761	0.2813	Female	0.21	0.863	1.095	Female
cg24504854	7	195678	ENSG00000177706	FAM20C	1.10907	0.260073	4.26447	9.10625e-05	0.0129591	Pos	0.00287	0.4517	Male	0.515	0.995	1.062	Male
cg13808090	10	37993713	ENSG00000238723	RF00019	-0.238482	0.0559995	-4.25864	9.28095e-05	0.0131555	Neg	0.002448	0.4354	Male	0.969		1.048	Female
cg14919558	6	10881986	ENSG00000153157	SYCP2L	0.495101	0.116612	4.2457	9.68068e-05	0.0136145	Pos	0.004917	0.5143	Female	0.312	0.923	1.1	Female
cg12219434	3	80771263	ENSG00000242781	LINC02050	-0.368189	0.0866971	-4.24685	9.64451e-05	0.0136145	Neg	0.006593	0.5459	Female	0.345	0.937	1.117	Male
cg12451425	17	48548548	ENSG00000230148	HOXB-AS1	1.15337	0.272113	4.23858	9.90754e-05	0.0138791	Pos	0.0007353	0.3266	Female	0.521	0.995	1.055	Female
cg13486641	20	25499211	ENSG00000101004	NINL	0.251764	0.0594815	4.23264	0.000101009	0.0140949	Pos	0.00212	0.4194	Male	0.00211	0.268	1.21	Male
cg16249048	18	49872229	ENSG00000201297	RF00019	0.972141	0.230156	4.22383	0.000103943	0.0144481	Pos	0.008888	0.5773	Male	0.537	0.998	1.47	Male
cg14185994	9	95875049	ENSG00000182150	ERCC6L2	-0.128196	0.030362	-4.22225	0.000104479	0.0144665	Neg	0.001555	0.393	Female	0.00282	0.309	1.145	Male
cg00307685	1	91949966	ENSG00000137948	BRDT	-0.399205	0.0945998	-4.21994	0.000105265	0.0145193	Neg	0.002894	0.4533	Male	0.345	0.937	1.059	Male
cg05251415	9	5832194	ENSG00000099219	ERMP1	-0.505429	0.119997	-4.21202	0.000108006	0.0148403	Neg	0.007879	0.5654	Male	0.00223	0.276	1.158	Female
cg01784747	2	86298019	ENSG00000068615	REEP1	2.19218	0.523286	4.18926	0.000116279	0.015916	Pos	0.006386	0.5423	Female	0.351	0.939	1.133	Male
cg10416604	9	95875036	ENSG00000182150	ERCC6L2	-0.156763	0.0375207	-4.17804	0.00012058	0.0162665	Neg	0.004998	0.5165	Female	0.00282	0.309	1.145	Male
cg08581512	11	14891750	ENSG00000186104	CYP2R1	-0.550908	0.131804	-4.17976	0.000119911	0.0162665	Neg	0.003574	0.4769	Female	0.153	0.818	1.126	Male
cg16525066	16	65118193	ENSG00000140937	CDH11	-0.865802	0.207189	-4.17881	0.000120282	0.0162665	Neg	0.007893	0.5655	Female	0.299	0.916	1.096	Male
cg08226821	3	6670835	ENSG00000223719	AC069277.2	0.639864	0.153156	4.17785	0.000120654	0.0162665	Pos	0.007092	0.5515	Male	0.499	0.99	1.121	Male
cg17527969	7	157574844	ENSG00000282185	PTPRN2	0.176117	0.0421767	4.17569	0.000121501	0.0163194	Pos	0.005417	0.525	Male	0.946		1.133	Male
cg17219624	4	187309433	ENSG00000250658	AC097652.1	0.610606	0.146301	4.17363	0.000122315	0.0163305	Pos	0.0001186	0.1732	Male	0.228	0.874	1.157	Male
cg27178976	5	180177774	ENSG00000146090	RASGEF1C	1.45572	0.348829	4.17317	0.000122495	0.0163305	Pos	0.002586	0.4438	Female	0.725	1	1.029	Female
cg05481041	18	75210738	ENSG00000179981	TSHZ1	-0.557448	0.133646	-4.17107	0.000123332	0.0163812	Neg	0.002616	0.445	Female	0.125	0.788	1.118	Male
cg07794500	1	121519570	ENSG00000231752	EMBP1	0.712889	0.17141	4.15898	0.000128247	0.0169712	Pos	0.001799	0.405	Female	0.123	0.784	1.448	Female
cg20524889	13	73075696	ENSG00000102554	KLF5	0.600315	0.14441	4.15702	0.00012906	0.017016	Pos	0.002367	0.4329	Female	0.073	0.727	1.097	Female
cg15340145	20	25459848	ENSG00000101004	NINL	0.458671	0.110414	4.15411	0.000130277	0.0171135	Pos	0.002434	0.4354	Male	0.00211	0.268	1.21	Male
cg25616607	19	12363283	ENSG00000198342	ZNF442	0.611288	0.147268	4.15085	0.000131657	0.0172317	Pos	0.0012	0.3701	Male	0.804	1	1.025	Male
cg06001654	1	74709506	ENSG00000116791	CRYZ	0.762882	0.183883	4.14873	0.00013256	0.0172868	Pos	0.003595	0.4774	Female	0.147	0.813	1.175	Female
cg01387771	16	986943	ENSG00000005513	SOX8	1.01863	0.245871	4.14294	0.000135058	0.0175487	Pos	0.004299	0.499	Male	0.8	1	1.032	Male
cg15700335	20	25501269	ENSG00000101004	NINL	0.486325	0.117586	4.1359	0.000138159	0.0178595	Pos	0.003648	0.4787	Male	0.00211	0.268	1.21	Male
cg01382982	19	51571094	ENSG00000105497	ZNF175	-0.140569	0.0340019	-4.13415	0.000138944	0.0178595	Neg	6.334e-05	0.1293	Male	0.0777	0.73	1.125	Female
cg17325716	2	19901874	ENSG00000183891	TTC32	-0.320126	0.0774165	-4.13511	0.000138514	0.0178595	Neg	0.003887	0.4881	Female	0.646	1	1.029	Male
cg16592121	10	131981053	ENSG00000176171	BNIP3	-0.44184	0.107287	-4.11829	0.000146224	0.0187282	Neg	0.00731	0.5552	Male	0.745	1	1.017	Male
cg17618902	14	50666815	ENSG00000151748	SAV1	-0.21143	0.0514567	-4.10889	0.000150712	0.0192343	Neg	0.003459	0.4737	Male	0.504	0.992	1.031	Female
cg17197021	9	95979652	ENSG00000182150	ERCC6L2	0.329276	0.0801742	4.107	0.000151629	0.0192802	Pos	0.004155	0.495	Male	0.00282	0.309	1.145	Male
cg01283289	12	81078397	ENSG00000111058	ACSS3	-0.700375	0.170576	-4.10594	0.000152147	0.0192802	Neg	0.002153	0.4214	Female	0.273	0.898	1.135	Male
cg19860586	20	25532632	ENSG00000101004	NINL	0.410166	0.0999772	4.10259	0.000153792	0.01942	Pos	6.542e-05	0.1294	Male	0.00211	0.268	1.21	Male
cg27250139	8	10055121	ENSG00000175806	MSRA	-0.31075	0.0757837	-4.10049	0.000154836	0.0194833	Neg	0.0004314	0.2706	Female	0.0021	0.268	1.209	Male
cg16348535	2	70261709	ENSG00000116005	PCYOX1	-0.397423	0.0971179	-4.09217	0.000159026	0.0199405	Neg	0.006767	0.5483	Male	0.0714	0.723	1.076	Female
cg24807696	20	4686119	ENSG00000171867	PRNP	-0.934242	0.228902	-4.08141	0.000164612	0.0205405	Neg	0.002612	0.4447	Female	0.025	0.593	1.175	Male
cg01886125	2	109437573	ENSG00000172985	SH3RF3	1.28247	0.314272	4.08076	0.000164956	0.0205405	Pos	0.0001353	0.1824	Male	0.32	0.926	1.097	Male
cg16933039	19	3708379	ENSG00000105289	TJP3	0.763373	0.187993	4.06064	0.000175935	0.0218146	Pos	0.005448	0.5257	Female	0.00635	0.419	1.209	Female
cg08373187	5	135576357	ENSG00000145824	CXCL14	-1.30018	0.320258	-4.0598	0.000176405	0.0218146	Neg	0.009153	0.5805	Female	0.0987	0.76	1.156	Male
cg02344943	5	50441401	ENSG00000170571	EMB	-0.214924	0.052993	-4.05571	0.00017873	0.0220262	Neg	0.0001316	0.1805	Female	0.00618	0.417	1.284	Male
cg06390077	7	141685341	ENSG00000257093	KIAA1147	0.659746	0.163099	4.04508	0.000184911	0.0226323	Pos	2.721e-05	0.0836	Male	0.0981	0.759	1.127	Male
cg06390077	7	141685341	ENSG00000262599	KIAA1147	0.659746	0.163099	4.04508	0.000184911	0.0226323	Pos	2.721e-05	0.0836	Male	0.0981	0.759	1.127	Male
cg00586291	12	5240257	ENSG00000256115	LINC02443	0.801098	0.198339	4.03903	0.000188515	0.022995	Pos	0.007917	0.566	Male	0.745	1	1.055	Female
cg26631178	17	47696313	ENSG00000198933	TBKBP1	0.644421	0.160291	4.02033	0.000200104	0.0243259	Pos	0.003624	0.4779	Male	0.0873	0.745	1.161	Male
cg10409297	12	57227953	ENSG00000202522	RF00019	-1.88506	0.469989	-4.01086	0.000206227	0.0249855	Neg	0.003383	0.4708	Male	0.0207	0.568	1.415	Female
cg00989538	18	77120158	ENSG00000197971	MBP	0.571453	0.142638	4.00632	0.000209234	0.0252645	Pos	0.002231	0.4251	Male	0.0441	0.669	1.136	Male
cg27587125	1	108661584	ENSG00000162639	HENMT1	-0.59336	0.148152	-4.00508	0.000210058	0.025266	Neg	0.004725	0.5098	Female	0.113	0.777	1.097	Male
cg24717024	2	19902122	ENSG00000183891	TTC32	-0.201736	0.0503813	-4.00419	0.000210656	0.025266	Neg	0.004978	0.5162	Female	0.646	1	1.029	Male
cg20620582	7	151410742	ENSG00000187260	WDR86	-0.486947	0.121728	-4.0003	0.000213275	0.0254949	Neg	0.006648	0.5462	Female	0.0313	0.621	1.155	Male
cg09610772	11	86431364	ENSG00000254733	AP001831.1	-1.06318	0.265987	-3.99712	0.000215445	0.0256687	Neg	0.00556	0.5281	Female	0.294	0.914	1.152	Female
cg13979887	9	5831998	ENSG00000099219	ERMP1	-0.403757	0.101167	-3.99098	0.000219688	0.0260876	Neg	0.002676	0.4469	Male	0.00223	0.276	1.158	Female
cg04420889	20	43558462	ENSG00000101049	SGK2	-0.819188	0.205534	-3.98565	0.00022344	0.0263987	Neg	0.004495	0.5028	Male	0.0074	0.439	1.209	Female
cg06295987	3	80770231	ENSG00000242781	LINC02050	-0.386284	0.0969521	-3.98428	0.000224416	0.0263987	Neg	0.003115	0.46	Female	0.345	0.937	1.117	Male
cg07524919	6	32096123	ENSG00000168477	TNXB	1.58068	0.396743	3.98414	0.000224516	0.0263987	Pos	0.003563	0.4763	Male	0.957	1	1.01	Male
cg05170390	6	80106421	ENSG00000083123	BCKDHB	-0.71545	0.179743	-3.98041	0.00022719	0.026539	Neg	0.004817	0.5124	Male	0.000261	0.0723	1.176	Female
cg20686201	17	19649778	ENSG00000202001	RF00019	0.210252	0.0528168	3.98079	0.000226916	0.026539	Pos	0.0031	0.4598	Male	0.97		1.081	Male
cg21116087	18	77120214	ENSG00000197971	MBP	0.627422	0.15773	3.97783	0.000229056	0.026586	Pos	0.00354	0.476	Male	0.0441	0.669	1.136	Male
cg10857750	11	95024099	ENSG00000235268	KDM4E	1.13651	0.285713	3.9778	0.000229075	0.026586	Pos	0.00989	0.5908	Male	0.468	0.98	1.122	Male
cg24466610	11	433701	ENSG00000185101	ANO9	1.4812	0.37275	3.97371	0.000232068	0.0267602	Pos	0.004364	0.4999	Female	0.457	0.977	1.135	Female
cg16816226	3	5187162	ENSG00000134109	EDEM1	0.350089	0.0880849	3.97444	0.00023153	0.0267602	Pos	0.004434	0.5017	Female	0.69	1	1.019	Male
cg13388048	10	70477502	ENSG00000107719	PALD1	0.93559	0.235561	3.97174	0.00023352	0.0268413	Pos	0.005492	0.5265	Male	0.327	0.93	1.089	Male
cg23274912	8	66986545	ENSG00000178125	PPP1R42	0.683403	0.172175	3.96925	0.000235378	0.0269685	Pos	2.484e-05	0.07823	Female	0.0704	0.72	1.252	Female
cg27347653	14	104590022	ENSG00000184601	C14orf180	1.66556	0.420227	3.96346	0.000239729	0.0272926	Pos	0.004826	0.5124	Male	0.0406	0.661	1.271	Male
cg27347653	14	104590022	ENSG00000274126	C14orf180	1.66556	0.420227	3.96346	0.000239729	0.0272926	Pos	0.004826	0.5124	Male	0.0406	0.661	1.271	Male
cg11583475	4	24913306	ENSG00000181982	CCDC149	-0.514492	0.129969	-3.95858	0.000243463	0.02763	Neg	0.001653	0.3967	Female	0.291	0.913	1.08	Male
cg06613586	10	49749790	ENSG00000197444	OGDHL	1.71114	0.432529	3.95613	0.000245362	0.0277576	Pos	0.001776	0.4036	Male	0.146	0.811	1.26	Male
cg09435875	9	21031931	ENSG00000188921	HACD4	-0.364433	0.0921609	-3.95431	0.000246776	0.0278298	Neg	5.027e-05	0.1133	Female	0.0116	0.493	1.135	Male
cg19614379	17	32311425	ENSG00000141314	RHBDL3	1.61754	0.409858	3.94659	0.000252885	0.0283405	Pos	0.007192	0.5536	Female	0.0457	0.672	1.269	Female
cg01060207	3	168096441	ENSG00000173905	GOLIM4	-0.201212	0.0509717	-3.94752	0.000252136	0.0283405	Neg	0.007317	0.5552	Female	0.579	1	1.034	Male
cg00545102	20	25476140	ENSG00000101004	NINL	0.429175	0.108785	3.94518	0.000254011	0.028378	Pos	0.006966	0.5507	Male	0.00211	0.268	1.21	Male
cg22005089	6	167997093	ENSG00000229921	KIF25-AS1	-0.428221	0.108575	-3.94402	0.000254945	0.0283939	Neg	0.00534	0.5236	Female	0.0488	0.677	1.298	Male
cg25854162	2	216632893	ENSG00000115457	IGFBP2	-0.697648	0.177023	-3.94101	0.000257384	0.0284886	Neg	0.004602	0.5056	Female	0.259	0.891	1.123	Male
cg06715044	20	8020074	ENSG00000125827	TMX4	-0.448026	0.113681	-3.94109	0.000257321	0.0284886	Neg	0.0001083	0.165	Female	0.937	1	1.004	Male
cg03061677	20	37520782	ENSG00000053438	NNAT	-1.64251	0.417073	-3.93818	0.000259693	0.0286557	Neg	0.004011	0.4909	Female	0.639	1	1.049	Female
cg11223933	17	45241769	ENSG00000184922	FMNL1	0.530755	0.135017	3.93101	0.000265639	0.0292219	Pos	0.0006635	0.3169	Male	0.0491	0.677	1.103	Male
cg03665046	2	127065094	ENSG00000136717	BIN1	-0.984762	0.250969	-3.92385	0.000271714	0.0297988	Neg	0.009967	0.5913	Female	0.0504	0.68	1.203	Male
cg03548889	7	151410847	ENSG00000243836	WDR86-AS1	-1.25385	0.32018	-3.91608	0.000278448	0.0303517	Neg	0.00517	0.5199	Female	0.0269	0.604	1.211	Male
cg15333932	5	16735388	ENSG00000145555	MYO10	-0.676151	0.17262	-3.91699	0.00027765	0.0303517	Neg	0.001893	0.4102	Male	0.0781	0.73	1.134	Male
cg03360551	20	25479212	ENSG00000101004	NINL	0.450317	0.11511	3.91205	0.000282011	0.0306004	Pos	0.0007047	0.3232	Male	0.00211	0.268	1.21	Male
cg17952465	22	50578409	ENSG00000205560	CPT1B	0.728456	0.186231	3.91157	0.000282436	0.0306004	Pos	0.0004459	0.2742	Female	0.21	0.863	1.095	Female
cg14440543	20	25463265	ENSG00000101004	NINL	0.448903	0.11491	3.90655	0.000286936	0.0309943	Pos	0.001056	0.3588	Male	0.00211	0.268	1.21	Male
cg20881377	16	49815077	ENSG00000102935	ZNF423	1.18518	0.303784	3.90139	0.000291639	0.0314077	Pos	0.005313	0.5228	Male	0.000421	0.0999	1.358	Male
cg23130080	3	122700028	ENSG00000173193	PARP14	0.26473	0.0678783	3.90007	0.000292854	0.0314441	Pos	0.002153	0.4214	Male	0.043	0.665	1.1	Male
cg08902137	12	91362157	ENSG00000258100	AC025035.1	0.698647	0.179185	3.89903	0.000293811	0.0314527	Pos	0.002839	0.4509	Male	0.938	1	1.01	Male
cg17688689	19	8340080	ENSG00000186994	KANK3	-0.832029	0.213478	-3.89749	0.000295237	0.0315113	Neg	0.002372	0.4329	Female	0.354	0.94	1.101	Male
cg07555182	11	83071853	ENSG00000137502	RAB30	0.953035	0.245107	3.88824	0.000303946	0.0323173	Pos	0.007463	0.5581	Female	0.292	0.913	1.088	Female
cg17084937	2	130965148	ENSG00000136002	ARHGEF4	0.594127	0.152827	3.88757	0.000304591	0.0323173	Pos	0.008985	0.5786	Male	0.379	0.951	1.096	Male
cg21415305	3	9810170	ENSG00000214021	TTLL3	0.475579	0.122373	3.88632	0.000305792	0.032349	Pos	0.009163	0.5806	Female	0.341	0.935	1.057	Female
cg12263426	1	201946688	ENSG00000163431	LMOD1	-1.18094	0.304018	-3.88445	0.000307594	0.0323581	Neg	0.00384	0.486	Female	0.222	0.874	1.116	Male
cg17381565	11	66568653	ENSG00000174080	CTSF	-0.259104	0.0667046	-3.88435	0.000307683	0.0323581	Neg	0.004188	0.4953	Male	0.576	1	1.05	Female
cg08276295	15	26772026	ENSG00000166206	GABRB3	-0.967653	0.249366	-3.88045	0.000311479	0.0326616	Neg	0.003212	0.4643	Female	0.603	1	1.091	Male
cg10409297	12	57227953	ENSG00000201309	RF00019	-0.542897	0.139949	-3.87925	0.000312654	0.0326892	Neg	0.003383	0.4708	Male	0.976		1.058	Female
cg07704489	2	131027827	ENSG00000136002	ARHGEF4	0.610299	0.157518	3.87447	0.000317379	0.0328955	Pos	0.002157	0.4215	Male	0.379	0.951	1.096	Male
cg08491438	9	129109456	ENSG00000095321	CRAT	-1.42623	0.36806	-3.87498	0.000316873	0.0328955	Neg	0.006921	0.5497	Male	0.848	1	1.013	Female
cg26969933	6	31662122	ENSG00000206847	RF00019	-0.981509	0.253307	-3.87478	0.000317067	0.0328955	Neg	0.008364	0.5707	Female	0.859	1	1.033	Female
cg10409297	12	57227953	ENSG00000206663	RF00019	-1.16878	0.302141	-3.86833	0.000323554	0.0334389	Neg	0.003383	0.4708	Male	0.986	1	1.009	Male
cg00907427	1	23342197	ENSG00000125944	HNRNPR	-0.467018	0.121092	-3.85671	0.000335549	0.0343813	Neg	0.002203	0.4237	Male	0.18	0.839	1.048	Male
cg00907427	1	23342197	ENSG00000282958	HNRNPR	-0.467018	0.121092	-3.85671	0.000335549	0.0343813	Neg	0.002203	0.4237	Male	0.18	0.839	1.048	Male
cg26969933	6	31662122	ENSG00000200298	RF00019	-0.796198	0.206389	-3.85775	0.000334456	0.0343813	Neg	0.008364	0.5707	Female	0.959	1	1.019	Female
cg12874774	9	98823952	ENSG00000119514	GALNT12	0.428128	0.111185	3.85059	0.000342036	0.03475	Pos	0.005204	0.5204	Male	0.0235	0.582	1.172	Male
cg11534081	17	50095766	ENSG00000005882	PDK2	-0.308034	0.0799969	-3.85058	0.000342054	0.03475	Neg	0.001197	0.3701	Male	0.099	0.761	1.112	Female
cg25538344	6	39900138	ENSG00000146122	DAAM2	0.743633	0.193096	3.8511	0.000341489	0.03475	Pos	0.005046	0.5173	Male	0.417	0.965	1.062	Male
cg19831077	7	151410837	ENSG00000187260	WDR86	-0.750415	0.195018	-3.84792	0.000344905	0.0349406	Neg	0.007042	0.5514	Female	0.0313	0.621	1.155	Male
cg00275577	11	111912990	ENSG00000170276	HSPB2	-1.10301	0.286804	-3.84586	0.00034714	0.0349695	Neg	0.001965	0.4135	Female	0.047	0.674	1.257	Male
cg20303572	2	38375403	ENSG00000119787	ATL2	-0.275084	0.0715136	-3.84659	0.000346346	0.0349695	Neg	0.003703	0.4805	Male	0.676	1	1.012	Male
cg20897616	15	26629367	ENSG00000166206	GABRB3	-0.988354	0.257892	-3.83243	0.000362021	0.0363664	Neg	0.004876	0.5138	Female	0.603	1	1.091	Male
cg25843088	20	25459081	ENSG00000101004	NINL	0.474474	0.123883	3.83003	0.000364741	0.0365373	Pos	0.002123	0.4194	Male	0.00211	0.268	1.21	Male
cg03345805	2	190343444	ENSG00000151689	INPP1	-0.746251	0.195047	-3.82602	0.000369339	0.0368948	Neg	0.005133	0.5193	Female	0.771	1	1.019	Female
cg23346069	5	140018432	ENSG00000202310	RF00019	0.521479	0.136485	3.82077	0.000375435	0.037296	Pos	0.009038	0.5796	Male	0.765	1	1.262	Male
cg23980314	2	23527164	ENSG00000119771	KLHL29	0.38507	0.100774	3.82112	0.000375022	0.037296	Pos	0.003328	0.4693	Male	0.766	1	1.02	Female
cg27190913	2	236507969	ENSG00000132321	IQCA1	1.54762	0.405316	3.81829	0.000378346	0.0374813	Pos	0.002011	0.416	Male	0.0125	0.506	1.527	Male
cg05636015	5	1073671	ENSG00000113504	SLC12A7	2.86433	0.75113	3.81335	0.000384215	0.0379579	Pos	0.00534	0.5236	Male	0.153	0.818	1.238	Male
cg23174744	1	32638602	ENSG00000199530	RF00019	0.783277	0.20579	3.8062	0.000392874	0.0387067	Pos	0.002848	0.451	Female	0.0656	0.714	2.164	Female
cg08396193	7	27154089	ENSG00000122592	HOXA7	0.887868	0.233574	3.80123	0.000398991	0.0391979	Pos	0.002424	0.4354	Male	0.00219	0.273	1.747	Male
cg10383008	3	101827238	ENSG00000144802	NFKBIZ	-0.383064	0.100796	-3.80038	0.000400046	0.0391979	Neg	0.0005196	0.2902	Female	0.987	1	1.001	Female
cg12294769	21	29077808	ENSG00000156265	MAP3K7CL	-0.692909	0.18262	-3.79427	0.000407725	0.0398039	Neg	0.00519	0.5203	Female	0.0866	0.745	1.181	Male
cg07518851	10	133224941	ENSG00000171798	KNDC1	1.3994	0.368875	3.7937	0.00040845	0.0398039	Pos	0.00963	0.5879	Male	0.391	0.957	1.11	Male
cg13871187	4	7965665	ENSG00000163995	ABLIM2	-2.12105	0.559609	-3.79024	0.000412863	0.0401249	Neg	0.003555	0.4761	Male	0.0623	0.709	1.598	Male
cg03863486	6	138403272	ENSG00000051620	HEBP2	0.809274	0.213733	3.78638	0.000417848	0.0404996	Pos	0.006077	0.5382	Female	0.9	1	1.008	Female
cg07794500	1	121519570	ENSG00000272583	AL592494.3	0.1256	0.0331865	3.78467	0.000420069	0.0406052	Pos	0.001799	0.405	Female	0.878		1.178	Female
cg19670474	4	93394690	ENSG00000152208	GRID2	0.630547	0.166877	3.77852	0.000428173	0.0412773	Pos	0.003695	0.4805	Female	0.82	1	1.068	Female
cg23739335	2	56185225	ENSG00000055813	CCDC85A	-0.742509	0.196639	-3.776	0.000431537	0.0413855	Neg	0.006542	0.5448	Female	0.00694	0.426	1.324	Male
cg17421129	2	9339699	ENSG00000151693	ASAP2	0.728953	0.193052	3.77594	0.000431604	0.0413855	Pos	0.0063	0.5409	Female	0.32	0.926	1.077	Female
cg04719975	2	40488476	ENSG00000183023	SLC8A1	-0.434575	0.11522	-3.77168	0.000437345	0.0418242	Neg	0.002284	0.4277	Female	0.049	0.677	1.173	Male
cg14438453	6	39818789	ENSG00000146122	DAAM2	0.914931	0.242918	3.76642	0.000444541	0.0423993	Pos	0.003146	0.4618	Male	0.417	0.965	1.062	Male
cg19094555	15	56244519	ENSG00000181827	RFX7	-0.73821	0.196174	-3.76304	0.000449215	0.0427314	Neg	0.007764	0.5641	Female	0.565	1	1.059	Male
cg13659170	2	236342429	ENSG00000132321	IQCA1	1.63399	0.434367	3.76178	0.00045098	0.0427858	Pos	0.004269	0.4982	Male	0.0125	0.506	1.527	Male
cg12915878	2	108940680	ENSG00000135960	EDAR	1.05744	0.281309	3.75899	0.000454892	0.0430431	Pos	0.001173	0.3686	Male	0.353	0.94	1.16	Male
cg10409297	12	57227953	ENSG00000206982	RF00019	-0.415775	0.110938	-3.74782	0.000470886	0.0444392	Neg	0.003383	0.4708	Male	0.949		1.119	Female
cg02324558	8	58992465	ENSG00000198846	TOX	-0.979779	0.261634	-3.74484	0.000475242	0.0447326	Neg	0.007838	0.565	Female	0.538	0.998	1.06	Male
cg01907584	1	228416711	ENSG00000162931	TRIM17	-0.292231	0.078085	-3.74247	0.000478742	0.0449441	Neg	0.008766	0.5765	Female	0.0062	0.417	1.361	Male
cg19215199	10	79245526	ENSG00000108175	ZMIZ1	0.942049	0.252191	3.73545	0.000489228	0.0458086	Pos	0.004036	0.4916	Male	0.0336	0.636	1.207	Male
cg10420380	6	11765031	ENSG00000111863	ADTRP	0.666273	0.178512	3.73238	0.000493888	0.0460047	Pos	0.006186	0.5394	Male	0.00566	0.404	1.303	Male
cg12419678	10	73773266	ENSG00000196968	FUT11	-0.264047	0.0707427	-3.7325	0.000493713	0.0460047	Neg	0.004574	0.5042	Male	0.81	1	1.011	Female
cg16368552	2	23524503	ENSG00000119771	KLHL29	1.24261	0.333141	3.72999	0.000497554	0.0462261	Pos	0.009709	0.5889	Male	0.766	1	1.02	Female
cg25267285	6	26235061	ENSG00000124575	HIST1H1D	0.971387	0.260924	3.72287	0.000508586	0.0467664	Pos	0.006486	0.5438	Female	0.048	0.675	1.229	Male
cg04394003	12	105330034	ENSG00000235162	C12orf75	2.4192	0.649446	3.72502	0.000505238	0.0467664	Pos	0.006438	0.543	Female	0.302	0.919	1.183	Male
cg00741469	20	35853389	ENSG00000202144	RF00019	1.61565	0.43383	3.72415	0.000506593	0.0467664	Pos	0.005227	0.5209	Female	0.718	1	1.11	Male
cg07516511	16	2857817	ENSG00000005001	PRSS22	-0.321271	0.0862907	-3.72313	0.000508189	0.0467664	Neg	0.002094	0.4183	Male	0.862	1	1.018	Female
cg13398381	14	36661838	ENSG00000198807	PAX9	-0.578606	0.155534	-3.72011	0.000512934	0.0470456	Neg	0.001762	0.403	Female	0.0642	0.712	1.724	Male
cg18875460	1	228416893	ENSG00000162931	TRIM17	-0.563321	0.151519	-3.71783	0.000516549	0.0471939	Neg	0.001672	0.3979	Female	0.0062	0.417	1.361	Male
cg03028148	15	49879099	ENSG00000104043	ATP8B4	-1.01833	0.273934	-3.71744	0.000517183	0.0471939	Neg	0.002143	0.4214	Female	0.592	1	1.043	Male
cg10059599	11	66592626	ENSG00000182791	CCDC87	-2.49925	0.672462	-3.71658	0.000518553	0.0471989	Neg	0.006256	0.5407	Female	0.056	0.697	1.414	Male
cg15003387	5	24909729	ENSG00000207032	RF00019	0.409193	0.110493	3.70334	0.000540107	0.0490362	Pos	0.006435	0.5429	Female	0.912	1	1.07	Male
cg00445518	19	45385524	ENSG00000104881	PPP1R13L	0.432576	0.116962	3.69844	0.000548313	0.0496556	Pos	0.004653	0.5075	Female	0.502	0.991	1.033	Male
cg11713834	10	49746363	ENSG00000197444	OGDHL	1.20589	0.326788	3.69013	0.000562487	0.0508109	Pos	0.001705	0.4007	Male	0.146	0.811	1.26	Male
cg00890054	1	9345763	ENSG00000171621	SPSB1	0.764591	0.207279	3.68871	0.00056495	0.0509051	Pos	0.0005455	0.2965	Male	0.0146	0.524	1.201	Male
cg04154583	22	44493875	ENSG00000188636	RTL6	0.557956	0.151451	3.68407	0.000573048	0.0515054	Pos	0.001553	0.3929	Male	0.0289	0.609	1.109	Male
cg26542064	6	136933899	ENSG00000200849	RF00019	0.207609	0.0564233	3.67949	0.000581152	0.0521032	Pos	0.009092	0.5797	Male	0.97		1.081	Male
cg05363903	2	236507255	ENSG00000132321	IQCA1	-1.39316	0.379238	-3.67357	0.000591804	0.0526632	Neg	0.0004088	0.264	Female	0.0125	0.506	1.527	Male
cg23007705	12	81077901	ENSG00000111058	ACSS3	-0.577485	0.15718	-3.67404	0.000590943	0.0526632	Neg	0.006988	0.551	Female	0.273	0.898	1.135	Male
cg24536194	11	86431487	ENSG00000254733	AP001831.1	-1.04832	0.285265	-3.67488	0.000589429	0.0526632	Neg	0.005048	0.5173	Female	0.294	0.914	1.152	Female
cg25445827	2	11556270	ENSG00000196208	GREB1	0.371968	0.101341	3.67046	0.000597471	0.0527746	Pos	0.007074	0.5515	Male	0.0626	0.709	1.138	Male
cg11947712	1	108660645	ENSG00000162639	HENMT1	-0.28091	0.0765084	-3.67162	0.000595341	0.0527746	Neg	0.005345	0.5238	Female	0.113	0.777	1.097	Male
cg16524385	5	50807655	ENSG00000151883	PARP8	0.239505	0.065244	3.67092	0.000596629	0.0527746	Pos	0.004754	0.5101	Male	0.476	0.983	1.04	Female
cg10105259	15	22824046	ENSG00000170113	NIPA1	0.282393	0.0769869	3.66806	0.000601875	0.052903	Pos	0.0001418	0.1846	Male	0.0333	0.634	1.131	Male
cg00233552	7	151915674	ENSG00000201644	RF00019	-0.893864	0.243659	-3.6685	0.000601066	0.052903	Neg	0.007471	0.5581	Male	0.106	0.767	2.088	Female
cg04072419	2	71019457	ENSG00000236469	AC007881.2	1.05001	0.286516	3.66475	0.000607995	0.0533103	Pos	0.000701	0.3225	Female	0.145	0.811	1.187	Female
cg18725375	11	86431435	ENSG00000254733	AP001831.1	-1.35122	0.369526	-3.65662	0.000623314	0.0543626	Neg	0.003316	0.4693	Female	0.294	0.914	1.152	Female
cg07985933	6	39795437	ENSG00000146122	DAAM2	0.403385	0.110321	3.65645	0.000623637	0.0543626	Pos	0.004561	0.5038	Male	0.417	0.965	1.062	Male
cg04657945	17	2033523	ENSG00000108963	DPH1	-0.328258	0.0897866	-3.65597	0.000624544	0.0543626	Neg	0.007268	0.5551	Male	0.629	1	1.023	Female
cg04146745	3	42905770	ENSG00000273328	AC099329.2	0.355851	0.0975636	3.64737	0.000641181	0.0556756	Pos	0.009501	0.5862	Female	0.477	0.983	1.037	Female
cg02144303	5	150905614	ENSG00000145908	ZNF300	1.46628	0.402941	3.63895	0.000657871	0.0568496	Pos	0.007807	0.5648	Female	3.62e-11	2.98e-08	2.118	Female
cg15622955	8	3045116	ENSG00000183117	CSMD1	0.675999	0.185751	3.63927	0.000657241	0.0568496	Pos	0.001396	0.3838	Male	1.89e-05	0.0084	1.78	Male
cg25948892	21	29140539	ENSG00000206840	RF00019	0.269705	0.0742202	3.63384	0.000668199	0.0576033	Pos	0.00217	0.4227	Male	0.949		1.139	Male
cg05918492	4	110626753	ENSG00000164093	PITX2	-0.512026	0.140978	-3.63195	0.000672074	0.0576601	Neg	0.0007914	0.3322	Female	0.105	0.765	1.146	Male
cg10409297	12	57227953	ENSG00000207305	RF00019	0.801225	0.220574	3.63245	0.000671051	0.0576601	Pos	0.003383	0.4708	Male	0.842	1	1.119	Female
cg24658413	16	8776600	ENSG00000183044	ABAT	0.863124	0.237736	3.6306	0.000674839	0.0577591	Pos	0.007777	0.5642	Male	0.677	1	1.023	Female
cg05747803	10	436143	ENSG00000151240	DIP2C	0.464666	0.128208	3.62431	0.000687901	0.0587369	Pos	0.0005238	0.2907	Male	0.0105	0.479	1.138	Male
cg05582310	4	5759080	ENSG00000072840	EVC	0.339114	0.0936943	3.61937	0.000698327	0.0593446	Pos	0.009261	0.5822	Male	0.0152	0.53	1.266	Male
cg16762030	15	49856036	ENSG00000140285	FGF7	-1.45003	0.400552	-3.62008	0.000696815	0.0593446	Neg	5.177e-06	0.0365	Female	0.0408	0.663	1.333	Male
cg21261487	18	77113936	ENSG00000197971	MBP	0.60317	0.166688	3.61855	0.000700052	0.0593505	Pos	0.0008361	0.3367	Male	0.0441	0.669	1.136	Male
cg01469027	17	48636767	ENSG00000260027	HOXB7	-1.32268	0.36573	-3.61653	0.00070437	0.0595757	Neg	0.007296	0.5552	Male	0.00779	0.443	1.302	Male
cg18270926	4	134201947	ENSG00000254535	PABPC4L	-0.72244	0.199881	-3.61436	0.000709053	0.0598307	Neg	0.0001518	0.188	Female	0.442	0.973	1.071	Male
cg13905436	1	91950756	ENSG00000137948	BRDT	-0.325416	0.0901065	-3.61145	0.000715338	0.0602194	Neg	0.003448	0.4734	Male	0.345	0.937	1.059	Male
cg08381168	10	37994231	ENSG00000238723	RF00019	-0.274893	0.0762165	-3.60673	0.000725672	0.0609463	Neg	0.004402	0.5008	Male	0.969		1.048	Female
cg21079041	7	151410925	ENSG00000187260	WDR86	-0.931541	0.258448	-3.60437	0.000730903	0.0612422	Neg	0.006454	0.5433	Female	0.0313	0.621	1.155	Male
cg27027818	18	23024175	ENSG00000207049	RF00019	0.249594	0.069274	3.603	0.000733948	0.0613539	Pos	0.00627	0.5408	Female	0.963		1.1	Female
cg23895499	11	940469	ENSG00000281385	AP2A2	-0.676137	0.187933	-3.59775	0.000745736	0.0621944	Neg	0.007906	0.5658	Male	0.0542	0.694	1.188	Male
cg03378060	22	37285179	ENSG00000100055	CYTH4	-0.650398	0.180827	-3.5968	0.0007479	0.0622301	Neg	0.005304	0.5227	Female	0.171	0.833	1.127	Male
cg11100386	10	8051452	ENSG00000197308	GATA3-AS1	-0.767372	0.213404	-3.59586	0.000750018	0.0622619	Neg	0.005834	0.5348	Female	0.00678	0.423	1.288	Male
cg19391966	17	7384446	ENSG00000174292	TNK1	1.14249	0.31817	3.59082	0.000761573	0.0629298	Pos	0.006767	0.5483	Female	0.491	0.988	1.101	Female
cg09871471	1	121519101	ENSG00000272583	AL592494.3	0.10624	0.0295817	3.5914	0.000760231	0.0629298	Pos	0.00306	0.4576	Female	0.878		1.178	Female
cg04323387	14	50039916	ENSG00000214900	LINC01588	-0.636679	0.177381	-3.58933	0.000765029	0.06307	Neg	0.005544	0.5274	Male	0.271	0.896	1.053	Female
cg15666459	2	85888937	ENSG00000115525	ST3GAL5	0.547225	0.152514	3.58804	0.000768021	0.0631715	Pos	0.0002447	0.2218	Male	0.137	0.804	1.116	Male
cg08260245	22	50578071	ENSG00000205560	CPT1B	0.834218	0.233046	3.57962	0.000787856	0.0646481	Pos	0.006119	0.5387	Female	0.21	0.863	1.095	Female
cg01751917	8	37801052	ENSG00000020181	ADGRA2	-1.01171	0.282688	-3.5789	0.000789579	0.0646481	Neg	0.006482	0.5438	Female	0.369	0.947	1.092	Male
cg08382079	11	34308108	ENSG00000166016	ABTB2	-0.81039	0.226571	-3.57677	0.0007947	0.0649192	Neg	0.002948	0.4538	Male	0.126	0.789	1.104	Female
cg03548889	7	151410847	ENSG00000187260	WDR86	-0.849222	0.237621	-3.57385	0.000801742	0.0653456	Neg	0.00517	0.5199	Female	0.0313	0.621	1.155	Male
cg21168902	1	198657603	ENSG00000081237	PTPRC	-0.59759	0.167484	-3.56805	0.000815937	0.0663518	Neg	0.005099	0.5183	Female	0.917	1	1.011	Male
cg26969933	6	31662122	ENSG00000223060	RF00019	-0.847136	0.237555	-3.56606	0.000820852	0.0663708	Neg	0.008364	0.5707	Female	0.369	0.947	1.387	Male
cg04656321	19	58003352	ENSG00000176593	AC008969.1	-0.319418	0.0895805	-3.56571	0.000821723	0.0663708	Neg	0.007482	0.5581	Female	0.446	0.975	1.055	Male
cg23174744	1	32638602	ENSG00000264646	RF00019	0.248616	0.0697019	3.56685	0.000818897	0.0663708	Pos	0.002848	0.451	Female	0.868	1	1.153	Male
cg06255307	2	233965408	ENSG00000144481	TRPM8	-1.31044	0.367638	-3.56448	0.00082478	0.066468	Neg	0.005274	0.5222	Male	0.128	0.792	1.175	Female
cg16896647	9	90801493	ENSG00000165025	SYK	-0.436689	0.12258	-3.56248	0.000829775	0.0667206	Neg	1.867e-05	0.06772	Female	0.0447	0.669	1.185	Male
cg05176996	9	95875511	ENSG00000182150	ERCC6L2	-0.152095	0.0427513	-3.55766	0.000841932	0.0672711	Neg	0.008015	0.5664	Female	0.00282	0.309	1.145	Male
cg00441476	15	73748930	ENSG00000205363	C15orf59	1.34749	0.378688	3.55831	0.000840299	0.0672711	Pos	0.00964	0.5881	Male	0.00432	0.368	1.46	Male
cg21895450	6	31926777	ENSG00000166278	C2	-0.627563	0.176407	-3.55746	0.000842437	0.0672711	Neg	0.007885	0.5654	Female	0.0261	0.599	1.313	Male
cg09826056	1	78045675	ENSG00000137960	GIPC2	-1.03213	0.290185	-3.5568	0.000844125	0.0672711	Neg	0.008809	0.5767	Female	0.627	1	1.034	Male
cg25338036	8	3190013	ENSG00000183117	CSMD1	1.02806	0.289466	3.55158	0.000857529	0.0681878	Pos	0.000425	0.2692	Male	1.89e-05	0.0084	1.78	Male
cg01428678	14	66507332	ENSG00000171723	GPHN	-0.416828	0.11741	-3.55019	0.000861132	0.0683228	Neg	0.008482	0.5728	Female	0.259	0.891	1.095	Male
cg05871892	2	190343508	ENSG00000151689	INPP1	-0.820876	0.231309	-3.54882	0.00086469	0.0684537	Neg	0.009028	0.5796	Female	0.771	1	1.019	Female
cg12397768	6	29004599	ENSG00000233831	ZNF311	1.17503	0.331393	3.54573	0.000872776	0.0689416	Pos	0.006597	0.5459	Male	0.266	0.894	1.514	Male
cg24126787	20	25499942	ENSG00000101004	NINL	0.30418	0.0858098	3.54482	0.000875188	0.0689802	Pos	4.492e-05	0.1052	Male	0.00211	0.268	1.21	Male
cg11254100	19	28547202	ENSG00000266893	AC005394.1	0.55712	0.157242	3.54306	0.000879825	0.0691936	Pos	0.002666	0.4467	Male	0.134	0.803	1.525	Male
cg07160163	9	90801495	ENSG00000165025	SYK	-0.388391	0.109862	-3.53526	0.000900756	0.0705766	Neg	0.0001682	0.1982	Female	0.0447	0.669	1.185	Male
cg09968723	8	142464427	ENSG00000181790	ADGRB1	0.564728	0.159752	3.53504	0.000901346	0.0705766	Pos	0.007475	0.5581	Male	0.0676	0.716	1.243	Male
cg14054883	9	90857184	ENSG00000165025	SYK	0.393094	0.111292	3.5321	0.00090934	0.0709356	Pos	0.008279	0.5697	Male	0.0447	0.669	1.185	Male
cg13871633	3	42905892	ENSG00000240747	KRBOX1	0.349989	0.0990936	3.5319	0.000909887	0.0709356	Pos	0.0007209	0.3257	Female	0.625	1	1.032	Female
cg26792900	1	167105656	ENSG00000198842	DUSP27	-0.863318	0.244935	-3.52468	0.000929854	0.0721784	Neg	0.00689	0.5495	Female	0.0469	0.674	1.187	Male
cg26320410	3	9810141	ENSG00000214021	TTLL3	0.281946	0.0799789	3.52526	0.000928249	0.0721784	Pos	0.009792	0.59	Female	0.341	0.935	1.057	Female
cg11566412	12	3669982	ENSG00000130038	CRACR2A	0.835601	0.237337	3.52074	0.000940949	0.0727204	Pos	0.007079	0.5515	Male	0.0815	0.738	1.147	Male
cg18524846	6	39866041	ENSG00000146122	DAAM2	0.725242	0.206027	3.52013	0.000942652	0.0727204	Pos	0.001795	0.4048	Male	0.417	0.965	1.062	Male
cg11537406	11	125062727	ENSG00000134955	SLC37A2	-0.311286	0.0884326	-3.52004	0.00094292	0.0727204	Neg	0.0004598	0.2766	Female	0.44	0.973	1.059	Male
cg13081096	7	105203721	ENSG00000135250	SRPK2	-0.294097	0.0835676	-3.51927	0.000945107	0.0727327	Neg	0.006366	0.5418	Female	0.616	1	1.012	Male
cg14859324	15	26629215	ENSG00000166206	GABRB3	-0.692658	0.197117	-3.51394	0.000960351	0.0737476	Neg	0.0008581	0.3392	Female	0.603	1	1.091	Male
cg04808089	7	140095126	ENSG00000200332	RF00019	-0.608373	0.173496	-3.50656	0.000981831	0.0752359	Neg	0.003516	0.4754	Female	0.448	0.976	1.274	Female
cg08226821	3	6670835	ENSG00000226258	GRM7-AS3	0.669997	0.191158	3.50494	0.000986607	0.0754407	Pos	0.007092	0.5515	Male	0.465	0.979	1.109	Male
cg14438812	10	528729	ENSG00000151240	DIP2C	0.412921	0.117939	3.50115	0.000997895	0.0759799	Pos	0.008188	0.5691	Male	0.0105	0.479	1.138	Male
cg18083704	3	9810162	ENSG00000214021	TTLL3	0.374325	0.10691	3.50131	0.000997399	0.0759799	Pos	0.004063	0.4921	Female	0.341	0.935	1.057	Female
cg16245947	7	111138378	ENSG00000184903	IMMP2L	0.392557	0.112241	3.49746	0.00100898	0.0766611	Pos	0.0003869	0.2572	Female	0.0384	0.65	1.121	Female
cg10409297	12	57227953	ENSG00000264646	RF00019	-0.51156	0.146385	-3.49463	0.00101755	0.0771488	Neg	0.003383	0.4708	Male	0.868	1	1.153	Male
cg05434033	1	56535819	ENSG00000162407	PLPP3	-0.557014	0.159478	-3.49272	0.00102338	0.0774271	Neg	0.002111	0.4186	Female	0.851	1	1.013	Male
cg02954141	14	102694697	ENSG00000202470	RF00019	0.928278	0.265895	3.49115	0.00102821	0.0776288	Pos	0.003482	0.4742	Female	0.235	0.877	1.202	Female
cg02968741	4	47031405	ENSG00000163288	GABRB1	-0.624474	0.179319	-3.48248	0.0010552	0.0793325	Neg	8.738e-06	0.04673	Female	0.028	0.606	2.08	Male
cg26528620	11	14891804	ENSG00000186104	CYP2R1	-0.291421	0.0836724	-3.48288	0.00105394	0.0793325	Neg	0.006233	0.5401	Female	0.153	0.818	1.126	Male
cg04433035	17	37745072	ENSG00000276194	HNF1B	0.532242	0.152945	3.47996	0.00106319	0.0797659	Pos	0.008927	0.5778	Female	0.137	0.804	1.232	Female
cg13808090	10	37993713	ENSG00000199461	RF00019	-0.50617	0.145537	-3.47795	0.00106959	0.0800786	Neg	0.002448	0.4354	Male	0.687	1	1.337	Male
cg24390135	9	83063580	ENSG00000165105	RASEF	-0.211627	0.0608683	-3.47681	0.00107324	0.0801844	Neg	0.006847	0.5492	Female	0.329	0.93	1.046	Male
cg00820530	16	57916277	ENSG00000070729	CNGB1	0.928185	0.267026	3.47601	0.00107579	0.0802079	Pos	0.009066	0.5797	Female	0.0112	0.486	1.274	Female
cg05284751	16	35173388	ENSG00000261608	SLC25A1P4	0.273882	0.0788148	3.47501	0.00107901	0.080281	Pos	0.0002819	0.2303	Male	0.952		1.132	Male
cg11630056	22	19716874	ENSG00000184702	2024-09-05	1.26328	0.363876	3.47173	0.00108962	0.0809026	Pos	0.005149	0.5197	Male	0.296	0.915	1.114	Male
cg06084952	16	30947993	ENSG00000261487	AC135048.1	-1.13487	0.326973	-3.47083	0.00109255	0.0809525	Neg	0.005515	0.5273	Female	0.46	0.977	1.085	Male
cg00728905	4	173268928	ENSG00000109586	GALNT7	0.520915	0.150143	3.46945	0.00109706	0.0811191	Pos	0.004085	0.4927	Female	0.603	1	1.044	Male
cg02641825	12	3632450	ENSG00000130038	CRACR2A	0.388892	0.112551	3.45524	0.00114449	0.0839339	Pos	0.006227	0.5399	Male	0.0815	0.738	1.147	Male
cg10409297	12	57227953	ENSG00000199223	RF00019	-0.65337	0.189093	-3.45528	0.00114435	0.0839339	Neg	0.003383	0.4708	Male	0.593	1	1.505	Female
cg25747190	7	127655098	ENSG00000197157	SND1	-0.330521	0.0956165	-3.45673	0.00113942	0.0839339	Neg	0.008136	0.5685	Male	0.693	1	1.017	Female
cg10409297	12	57227953	ENSG00000223188	RF00019	-1.55859	0.451055	-3.45543	0.00114386	0.0839339	Neg	0.003383	0.4708	Male	0.955	1	1.01	Female
cg26542064	6	136933899	ENSG00000252254	RF00019	0.254449	0.0737032	3.45235	0.00115438	0.0844865	Pos	0.009092	0.5797	Male	0.929		1.2	Male
cg12269374	8	4381453	ENSG00000183117	CSMD1	-0.720759	0.209163	-3.44592	0.00117668	0.08582	Neg	5.406e-07	0.008373	Female	1.89e-05	0.0084	1.78	Male
cg10537261	11	102312773	ENSG00000272439	RNU6-91P	0.658458	0.191105	3.44553	0.00117805	0.08582	Pos	0.004371	0.5	Female	0.0311	0.621	1.353	Female
cg15867887	1	18713921	ENSG00000009709	PAX7	0.456921	0.132632	3.44503	0.00117978	0.08582	Pos	0.005953	0.5366	Male	0.898		1.203	Male
cg20837557	6	146543141	ENSG00000118508	RAB32	-0.778399	0.226642	-3.43449	0.00121729	0.088013	Neg	0.0004084	0.264	Female	0.0391	0.654	1.194	Male
cg26863308	11	119169380	ENSG00000160703	NLRX1	-0.494349	0.143932	-3.43461	0.00121685	0.088013	Neg	0.008305	0.5701	Female	0.111	0.774	1.083	Male
cg05544249	16	58024399	ENSG00000102996	MMP15	-0.686372	0.199812	-3.43509	0.00121513	0.088013	Neg	0.002242	0.4255	Male	0.309	0.921	1.089	Male
cg02954141	14	102694697	ENSG00000207401	RF00019	-0.709525	0.20667	-3.43312	0.00122225	0.0881938	Neg	0.003482	0.4742	Female	0.248	0.884	1.62	Male
cg23174744	1	32638602	ENSG00000200982	RF00019	0.186605	0.0543842	3.43124	0.0012291	0.08851	Pos	0.002848	0.451	Female	0.965		1.094	Female
cg02347427	19	52028896	ENSG00000142556	ZNF614	-0.386824	0.112852	-3.42772	0.001242	0.0892597	Neg	0.000263	0.2255	Female	0.772	1	1.014	Female
cg11129937	8	2975836	ENSG00000183117	CSMD1	0.806364	0.235412	3.42534	0.0012508	0.0897124	Pos	0.004613	0.5056	Male	1.89e-05	0.0084	1.78	Male
cg21899138	3	52686039	ENSG00000163938	GNL3	-0.225642	0.0659148	-3.42324	0.00125861	0.0900924	Neg	0.005576	0.5286	Male	0.837	1	1.01	Male
cg16328999	11	1837374	ENSG00000149043	SYT8	-1.09602	0.320429	-3.42049	0.00126889	0.0905096	Neg	0.008157	0.5686	Male	0.0423	0.665	1.322	Male
cg09154732	18	33596160	ENSG00000141431	ASXL3	0.652237	0.190699	3.42025	0.00126978	0.0905096	Pos	0.006105	0.5386	Male	0.15	0.814	1.282	Male
cg22257101	1	245577900	ENSG00000281216	KIF26B	0.980645	0.286767	3.41966	0.00127201	0.0905096	Pos	0.007988	0.5664	Male	0.814	1	1.034	Male
cg18022418	1	245513545	ENSG00000281216	KIF26B	0.979978	0.286771	3.41729	0.00128097	0.0907869	Pos	0.005225	0.5209	Male	0.814	1	1.034	Male
cg12982512	7	10900840	ENSG00000201118	RF00019	1.0018	0.293122	3.41769	0.00127944	0.0907869	Pos	0.0006178	0.3102	Female	0.916	1	1.03	Male
cg03857572	15	26624493	ENSG00000166206	GABRB3	0.968826	0.284045	3.41082	0.00130571	0.0923577	Pos	0.001899	0.4102	Male	0.603	1	1.091	Male
cg12982512	7	10900840	ENSG00000207379	RF00019	-0.474487	0.139151	-3.40986	0.00130943	0.0924385	Neg	0.0006178	0.3102	Female	0.934	1	1.049	Male
cg19178976	8	132607172	ENSG00000129295	LRRC6	0.753234	0.22096	3.40892	0.0013131	0.0925155	Pos	0.007193	0.5536	Male	0.201	0.856	1.144	Male
cg05156714	8	21781271	ENSG00000168546	GFRA2	2.54468	0.748837	3.39818	0.00135543	0.0947533	Pos	0.00208	0.418	Male	0.113	0.777	1.272	Male
cg01423563	3	9810165	ENSG00000214021	TTLL3	0.471161	0.138575	3.40004	0.001348	0.0947533	Pos	0.005248	0.5214	Female	0.341	0.935	1.057	Female
cg09417038	21	46296528	ENSG00000182362	YBEY	0.37948	0.111643	3.39904	0.00135196	0.0947533	Pos	0.009051	0.5796	Female	0.422	0.967	1.066	Male
cg10409297	12	57227953	ENSG00000206950	RF00019	-0.581565	0.171109	-3.39879	0.00135296	0.0947533	Neg	0.003383	0.4708	Male	0.981		1.049	Female
cg14874351	12	80938065	ENSG00000111052	LIN7A	-0.360373	0.106086	-3.39698	0.00136022	0.0949031	Neg	0.006672	0.5463	Female	0.187	0.843	1.202	Male
cg01061804	7	104897549	ENSG00000225329	LHFPL3-AS2	0.360454	0.10619	3.39443	0.0013705	0.0953451	Pos	0.001957	0.4129	Female	0.0279	0.606	1.155	Female
cg23895499	11	940469	ENSG00000183020	AP2A2	0.389399	0.114751	3.39343	0.00137453	0.0953451	Pos	0.007906	0.5658	Male	0.711	1	1.026	Female
cg08381168	10	37994231	ENSG00000201432	RF00019	-0.433134	0.127624	-3.39384	0.0013729	0.0953451	Neg	0.004402	0.5008	Male	0.784	1	1.289	Male
cg07775431	13	106508077	ENSG00000125266	EFNB2	0.842686	0.248517	3.39086	0.00138499	0.0958852	Pos	0.004374	0.5	Male	0.457	0.977	1.064	Male
cg19091756	3	9810177	ENSG00000214021	TTLL3	0.281924	0.0831811	3.38928	0.00139146	0.0961475	Pos	0.002746	0.4488	Female	0.341	0.935	1.057	Female
cg15889703	7	98307687	ENSG00000006453	BAIAP2L1	0.474709	0.140187	3.38626	0.00140393	0.0966367	Pos	0.009379	0.5844	Female	0.0909	0.752	1.181	Male
cg13622172	19	985841	ENSG00000065268	WDR18	-0.595666	0.175898	-3.38643	0.00140322	0.0966367	Neg	0.003646	0.4787	Male	0.476	0.983	1.056	Male
cg18532488	20	25489974	ENSG00000101004	NINL	0.37818	0.111933	3.37863	0.00143584	0.0986308	Pos	0.006859	0.5492	Male	0.00211	0.268	1.21	Male
cg14466661	10	385993	ENSG00000151240	DIP2C	0.564935	0.167252	3.37775	0.00143956	0.0986308	Pos	0.006504	0.5438	Male	0.0105	0.479	1.138	Male
cg10066623	5	81344872	ENSG00000199347	RNU5E-1	-1.21856	0.360803	-3.37737	0.00144115	0.0986308	Neg	0.0001728	0.1999	Male	0.518	0.995	1.174	Female
cg08941771	1	185632016	ENSG00000200572	RF00019	0.206817	0.0612513	3.37653	0.00144474	0.0986881	Pos	0.003978	0.4902	Male	0.933		1.185	Male
cg18647095	1	65570705	ENSG00000238326	RF01210	-0.141433	0.0419	-3.37549	0.00144916	0.0988019	Neg	0.001309	0.3782	Male	0.976		1.063	Male
cg16681157	16	49560570	ENSG00000102935	ZNF423	0.594555	0.17625	3.37337	0.00145822	0.0992309	Pos	0.00787	0.5654	Male	0.000421	0.0999	1.358	Male
cg18031978	3	9809887	ENSG00000214021	TTLL3	0.344429	0.102124	3.37267	0.00146124	0.0992481	Pos	0.009309	0.5832	Female	0.341	0.935	1.057	Female
cg08381168	10	37994231	ENSG00000202523	RF00019	-0.899296	0.266703	-3.3719	0.00146455	0.0992735	Neg	0.004402	0.5008	Male	0.286	0.906	1.491	Female
cg17974477	2	9350395	ENSG00000151693	ASAP2	0.430199	0.127607	3.37129	0.00146715	0.0992735	Pos	0.001804	0.4053	Female	0.32	0.926	1.077	Female
cg25399771	12	113421621	ENSG00000139410	SDSL	0.62059	0.184378	3.36585	0.0014908	0.100684	Pos	0.003572	0.4767	Male	0.458	0.977	1.065	Male
cg10651007	17	7395199	ENSG00000187838	PLSCR3	-0.887834	0.263859	-3.3648	0.00149542	0.100806	Neg	0.001946	0.4124	Female	0.0105	0.479	1.209	Male
cg15736743	2	23545492	ENSG00000119771	KLHL29	0.658094	0.195631	3.36395	0.00149916	0.100868	Pos	0.001969	0.4135	Male	0.766	1	1.02	Female
cg06324869	21	21102196	ENSG00000154654	NCAM2	-0.831667	0.24736	-3.36217	0.00150703	0.101208	Neg	0.00742	0.5577	Female	0.117	0.779	1.6	Male
cg26902026	11	130915640	ENSG00000120451	SNX19	-0.283016	0.0842223	-3.36035	0.00151509	0.101559	Neg	0.009294	0.5828	Female	0.281	0.902	1.036	Male
cg12184221	3	119463992	ENSG00000176142	TMEM39A	0.24065	0.07166	3.35822	0.0015246	0.102006	Pos	0.007315	0.5552	Female	0.497	0.989	1.023	Female
cg23400122	8	10426284	ENSG00000175806	MSRA	0.521173	0.155341	3.35504	0.0015389	0.10258	Pos	0.005762	0.5342	Male	0.0021	0.268	1.209	Male
cg05210804	6	33315118	ENSG00000206281	TAPBP	2.41422	0.719578	3.35505	0.00153883	0.10258	Pos	0.008544	0.5741	Male	0.201	0.856	1.336	Male
cg09605317	16	21159373	ENSG00000011638	TMEM159	-0.491476	0.146712	-3.34995	0.00156204	0.103545	Neg	0.003789	0.4834	Female	0.0352	0.639	1.137	Female
cg20686201	17	19649778	ENSG00000200209	RF00019	1.20295	0.359071	3.35018	0.00156095	0.103545	Pos	0.0031	0.4598	Male	0.0984	0.76	1.636	Male
cg00380437	17	16439148	ENSG00000175061	LRRC75A-AS1	0.750352	0.223917	3.35103	0.00155709	0.103545	Pos	0.003166	0.4626	Female	0.39	0.957	1.052	Male
cg19399220	19	10416911	ENSG00000065989	PDE4A	0.778707	0.232808	3.34484	0.00158556	0.104763	Pos	0.001076	0.3612	Male	0.00213	0.269	1.265	Male
cg05552231	15	41904783	ENSG00000103966	EHD4	-0.424378	0.126881	-3.3447	0.00158625	0.104763	Neg	0.006507	0.5438	Female	0.322	0.928	1.043	Male
cg10301879	6	11771446	ENSG00000111863	ADTRP	0.938678	0.280819	3.34264	0.00159583	0.105009	Pos	0.002978	0.4544	Male	0.00566	0.404	1.303	Male
cg20661290	15	69253232	ENSG00000138604	GLCE	0.381248	0.114049	3.34284	0.00159492	0.105009	Pos	0.003561	0.4762	Male	0.262	0.892	1.076	Female
cg21816963	12	15337126	ENSG00000151490	PTPRO	-0.869184	0.260155	-3.34102	0.00160341	0.105247	Neg	0.009981	0.5915	Female	0.0492	0.677	1.217	Male
cg14376852	2	149329780	ENSG00000187123	LYPD6	-0.415353	0.124334	-3.34061	0.00160533	0.105247	Neg	0.001547	0.3924	Female	0.379	0.951	1.098	Male
cg06865535	11	64226765	ENSG00000149761	NUDT22	-0.56461	0.169088	-3.33915	0.00161223	0.105507	Neg	0.003264	0.4669	Female	0.955	1	1.003	Male
cg03965885	4	77158150	ENSG00000138764	CCNG2	0.236906	0.070989	3.33723	0.00162131	0.105908	Pos	0.008441	0.5721	Male	0.11	0.77	1.088	Male
cg17170590	5	93593634	ENSG00000175745	NR2F1	0.907689	0.272344	3.33288	0.00164207	0.107069	Pos	0.003166	0.4626	Male	0.203	0.858	1.139	Male
cg05421901	18	2913061	ENSG00000132205	EMILIN2	1.05304	0.316257	3.32969	0.00165746	0.107876	Pos	0.007055	0.5515	Male	0.0795	0.732	1.129	Male
cg25329377	8	2974471	ENSG00000183117	CSMD1	0.688945	0.207009	3.32809	0.00166519	0.107995	Pos	0.003074	0.4583	Male	1.89e-05	0.0084	1.78	Male
cg01379735	9	95972078	ENSG00000182150	ERCC6L2	0.353165	0.106132	3.32758	0.00166768	0.107995	Pos	0.002094	0.4183	Male	0.00282	0.309	1.145	Male
cg23127998	20	14337505	ENSG00000125848	FLRT3	-0.764145	0.229649	-3.32745	0.00166832	0.107995	Neg	0.0008891	0.3418	Female	0.687	1	1.055	Female
cg12210543	19	12064291	ENSG00000223547	ZNF844	-0.316539	0.0951983	-3.32505	0.00168008	0.10856	Neg	0.006106	0.5386	Female	0.833	1	1.01	Male
cg25782784	1	5884170	ENSG00000131697	NPHP4	0.537015	0.1616	3.32313	0.00168953	0.108975	Pos	0.008886	0.5773	Female	0.896	1	1.009	Male
cg10409297	12	57227953	ENSG00000200884	RF00019	-1.90543	0.573666	-3.3215	0.00169756	0.1091	Neg	0.003383	0.4708	Male	0.25	0.886	1.186	Female
cg04940515	1	75786179	ENSG00000137955	RABGGTB	0.329827	0.0992954	3.32167	0.00169671	0.1091	Pos	0.008081	0.5676	Female	0.521	0.995	1.031	Female
cg26542064	6	136933899	ENSG00000207320	RF00019	0.643172	0.193701	3.32043	0.00170286	0.109245	Pos	0.009092	0.5797	Male	0.779	1	1.171	Male
cg13273169	16	66618272	ENSG00000183723	CMTM4	-0.756589	0.227918	-3.31956	0.00170718	0.109327	Neg	0.007349	0.556	Male	0.464	0.979	1.075	Male
cg21575801	2	25733857	ENSG00000143970	ASXL2	-0.485857	0.146474	-3.31702	0.00171989	0.109554	Neg	0.004404	0.5008	Female	0.00621	0.417	1.142	Male
cg26840267	9	90835750	ENSG00000165025	SYK	0.420921	0.12688	3.31748	0.00171758	0.109554	Pos	0.003571	0.4767	Male	0.0447	0.669	1.185	Male
cg06410163	7	57424932	ENSG00000227182	VN1R28P	0.179953	0.0542469	3.31729	0.00171852	0.109554	Pos	0.009476	0.5859	Female	0.988		1.032	Female
cg02954141	14	102694697	ENSG00000222503	RF00019	1.22966	0.37092	3.31515	0.00172929	0.109957	Pos	0.003482	0.4742	Female	0.582	1	1.136	Female
cg16150702	5	180127592	ENSG00000146090	RASGEF1C	0.717187	0.216441	3.31354	0.00173741	0.110083	Pos	0.008208	0.5691	Female	0.725	1	1.029	Female
cg26969933	6	31662122	ENSG00000201624	RF00019	-0.173411	0.0523313	-3.31372	0.00173655	0.110083	Neg	0.008364	0.5707	Female	0.992		1.021	Male
cg27027818	18	23024175	ENSG00000207036	RNY3P14	0.825726	0.249421	3.31057	0.00175253	0.110845	Pos	0.00627	0.5408	Female	0.556	1	1.101	Female
cg27391792	17	75138116	ENSG00000189159	JPT1	0.975089	0.295098	3.30429	0.00178487	0.111904	Pos	0.001263	0.3745	Female	0.14	0.807	1.169	Male
cg11789302	10	49739960	ENSG00000197444	OGDHL	0.912964	0.276123	3.30637	0.00177414	0.111904	Pos	0.001208	0.3701	Male	0.146	0.811	1.26	Male
cg16237176	17	35446901	ENSG00000154760	SLFN13	0.769708	0.232929	3.30447	0.00178394	0.111904	Pos	0.009571	0.5869	Male	0.172	0.833	1.179	Male
cg06048358	9	94030292	ENSG00000158079	PTPDC1	-0.599686	0.181453	-3.30491	0.00178168	0.111904	Neg	0.002255	0.4268	Female	0.174	0.834	1.087	Male
cg16368552	2	23524503	ENSG00000224361	AC011239.1	2.0832	0.63036	3.30477	0.0017824	0.111904	Pos	0.009709	0.5889	Male	0.43	0.971	1.15	Female
cg05185038	14	105479347	ENSG00000182809	CRIP2	0.946734	0.286614	3.30316	0.00179075	0.112077	Pos	0.001043	0.3576	Male	0.00933	0.468	1.244	Male
cg08625477	4	47031377	ENSG00000163288	GABRB1	-0.757988	0.229729	-3.29949	0.00180998	0.113072	Neg	0.001664	0.3974	Female	0.028	0.606	2.08	Male
cg03163875	16	4957806	ENSG00000118898	PPL	-0.579763	0.175774	-3.29835	0.00181602	0.113072	Neg	0.003239	0.4651	Female	0.134	0.802	1.119	Male
cg15993723	2	109447562	ENSG00000172985	SH3RF3	-0.973735	0.295221	-3.29833	0.00181611	0.113072	Neg	0.009987	0.5915	Female	0.32	0.926	1.097	Male
cg16301256	10	71285598	ENSG00000107731	UNC5B	0.56413	0.171089	3.29729	0.00182161	0.113218	Pos	0.006526	0.5445	Male	0.203	0.858	1.119	Male
cg10479859	11	102313121	ENSG00000272439	RNU6-91P	0.648815	0.19694	3.29449	0.0018365	0.113749	Pos	0.009276	0.5824	Female	0.0311	0.621	1.353	Female
cg09968582	7	87004767	ENSG00000164659	KIAA1324L	0.685009	0.207912	3.29471	0.00183535	0.113749	Pos	0.002662	0.4465	Male	0.859	1	1.017	Female
cg22823081	12	74171066	ENSG00000258320	AC090502.4	-0.739695	0.224868	-3.28946	0.00186353	0.115026	Neg	0.004307	0.499	Female	0.407	0.962	1.524	Male
cg17704864	11	3093701	ENSG00000021762	OSBPL5	0.801001	0.243478	3.28983	0.00186155	0.115026	Pos	0.0003185	0.2387	Male	0.469	0.981	1.064	Male
cg01597387	14	23988998	ENSG00000187630	DHRS4L2	-0.376676	0.114579	-3.28748	0.00187426	0.115489	Neg	0.001508	0.39	Female	0.0717	0.723	1.169	Male
cg17161069	6	116373709	ENSG00000111817	DSE	0.330643	0.100607	3.28647	0.0018798	0.115632	Pos	0.006045	0.5381	Male	0.736	1	1.021	Male
cg02705455	2	169132155	ENSG00000081479	LRP2	0.827317	0.251855	3.28489	0.00188842	0.115963	Pos	0.006577	0.5456	Female	0.631	1	1.046	Female
cg21970929	5	36608495	ENSG00000079215	SLC1A3	-0.471018	0.143448	-3.28354	0.00189585	0.11622	Neg	0.001196	0.3701	Male	0.787	1	1.015	Male
cg08381168	10	37994231	ENSG00000207235	RF00019	-0.751684	0.229229	-3.27919	0.00191992	0.117495	Neg	0.004402	0.5008	Male	0.403	0.961	1.437	Female
cg03888223	13	51058873	ENSG00000123201	GUCY1B2	1.26906	0.387126	3.27815	0.0019257	0.117512	Pos	0.006147	0.539	Female	0.604	1	1.073	Female
cg26804911	2	222404944	ENSG00000199797	RF00019	0.553427	0.168832	3.27796	0.00192675	0.117512	Pos	0.002217	0.4246	Male	0.67	1	1.269	Male
cg07271636	9	83063329	ENSG00000165105	RASEF	-0.198768	0.0606975	-3.27473	0.00194491	0.118418	Neg	0.0009343	0.3464	Female	0.329	0.93	1.046	Male
cg12651794	8	10324970	ENSG00000175806	MSRA	0.510051	0.155836	3.273	0.00195467	0.118811	Pos	0.00268	0.4469	Male	0.0021	0.268	1.209	Male
cg10250852	15	22788160	ENSG00000170113	NIPA1	0.434454	0.132807	3.27132	0.00196418	0.119039	Pos	0.004148	0.4946	Male	0.0333	0.634	1.131	Male
cg05650820	6	165984987	ENSG00000223414	LINC00473	0.748585	0.228843	3.27117	0.00196506	0.119039	Pos	0.008047	0.5671	Male	0.474	0.983	1.083	Female
cg04433035	17	37745072	ENSG00000275410	HNF1B	0.543503	0.166247	3.26924	0.00197606	0.119503	Pos	0.008927	0.5778	Female	0.0512	0.685	1.311	Female
cg24029082	6	32089533	ENSG00000206258	TNXB	-1.39648	0.427831	-3.26409	0.00200573	0.121093	Neg	0.004321	0.499	Female	0.417	0.965	1.177	Male
cg10048349	11	111912542	ENSG00000170276	HSPB2	-1.20715	0.370206	-3.26077	0.00202511	0.122058	Neg	0.001164	0.3683	Female	0.047	0.674	1.257	Male
cg07585876	8	76681387	ENSG00000091656	ZFHX4	-0.372436	0.114309	-3.25815	0.00204046	0.122658	Neg	1.31e-05	0.05784	Female	0.197	0.853	1.196	Male
cg19911494	5	9169645	ENSG00000112902	SEMA5A	0.648137	0.198943	3.25791	0.00204191	0.122658	Pos	0.00316	0.4624	Male	0.313	0.923	1.092	Male
cg14064148	19	10416899	ENSG00000065989	PDE4A	0.860996	0.264604	3.25391	0.00206565	0.123607	Pos	6.46e-05	0.1294	Male	0.00213	0.269	1.265	Male
cg26804911	2	222404944	ENSG00000201340	RF00019	-1.02477	0.314896	-3.25432	0.00206316	0.123607	Neg	0.002217	0.4246	Male	0.449	0.976	1.301	Female
cg26969933	6	31662122	ENSG00000202388	RF00019	-0.251513	0.0773053	-3.25351	0.00206804	0.123607	Neg	0.008364	0.5707	Female	0.98		1.046	Female
cg22437863	11	123088289	ENSG00000166250	CLMP	0.477082	0.146737	3.25126	0.00208147	0.124007	Pos	0.001108	0.3645	Male	0.0182	0.555	1.133	Male
cg00758229	3	25427656	ENSG00000077092	RARB	-0.628698	0.193372	-3.25123	0.00208165	0.124007	Neg	0.0006912	0.3209	Female	0.733	1	1.03	Male
cg17173975	12	32140062	ENSG00000151746	BICD1	-0.654886	0.201492	-3.25018	0.00208801	0.124179	Neg	0.007738	0.5639	Female	0.412	0.963	1.105	Male
cg18785827	6	11735831	ENSG00000111863	ADTRP	0.530173	0.163195	3.24871	0.00209689	0.124295	Pos	0.009099	0.5797	Male	0.00566	0.404	1.303	Male
cg08226958	4	41934767	ENSG00000109133	TMEM33	0.211842	0.0652015	3.24903	0.00209491	0.124295	Pos	0.003635	0.4783	Female	0.531	0.997	1.02	Female
cg05293875	5	149940788	ENSG00000212335	RF00019	-0.247217	0.0761314	-3.24724	0.00210578	0.124616	Neg	0.006367	0.5418	Male	0.926		1.164	Female
cg03269105	4	97394598	ENSG00000251620	STPG2-AS1	0.722335	0.222597	3.24503	0.00211927	0.125208	Pos	0.005531	0.5273	Male	0.585	1	1.292	Female
cg23694036	6	39791221	ENSG00000146122	DAAM2	0.46878	0.144557	3.24288	0.00213245	0.125779	Pos	0.002515	0.4401	Male	0.417	0.965	1.062	Male
cg06826155	13	106527676	ENSG00000125266	EFNB2	0.704306	0.217358	3.2403	0.00214834	0.126503	Pos	0.004102	0.4929	Male	0.457	0.977	1.064	Male
cg09022900	8	903169	ENSG00000282152	DLGAP2	-0.909332	0.28068	-3.23975	0.00215177	0.126503	Neg	0.001527	0.3901	Female	0.81	1	1.072	Male
cg20834081	13	94157798	ENSG00000183098	GPC6	1.118	0.345408	3.23675	0.00217043	0.126975	Pos	0.0001496	0.1867	Male	0.0455	0.672	1.308	Male
cg22758916	15	42011093	ENSG00000188089	PLA2G4E	-1.28773	0.397767	-3.2374	0.00216635	0.126975	Neg	0.002968	0.4544	Male	0.0534	0.692	1.251	Female
cg20686201	17	19649778	ENSG00000200572	RF00019	0.327403	0.101138	3.23719	0.00216771	0.126975	Pos	0.0031	0.4598	Male	0.933		1.185	Male
cg12689060	19	58003371	ENSG00000166704	ZNF606	-0.141432	0.0437111	-3.23561	0.00217759	0.127187	Neg	0.001786	0.4043	Female	0.00913	0.466	1.131	Male
cg03663028	9	95876066	ENSG00000182150	ERCC6L2	-0.0733715	0.0227111	-3.23065	0.00220889	0.128596	Neg	0.0001287	0.1792	Female	0.00282	0.309	1.145	Male
cg01478234	12	107581521	ENSG00000151136	BTBD11	0.852428	0.263835	3.23091	0.00220723	0.128596	Pos	0.002113	0.4186	Male	0.814	1	1.026	Male
cg10770023	22	50578214	ENSG00000205560	CPT1B	0.701097	0.217206	3.2278	0.00222706	0.129444	Pos	0.002713	0.448	Female	0.21	0.863	1.095	Female
cg17697306	1	147495103	ENSG00000278811	LINC00624	0.667566	0.206988	3.22514	0.00224417	0.12969	Pos	0.0002857	0.2307	Female	0.0155	0.531	1.234	Female
cg04769514	13	29514502	ENSG00000139514	SLC7A1	0.80224	0.248765	3.22489	0.00224576	0.12969	Pos	0.004566	0.504	Male	0.0648	0.713	1.243	Male
cg26909564	19	55577645	ENSG00000218891	ZNF579	0.585663	0.181585	3.22528	0.00224324	0.12969	Pos	0.0001937	0.2049	Male	0.314	0.924	1.108	Male
cg04008913	3	43285972	ENSG00000163788	SNRK	-0.478399	0.148339	-3.22503	0.00224485	0.12969	Neg	0.007487	0.5582	Female	0.337	0.934	1.037	Male
cg08120023	1	116404580	ENSG00000163399	ATP1A1	-0.662872	0.205739	-3.2219	0.00226516	0.13039	Neg	0.001777	0.4036	Female	0.0108	0.482	1.114	Male
cg08881830	12	5239544	ENSG00000256115	LINC02443	0.632656	0.196357	3.22197	0.00226472	0.13039	Pos	0.005785	0.5342	Male	0.745	1	1.055	Female
cg01795122	19	48325601	ENSG00000142227	EMP3	-0.628042	0.19526	-3.21643	0.00230101	0.132064	Neg	0.007336	0.5559	Female	0.228	0.874	1.101	Male
cg18224445	1	223712990	ENSG00000162909	CAPN2	-0.439054	0.136531	-3.21579	0.00230529	0.132064	Neg	0.003116	0.46	Male	0.369	0.947	1.054	Male
cg02101131	17	76879942	ENSG00000167889	MGAT5B	1.37786	0.428401	3.21628	0.002302	0.132064	Pos	0.009831	0.5904	Female	0.695	1	1.073	Male
cg13969273	16	69726660	ENSG00000181019	NQO1	-0.48884	0.152233	-3.21114	0.00233624	0.133411	Neg	0.001987	0.4141	Female	0.56	1	1.038	Male
cg11389917	9	97915166	ENSG00000207467	RF00019	0.376808	0.117327	3.2116	0.00233318	0.133411	Pos	0.0007257	0.326	Female	0.892	1	1.134	Female
cg03368275	11	3384829	ENSG00000223756	TSSC2	0.51432	0.160262	3.20925	0.00234895	0.133924	Pos	0.003444	0.4734	Female	0.294	0.914	1.088	Female
cg05854427	2	241053073	ENSG00000162804	SNED1	0.718315	0.223945	3.20754	0.00236045	0.134366	Pos	0.007824	0.5649	Male	0.725	1	1.039	Female
cg03526224	19	57477748	ENSG00000197128	ZNF772	-0.338352	0.105512	-3.20677	0.00236571	0.134452	Neg	0.002318	0.4292	Female	0.297	0.915	1.044	Male
cg06719628	11	119169374	ENSG00000160703	NLRX1	-0.398983	0.124484	-3.20509	0.00237713	0.134587	Neg	0.0005735	0.302	Female	0.111	0.774	1.083	Male
cg18685455	6	135475551	ENSG00000201548	RF00019	-0.133767	0.0417401	-3.20476	0.00237934	0.134587	Neg	6.191e-06	0.03968	Female	0.97		1.081	Male
cg23174744	1	32638602	ENSG00000201405	RF00019	0.141964	0.0442956	3.20492	0.00237829	0.134587	Pos	0.002848	0.451	Female	0.988		1.032	Female
cg22512573	12	130044668	ENSG00000214039	LINC02418	-0.764616	0.238794	-3.20198	0.00239835	0.135448	Neg	0.00927	0.5822	Male	0.0487	0.677	1.216	Female
cg13871633	3	42905892	ENSG00000273328	AC099329.2	0.253801	0.0793139	3.19996	0.0024123	0.135808	Pos	0.0007209	0.3257	Female	0.477	0.983	1.037	Female
cg25714573	8	56992624	ENSG00000104331	IMPAD1	-0.408676	0.127706	-3.20013	0.00241113	0.135808	Neg	0.009902	0.5908	Male	0.889	1	1.005	Female
cg23346069	5	140018432	ENSG00000207467	RF00019	-0.33502	0.104744	-3.19846	0.00242265	0.136177	Neg	0.009038	0.5796	Male	0.892	1	1.134	Female
cg09714252	15	73258997	ENSG00000067141	NEO1	0.808733	0.252959	3.19709	0.0024322	0.1365	Pos	0.001593	0.3948	Male	0.0286	0.606	1.215	Male
cg00434575	8	66986481	ENSG00000178125	PPP1R42	0.58954	0.18455	3.19447	0.00245052	0.137313	Pos	0.0003589	0.2515	Female	0.0704	0.72	1.252	Female
cg14356898	14	61418159	ENSG00000027075	PRKCH	-0.34901	0.109275	-3.19386	0.00245479	0.137338	Neg	0.00308	0.4585	Male	0.396	0.959	1.036	Female
cg16575175	18	77017502	ENSG00000197971	MBP	0.405391	0.126992	3.19227	0.002466	0.13768	Pos	0.006332	0.5411	Male	0.0441	0.669	1.136	Male
cg02004723	20	43945700	ENSG00000124191	TOX2	1.27939	0.400891	3.19136	0.00247242	0.13768	Pos	0.006502	0.5438	Male	0.262	0.892	1.197	Male
cg00080489	11	90162488	ENSG00000077616	NAALAD2	0.417406	0.130771	3.19189	0.00246866	0.13768	Pos	0.004324	0.499	Female	0.568	1	1.056	Female
cg05408698	9	90810184	ENSG00000165025	SYK	0.552924	0.17347	3.18744	0.00250028	0.139016	Pos	0.0001461	0.186	Male	0.0447	0.669	1.185	Male
cg15400742	2	60961669	ENSG00000162927	PUS10	-0.370013	0.116112	-3.18668	0.00250566	0.139099	Neg	0.001049	0.3581	Male	0.0154	0.53	1.111	Female
cg14986470	16	47121300	ENSG00000238594	RF01210	-0.653608	0.205246	-3.18451	0.00252126	0.139533	Neg	0.006885	0.5495	Male	0.673	1	1.117	Female
cg15594471	11	95150309	ENSG00000245552	AP000787.1	-0.530719	0.166633	-3.18496	0.00251803	0.139533	Neg	0.004176	0.4951	Female	0.731	1	1.034	Female
cg12509933	2	42171174	ENSG00000143924	EML4	-0.235013	0.073826	-3.18334	0.00252969	0.139784	Neg	0.00558	0.5286	Male	0.355	0.94	1.024	Female
cg08945450	1	11735847	ENSG00000177674	AGTRAP	-0.770377	0.242204	-3.1807	0.00254885	0.14041	Neg	0.003964	0.4897	Female	0.217	0.869	1.077	Male
cg05103443	8	124999298	ENSG00000104549	SQLE	-0.320725	0.100834	-3.18072	0.00254871	0.14041	Neg	0.006741	0.5478	Male	0.831	1	1.01	Female
cg10063565	11	17863335	ENSG00000129158	SERGEF	0.325898	0.102512	3.17911	0.00256045	0.140833	Pos	0.006419	0.5426	Male	0.28	0.901	1.056	Male
cg02212772	3	48240820	ENSG00000164048	ZNF589	0.423618	0.133346	3.17684	0.00257708	0.140911	Pos	0.005655	0.531	Female	0.00396	0.357	1.116	Female
cg15932554	10	49738273	ENSG00000197444	OGDHL	0.876817	0.275885	3.1782	0.00256709	0.140911	Pos	0.0001207	0.1748	Male	0.146	0.811	1.26	Male
cg26804911	2	222404944	ENSG00000202508	RF00019	0.694805	0.218665	3.17748	0.00257236	0.140911	Pos	0.002217	0.4246	Male	0.473	0.982	1.526	Male
cg20276088	3	133784072	ENSG00000144867	SRPRB	0.381251	0.120012	3.17677	0.0025776	0.140911	Pos	0.009142	0.5804	Female	0.868	1	1.009	Male
cg15003387	5	24909729	ENSG00000206813	RF00019	-0.252844	0.0796121	-3.17595	0.00258365	0.141027	Neg	0.006435	0.5429	Female	0.791		1.36	Male
cg11389917	9	97915166	ENSG00000201405	RF00019	0.160457	0.0505754	3.17262	0.00260824	0.142153	Pos	0.0007257	0.326	Female	0.988		1.032	Female
cg04316356	10	49740791	ENSG00000197444	OGDHL	1.41263	0.445636	3.16993	0.00262836	0.143032	Pos	0.006657	0.5463	Male	0.146	0.811	1.26	Male
cg14666603	5	168293298	ENSG00000113645	WWC1	-0.538466	0.16994	-3.16856	0.0026386	0.143372	Neg	0.006146	0.539	Male	0.943	1	1.004	Female
cg01162378	16	65029899	ENSG00000140937	CDH11	0.415148	0.131328	3.16114	0.00269492	0.146211	Pos	0.0006298	0.3128	Male	0.299	0.916	1.096	Male
cg24104616	6	29001321	ENSG00000233831	ZNF311	2.62685	0.831722	3.15833	0.00271661	0.146773	Pos	0.004836	0.513	Male	0.266	0.894	1.514	Male
cg21168902	1	198657603	ENSG00000261573	AL157402.2	-0.558069	0.176705	-3.1582	0.00271757	0.146773	Neg	0.005099	0.5183	Female	0.285	0.906	1.48	Male
cg21168902	1	198657603	ENSG00000262237	AL157402.3	-0.558069	0.176705	-3.1582	0.00271757	0.146773	Neg	0.005099	0.5183	Female	0.285	0.906	1.48	Male
cg06202149	1	3689321	ENSG00000078900	TP73	1.1592	0.367153	3.15728	0.00272471	0.146938	Pos	0.0002291	0.217	Male	0.541	0.999	1.086	Male
cg00457384	10	49735329	ENSG00000197444	OGDHL	1.0622	0.336524	3.15637	0.00273174	0.147096	Pos	4.423e-05	0.1047	Male	0.146	0.811	1.26	Male
cg10409297	12	57227953	ENSG00000201566	RF00019	-1.63662	0.518802	-3.15462	0.00274536	0.147607	Neg	0.003383	0.4708	Male	0.36	0.942	1.133	Female
cg04008542	7	139716754	ENSG00000064393	HIPK2	0.581355	0.18436	3.15336	0.00275522	0.147916	Pos	0.009975	0.5915	Male	0.821	1	1.02	Male
cg00969153	22	31488277	ENSG00000185721	DRG1	-0.478064	0.151711	-3.15116	0.00277252	0.148622	Neg	0.009537	0.5866	Male	0.475	0.983	1.032	Male
cg14203580	15	71119002	ENSG00000187720	THSD4	0.655173	0.207975	3.15024	0.00277973	0.148786	Pos	0.001669	0.3977	Male	0.617	1	1.051	Male
cg11504517	1	3653334	ENSG00000116213	WRAP73	0.429727	0.136527	3.14756	0.00280102	0.149702	Pos	0.004923	0.5145	Male	0.199	0.853	1.063	Male
cg02648060	10	36626624	ENSG00000200829	RF00019	-0.39612	0.126028	-3.1431	0.00283664	0.151155	Neg	0.001685	0.3994	Male	0.882	1	1.092	Male
cg23346069	5	140018432	ENSG00000252398	RF00019	0.213162	0.0678104	3.1435	0.00283341	0.151155	Pos	0.009038	0.5796	Male	0.966		1.068	Male
cg01624763	12	81077414	ENSG00000111058	ACSS3	-0.675183	0.21506	-3.13951	0.00286569	0.152477	Neg	0.004968	0.5161	Female	0.273	0.898	1.135	Male
cg13040524	1	51506636	ENSG00000085832	EPS15	-0.291382	0.0929086	-3.13622	0.00289254	0.153677	Neg	0.004728	0.5099	Female	0.499	0.99	1.021	Male
cg17285883	1	17569794	ENSG00000074964	ARHGEF10L	-0.58175	0.185644	-3.13368	0.00291346	0.15456	Neg	0.009172	0.5808	Female	0.553	1	1.046	Male
cg02006324	8	3139529	ENSG00000183117	CSMD1	0.620833	0.19823	3.13189	0.00292825	0.154912	Pos	0.002945	0.4538	Male	1.89e-05	0.0084	1.78	Male
cg21752295	6	7746769	ENSG00000153162	BMP6	0.870941	0.278093	3.13183	0.00292874	0.154912	Pos	0.006121	0.5387	Male	0.55	1	1.056	Male
cg05210804	6	33315118	ENSG00000231925	TAPBP	-3.67496	1.17471	-3.12838	0.00295744	0.1562	Neg	0.008544	0.5741	Male	0.97	1	1.011	Male
cg27027818	18	23024175	ENSG00000252919	RF00019	0.214637	0.0686299	3.12746	0.00296516	0.156377	Pos	0.00627	0.5408	Female	0.961		1.106	Female
cg16249048	18	49872229	ENSG00000222503	RF00019	-1.51584	0.484769	-3.12692	0.0029697	0.156387	Neg	0.008888	0.5773	Male	0.582	1	1.136	Female
cg01541987	14	36661730	ENSG00000198807	PAX9	-0.419017	0.134056	-3.12569	0.00298006	0.156702	Neg	0.00299	0.4544	Female	0.0642	0.712	1.724	Male
cg02643214	16	86275901	ENSG00000201913	RF00019	-0.25437	0.0813945	-3.12515	0.00298464	0.156713	Neg	0.002468	0.4366	Female	0.655	1	1.348	Male
cg20686201	17	19649778	ENSG00000212325	RF00019	0.253357	0.0812052	3.11996	0.00302871	0.158795	Pos	0.0031	0.4598	Male	0.928		1.175	Female
cg15837166	2	19902157	ENSG00000183891	TTC32	-0.227678	0.0729904	-3.11929	0.00303442	0.158862	Neg	0.002744	0.4487	Female	0.646	1	1.029	Male
cg10393811	2	176119198	ENSG00000128710	HOXD10	1.3711	0.439972	3.11633	0.00305994	0.159964	Pos	0.003097	0.4594	Male	0.106	0.767	1.516	Female
cg16695714	6	11763552	ENSG00000111863	ADTRP	0.848744	0.272497	3.1147	0.00307409	0.160016	Pos	0.0004001	0.2622	Male	0.00566	0.404	1.303	Male
cg20686201	17	19649778	ENSG00000275982	RF00019	0.214104	0.0687358	3.11488	0.0030725	0.160016	Pos	0.0031	0.4598	Male	0.949		1.139	Male
cg18685455	6	135475551	ENSG00000201426	RF00019	-0.130645	0.0419452	-3.11467	0.00307432	0.160016	Neg	6.191e-06	0.03968	Female	0.992		1.021	Male
cg20068058	11	46296307	ENSG00000157613	CREB3L1	-0.619582	0.198993	-3.11359	0.00308369	0.160271	Neg	0.000239	0.2205	Female	0.356	0.94	1.072	Male
cg02121517	6	31656737	ENSG00000204444	APOM	0.854781	0.274768	3.11092	0.00310702	0.16125	Pos	0.00975	0.5896	Male	0.267	0.894	1.135	Male
cg13816552	7	157709677	ENSG00000155093	PTPRN2	0.660904	0.212549	3.10942	0.00312021	0.161701	Pos	0.005367	0.5242	Male	0.217	0.869	1.141	Male
cg10945917	1	156430367	ENSG00000125462	C1orf61	0.717123	0.230884	3.10598	0.00315058	0.163039	Pos	0.008101	0.5679	Female	0.846	1	1.018	Female
cg15920867	3	56467551	ENSG00000187672	ERC2	-0.351593	0.113231	-3.10508	0.00315859	0.163218	Neg	0.003646	0.4787	Female	0.00115	0.19	1.437	Male
cg09121849	13	29595111	ENSG00000139514	SLC7A1	-0.254486	0.0820193	-3.10275	0.00317938	0.164056	Neg	0.00184	0.4077	Female	0.0648	0.713	1.243	Male
cg26542064	6	136933899	ENSG00000201442	RF00019	0.216159	0.0696872	3.10184	0.00318756	0.164242	Pos	0.009092	0.5797	Male	0.948		1.133	Male
cg15868208	11	72825144	ENSG00000168010	ATG16L2	0.786636	0.253727	3.10032	0.00320127	0.164712	Pos	0.009187	0.5811	Female	0.254	0.889	1.09	Male
cg19001357	3	16366802	ENSG00000131378	RFTN1	0.389797	0.125797	3.09861	0.00321671	0.164797	Pos	0.007786	0.5643	Female	0.0917	0.753	1.119	Male
cg05293875	5	149940788	ENSG00000272051	RF00019	0.157374	0.0507808	3.09908	0.00321242	0.164797	Pos	0.006367	0.5418	Male	0.985		1.038	Female
cg05293875	5	149940788	ENSG00000207283	RF00019	0.157374	0.0507808	3.09908	0.00321242	0.164797	Pos	0.006367	0.5418	Male	0.985		1.038	Female
cg08757143	7	7103598	ENSG00000207132	RF00019	-0.215273	0.0695055	-3.0972	0.00322949	0.165215	Neg	0.00157	0.393	Female	0.951		1.12	Male
cg02465068	6	89821904	ENSG00000238440	RF01210	-0.325654	0.105188	-3.09592	0.00324116	0.165576	Neg	0.007653	0.5622	Female	0.949		1.139	Male
cg05523882	16	70290011	ENSG00000090861	AARS	-0.148914	0.048114	-3.09501	0.00324942	0.165762	Neg	0.003943	0.4892	Female	0.00115	0.19	1.146	Male
cg23723762	2	24174738	ENSG00000186453	FAM228A	-1.0248	0.331626	-3.09023	0.00329342	0.167751	Neg	0.000436	0.2721	Female	1.09e-05	0.00507	2.37	Male
cg20152430	17	48564141	ENSG00000233101	HOXB-AS3	-0.938705	0.303812	-3.08976	0.00329777	0.167751	Neg	0.001478	0.39	Female	0.102	0.761	1.339	Male
cg21094405	13	113001802	ENSG00000126217	MCF2L	1.12771	0.365223	3.08772	0.00331679	0.167871	Pos	0.001617	0.3957	Male	0.243	0.879	1.12	Male
cg23422721	5	178620400	ENSG00000271814	RN7SKP290	0.926442	0.300002	3.08812	0.00331299	0.167871	Pos	0.008797	0.5766	Female	0.278	0.901	1.171	Female
cg05670509	6	31959399	ENSG00000204351	SKIV2L	1.83515	0.594382	3.0875	0.00331885	0.167871	Pos	0.009591	0.5872	Female	0.363	0.944	1.164	Female
cg12982512	7	10900840	ENSG00000200024	RF00019	0.425485	0.137786	3.088	0.00331411	0.167871	Pos	0.0006178	0.3102	Female	0.658	1	1.511	Female
cg13808090	10	37993713	ENSG00000252021	RF00019	-0.447995	0.145175	-3.0859	0.00333372	0.168386	Neg	0.002448	0.4354	Male	0.962	1	1.029	Female
cg10325678	6	39792864	ENSG00000146122	DAAM2	-0.533887	0.173057	-3.08504	0.00334186	0.168559	Neg	0.004721	0.5097	Female	0.417	0.965	1.062	Male
cg04656321	19	58003352	ENSG00000166704	ZNF606	-0.1849	0.0600205	-3.08061	0.00338364	0.170199	Neg	0.007482	0.5581	Female	0.00913	0.466	1.131	Male
cg13554242	12	64882860	ENSG00000255693	LINC02389	-4.07006	1.3212	-3.08059	0.00338385	0.170199	Neg	0.003021	0.4555	Male	0.0525	0.692	1.501	Female
cg16240563	3	168249269	ENSG00000206120	EGFEM1P	-1.01017	0.328139	-3.07847	0.003404	0.170972	Neg	0.002283	0.4277	Female	0.156	0.821	1.106	Female
cg06330158	14	66507335	ENSG00000171723	GPHN	-0.367155	0.119338	-3.07659	0.00342199	0.171636	Neg	0.009521	0.5866	Female	0.259	0.891	1.095	Male
cg06905850	3	168096406	ENSG00000173905	GOLIM4	-0.174085	0.0566027	-3.07556	0.0034319	0.171892	Neg	0.0009689	0.3501	Female	0.579	1	1.034	Male
cg05936300	1	3658139	ENSG00000078900	TP73	0.75309	0.244946	3.07451	0.00344201	0.172158	Pos	0.007076	0.5515	Male	0.541	0.999	1.086	Male
cg13292150	3	54831230	ENSG00000157445	CACNA2D3	0.482292	0.156902	3.07384	0.0034485	0.172242	Pos	0.008954	0.5782	Male	0.443	0.974	1.096	Female
cg13808090	10	37993713	ENSG00000201663	RF00019	-0.251443	0.0818384	-3.07243	0.00346218	0.172309	Neg	0.002448	0.4354	Male	0.903		1.179	Male
cg16249048	18	49872229	ENSG00000202309	RF00019	0.283334	0.0922247	3.07222	0.00346424	0.172309	Pos	0.008888	0.5773	Male	0.951		1.127	Male
cg11389917	9	97915166	ENSG00000238723	RF00019	0.212772	0.0692443	3.07277	0.00345885	0.172309	Pos	0.0007257	0.326	Female	0.969		1.048	Female
cg09860396	20	3708227	ENSG00000088827	SIGLEC1	0.59537	0.193846	3.07136	0.00347255	0.172483	Pos	0.00704	0.5514	Male	0.15	0.814	1.188	Male
cg09614608	13	75327309	ENSG00000136111	TBC1D4	-0.302489	0.0985061	-3.07076	0.0034784	0.172534	Neg	0.008592	0.5749	Female	0.0512	0.685	1.087	Male
cg13258700	7	156641302	ENSG00000182648	LINC01006	-0.494627	0.161116	-3.07001	0.00348576	0.172661	Neg	0.001898	0.4102	Female	0.000903	0.169	1.385	Male
cg14199090	1	65524880	ENSG00000116678	LEPR	0.356683	0.116245	3.06837	0.00350181	0.173216	Pos	0.001002	0.3535	Male	0.121	0.781	1.11	Male
cg04920474	2	44167864	ENSG00000138032	PPM1B	-0.0786481	0.0256391	-3.06751	0.00351024	0.173394	Neg	0.00631	0.5409	Female	0.0914	0.753	1.051	Male
cg09272849	15	70763495	ENSG00000137831	UACA	-0.751497	0.245066	-3.06651	0.00352006	0.17364	Neg	0.005021	0.5168	Female	0.645	1	1.035	Male
cg13808090	10	37993713	ENSG00000201432	RF00019	-0.304446	0.0993289	-3.06503	0.00353464	0.17412	Neg	0.002448	0.4354	Male	0.784	1	1.289	Male
cg09669754	17	80192348	ENSG00000141527	CARD14	0.588928	0.192176	3.06452	0.00353968	0.174129	Pos	0.009347	0.5838	Female	0.299	0.916	1.076	Female
cg13942600	8	4289604	ENSG00000183117	CSMD1	-0.436051	0.142415	-3.06184	0.0035664	0.174248	Neg	1.073e-05	0.05176	Female	1.89e-05	0.0084	1.78	Male
cg02451774	1	148329092	ENSG00000207117	RF00019	1.53144	0.500165	3.06186	0.00356613	0.174248	Pos	0.003729	0.4809	Female	0.0609	0.704	1.426	Female
cg15765486	4	134201951	ENSG00000254535	PABPC4L	-0.586163	0.191407	-3.06238	0.00356093	0.174248	Neg	0.004187	0.4953	Female	0.442	0.973	1.071	Male
cg08941771	1	185632016	ENSG00000201340	RF00019	-0.751332	0.245263	-3.06337	0.0035511	0.174248	Neg	0.003978	0.4902	Male	0.449	0.976	1.301	Female
cg12982512	7	10900840	ENSG00000201756	RF00019	0.171502	0.0559976	3.06268	0.00355803	0.174248	Pos	0.0006178	0.3102	Female	0.963		1.099	Female
cg17500962	16	73145051	ENSG00000140836	ZFHX3	-0.748777	0.244747	-3.05939	0.00359086	0.175205	Neg	0.009245	0.5822	Female	0.415	0.964	1.07	Male
cg26542064	6	136933899	ENSG00000201217	RF00019	0.979252	0.320312	3.05718	0.00361316	0.176053	Pos	0.009092	0.5797	Male	0.59	1	1.116	Male
cg16413763	5	16737862	ENSG00000145555	MYO10	-0.426862	0.139674	-3.05613	0.00362372	0.176328	Neg	0.00854	0.5739	Male	0.0781	0.73	1.134	Male
cg22748740	6	29005572	ENSG00000233831	ZNF311	-1.0433	0.341823	-3.05218	0.00366396	0.178045	Neg	4.097e-07	0.006941	Female	0.266	0.894	1.514	Male
cg07395969	1	223713119	ENSG00000162909	CAPN2	-0.332213	0.108872	-3.05141	0.0036719	0.178189	Neg	0.0006705	0.3171	Male	0.369	0.947	1.054	Male
cg05892213	17	74546290	ENSG00000167850	CD300C	1.66798	0.547367	3.04729	0.00371437	0.178832	Pos	0.004446	0.5021	Male	0.0447	0.669	1.263	Male
cg26262500	18	48538593	ENSG00000134030	CTIF	-0.546192	0.17914	-3.04897	0.00369698	0.178832	Neg	0.009622	0.5879	Female	0.111	0.772	1.116	Male
cg26262500	18	48538593	ENSG00000282825	CTIF	-0.546192	0.17914	-3.04897	0.00369698	0.178832	Neg	0.009622	0.5879	Female	0.111	0.772	1.116	Male
cg02167316	1	3715378	ENSG00000078900	TP73	0.878034	0.288076	3.04793	0.00370774	0.178832	Pos	4.41e-05	0.1047	Male	0.541	0.999	1.086	Male
cg14210337	4	173288653	ENSG00000109586	GALNT7	0.635425	0.208526	3.04722	0.00371506	0.178832	Pos	0.001117	0.3655	Female	0.603	1	1.044	Male
cg02643214	16	86275901	ENSG00000201990	RF00019	-0.201097	0.0659794	-3.04787	0.00370827	0.178832	Neg	0.002468	0.4366	Female	0.775	1	1.435	Male
cg15797422	17	49579373	ENSG00000250310	AC006487.2	1.06541	0.349702	3.04663	0.00372116	0.178885	Pos	0.009133	0.5804	Female	0.804	1	1.165	Female
cg14487702	8	22275151	ENSG00000197181	PIWIL2	-1.05127	0.345142	-3.04592	0.00372855	0.179	Neg	0.0009661	0.3498	Female	0.00177	0.244	1.581	Male
cg02313013	12	94616336	ENSG00000057704	TMCC3	-0.619571	0.203589	-3.04324	0.0037565	0.180101	Neg	0.005482	0.5262	Male	0.0226	0.576	1.126	Female
cg19744952	19	42284813	ENSG00000079432	CIC	-0.380838	0.125271	-3.04011	0.00378943	0.181437	Neg	0.00154	0.3913	Female	0.0546	0.695	1.134	Male
cg10371155	17	39404847	ENSG00000266469	AC005288.1	-0.621363	0.204508	-3.03834	0.00380822	0.182094	Neg	0.002044	0.4169	Female	0.723	1	1.018	Male
cg02451774	1	148329092	ENSG00000200361	RF00019	-1.19089	0.392396	-3.03493	0.00384448	0.183583	Neg	0.003729	0.4809	Female	0.777	1	1.099	Male
cg25183872	3	77813186	ENSG00000272439	RNU6-91P	-0.434915	0.14335	-3.03394	0.00385516	0.183819	Neg	0.006551	0.5448	Male	0.0311	0.621	1.353	Female
cg26681458	1	156407869	ENSG00000125462	C1orf61	1.10346	0.363757	3.03352	0.00385968	0.183819	Pos	0.009877	0.5907	Female	0.846	1	1.018	Female
cg04344584	1	3493596	ENSG00000162591	MEGF6	1.38154	0.455513	3.03293	0.00386598	0.183875	Pos	0.005527	0.5273	Male	0.00109	0.183	1.409	Male
cg27661952	10	49743222	ENSG00000197444	OGDHL	1.05819	0.34909	3.03128	0.00388378	0.184477	Pos	0.003109	0.46	Male	0.146	0.811	1.26	Male
cg09577391	19	58003677	ENSG00000176593	AC008969.1	-0.493528	0.162839	-3.03078	0.0038892	0.18449	Neg	0.009452	0.5857	Female	0.446	0.975	1.055	Male
cg11389917	9	97915166	ENSG00000222503	RF00019	0.90712	0.299579	3.02799	0.00391951	0.185682	Pos	0.0007257	0.326	Female	0.582	1	1.136	Female
cg27200833	15	74129567	ENSG00000248540	AC010931.2	0.807315	0.266679	3.02729	0.00392707	0.185795	Pos	0.002529	0.4408	Male	0.433	0.972	1.101	Female
cg02648060	10	36626624	ENSG00000200982	RF00019	-0.166498	0.0550335	-3.0254	0.00394779	0.186529	Neg	0.001685	0.3994	Male	0.965		1.094	Female
cg06382236	7	120987784	ENSG00000106034	CPED1	-0.549312	0.181623	-3.02446	0.00395813	0.186772	Neg	0.005304	0.5227	Female	0.0366	0.643	1.172	Male
cg16320201	4	38929040	ENSG00000197712	FAM114A1	0.287734	0.0951972	3.0225	0.00397971	0.187543	Pos	0.0009586	0.3491	Male	0.000132	0.0436	1.232	Male
cg05156901	22	50578216	ENSG00000205560	CPT1B	0.572643	0.189608	3.02014	0.00400594	0.188532	Pos	0.0016	0.3954	Female	0.21	0.863	1.095	Female
cg20686201	17	19649778	ENSG00000238813	RF00019	0.412924	0.136747	3.01962	0.00401168	0.188554	Pos	0.0031	0.4598	Male	0.999		1.002	Male
cg13131861	19	31365242	ENSG00000267662	AC025809.1	0.727382	0.241103	3.01689	0.00404223	0.189741	Pos	0.0005336	0.2926	Male	0.843	1	1.068	Female
cg06653045	17	70168922	ENSG00000123700	KCNJ2	-0.191592	0.0635325	-3.01565	0.00405612	0.190145	Neg	0.0005112	0.2892	Female	0.182	0.839	1.138	Male
cg00741469	20	35853389	ENSG00000202071	RF00019	1.03511	0.343432	3.01402	0.00407454	0.190602	Pos	0.005227	0.5209	Female	0.0503	0.68	1.933	Female
cg02643214	16	86275901	ENSG00000207420	RF00019	-0.114214	0.0378964	-3.01385	0.00407651	0.190602	Neg	0.002468	0.4366	Female	0.974		1.069	Male
cg23174744	1	32638602	ENSG00000199938	RF00019	0.82164	0.272747	3.01246	0.00409217	0.191085	Pos	0.002848	0.451	Female	0.253	0.888	1.236	Female
cg01634032	22	30504612	ENSG00000133488	SEC14L4	-0.794674	0.263848	-3.01186	0.00409898	0.191154	Neg	0.008259	0.5697	Male	0.309	0.921	1.107	Female
cg02175657	7	133082538	ENSG00000272337	RNU6-90P	0.853183	0.28357	3.00872	0.00413486	0.19183	Pos	0.001078	0.3612	Female	0.0891	0.748	1.486	Female
cg16966992	14	30874149	ENSG00000100473	COCH	-1.01049	0.335837	-3.00889	0.00413293	0.19183	Neg	0.006452	0.5433	Female	0.187	0.843	1.165	Male
cg23817196	2	130917252	ENSG00000136002	ARHGEF4	0.742519	0.246709	3.00969	0.00412376	0.19183	Pos	0.002228	0.425	Male	0.379	0.951	1.096	Male
cg26480524	22	37428082	ENSG00000243902	FP325335.1	-0.399493	0.132758	-3.00918	0.00412957	0.19183	Neg	0.003876	0.4874	Male	0.724	1	1.473	Female
cg24363820	22	50578273	ENSG00000205560	CPT1B	0.541081	0.179894	3.00778	0.0041456	0.192079	Pos	0.004317	0.499	Female	0.21	0.863	1.095	Female
cg22516804	10	66925870	ENSG00000183230	CTNNA3	-0.655229	0.217985	-3.00585	0.00416786	0.192613	Neg	0.009304	0.5831	Female	0.113	0.777	1.343	Male
cg08757143	7	7103598	ENSG00000206582	RF00019	-0.948524	0.315538	-3.00606	0.00416544	0.192613	Neg	0.00157	0.393	Female	0.765	1	1.063	Male
cg11004836	16	88940031	ENSG00000129993	CBFA2T3	2.0436	0.680884	3.00139	0.00421961	0.194754	Pos	0.003309	0.4693	Male	0.335	0.934	1.209	Male
cg10054014	21	44509262	ENSG00000175894	TSPEAR	1.91533	0.638613	2.9992	0.00424529	0.195226	Pos	0.000252	0.2244	Female	0.0534	0.692	1.48	Female
cg10488031	13	109785213	ENSG00000185950	IRS2	-0.348081	0.116072	-2.99884	0.00424953	0.195226	Neg	0.005322	0.5229	Female	0.0965	0.758	1.103	Male
cg25799710	12	88429525	ENSG00000206951	RF00019	-0.668785	0.223029	-2.99865	0.00425173	0.195226	Neg	0.008376	0.5709	Male	0.455	0.977	1.163	Female
cg22289434	20	35601017	ENSG00000088340	FER1L4	0.516571	0.172294	2.9982	0.00425706	0.195226	Pos	0.0009967	0.3535	Female	0.97	1	1.003	Female
cg26542064	6	136933899	ENSG00000207195	RF00019	-0.894797	0.298262	-3.00004	0.0042354	0.195226	Neg	0.009092	0.5797	Male	0.975	1	1.008	Female
cg17699337	1	150269466	ENSG00000118292	C1orf54	-0.653304	0.217999	-2.99682	0.00427332	0.195711	Neg	0.004931	0.5147	Female	0.312	0.923	1.084	Male
cg03566418	8	13566570	ENSG00000164741	DLC1	-0.242722	0.0810051	-2.99638	0.00427855	0.195711	Neg	0.003581	0.477	Female	0.796	1	1.019	Male
cg17095436	1	3698126	ENSG00000078900	TP73	0.748496	0.249866	2.99559	0.0042879	0.195889	Pos	0.006775	0.5485	Male	0.541	0.999	1.086	Male
cg11717462	3	8622914	ENSG00000125046	SSUH2	0.513369	0.171664	2.99054	0.00434811	0.196388	Pos	0.0007362	0.3266	Female	3.42e-05	0.014	1.371	Female
cg22257101	1	245577900	ENSG00000162849	KIF26B	0.59496	0.198914	2.99104	0.00434215	0.196388	Pos	0.007988	0.5664	Male	0.0895	0.749	1.179	Male
cg26948274	5	1201582	ENSG00000174358	SLC6A19	-3.01717	1.00833	-2.99226	0.00432756	0.196388	Neg	0.002848	0.451	Male	0.245	0.881	1.42	Male
cg26084141	3	123068047	ENSG00000065485	PDIA5	-0.425399	0.142141	-2.99279	0.00432121	0.196388	Neg	0.005568	0.5285	Male	0.271	0.897	1.082	Male
cg02648060	10	36626624	ENSG00000202523	RF00019	-0.623699	0.208526	-2.99099	0.00434268	0.196388	Neg	0.001685	0.3994	Male	0.286	0.906	1.491	Female
cg10409297	12	57227953	ENSG00000199630	RF00019	-1.69607	0.566919	-2.99173	0.0043339	0.196388	Neg	0.003383	0.4708	Male	0.563	1	1.139	Female
cg07944923	4	173191711	ENSG00000109586	GALNT7	0.33542	0.112032	2.99396	0.00430726	0.196388	Pos	0.003766	0.4822	Female	0.603	1	1.044	Male
cg07286216	7	56448152	ENSG00000237268	AC092447.7	-0.505631	0.16896	-2.99261	0.00432336	0.196388	Neg	0.009908	0.5908	Male	0.646	1	1.076	Female
cg03902505	13	23979403	ENSG00000273167	AL359736.1	1.89909	0.634368	2.99367	0.00431073	0.196388	Pos	0.004203	0.4957	Female	0.676	1	1.134	Male
cg08064228	16	49496696	ENSG00000102935	ZNF423	0.958784	0.32073	2.98938	0.00436206	0.19677	Pos	0.003552	0.476	Male	0.000421	0.0999	1.358	Male
cg00762160	14	36656562	ENSG00000198807	PAX9	-1.12376	0.376286	-2.98645	0.00439748	0.197863	Neg	0.003609	0.4777	Female	0.0642	0.712	1.724	Male
cg14502980	11	125263542	ENSG00000254932	AP001007.1	-1.00816	0.337603	-2.98624	0.00440007	0.197863	Neg	0.001637	0.3963	Female	0.405	0.961	1.253	Female
cg12689060	19	58003371	ENSG00000176593	AC008969.1	-0.202766	0.0679052	-2.98601	0.00440283	0.197863	Neg	0.001786	0.4043	Female	0.446	0.975	1.055	Male
cg02648060	10	36626624	ENSG00000202078	RF00019	-0.64356	0.215565	-2.98545	0.00440962	0.19792	Neg	0.001685	0.3994	Male	0.213	0.865	1.186	Female
cg05708452	8	85464923	ENSG00000104267	CA2	-1.46856	0.492155	-2.98394	0.00442806	0.197981	Neg	0.009165	0.5806	Female	3.92e-05	0.0159	1.781	Male
cg09088834	20	25584823	ENSG00000101004	NINL	-0.274392	0.091954	-2.98402	0.00442713	0.197981	Neg	0.0007427	0.3267	Female	0.00211	0.268	1.21	Male
cg02371767	20	25495403	ENSG00000101004	NINL	0.495216	0.165957	2.984	0.00442734	0.197981	Pos	0.004208	0.4958	Male	0.00211	0.268	1.21	Male
cg03481274	3	25428216	ENSG00000077092	RARB	-0.403082	0.135102	-2.98353	0.00443306	0.197981	Neg	0.003909	0.4885	Female	0.733	1	1.03	Male
cg08047192	16	49743869	ENSG00000102935	ZNF423	0.947865	0.318097	2.9798	0.00447898	0.19904	Pos	0.001049	0.3581	Male	0.000421	0.0999	1.358	Male
cg27109297	7	30366889	ENSG00000180233	ZNRF2	0.183274	0.0615024	2.97995	0.00447703	0.19904	Pos	0.005617	0.5297	Female	0.00976	0.474	1.107	Female
cg24973864	5	28810537	ENSG00000250453	AC008825.1	-1.06436	0.357131	-2.9803	0.00447272	0.19904	Neg	0.0009179	0.3459	Female	0.0105	0.479	1.603	Male
cg26785693	10	49750114	ENSG00000197444	OGDHL	1.07553	0.36083	2.98071	0.00446769	0.19904	Pos	0.0002979	0.2353	Male	0.146	0.811	1.26	Male
cg13802419	5	132594221	ENSG00000113522	RAD50	-0.162465	0.0545868	-2.97626	0.00452278	0.200738	Neg	0.004439	0.502	Male	0.908	1	1.004	Female
cg05102670	11	2376092	ENSG00000110651	CD81	0.475685	0.159986	2.97329	0.00456004	0.201002	Pos	0.004437	0.5018	Male	0.00643	0.42	1.153	Male
cg20620582	7	151410742	ENSG00000243836	WDR86-AS1	-0.527654	0.177447	-2.97358	0.00455636	0.201002	Neg	0.006648	0.5462	Female	0.0269	0.604	1.211	Male
cg16768868	6	32190490	ENSG00000225987	PBX2	0.605153	0.203429	2.97476	0.00454154	0.201002	Pos	0.002497	0.439	Female	0.108	0.769	1.183	Female
cg01439112	3	37862542	ENSG00000144677	CTDSPL	-0.538369	0.181037	-2.9738	0.00455355	0.201002	Neg	0.001787	0.4043	Male	0.178	0.838	1.061	Female
cg18955691	11	107563887	ENSG00000137760	ALKBH8	0.312055	0.104954	2.97327	0.00456027	0.201002	Pos	0.008527	0.5739	Female	0.376	0.949	1.037	Male
cg23346069	5	140018432	ENSG00000222430	RF00019	0.698597	0.234972	2.9731	0.00456237	0.201002	Pos	0.009038	0.5796	Male	0.545	1	1.172	Male
cg26320410	3	9810141	ENSG00000250151	ARPC4-TTLL3	0.214233	0.0720749	2.97237	0.00457159	0.201161	Pos	0.009792	0.59	Female	0.117	0.779	1.092	Male
cg14274895	9	95875928	ENSG00000182150	ERCC6L2	-0.0792003	0.0266528	-2.97155	0.00458182	0.201212	Neg	0.003088	0.459	Female	0.00282	0.309	1.145	Male
cg26542064	6	136933899	ENSG00000200170	RF00019	-0.872859	0.293755	-2.97138	0.00458397	0.201212	Neg	0.009092	0.5797	Male	0.805	1	1.053	Female
cg08381168	10	37994231	ENSG00000253096	RF00019	0.426251	0.143513	2.97011	0.00460003	0.201545	Pos	0.004402	0.5008	Male	0.773	1	1.39	Male
cg05008948	7	99563090	ENSG00000272647	AC005020.2	-0.65327	0.219964	-2.96989	0.00460279	0.201545	Neg	0.00867	0.576	Female	0.809	1	1.023	Male
cg09936248	1	245873578	ENSG00000185420	SMYD3	-0.671175	0.22607	-2.96888	0.00461569	0.201863	Neg	0.004075	0.4922	Female	0.04	0.659	1.14	Male
cg16635171	2	182826872	ENSG00000252436	RF00019	-0.393172	0.132454	-2.96836	0.00462231	0.201907	Neg	0.006104	0.5386	Male	0.411	0.963	1.329	Male
cg08955609	19	44906095	ENSG00000130203	APOE	-0.816893	0.275414	-2.96605	0.00465168	0.202696	Neg	0.006203	0.5394	Female	0.177	0.837	1.165	Male
cg05293875	5	149940788	ENSG00000200118	RF00019	0.797523	0.268875	2.96614	0.00465053	0.202696	Pos	0.006367	0.5418	Male	0.388	0.956	1.407	Female
cg06258153	10	37975442	ENSG00000175395	ZNF25	-0.453926	0.153127	-2.96437	0.0046733	0.203391	Neg	0.005976	0.5367	Female	0.968	1	1.003	Female
cg05210804	6	33315118	ENSG00000236490	TAPBP	1.69558	0.572076	2.96391	0.00467924	0.203402	Pos	0.008544	0.5741	Male	0.394	0.959	1.174	Male
cg08381168	10	37994231	ENSG00000201365	RF00019	0.962628	0.324918	2.96268	0.00469501	0.203841	Pos	0.004402	0.5008	Male	0.651	1	1.2	Male
cg26112639	1	247416803	ENSG00000162711	NLRP3	-1.15576	0.390188	-2.96206	0.004703	0.203941	Neg	0.007735	0.5638	Female	0.208	0.861	1.125	Male
cg22353755	19	27906152	ENSG00000267575	AC006504.5	0.432422	0.146101	2.95974	0.00473312	0.204999	Pos	0.002038	0.4168	Male	0.618	1	1.037	Male
cg00645473	2	236508182	ENSG00000132321	IQCA1	0.806352	0.272548	2.95857	0.00474837	0.205134	Pos	0.001354	0.3819	Male	0.0125	0.506	1.527	Male
cg17740950	20	2508910	ENSG00000088876	ZNF343	0.15492	0.0523699	2.95818	0.0047534	0.205134	Pos	0.001027	0.3557	Male	0.203	0.858	1.047	Male
cg19112186	22	50578208	ENSG00000205560	CPT1B	0.623343	0.210666	2.95892	0.00474381	0.205134	Pos	0.001716	0.4016	Female	0.21	0.863	1.095	Female
cg25157524	13	29428793	ENSG00000132938	MTUS2	-0.806479	0.272695	-2.95744	0.00476307	0.205304	Neg	0.006237	0.5402	Female	0.297	0.915	1.365	Male
cg07517893	19	45385905	ENSG00000104881	PPP1R13L	0.177954	0.0601887	2.9566	0.00477411	0.205533	Pos	0.002573	0.4433	Female	0.502	0.991	1.033	Male
cg10785284	17	35448275	ENSG00000154760	SLFN13	-0.410109	0.13884	-2.95383	0.00481056	0.206854	Neg	0.004613	0.5056	Female	0.172	0.833	1.179	Male
cg08268757	19	57230763	ENSG00000105146	AURKC	-0.686099	0.23245	-2.9516	0.00484009	0.207264	Neg	0.0003193	0.2387	Female	0.115	0.779	1.203	Male
cg18801800	18	8612162	ENSG00000206418	RAB12	-0.331275	0.112197	-2.95263	0.0048264	0.207264	Neg	0.009074	0.5797	Male	0.316	0.925	1.049	Female
cg23346069	5	140018432	ENSG00000222305	RF00019	0.61129	0.207098	2.95169	0.00483878	0.207264	Pos	0.009038	0.5796	Male	0.4	0.961	1.356	Male
cg08757143	7	7103598	ENSG00000199781	RF00019	0.850748	0.288256	2.95136	0.00484321	0.207264	Pos	0.00157	0.393	Female	0.445	0.974	1.168	Female
cg18685455	6	135475551	ENSG00000206711	RF00019	-0.636103	0.215593	-2.95048	0.00485495	0.207519	Neg	6.191e-06	0.03968	Female	0.256	0.89	1.954	Male
cg00233552	7	151915674	ENSG00000206660	RF00019	-0.393628	0.133541	-2.94761	0.00489323	0.208906	Neg	0.007471	0.5581	Male	0.914		1.148	Female
cg08381168	10	37994231	ENSG00000238426	RF00019	-0.771406	0.262003	-2.94426	0.0049384	0.209656	Neg	0.004402	0.5008	Male	0.113	0.777	2.039	Female
cg06948883	3	14902581	ENSG00000154783	FGD5	-1.23641	0.419957	-2.94414	0.00494004	0.209656	Neg	0.006786	0.5485	Female	0.138	0.804	1.121	Male
cg18685455	6	135475551	ENSG00000202461	RF00019	0.87372	0.296711	2.94469	0.00493262	0.209656	Pos	6.191e-06	0.03968	Female	0.73	1	1.122	Female
cg02451774	1	148329092	ENSG00000206813	RF00019	-0.483207	0.164119	-2.94425	0.0049385	0.209656	Neg	0.003729	0.4809	Female	0.791		1.36	Male
cg08228600	11	121040894	ENSG00000154114	TBCEL	0.171449	0.058202	2.94576	0.00491814	0.209656	Pos	0.003297	0.4687	Male	0.932	1	1.004	Female
cg07755718	8	8781939	ENSG00000254367	AC087269.1	-0.211265	0.0717769	-2.94336	0.0049506	0.209763	Neg	0.001877	0.4093	Female	0.00848	0.453	1.359	Male
cg05008948	7	99563090	ENSG00000197343	ZNF655	-0.217675	0.0739872	-2.94206	0.00496823	0.209763	Neg	0.00867	0.576	Female	0.0481	0.677	1.057	Male
cg10409297	12	57227953	ENSG00000200737	RF00019	-0.955346	0.324833	-2.94104	0.00498216	0.209763	Neg	0.003383	0.4708	Male	0.565	1	1.377	Female
cg20127549	11	118998165	ENSG00000186166	CCDC84	-0.305622	0.10392	-2.94094	0.0049835	0.209763	Neg	0.003993	0.4902	Male	0.706	1	1.02	Female
cg20127549	11	118998165	ENSG00000280975	CCDC84	-0.305622	0.10392	-2.94094	0.0049835	0.209763	Neg	0.003993	0.4902	Male	0.706	1	1.02	Female
cg16249048	18	49872229	ENSG00000199290	RF00019	0.213376	0.0725493	2.94112	0.00498098	0.209763	Pos	0.008888	0.5773	Male	0.992		1.021	Male
cg16249048	18	49872229	ENSG00000263876	RF00019	0.213376	0.0725493	2.94112	0.00498098	0.209763	Pos	0.008888	0.5773	Male	0.992		1.021	Male
cg11809702	6	28924104	ENSG00000233948	TRIM27	-2.20942	0.751598	-2.93963	0.00500138	0.210269	Neg	0.009587	0.5872	Male	0.272	0.898	1.174	Female
cg20660425	3	168029724	ENSG00000173905	GOLIM4	0.244494	0.083187	2.93909	0.00500883	0.210336	Pos	0.0005827	0.3044	Male	0.579	1	1.034	Male
cg21189492	8	42540018	ENSG00000168575	SLC20A2	-0.383409	0.130484	-2.93835	0.00501884	0.21051	Neg	0.004853	0.5135	Male	0.0674	0.716	1.079	Female
cg06836772	1	56644729	ENSG00000162409	PRKAA2	-0.658065	0.224055	-2.93707	0.00503648	0.210974	Neg	0.001869	0.4088	Female	0.0565	0.697	1.178	Male
cg25787377	20	13299199	ENSG00000101230	ISM1	0.600294	0.204411	2.9367	0.00504167	0.210974	Pos	0.00309	0.459	Male	0.333	0.933	1.081	Male
cg02511172	1	232949462	ENSG00000135778	NTPCR	0.92888	0.316529	2.93458	0.00507092	0.211704	Pos	0.006627	0.5461	Female	0.2	0.856	1.088	Female
cg02440797	2	133423285	ENSG00000263572	MIR7853	-1.30159	0.443485	-2.93491	0.00506639	0.211704	Neg	0.001843	0.4078	Female	0.729	1	1.081	Male
cg07082905	20	25497267	ENSG00000101004	NINL	0.41485	0.141421	2.93343	0.00508684	0.211875	Pos	0.005326	0.523	Male	0.00211	0.268	1.21	Male
cg02954141	14	102694697	ENSG00000251996	RF00019	-0.675465	0.230251	-2.9336	0.0050845	0.211875	Neg	0.003482	0.4742	Female	0.0412	0.665	3.17	Male
cg26969933	6	31662122	ENSG00000252341	RF00019	-0.276525	0.0942961	-2.93252	0.00509953	0.212157	Neg	0.008364	0.5707	Female	0.974		1.069	Male
cg18527919	2	24175300	ENSG00000186453	FAM228A	-1.27021	0.433533	-2.9299	0.00513623	0.213436	Neg	0.008356	0.5707	Female	1.09e-05	0.00507	2.37	Male
cg07003941	22	50577956	ENSG00000254413	CHKB-CPT1B	0.489124	0.167008	2.92874	0.00515252	0.213865	Pos	0.0004761	0.2813	Female	0.198	0.853	1.118	Female
cg23707559	3	169812903	ENSG00000171757	LRRC34	-0.600344	0.205021	-2.9282	0.00516008	0.213932	Neg	0.0008584	0.3392	Female	0.377	0.95	1.083	Female
cg00735329	18	77020646	ENSG00000197971	MBP	0.428884	0.146518	2.92717	0.00517455	0.214037	Pos	0.004489	0.5025	Male	0.0441	0.669	1.136	Male
cg16690577	4	182800562	ENSG00000218336	TENM3	0.489073	0.167078	2.92721	0.00517405	0.214037	Pos	0.001124	0.3657	Female	0.315	0.924	1.062	Female
cg00741469	20	35853389	ENSG00000206711	RF00019	-0.909521	0.310865	-2.92577	0.0051944	0.21461	Neg	0.005227	0.5209	Female	0.256	0.89	1.954	Male
cg23174744	1	32638602	ENSG00000199424	RF00019	0.146914	0.0502429	2.92406	0.00521867	0.215365	Pos	0.002848	0.451	Female	0.981		1.049	Female
cg08757143	7	7103598	ENSG00000199630	RF00019	0.998977	0.341709	2.92348	0.00522702	0.215461	Pos	0.00157	0.393	Female	0.563	1	1.139	Female
cg01617910	8	4875480	ENSG00000183117	CSMD1	-0.596724	0.204229	-2.92183	0.00525056	0.215974	Neg	0.001979	0.4141	Female	1.89e-05	0.0084	1.78	Male
cg12982512	7	10900840	ENSG00000207401	RF00019	-0.547661	0.187442	-2.92176	0.00525151	0.215974	Neg	0.0006178	0.3102	Female	0.248	0.884	1.62	Male
cg10409297	12	57227953	ENSG00000200142	RF00019	-1.22233	0.418548	-2.9204	0.00527109	0.216531	Neg	0.003383	0.4708	Male	0.702	1	1.139	Female
cg15031996	1	113073233	ENSG00000198799	LRIG2	-0.161217	0.0552227	-2.9194	0.00528546	0.216625	Neg	0.002844	0.451	Male	0.00802	0.447	1.097	Female
cg20686201	17	19649778	ENSG00000206790	RF00019	0.48693	0.166788	2.91945	0.0052848	0.216625	Pos	0.0031	0.4598	Male	0.845	1	1.167	Male
cg04651602	13	99500283	ENSG00000125304	TM9SF2	0.42507	0.145637	2.9187	0.00529557	0.216792	Pos	0.002927	0.4536	Female	0.815	1	1.013	Female
cg00449000	9	129888368	ENSG00000187239	FNBP1	0.370278	0.12694	2.91696	0.00532077	0.217575	Pos	0.002267	0.4273	Female	0.973	1	1.001	Male
cg18484299	2	170930882	ENSG00000115806	GORASP2	-0.300026	0.102881	-2.91624	0.00533116	0.217752	Neg	0.00287	0.4517	Male	0.614	1	1.018	Male
cg25380204	20	38835980	ENSG00000101445	PPP1R16B	1.26852	0.435068	2.91567	0.0053394	0.21784	Pos	0.006217	0.5397	Male	0.359	0.941	1.113	Male
cg14210988	1	147491510	ENSG00000278811	LINC00624	0.573495	0.196812	2.91393	0.00536487	0.218631	Pos	0.0007025	0.3226	Female	0.0155	0.531	1.234	Female
cg00741469	20	35853389	ENSG00000199832	RF00019	-0.382535	0.131355	-2.91223	0.00538969	0.219393	Neg	0.005227	0.5209	Female	0.998		1.004	Male
cg23694993	9	95875603	ENSG00000182150	ERCC6L2	-0.0890126	0.0305814	-2.91068	0.0054125	0.219574	Neg	0.006043	0.5381	Female	0.00282	0.309	1.145	Male
cg11123744	5	1201363	ENSG00000174358	SLC6A19	-1.51462	0.520354	-2.91074	0.00541161	0.219574	Neg	0.002996	0.4544	Male	0.245	0.881	1.42	Male
cg16785050	11	2992841	ENSG00000205531	NAP1L4	-0.843495	0.289739	-2.91122	0.00540459	0.219574	Neg	0.001786	0.4043	Male	0.995	1	1.001	Male
cg27027818	18	23024175	ENSG00000222511	RF00019	0.734955	0.252557	2.91005	0.00542178	0.219607	Pos	0.00627	0.5408	Female	0.347	0.938	1.275	Female
cg13808090	10	37993713	ENSG00000199540	RF00019	-0.310992	0.106919	-2.90867	0.00544222	0.219607	Neg	0.002448	0.4354	Male	0.62	1	1.394	Male
cg02643214	16	86275901	ENSG00000200427	RF00019	-0.234084	0.0804812	-2.90855	0.00544394	0.219607	Neg	0.002468	0.4366	Female	0.81	1	1.229	Male
cg13918811	4	25376685	ENSG00000053900	ANAPC4	0.350653	0.120526	2.90936	0.00543204	0.219607	Pos	0.001199	0.3701	Female	0.913	1	1.007	Female
cg16249048	18	49872229	ENSG00000202211	RF00019	0.211436	0.072676	2.90929	0.00543301	0.219607	Pos	0.008888	0.5773	Male	0.97		1.081	Male
cg22365906	12	99154767	ENSG00000185046	ANKS1B	-0.667884	0.2298	-2.90637	0.00547637	0.220667	Neg	0.006253	0.5407	Male	0.534	0.998	1.056	Male
cg13808090	10	37993713	ENSG00000199530	RF00019	-0.620944	0.213748	-2.90503	0.0054963	0.221221	Neg	0.002448	0.4354	Male	0.0656	0.714	2.164	Female
cg03291825	17	78186351	ENSG00000167900	TK1	-0.67867	0.233689	-2.90417	0.00550927	0.221495	Neg	0.00684	0.5492	Male	0.0468	0.674	1.155	Male
cg03541791	6	28861618	ENSG00000225595	LINC01623	1.06033	0.365206	2.90337	0.00552126	0.221728	Pos	0.004201	0.4957	Female	0.307	0.921	1.238	Female
cg12678861	1	83618113	ENSG00000233008	LINC01725	0.565966	0.195044	2.90173	0.00554586	0.222296	Pos	0.001932	0.4115	Female	0.00133	0.207	1.396	Female
cg14301635	6	31927425	ENSG00000231543	C2	-0.931081	0.320885	-2.9016	0.0055478	0.222296	Neg	0.007186	0.5534	Female	0.172	0.834	1.171	Male
cg08260245	22	50578071	ENSG00000254413	CHKB-CPT1B	0.770416	0.265634	2.9003	0.0055675	0.222588	Pos	0.006119	0.5387	Female	0.198	0.853	1.118	Female
cg15003387	5	24909729	ENSG00000202461	RF00019	0.59364	0.204669	2.90049	0.0055645	0.222588	Pos	0.006435	0.5429	Female	0.73	1	1.122	Female
cg02954141	14	102694697	ENSG00000207032	RF00019	0.519296	0.179102	2.89945	0.00558034	0.222853	Pos	0.003482	0.4742	Female	0.912	1	1.07	Male
cg00492108	2	108934737	ENSG00000135960	EDAR	1.29449	0.446663	2.89813	0.00560031	0.223402	Pos	0.007777	0.5642	Male	0.353	0.94	1.16	Male
cg14340928	5	127073063	ENSG00000164241	C5orf63	-0.183717	0.0634202	-2.89683	0.00562019	0.223946	Neg	0.006068	0.5382	Female	0.48	0.984	1.053	Female
cg09467488	22	45226921	ENSG00000100364	KIAA0930	-0.537611	0.185708	-2.89493	0.00564926	0.224408	Neg	0.006782	0.5485	Female	0.00584	0.404	1.156	Male
cg06977689	18	80246590	ENSG00000178184	PARD6G	-0.220677	0.0762585	-2.8938	0.00566656	0.224408	Neg	0.006459	0.5435	Female	0.0498	0.679	1.157	Male
cg21080450	10	45000746	ENSG00000165511	C10orf25	-0.388282	0.134278	-2.89163	0.00570007	0.224408	Neg	0.004191	0.4955	Female	0.122	0.783	1.109	Male
cg26969933	6	31662122	ENSG00000202412	RNY3P13	0.968896	0.335074	2.89159	0.00570061	0.224408	Pos	0.008364	0.5707	Female	0.166	0.829	1.277	Female
cg03474734	11	35987052	ENSG00000179241	LDLRAD3	-0.733205	0.253357	-2.89396	0.00566404	0.224408	Neg	0.005146	0.5197	Male	0.341	0.935	1.087	Male
cg04391111	1	3651439	ENSG00000078900	TP73	0.753888	0.260564	2.89329	0.00567438	0.224408	Pos	0.002635	0.4455	Male	0.541	0.999	1.086	Male
cg02643214	16	86275901	ENSG00000207146	RF00019	0.434895	0.15026	2.89428	0.0056592	0.224408	Pos	0.002468	0.4366	Female	0.555	1	1.228	Female
cg08757143	7	7103598	ENSG00000201365	RF00019	-0.917048	0.316975	-2.89313	0.0056769	0.224408	Neg	0.00157	0.393	Female	0.651	1	1.2	Male
cg05210804	6	33315118	ENSG00000206208	TAPBP	-4.59723	1.58968	-2.89193	0.00569539	0.224408	Neg	0.008544	0.5741	Male	0.756	1	1.129	Male
cg21183562	1	111967472	ENSG00000171385	KCND3	0.735474	0.254171	2.89362	0.00566934	0.224408	Pos	0.006595	0.5459	Male	0.879	1	1.013	Male
cg08106764	15	60974630	ENSG00000069667	RORA	0.532782	0.184221	2.89207	0.00569312	0.224408	Pos	0.004868	0.5138	Male	0.885	1	1.011	Male
cg05840218	8	10288306	ENSG00000175806	MSRA	0.390542	0.135207	2.88848	0.00574882	0.22581	Pos	0.007234	0.5541	Male	0.0021	0.268	1.209	Male
cg24886267	5	168529300	ENSG00000188573	FBLL1	-0.807898	0.279666	-2.8888	0.0057439	0.22581	Neg	0.001279	0.376	Female	0.236	0.877	1.276	Male
cg21182108	9	98791024	ENSG00000165138	ANKS6	0.260588	0.0902304	2.88803	0.00575592	0.225841	Pos	0.002449	0.4354	Male	0.00823	0.447	1.181	Male
cg24504854	7	195678	ENSG00000282147	FAM20C	1.45703	0.505169	2.88425	0.00581513	0.227072	Pos	0.00287	0.4517	Male	0.00845	0.452	1.796	Male
cg26542064	6	136933899	ENSG00000212418	RNY4P36	0.579636	0.200901	2.88518	0.00580047	0.227072	Pos	0.009092	0.5797	Male	0.272	0.898	1.827	Male
cg11585284	1	109658720	ENSG00000168765	GSTM4	0.719191	0.249269	2.8852	0.00580019	0.227072	Pos	0.005817	0.5348	Female	0.579	1	1.052	Female
cg00066554	1	160415845	ENSG00000162738	VANGL2	0.826099	0.286379	2.88463	0.00580911	0.227072	Pos	0.00804	0.5669	Male	0.803	1	1.03	Female
cg25948892	21	29140539	ENSG00000252171	RF00019	0.21854	0.0757764	2.88401	0.00581895	0.227072	Pos	0.00217	0.4227	Male	0.925		1.187	Male
ch.17.1360189F	17	51740311	ENSG00000154975	CA10	1.64357	0.570173	2.88259	0.00584135	0.227698	Pos	0.004846	0.5135	Female	0.00442	0.368	1.761	Female
cg05785994	13	34941834	ENSG00000172915	NBEA	-1.19703	0.415419	-2.88149	0.00585873	0.228128	Neg	0.00782	0.5649	Female	0.186	0.842	1.187	Male
cg10215414	16	67327804	ENSG00000159708	LRRC36	-1.12683	0.391214	-2.88034	0.00587696	0.22859	Neg	0.002313	0.4291	Female	0.353	0.94	1.085	Male
cg08528327	2	74472934	ENSG00000204822	MRPL53	0.604572	0.210026	2.87856	0.00590536	0.229197	Pos	0.001327	0.3796	Female	0.174	0.835	1.096	Male
cg02718516	8	13566584	ENSG00000164741	DLC1	-0.203237	0.0705939	-2.87896	0.00589901	0.229197	Neg	5.287e-05	0.1163	Female	0.796	1	1.019	Male
cg27027818	18	23024175	ENSG00000202141	RF00019	0.729853	0.25361	2.87786	0.00591664	0.229387	Pos	0.00627	0.5408	Female	0.0289	0.609	1.329	Female
cg04752352	11	17883947	ENSG00000129158	SERGEF	0.142279	0.0494541	2.87699	0.0059305	0.229676	Pos	0.0008114	0.3358	Male	0.28	0.901	1.056	Male
cg11358589	16	49849090	ENSG00000102935	ZNF423	0.495768	0.172399	2.87569	0.00595131	0.229737	Pos	1.735e-05	0.06577	Male	0.000421	0.0999	1.358	Male
cg01847344	21	44509692	ENSG00000235890	TSPEAR-AS1	1.97624	0.687094	2.87624	0.00594261	0.229737	Pos	2.854e-05	0.08422	Female	0.0749	0.728	1.444	Female
cg13828212	18	6808017	ENSG00000088756	ARHGAP28	-0.422387	0.146867	-2.87599	0.00594653	0.229737	Neg	0.00907	0.5797	Female	0.275	0.899	1.06	Female
cg26804911	2	222404944	ENSG00000251996	RF00019	0.605539	0.210678	2.87424	0.00597472	0.230393	Pos	0.002217	0.4246	Male	0.0412	0.665	3.17	Male
cg00834192	8	10053893	ENSG00000175806	MSRA	-0.662008	0.230442	-2.87278	0.00599837	0.231056	Neg	0.006347	0.5414	Female	0.0021	0.268	1.209	Male
cg27260597	1	13738330	ENSG00000116731	PRDM2	0.407678	0.142095	2.86905	0.00605908	0.232916	Pos	0.007909	0.5658	Male	0.292	0.913	1.058	Male
cg26170623	4	38509593	ENSG00000249667	LINC01259	0.68867	0.240037	2.86902	0.00605963	0.232916	Pos	0.009265	0.5822	Female	0.987	1	1.002	Male
cg03872088	12	60363326	ENSG00000251974	RF00413	-0.610311	0.212811	-2.86786	0.00607861	0.233395	Neg	0.002424	0.4354	Male	0.485	0.986	1.217	Female
cg07510459	10	49737874	ENSG00000197444	OGDHL	0.949628	0.331191	2.86731	0.00608757	0.233489	Pos	3.915e-05	0.09872	Male	0.146	0.811	1.26	Male
cg02363875	7	921069	ENSG00000105963	ADAP1	0.514241	0.179526	2.86443	0.00613507	0.234035	Pos	0.006641	0.5461	Male	2.17e-05	0.00931	1.456	Male
cg12982512	7	10900840	ENSG00000202522	RF00019	0.868071	0.303131	2.86368	0.00614749	0.234035	Pos	0.0006178	0.3102	Female	0.0207	0.568	1.415	Female
cg11389917	9	97915166	ENSG00000202272	RF00019	0.732488	0.255656	2.86514	0.00612345	0.234035	Pos	0.0007257	0.326	Female	0.0646	0.713	1.7	Female
cg25482033	14	23183691	ENSG00000092068	SLC7A8	0.593047	0.207013	2.86477	0.00612945	0.234035	Pos	0.00733	0.5557	Female	0.323	0.928	1.105	Male
cg18236571	4	134201254	ENSG00000254535	PABPC4L	-0.566038	0.197638	-2.86401	0.0061421	0.234035	Neg	4.911e-06	0.03545	Female	0.442	0.973	1.071	Male
cg18700158	3	6742348	ENSG00000226258	GRM7-AS3	0.927108	0.323624	2.86477	0.00612944	0.234035	Pos	0.004083	0.4927	Male	0.465	0.979	1.109	Male
cg11616380	3	129001494	ENSG00000114654	EFCC1	-0.230652	0.0805187	-2.86458	0.0061327	0.234035	Neg	0.006511	0.5439	Female	0.676	1	1.049	Female
cg04808089	7	140095126	ENSG00000251996	RF00019	-0.396099	0.138341	-2.8632	0.00615546	0.23409	Neg	0.003516	0.4754	Female	0.0412	0.665	3.17	Male
cg16936421	10	683285	ENSG00000151240	DIP2C	0.382553	0.133652	2.86231	0.00617025	0.234404	Pos	0.00109	0.363	Male	0.0105	0.479	1.138	Male
cg18757046	6	11737405	ENSG00000111863	ADTRP	0.530688	0.185435	2.86186	0.00617784	0.234444	Pos	0.001347	0.3814	Male	0.00566	0.404	1.303	Male
cg26969933	6	31662122	ENSG00000201464	RF00019	0.992466	0.346876	2.86116	0.00618951	0.234639	Pos	0.008364	0.5707	Female	0.0129	0.509	1.547	Female
cg27549208	7	43925851	ENSG00000106608	URGCP	-0.362002	0.126559	-2.86035	0.00620307	0.234887	Neg	0.005979	0.5367	Female	0.159	0.823	1.059	Male
cg00513208	10	12043641	ENSG00000151461	UPF2	0.158702	0.0554906	2.85998	0.00620917	0.234887	Pos	0.0008339	0.3367	Female	0.379	0.951	1.038	Male
cg03558821	13	106500595	ENSG00000125266	EFNB2	0.517079	0.180867	2.85889	0.00622744	0.23533	Pos	0.004451	0.5021	Male	0.457	0.977	1.064	Male
cg20488619	16	68266439	ENSG00000103064	SLC7A6	-0.325006	0.113802	-2.85588	0.00627806	0.235625	Neg	0.008303	0.5701	Male	0.143	0.81	1.073	Female
cg17413149	10	49734925	ENSG00000197444	OGDHL	0.979117	0.342709	2.85699	0.00625936	0.235625	Pos	0.001434	0.3871	Male	0.146	0.811	1.26	Male
cg06332859	2	136118617	ENSG00000121966	CXCR4	-1.19851	0.419622	-2.85616	0.00627347	0.235625	Neg	0.002776	0.4498	Female	0.313	0.923	1.105	Male
cg01419164	10	129943902	ENSG00000108001	EBF3	0.877402	0.307004	2.85795	0.00624323	0.235625	Pos	0.002639	0.4455	Male	0.352	0.94	1.152	Male
cg24363180	2	50944518	ENSG00000179915	NRXN1	0.714022	0.250031	2.85573	0.00628068	0.235625	Pos	0.0004659	0.278	Male	0.516	0.995	1.139	Male
cg15018704	19	1908132	ENSG00000227500	SCAMP4	-0.248902	0.08716	-2.8557	0.00628124	0.235625	Neg	0.006037	0.5379	Male	0.547	1	1.023	Male
cg02451774	1	148329092	ENSG00000201442	RF00019	-0.314254	0.109976	-2.85748	0.00625106	0.235625	Neg	0.003729	0.4809	Female	0.948		1.133	Male
cg26969933	6	31662122	ENSG00000202272	RF00019	0.760168	0.266327	2.85427	0.00630538	0.236284	Pos	0.008364	0.5707	Female	0.0646	0.713	1.7	Female
cg18831202	2	219443568	ENSG00000072195	SPEG	0.819924	0.28743	2.85261	0.00633373	0.236545	Pos	0.009141	0.5804	Male	0.257	0.891	1.1	Male
cg10409297	12	57227953	ENSG00000206692	RF00019	-1.10856	0.38852	-2.85329	0.00632208	0.236545	Neg	0.003383	0.4708	Male	0.568	1	1.083	Female
cg24921186	5	43044898	ENSG00000215068	AC025171.2	0.278716	0.0976943	2.85294	0.00632795	0.236545	Pos	0.005815	0.5348	Male	0.902	1	1.008	Female
cg02954141	14	102694697	ENSG00000201309	RF00019	0.289605	0.101533	2.85231	0.00633874	0.236545	Pos	0.003482	0.4742	Female	0.976		1.058	Female
cg01836567	18	57351953	ENSG00000177511	ST8SIA3	0.829055	0.290974	2.84924	0.00639137	0.237465	Pos	0.007989	0.5664	Male	0.0624	0.709	2.299	Male
cg04426862	14	36661802	ENSG00000198807	PAX9	-0.581392	0.204058	-2.84916	0.00639279	0.237465	Neg	0.001476	0.39	Female	0.0642	0.712	1.724	Male
cg16315060	13	29428333	ENSG00000132938	MTUS2	-1.21214	0.425381	-2.84954	0.00638616	0.237465	Neg	0.005678	0.5314	Female	0.297	0.915	1.365	Male
cg15649116	5	50699801	ENSG00000151883	PARP8	0.184523	0.0647691	2.84894	0.0063965	0.237465	Pos	0.001983	0.4141	Male	0.476	0.983	1.04	Female
cg20306265	1	117615001	ENSG00000183508	TENT5C	1.16404	0.408368	2.85046	0.00637034	0.237465	Pos	0.0008492	0.3388	Male	0.972	1	1.003	Female
cg00573623	12	3615564	ENSG00000130038	CRACR2A	0.472614	0.165952	2.84789	0.00641455	0.237889	Pos	0.008282	0.5697	Male	0.0815	0.738	1.147	Male
cg02393479	8	85440120	ENSG00000164879	CA3	0.64776	0.227519	2.84705	0.00642906	0.238181	Pos	0.001338	0.3804	Male	0.59	1	1.205	Male
cg15936718	16	90022392	ENSG00000141013	GAS8	-0.36725	0.129018	-2.8465	0.00643853	0.238285	Neg	0.005283	0.5226	Female	0.136	0.803	1.135	Male
cg25423576	6	116876788	ENSG00000185002	RFX6	-0.713448	0.250736	-2.84542	0.0064573	0.238734	Neg	0.008183	0.5691	Female	0.906	1	1.01	Male
cg23346069	5	140018432	ENSG00000202523	RF00019	-0.613779	0.215801	-2.84419	0.00647863	0.239276	Neg	0.009038	0.5796	Male	0.286	0.906	1.491	Female
cg04582186	8	10097369	ENSG00000175806	MSRA	0.194176	0.0683449	2.84112	0.00653229	0.240174	Pos	0.008392	0.5713	Male	0.0021	0.268	1.209	Male
cg06428023	3	77190093	ENSG00000185008	ROBO2	-0.39472	0.138998	-2.83974	0.00655653	0.240174	Neg	0.008712	0.5765	Female	0.00582	0.404	1.322	Male
cg23599196	2	233307708	ENSG00000130561	SAG	0.607186	0.213651	2.84195	0.00651776	0.240174	Pos	0.007508	0.5591	Female	0.234	0.877	1.061	Female
cg23599196	2	233307708	ENSG00000281857	SAG	0.607186	0.213651	2.84195	0.00651776	0.240174	Pos	0.007508	0.5591	Female	0.234	0.877	1.061	Female
cg23675524	19	38950564	ENSG00000269190	FBXO17	-0.842139	0.29648	-2.84046	0.00654392	0.240174	Neg	0.0004004	0.2622	Female	0.277	0.901	1.08	Male
cg23675524	19	38950564	ENSG00000282954	FBXO17	-0.842139	0.29648	-2.84046	0.00654392	0.240174	Neg	0.0004004	0.2622	Female	0.277	0.901	1.08	Male
cg12579212	3	46407376	ENSG00000121797	CCRL2	-0.57299	0.201768	-2.83985	0.00655467	0.240174	Neg	0.005415	0.525	Female	0.446	0.974	1.092	Male
cg14442730	9	36928186	ENSG00000196092	PAX5	-0.763275	0.268772	-2.83986	0.00655443	0.240174	Neg	0.004635	0.5065	Male	0.74	1	1.048	Female
cg14004984	20	54475397	ENSG00000101134	DOK5	-0.344035	0.121258	-2.8372	0.00660138	0.241324	Neg	0.001659	0.3967	Female	0.451	0.976	1.098	Male
cg02622623	6	56332638	ENSG00000124749	COL21A1	0.31458	0.110863	2.83757	0.00659488	0.241324	Pos	0.006136	0.539	Female	0.518	0.995	1.067	Male
cg07735220	2	65053456	ENSG00000232613	LINC02576	0.705534	0.248759	2.83622	0.00661882	0.241702	Pos	0.0006334	0.3134	Female	0.206	0.86	1.132	Female
cg16346827	11	17932342	ENSG00000129158	SERGEF	0.359216	0.126669	2.83586	0.00662521	0.241702	Pos	0.005495	0.5266	Male	0.28	0.901	1.056	Male
cg01357292	3	42906278	ENSG00000273328	AC099329.2	0.222819	0.0786298	2.83377	0.00666242	0.242813	Pos	0.003938	0.489	Female	0.477	0.983	1.037	Female
cg17498845	8	69556277	ENSG00000137573	SULF1	-0.539721	0.190507	-2.83308	0.00667481	0.242887	Neg	0.001503	0.39	Female	0.431	0.972	1.095	Female
cg02451774	1	148329092	ENSG00000200849	RF00019	-0.260862	0.0920831	-2.8329	0.00667801	0.242887	Neg	0.003729	0.4809	Female	0.97		1.081	Male
cg06180356	3	146161922	ENSG00000152952	PLOD2	-0.319852	0.112941	-2.83203	0.00669364	0.243209	Neg	0.004995	0.5164	Female	0.494	0.989	1.053	Male
cg15067870	17	50105923	ENSG00000005882	PDK2	0.359206	0.126951	2.82947	0.00673964	0.243994	Pos	0.00543	0.5254	Female	0.099	0.761	1.112	Female
cg16249048	18	49872229	ENSG00000207155	RNY1P14	-1.13564	0.401382	-2.82932	0.00674245	0.243994	Neg	0.008888	0.5773	Male	0.148	0.813	1.732	Female
cg03423138	16	33552556	ENSG00000261466	AC136944.4	0.658017	0.232534	2.82977	0.00673433	0.243994	Pos	0.002107	0.4184	Male	0.29	0.911	1.195	Male
cg16635171	2	182826872	ENSG00000206858	RF00019	-0.0988392	0.0349229	-2.83021	0.00672639	0.243994	Neg	0.006104	0.5386	Male	0.963		1.099	Female
cg08757143	7	7103598	ENSG00000251728	RF00019	0.736935	0.260656	2.82723	0.00678021	0.244203	Pos	0.00157	0.393	Female	0.0219	0.573	1.402	Female
cg25948892	21	29140539	ENSG00000199530	RF00019	-0.75643	0.267951	-2.82301	0.00685719	0.244203	Neg	0.00217	0.4227	Male	0.0656	0.714	2.164	Female
cg02685680	5	1201862	ENSG00000174358	SLC6A19	-3.03245	1.07344	-2.82499	0.00682107	0.244203	Neg	0.00513	0.5193	Male	0.245	0.881	1.42	Male
cg03405983	8	142777131	ENSG00000180155	LYNX1	-0.955759	0.33813	-2.82661	0.0067916	0.244203	Neg	0.003527	0.4756	Male	0.276	0.901	1.199	Male
cg11989011	11	125063652	ENSG00000134955	SLC37A2	-0.269434	0.0954113	-2.82392	0.00684056	0.244203	Neg	0.003631	0.478	Female	0.44	0.973	1.059	Male
cg18449187	19	54947712	ENSG00000274174	NLRP7	1.84028	0.651386	2.82518	0.00681763	0.244203	Pos	0.003924	0.4889	Female	0.539	0.999	1.195	Male
cg02204209	15	67118185	ENSG00000166949	SMAD3	-0.531698	0.188327	-2.82327	0.00685243	0.244203	Neg	0.005749	0.5338	Female	0.546	1	1.049	Male
cg00741469	20	35853389	ENSG00000201547	RF00019	-0.757431	0.267933	-2.82694	0.00678547	0.244203	Neg	0.005227	0.5209	Female	0.566	1	1.464	Male
cg16546376	18	54883031	ENSG00000041353	RAB27B	0.455046	0.161007	2.82625	0.00679811	0.244203	Pos	0.001495	0.39	Male	0.571	1	1.043	Male
cg18707501	15	26615629	ENSG00000166206	GABRB3	0.533723	0.188785	2.82714	0.00678183	0.244203	Pos	0.003977	0.4902	Male	0.603	1	1.091	Male
cg00233552	7	151915674	ENSG00000206669	RF00019	-0.72969	0.258083	-2.82735	0.00677807	0.244203	Neg	0.007471	0.5581	Male	0.625	1	1.116	Female
cg26804911	2	222404944	ENSG00000207281	RF00019	-0.741917	0.262342	-2.82806	0.00676525	0.244203	Neg	0.002217	0.4246	Male	0.753	1	1.099	Female
cg00049102	13	71846166	ENSG00000276644	DACH1	-0.384813	0.136276	-2.82378	0.00684318	0.244203	Neg	0.009113	0.5804	Female	0.831	1	1.022	Male
cg13808090	10	37993713	ENSG00000200508	RF00019	-0.29002	0.102641	-2.82559	0.00681006	0.244203	Neg	0.002448	0.4354	Male	0.924	1	1.093	Male
cg25948892	21	29140539	ENSG00000207207	RF00019	0.26464	0.0937254	2.82357	0.00684702	0.244203	Pos	0.00217	0.4227	Male	0.933		1.185	Male
cg00233552	7	151915674	ENSG00000252042	RF00019	-0.14965	0.0530004	-2.82356	0.00684723	0.244203	Neg	0.007471	0.5581	Male	0.988		1.032	Female
cg20969585	19	42134385	ENSG00000254887	AC010247.1	2.39054	0.847199	2.8217	0.00688142	0.244823	Pos	0.003308	0.4693	Male	0.574	1	1.133	Male
cg15715619	16	74667509	ENSG00000262904	TMPOP2	0.878744	0.311759	2.81867	0.00693739	0.24657	Pos	0.009416	0.5853	Female	0.896	1	1.024	Female
cg16617366	18	48538444	ENSG00000134030	CTIF	-0.66164	0.234933	-2.8163	0.00698145	0.247645	Neg	0.004714	0.5093	Female	0.111	0.772	1.116	Male
cg16617366	18	48538444	ENSG00000282825	CTIF	-0.66164	0.234933	-2.8163	0.00698145	0.247645	Neg	0.004714	0.5093	Female	0.111	0.772	1.116	Male
cg09973883	18	34978122	ENSG00000166974	MAPRE2	-0.267578	0.0950439	-2.81531	0.00699981	0.248051	Neg	0.006192	0.5394	Female	0.00301	0.315	1.262	Male
cg16911220	12	52301943	ENSG00000170442	KRT86	1.26596	0.449882	2.81398	0.00702479	0.248204	Pos	0.004479	0.5021	Male	0.653	1	1.056	Female
cg20506715	3	129001589	ENSG00000114654	EFCC1	-0.188846	0.0671099	-2.81398	0.00702491	0.248204	Neg	0.006158	0.539	Female	0.676	1	1.049	Female
cg21756828	6	46016764	ENSG00000112782	CLIC5	0.740104	0.26295	2.81462	0.00701289	0.248204	Pos	0.006445	0.5431	Male	0.944	1	1.008	Male
cg01643110	3	47578235	ENSG00000114646	CSPG5	-0.657951	0.233862	-2.81341	0.00703551	0.248334	Neg	0.001015	0.3543	Male	0.26	0.891	1.113	Female
cg26276964	8	4290381	ENSG00000183117	CSMD1	0.700454	0.249203	2.81078	0.00708518	0.248437	Pos	0.0001184	0.1732	Male	1.89e-05	0.0084	1.78	Male
cg16162146	16	30535278	ENSG00000169955	ZNF747	-0.366437	0.130405	-2.81	0.00709986	0.248437	Neg	0.008096	0.5678	Female	0.0159	0.534	1.13	Male
cg01423563	3	9810165	ENSG00000250151	ARPC4-TTLL3	0.351444	0.125006	2.81142	0.00707295	0.248437	Pos	0.005248	0.5214	Female	0.117	0.779	1.092	Male
cg19112186	22	50578208	ENSG00000254413	CHKB-CPT1B	0.65516	0.233157	2.80995	0.00710077	0.248437	Pos	0.001716	0.4016	Female	0.198	0.853	1.118	Female
cg09641034	19	20558197	ENSG00000188171	ZNF626	0.388717	0.138245	2.81179	0.00706604	0.248437	Pos	0.00928	0.5825	Female	0.251	0.887	1.073	Female
cg15589104	16	50275259	ENSG00000121281	ADCY7	-0.581838	0.207051	-2.81012	0.00709756	0.248437	Neg	0.003698	0.4805	Male	0.364	0.944	1.075	Female
cg23174744	1	32638602	ENSG00000199223	RF00019	0.262989	0.0935658	2.81074	0.00708591	0.248437	Pos	0.002848	0.451	Female	0.593	1	1.505	Female
cg11203815	3	128715325	ENSG00000275994	SNORA24	1.9066	0.677924	2.81241	0.00705431	0.248437	Pos	0.007205	0.5537	Female	0.964	1	1.007	Male
cg23174744	1	32638602	ENSG00000207439	RF00019	0.104857	0.0372822	2.81253	0.00705207	0.248437	Pos	0.002848	0.451	Female	0.973		1.051	Male
cg25835611	19	28578742	ENSG00000266893	AC005394.1	0.433956	0.15447	2.80933	0.00711258	0.248608	Pos	0.005495	0.5266	Male	0.134	0.803	1.525	Male
cg02451774	1	148329092	ENSG00000195401	RF00019	1.25292	0.446207	2.80793	0.00713926	0.249237	Pos	0.003729	0.4809	Female	0.304	0.919	1.295	Female
cg00745725	15	26971140	ENSG00000182256	GABRG3	-0.943431	0.336021	-2.80765	0.00714448	0.249237	Neg	0.001439	0.3871	Female	0.803	1	1.052	Male
cg02451774	1	148329092	ENSG00000200884	RF00019	1.48876	0.530335	2.80721	0.00715295	0.24929	Pos	0.003729	0.4809	Female	0.25	0.886	1.186	Female
cg03471122	15	26883167	ENSG00000186297	GABRA5	0.366212	0.130647	2.80306	0.00723259	0.251821	Pos	0.005791	0.5342	Male	0.777	1	1.295	Male
cg17952465	22	50578409	ENSG00000254413	CHKB-CPT1B	0.609659	0.217562	2.80224	0.00724839	0.252126	Pos	0.0004459	0.2742	Female	0.198	0.853	1.118	Female
cg10409297	12	57227953	ENSG00000199832	RF00019	-0.400225	0.142866	-2.80141	0.00726435	0.252436	Neg	0.003383	0.4708	Male	0.998		1.004	Male
cg09619786	15	74957572	ENSG00000178718	RPP25	-1.05038	0.37535	-2.79841	0.00732261	0.252871	Neg	0.001103	0.3645	Female	0.0352	0.639	1.202	Male
cg06649044	20	64049616	ENSG00000203883	SOX18	-2.06064	0.736091	-2.79944	0.00730255	0.252871	Neg	0.0003916	0.2592	Female	0.0469	0.674	1.249	Male
cg07364295	4	25862036	ENSG00000091490	SEL1L3	-0.744885	0.26616	-2.79864	0.00731824	0.252871	Neg	0.002428	0.4354	Female	0.163	0.828	1.105	Female
cg10122865	2	63056996	ENSG00000115507	OTX1	0.900542	0.321957	2.79709	0.0073485	0.252871	Pos	0.003838	0.4859	Female	0.21	0.863	1.311	Female
cg07939046	6	31965917	ENSG00000206353	SKIV2L	1.52357	0.544629	2.79745	0.00734137	0.252871	Pos	0.006145	0.539	Male	0.241	0.878	1.146	Male
cg07939046	6	31965917	ENSG00000228896	SKIV2L	1.52357	0.544629	2.79745	0.00734137	0.252871	Pos	0.006145	0.539	Male	0.241	0.878	1.146	Male
cg07939046	6	31965917	ENSG00000232616	SKIV2L	1.52357	0.544629	2.79745	0.00734137	0.252871	Pos	0.006145	0.539	Male	0.241	0.878	1.146	Male
cg01132966	4	83128753	ENSG00000145287	PLAC8	-1.58686	0.567468	-2.79639	0.00736204	0.252871	Neg	0.002164	0.422	Female	0.33	0.931	1.191	Male
cg06264984	2	38073741	ENSG00000232973	CYP1B1-AS1	0.467823	0.167135	2.79907	0.00730974	0.252871	Pos	0.0007929	0.3323	Female	0.504	0.992	1.055	Female
cg05041596	11	90134216	ENSG00000077616	NAALAD2	0.301671	0.107875	2.7965	0.00736004	0.252871	Pos	0.006669	0.5463	Female	0.568	1	1.056	Female
cg25726756	21	46162436	ENSG00000160284	SPATC1L	0.326506	0.116687	2.79814	0.00732799	0.252871	Pos	0.004966	0.516	Male	0.888	1	1.015	Male
cg25726756	21	46162436	ENSG00000274679	SPATC1L	0.326506	0.116687	2.79814	0.00732799	0.252871	Pos	0.004966	0.516	Male	0.888	1	1.015	Male
cg10409297	12	57227953	ENSG00000207395	RF00019	-0.543167	0.194261	-2.79606	0.00736853	0.252871	Neg	0.003383	0.4708	Male	0.998		1.003	Female
cg18083704	3	9810162	ENSG00000250151	ARPC4-TTLL3	0.271254	0.0970787	2.79417	0.0074058	0.253847	Pos	0.004063	0.4921	Female	0.117	0.779	1.092	Male
cg08941771	1	185632016	ENSG00000207155	RNY1P14	-0.610707	0.218594	-2.7938	0.00741305	0.253847	Neg	0.003978	0.4902	Male	0.148	0.813	1.732	Female
cg15129982	8	1024966	ENSG00000282103	DLGAP2	-0.927868	0.332191	-2.79318	0.00742529	0.253847	Neg	0.001067	0.3612	Female	0.211	0.863	1.467	Male
cg23174744	1	32638602	ENSG00000206844	RF00019	0.582453	0.208517	2.79331	0.00742275	0.253847	Pos	0.002848	0.451	Female	0.651	1	1.169	Female
cg03181042	6	90107754	ENSG00000112182	BACH2	-0.607308	0.217488	-2.79237	0.0074413	0.254152	Neg	0.00112	0.3657	Female	0.875	1	1.02	Male
cg07824789	3	170223359	ENSG00000163558	PRKCI	-0.671724	0.240656	-2.79122	0.0074641	0.254688	Neg	0.006463	0.5435	Male	0.924	1	1.005	Female
cg11097902	11	79109666	ENSG00000149256	TENM4	1.0918	0.391208	2.79085	0.00747136	0.254694	Pos	0.004736	0.5099	Male	0.213	0.866	1.285	Male
cg03912169	15	71231720	ENSG00000187720	THSD4	0.724884	0.259837	2.78977	0.00749297	0.254946	Pos	0.008375	0.5709	Male	0.617	1	1.051	Male
cg15645479	12	31595187	ENSG00000252390	RNU5F-4P	0.153528	0.0550302	2.78989	0.00749059	0.254946	Pos	0.009594	0.5872	Male	0.971		1.067	Female
cg03748434	16	67246863	ENSG00000135740	SLC9A5	0.459219	0.164644	2.78917	0.00750481	0.255107	Pos	0.005996	0.537	Male	0.0264	0.601	1.232	Female
cg25948892	21	29140539	ENSG00000238723	RF00019	-0.211998	0.0760239	-2.78857	0.00751676	0.255271	Neg	0.00217	0.4227	Male	0.969		1.048	Female
cg03533575	12	130152688	ENSG00000250208	FZD10-DT	1.27925	0.459251	2.78552	0.00757802	0.256014	Pos	0.002445	0.4354	Male	0.00203	0.265	1.446	Male
cg12881226	9	98030858	ENSG00000272262	RNU6-89P	0.462218	0.165856	2.78687	0.00755093	0.256014	Pos	0.009547	0.5869	Female	0.119	0.78	1.712	Female
cg15943129	2	19902169	ENSG00000183891	TTC32	-0.229458	0.0823711	-2.78566	0.00757508	0.256014	Neg	0.002312	0.4291	Female	0.646	1	1.029	Male
cg00927666	7	28279969	ENSG00000174495	PPIAP80	0.20369	0.07311	2.78608	0.00756677	0.256014	Pos	0.004973	0.5162	Male	0.837	1	1.133	Male
cg01054332	6	4135247	ENSG00000254821	AL136309.4	-1.75243	0.629161	-2.78535	0.00758148	0.256014	Neg	0.003529	0.4758	Male	0.902	1	1.034	Female
cg26860792	12	58086935	ENSG00000257541	LINC02403	0.173636	0.0623106	2.78662	0.00755583	0.256014	Pos	0.0009912	0.3531	Male	0.949		1.139	Male
cg11024270	4	94333324	ENSG00000163106	HPGDS	-0.549773	0.19748	-2.78395	0.00760968	0.256243	Neg	0.008932	0.5778	Female	0.0581	0.698	1.239	Male
cg02451774	1	148329092	ENSG00000202412	RNY3P13	1.48742	0.534251	2.78412	0.00760616	0.256243	Pos	0.003729	0.4809	Female	0.166	0.829	1.277	Female
cg22793130	8	143082046	ENSG00000261667	LY6L	0.295228	0.106045	2.78399	0.00760878	0.256243	Pos	0.006561	0.545	Female	0.996	1	1.005	Female
cg00741469	20	35853389	ENSG00000201309	RF00019	-0.382507	0.137465	-2.78258	0.00763735	0.256933	Neg	0.005227	0.5209	Female	0.976		1.058	Female
cg02991686	18	63774242	ENSG00000166396	SERPINB7	1.15962	0.416823	2.78203	0.00764843	0.257065	Pos	0.005988	0.5368	Male	0.632	1	1.126	Male
cg23454275	12	122704698	ENSG00000196917	HCAR1	0.425309	0.153046	2.77897	0.00771085	0.25892	Pos	0.003053	0.4574	Female	0.522	0.995	1.056	Female
cg22846800	7	157211845	ENSG00000009335	UBE3C	0.319769	0.115117	2.77777	0.00773535	0.2595	Pos	0.001988	0.4141	Female	0.925	1	1.003	Female
cg00538599	10	49749702	ENSG00000197444	OGDHL	0.847138	0.305108	2.77652	0.00776117	0.260027	Pos	0.0001925	0.2049	Male	0.146	0.811	1.26	Male
cg14452194	7	116910594	ENSG00000206805	RF00019	0.207307	0.07467	2.7763	0.00776557	0.260027	Pos	0.002123	0.4194	Female	0.915		1.243	Female
cg08203162	7	104906307	ENSG00000225329	LHFPL3-AS2	0.298315	0.10747	2.7758	0.00777601	0.260053	Pos	0.003699	0.4805	Female	0.0279	0.606	1.155	Female
cg09107315	1	78045803	ENSG00000137960	GIPC2	-0.54123	0.194998	-2.77556	0.00778086	0.260053	Neg	0.005799	0.5344	Female	0.627	1	1.034	Male
cg21675700	8	42502002	ENSG00000168575	SLC20A2	-0.226377	0.0815921	-2.7745	0.00780279	0.260301	Neg	0.005524	0.5273	Male	0.0674	0.716	1.079	Female
cg09982118	17	16138715	ENSG00000271923	RNU6-86P	0.223762	0.0806413	2.77479	0.00779687	0.260301	Pos	0.007037	0.5514	Male	0.992		1.021	Male
cg12550673	20	25496922	ENSG00000101004	NINL	0.345081	0.124426	2.77338	0.00782599	0.260832	Pos	0.002278	0.4277	Male	0.00211	0.268	1.21	Male
cg19783675	5	133026542	ENSG00000155329	ZCCHC10	-0.293316	0.105794	-2.77252	0.00784375	0.261182	Neg	0.008097	0.5678	Female	0.0528	0.692	1.103	Male
cg09371561	2	17539190	ENSG00000163032	VSNL1	-0.636588	0.229826	-2.76987	0.00789902	0.262778	Neg	0.007872	0.5654	Female	0.125	0.789	1.142	Male
cg04960948	13	108902434	ENSG00000041515	MYO16	0.462837	0.167172	2.76864	0.00792488	0.26315	Pos	0.001001	0.3535	Male	0.221	0.873	1.152	Male
cg04960948	13	108902434	ENSG00000282848	MYO16	0.462837	0.167172	2.76864	0.00792488	0.26315	Pos	0.001001	0.3535	Male	0.221	0.873	1.152	Male
cg04808089	7	140095126	ENSG00000264646	RF00019	0.172733	0.0624211	2.76723	0.00795445	0.263888	Pos	0.003516	0.4754	Female	0.868	1	1.153	Male
cg00233552	7	151915674	ENSG00000199862	RF00019	-0.230479	0.083329	-2.7659	0.00798257	0.264576	Neg	0.007471	0.5581	Male	0.942		1.161	Female
cg21158075	12	11153536	ENSG00000282269	PRR4	-0.619711	0.224106	-2.76526	0.0079959	0.264773	Neg	0.002908	0.4533	Female	0.0783	0.73	1.256	Female
cg10364923	11	125083002	ENSG00000134955	SLC37A2	0.465622	0.168422	2.76461	0.00800971	0.264985	Pos	0.005321	0.5229	Male	0.44	0.973	1.059	Male
cg23174744	1	32638602	ENSG00000200428	RF00019	0.695475	0.251647	2.76369	0.00802928	0.265388	Pos	0.002848	0.451	Female	0.339	0.934	1.237	Female
cg00294109	3	3178096	ENSG00000113851	CRBN	0.262396	0.0950413	2.76086	0.00808954	0.266873	Pos	0.009981	0.5915	Male	0.358	0.941	1.032	Male
cg13187552	2	23529919	ENSG00000119771	KLHL29	0.541748	0.196248	2.76053	0.00809653	0.266873	Pos	0.003994	0.4902	Male	0.766	1	1.02	Female
cg00741469	20	35853389	ENSG00000252341	RF00019	0.427809	0.154968	2.76063	0.00809446	0.266873	Pos	0.005227	0.5209	Female	0.974		1.069	Male
cg10409297	12	57227953	ENSG00000222579	RF00019	-1.47234	0.533613	-2.7592	0.00812514	0.267208	Neg	0.003383	0.4708	Male	0.406	0.961	1.282	Female
cg10371155	17	39404847	ENSG00000125686	MED1	-0.400906	0.145282	-2.75951	0.00811844	0.267208	Neg	0.002044	0.4169	Female	0.65	1	1.016	Male
cg12191422	10	110871499	ENSG00000203497	PDCD4-AS1	-0.393639	0.142674	-2.75902	0.00812906	0.267208	Neg	0.003224	0.4644	Female	0.871	1	1.01	Female
cg04141707	14	61281779	ENSG00000182107	TMEM30B	-0.519388	0.188281	-2.75858	0.00813846	0.267272	Neg	0.008653	0.5757	Female	0.606	1	1.027	Female
cg00943260	12	52778695	ENSG00000185069	KRT76	0.30054	0.108971	2.75799	0.00815114	0.267444	Pos	0.004424	0.5012	Male	0.833		1.458	Male
cg07011357	1	92484255	ENSG00000162676	GFI1	1.20981	0.438804	2.75706	0.00817108	0.267853	Pos	0.004547	0.5037	Female	0.0816	0.738	1.26	Female
cg25799710	12	88429525	ENSG00000200090	RF00019	-0.418289	0.151739	-2.75664	0.00818016	0.267906	Neg	0.008376	0.5709	Male	0.561	1	1.198	Female
cg17919477	1	3657942	ENSG00000078900	TP73	0.610102	0.221375	2.75597	0.00819476	0.268139	Pos	0.003417	0.4724	Male	0.541	0.999	1.086	Male
cg06642340	19	10333752	ENSG00000161847	RAVER1	0.904753	0.328381	2.75519	0.0082116	0.268272	Pos	0.001643	0.3964	Male	0.201	0.856	1.083	Male
cg10319505	9	83063335	ENSG00000165105	RASEF	-0.11597	0.042093	-2.75509	0.00821378	0.268272	Neg	0.0006365	0.3134	Female	0.329	0.93	1.046	Male
cg27027818	18	23024175	ENSG00000201451	RF00019	-0.38751	0.140684	-2.75448	0.0082271	0.268462	Neg	0.00627	0.5408	Female	0.9	1	1.054	Female
cg12610583	2	36809238	ENSG00000205221	VIT	1.16956	0.424732	2.75364	0.00824516	0.268563	Pos	0.004474	0.5021	Female	0.751	1	1.047	Female
cg15003387	5	24909729	ENSG00000207351	RF00019	0.0963592	0.0349892	2.75397	0.0082381	0.268563	Pos	0.006435	0.5429	Female	0.997		1.009	Male
cg26804911	2	222404944	ENSG00000199979	RF00019	0.363054	0.131877	2.75297	0.00825981	0.268796	Pos	0.002217	0.4246	Male	0.832	1	1.215	Male
cg08093055	20	62550396	ENSG00000174403	MIR1-1HG-AS1	0.571174	0.207558	2.75187	0.00828384	0.269334	Pos	0.0001393	0.1832	Male	0.226	0.874	1.161	Male
cg21301619	7	156641959	ENSG00000182648	LINC01006	0.578832	0.210372	2.75147	0.00829269	0.269377	Pos	0.00773	0.5637	Male	0.000903	0.169	1.385	Male
cg09042678	20	18137018	ENSG00000149474	KAT14	0.412071	0.149845	2.74998	0.00832531	0.270192	Pos	0.004605	0.5056	Female	0.661	1	1.026	Male
cg14791029	11	45168822	ENSG00000254497	AC103681.1	0.0888144	0.0323024	2.74947	0.00833651	0.270311	Pos	0.007931	0.5663	Male	0.97		1.081	Male
cg08941771	1	185632016	ENSG00000201563	RF00019	-0.649293	0.236204	-2.74887	0.00834967	0.270493	Neg	0.003978	0.4902	Male	0.48	0.983	1.13	Female
cg10939949	7	2928771	ENSG00000198286	CARD11	1.18262	0.43149	2.74079	0.00852928	0.276062	Pos	0.0003429	0.2461	Male	0.0806	0.736	1.278	Male
cg24866706	3	96619629	ENSG00000269028	MTRNR2L12	-0.819086	0.298946	-2.73991	0.008549	0.276451	Neg	0.0001271	0.1786	Male	0.0107	0.48	2.233	Female
cg19019345	11	8867266	ENSG00000166444	ST5	-0.512217	0.187006	-2.73904	0.00856864	0.276837	Neg	0.007713	0.5634	Female	0.223	0.874	1.079	Female
cg08757143	7	7103598	ENSG00000200847	RF00019	-0.621015	0.226767	-2.73856	0.00857935	0.276933	Neg	0.00157	0.393	Female	0.808	1	1.096	Female
cg24732734	16	88939698	ENSG00000129993	CBFA2T3	1.05355	0.384845	2.7376	0.00860105	0.277384	Pos	0.00681	0.5485	Male	0.335	0.934	1.209	Male
cg17417474	8	42486610	ENSG00000168575	SLC20A2	-0.346167	0.126469	-2.73717	0.00861075	0.277447	Neg	0.00531	0.5228	Male	0.0674	0.716	1.079	Female
cg21197871	8	95024574	ENSG00000156170	NDUFAF6	0.375471	0.137254	2.73559	0.00864675	0.278219	Pos	0.007383	0.5565	Female	0.301	0.918	1.032	Female
cg16249048	18	49872229	ENSG00000199349	RF00019	0.203692	0.0744644	2.73543	0.00865023	0.278219	Pos	0.008888	0.5773	Male	0.994		1.015	Male
cg07827130	12	69353836	ENSG00000090382	LYZ	-1.22919	0.449913	-2.73207	0.00872699	0.280437	Neg	0.003842	0.486	Female	0.177	0.837	1.247	Male
cg18031978	3	9809887	ENSG00000250151	ARPC4-TTLL3	0.252182	0.0923455	2.73086	0.00875484	0.280577	Pos	0.009309	0.5832	Female	0.117	0.779	1.092	Male
cg01062942	19	15458123	ENSG00000105122	RASAL3	0.650727	0.238233	2.73147	0.00874079	0.280577	Pos	0.004099	0.4929	Male	0.217	0.869	1.164	Male
cg20041802	15	61229474	ENSG00000069667	RORA	-0.292572	0.107133	-2.73093	0.00875319	0.280577	Neg	0.001569	0.393	Female	0.885	1	1.011	Male
cg00242526	2	241720460	ENSG00000168395	ING5	0.326276	0.119513	2.73004	0.00877361	0.280928	Pos	0.0007116	0.3251	Female	0.0804	0.736	1.08	Male
cg26490949	13	19957939	ENSG00000121741	ZMYM2	-0.424913	0.155808	-2.72717	0.00884007	0.282803	Neg	0.003547	0.476	Female	0.0124	0.505	1.088	Male
cg00741469	20	35853389	ENSG00000201749	RF00019	-1.30096	0.477147	-2.72654	0.00885458	0.283015	Neg	0.005227	0.5209	Female	0.352	0.94	1.335	Male
cg11389917	9	97915166	ENSG00000252115	RF00019	-0.216797	0.0795355	-2.72579	0.00887214	0.283324	Neg	0.0007257	0.326	Female	0.929		1.18	Male
cg13707794	21	34517369	ENSG00000159200	RCAN1	0.447875	0.16443	2.7238	0.00891856	0.283918	Pos	0.004794	0.5118	Female	0.657	1	1.029	Male
cg13808090	10	37993713	ENSG00000199409	RF00019	-0.682843	0.25071	-2.72363	0.0089224	0.283918	Neg	0.002448	0.4354	Male	0.77	1	1.06	Female
cg06204066	6	38734446	ENSG00000124721	DNAH8	0.664172	0.243795	2.7243	0.00890681	0.283918	Pos	0.0004372	0.2727	Female	0.832	1	1.03	Female
cg15763138	4	163549005	ENSG00000145416	2024-03-01	-0.373571	0.137129	-2.72424	0.00890833	0.283918	Neg	0.0008177	0.336	Female	0.864	1	1.014	Female
cg01561777	18	75287976	ENSG00000179981	TSHZ1	0.372144	0.136744	2.72147	0.00897318	0.284524	Pos	0.005099	0.5183	Male	0.125	0.788	1.118	Male
cg14267901	2	216319785	ENSG00000233581	AC069155.1	0.77435	0.28452	2.72161	0.00896994	0.284524	Pos	0.006529	0.5446	Male	0.15	0.814	1.635	Male
cg24371114	4	24912350	ENSG00000181982	CCDC149	-0.535795	0.19687	-2.72158	0.00897066	0.284524	Neg	0.002031	0.4162	Female	0.291	0.913	1.08	Male
cg00741469	20	35853389	ENSG00000201012	RF00019	-1.01146	0.371521	-2.72248	0.00894941	0.284524	Neg	0.005227	0.5209	Female	0.586	1	1.275	Female
cg26228577	2	120867286	ENSG00000074047	GLI2	1.56077	0.573619	2.72091	0.00898623	0.284686	Pos	0.008134	0.5685	Male	0.648	1	1.066	Male
cg23346069	5	140018432	ENSG00000201432	RF00019	-0.282966	0.104023	-2.72023	0.00900246	0.284948	Neg	0.009038	0.5796	Male	0.784	1	1.289	Male
cg22843613	6	131950220	ENSG00000118523	CTGF	-0.457736	0.168302	-2.71974	0.00901393	0.285023	Neg	0.009879	0.5908	Female	0.00191	0.257	1.387	Male
cg01225788	8	69492278	ENSG00000137573	SULF1	0.372952	0.137142	2.71945	0.00902072	0.285023	Pos	0.002044	0.4169	Male	0.431	0.972	1.095	Female
cg16378520	7	201780	ENSG00000282147	FAM20C	0.899562	0.330835	2.71907	0.00902984	0.28506	Pos	0.0001472	0.186	Male	0.00845	0.452	1.796	Male
cg04422591	10	100345857	ENSG00000099194	SCD	-0.990266	0.364306	-2.71823	0.00904975	0.285186	Neg	0.004214	0.496	Male	0.0621	0.709	1.199	Male
cg24790788	3	146161838	ENSG00000152952	PLOD2	-0.247835	0.0911692	-2.71841	0.0090454	0.285186	Neg	0.008496	0.5732	Female	0.494	0.989	1.053	Male
cg10383008	3	101827238	ENSG00000144815	NXPE3	-0.379921	0.139788	-2.71785	0.00905873	0.285219	Neg	0.0005196	0.2902	Female	0.0697	0.719	1.123	Male
cg26654179	9	9353595	ENSG00000153707	PTPRD	-0.434725	0.160049	-2.7162	0.00909792	0.28545	Neg	0.002082	0.418	Female	0.19	0.847	1.143	Male
cg26654179	9	9353595	ENSG00000282932	PTPRD	-0.434725	0.160049	-2.7162	0.00909792	0.28545	Neg	0.002082	0.418	Female	0.19	0.847	1.143	Male
cg24341579	16	88940035	ENSG00000129993	CBFA2T3	1.72136	0.633509	2.71718	0.00907458	0.28545	Pos	0.00649	0.5438	Male	0.335	0.934	1.209	Male
cg03338614	21	42575153	ENSG00000160190	SLC37A1	0.461142	0.169745	2.71667	0.00908673	0.28545	Pos	0.009611	0.5878	Female	0.411	0.963	1.04	Female
cg06021088	2	127064974	ENSG00000136717	BIN1	-0.873053	0.321619	-2.71456	0.00913705	0.286311	Neg	0.0039	0.4882	Female	0.0504	0.68	1.203	Male
cg26542064	6	136933899	ENSG00000200884	RF00019	-0.927911	0.34185	-2.71438	0.00914133	0.286311	Neg	0.009092	0.5797	Male	0.25	0.886	1.186	Female
cg08518329	2	19902181	ENSG00000183891	TTC32	-0.205947	0.0758987	-2.71344	0.00916392	0.286768	Neg	0.004176	0.4951	Female	0.646	1	1.029	Male
cg21974239	22	50262048	ENSG00000188130	MAPK12	-0.603904	0.222656	-2.71228	0.00919175	0.287388	Neg	0.005349	0.5238	Female	0.00863	0.455	1.217	Male
cg12967560	15	99733989	ENSG00000183060	LYSMD4	-0.799405	0.294982	-2.71001	0.00924649	0.288429	Neg	0.001585	0.394	Female	0.00287	0.311	1.233	Male
cg02389859	5	1201575	ENSG00000174358	SLC6A19	-3.26823	1.20603	-2.7099	0.00924917	0.288429	Neg	0.007421	0.5577	Male	0.245	0.881	1.42	Male
cg15003387	5	24909729	ENSG00000252042	RF00019	0.110419	0.0407409	2.71028	0.00923989	0.288429	Pos	0.006435	0.5429	Female	0.988		1.032	Female
cg13150358	2	51581818	ENSG00000231918	AC007402.1	0.408056	0.150626	2.70907	0.00926909	0.288799	Pos	3.775e-08	0.001017	Female	0.0583	0.699	1.187	Female
cg03056838	22	22322191	ENSG00000211644	IGLV1-51	0.796258	0.294382	2.70484	0.00937213	0.291545	Pos	0.0003621	0.2519	Female	0.00992	0.476	1.454	Female
cg15878616	20	53875669	ENSG00000241721	SUMO1P1	-0.539458	0.199445	-2.70479	0.00937348	0.291545	Neg	0.002906	0.4533	Female	0.207	0.861	1.346	Male
cg02954141	14	102694697	ENSG00000201074	RF00019	0.701007	0.259227	2.70423	0.00938727	0.291721	Pos	0.003482	0.4742	Female	0.949	1	1.025	Female
cg05229723	12	104132691	ENSG00000120837	NFYB	-0.476837	0.1764	-2.70315	0.00941367	0.292288	Neg	0.008334	0.5702	Male	0.262	0.892	1.065	Male
cg23327011	18	77017064	ENSG00000197971	MBP	0.32613	0.120798	2.6998	0.00949639	0.292326	Pos	0.0002561	0.2246	Male	0.0441	0.669	1.136	Male
cg23174744	1	32638602	ENSG00000200953	RF00019	0.815045	0.301822	2.70042	0.00948106	0.292326	Pos	0.002848	0.451	Female	0.0615	0.707	1.4	Female
cg00931558	8	76682428	ENSG00000091656	ZFHX4	-0.550617	0.203848	-2.70112	0.00946361	0.292326	Neg	0.0001273	0.1786	Female	0.197	0.853	1.196	Male
cg05660153	6	34796090	ENSG00000065060	UHRF1BP1	0.151009	0.0559332	2.69981	0.00949623	0.292326	Pos	0.001655	0.3967	Male	0.443	0.973	1.021	Female
cg12282391	12	2053324	ENSG00000151067	CACNA1C	-1.13504	0.420292	-2.7006	0.00947666	0.292326	Neg	0.008075	0.5676	Female	0.477	0.983	1.074	Female
cg20861607	15	32030910	ENSG00000175344	CHRNA7	-1.19706	0.44293	-2.70258	0.00942762	0.292326	Neg	0.005223	0.5209	Female	0.577	1	1.132	Male
cg16635171	2	182826872	ENSG00000199866	RF00019	-0.404703	0.149825	-2.70118	0.00946229	0.292326	Neg	0.006104	0.5386	Male	0.639	1	1.161	Female
cg23744624	12	45992864	ENSG00000139218	SCAF11	-0.270096	0.100024	-2.70033	0.00948326	0.292326	Neg	0.001684	0.3993	Female	0.709	1	1.012	Female
cg02820566	7	187253	ENSG00000240093	AC093627.3	0.424459	0.157174	2.70057	0.0094774	0.292326	Pos	0.00244	0.4354	Male	0.73	1	1.224	Female
cg23346069	5	140018432	ENSG00000252069	RF00019	0.239521	0.0886924	2.70058	0.00947695	0.292326	Pos	0.009038	0.5796	Male	0.93		1.106	Male
cg10507762	3	101566030	ENSG00000174173	TRMT10C	0.439211	0.162906	2.6961	0.00958838	0.294754	Pos	0.008554	0.5745	Female	0.967	1	1.002	Male
cg23174744	1	32638602	ENSG00000207075	RF00019	0.0999224	0.0370636	2.69597	0.0095917	0.294754	Pos	0.002848	0.451	Female	0.985		1.038	Female
cg00233552	7	151915674	ENSG00000222224	RF00019	-0.790088	0.293118	-2.69546	0.00960433	0.294889	Neg	0.007471	0.5581	Male	0.116	0.779	1.353	Female
cg02643214	16	86275901	ENSG00000199832	RF00019	0.140802	0.0522696	2.69377	0.00964681	0.29594	Pos	0.002468	0.4366	Female	0.998		1.004	Male
cg05933625	2	101759354	ENSG00000071054	MAP4K4	-0.235342	0.0874273	-2.69186	0.00969486	0.296653	Neg	0.00335	0.4697	Female	0.00107	0.181	1.17	Male
cg00107890	15	71200406	ENSG00000187720	THSD4	0.634505	0.235706	2.69194	0.00969296	0.296653	Pos	0.003612	0.4777	Male	0.617	1	1.051	Male
cg11794728	13	74133722	ENSG00000118922	KLF12	-0.648837	0.241023	-2.69201	0.00969121	0.296653	Neg	0.004741	0.51	Female	0.944	1	1.01	Female
cg02451774	1	148329092	ENSG00000201820	RF00019	1.42553	0.529842	2.69049	0.00972957	0.297213	Pos	0.003729	0.4809	Female	0.0879	0.746	1.477	Female
cg01347539	12	124823600	ENSG00000073060	SCARB1	0.616579	0.22917	2.69049	0.00972974	0.297213	Pos	0.003715	0.4805	Male	0.294	0.914	1.096	Male
cg26804911	2	222404944	ENSG00000252147	RNY3P16	0.420237	0.156246	2.68959	0.00975242	0.297652	Pos	0.002217	0.4246	Male	0.936	1	1.055	Female
cg11254100	19	28547202	ENSG00000267423	AC005616.1	-0.405703	0.15089	-2.68874	0.00977417	0.29799	Neg	0.002666	0.4467	Male	0.244	0.88	1.15	Female
cg10409297	12	57227953	ENSG00000222421	RF00019	-1.40519	0.522731	-2.68818	0.00978841	0.29799	Neg	0.003383	0.4708	Male	0.871	1	1.033	Female
cg25948892	21	29140539	ENSG00000200982	RF00019	-0.187479	0.0697373	-2.68836	0.00978367	0.29799	Neg	0.00217	0.4227	Male	0.965		1.094	Female
cg02435495	17	37743297	ENSG00000275410	HNF1B	0.230143	0.0856791	2.68611	0.00984127	0.299091	Pos	0.006535	0.5448	Female	0.0512	0.685	1.311	Female
cg06928209	17	4771075	ENSG00000142484	TM4SF5	1.67803	0.624647	2.68636	0.00983471	0.299091	Pos	0.009929	0.5912	Male	0.472	0.982	1.12	Male
cg07606740	11	97943188	ENSG00000255502	AP003730.2	0.775438	0.288809	2.68495	0.00987101	0.299741	Pos	0.005935	0.5362	Male	0.483	0.985	1.233	Male
cg05929574	20	63979945	ENSG00000130590	SAMD10	-0.510771	0.190282	-2.68428	0.00988805	0.3	Neg	0.004665	0.5079	Female	0.109	0.77	1.129	Male
cg16326123	2	239094189	ENSG00000068024	HDAC4	0.27311	0.101815	2.68241	0.0099364	0.3	Pos	0.0005725	0.302	Male	0.229	0.874	1.086	Male
cg09435617	6	29005575	ENSG00000233831	ZNF311	-1.0704	0.399003	-2.68269	0.00992908	0.3	Neg	1.194e-06	0.01505	Female	0.266	0.894	1.514	Male
cg26693529	2	19902017	ENSG00000183891	TTC32	-0.142772	0.0532003	-2.68367	0.00990381	0.3	Neg	0.008844	0.5769	Female	0.646	1	1.029	Male
cg14311276	2	23399559	ENSG00000119771	KLHL29	0.380456	0.141808	2.6829	0.00992368	0.3	Pos	0.007495	0.5587	Male	0.766	1	1.02	Female
cg25798524	14	70417486	ENSG00000258644	SYNJ2BP-COX16	0.322984	0.120358	2.68353	0.00990751	0.3	Pos	0.003995	0.4902	Female	0.893	1	1.011	Male
cg26542064	6	136933899	ENSG00000202536	RF00019	-0.261199	0.0973773	-2.68234	0.0099381	0.3	Neg	0.009092	0.5797	Male	0.926	1	1.1	Female
cg18879829	1	145996936	ENSG00000265972	TXNIP	-0.501503	0.186994	-2.68192	0.009949	0.300077	Neg	0.005664	0.5312	Female	0.866	1	1.016	Male
cg02018408	16	25258664	ENSG00000155592	ZKSCAN2	-0.35331	0.131801	-2.68062	0.00998254	0.300835	Neg	0.007306	0.5552	Female	0.00589	0.404	1.081	Male
cg15824741	20	64099409	ENSG00000125510	OPRL1	1.56052	0.58264	2.67836	0.0100414	0.302355	Pos	0.003705	0.4805	Male	0.685	1	1.063	Male
cg05030574	11	65421603	ENSG00000245532	NEAT1	0.789271	0.29477	2.67758	0.0100618	0.302461	Pos	0.008589	0.5749	Female	0.117	0.779	1.137	Female
cg27122688	6	125874721	ENSG00000271814	RN7SKP290	0.711509	0.265717	2.67769	0.0100589	0.302461	Pos	0.006997	0.551	Female	0.278	0.901	1.171	Female
cg14452194	7	116910594	ENSG00000199732	RF00019	-0.570979	0.213302	-2.67685	0.0100808	0.302525	Neg	0.002123	0.4194	Female	0.293	0.914	1.486	Male
cg25835611	19	28578742	ENSG00000267243	AC005381.1	0.347632	0.129866	2.67686	0.0100807	0.302525	Pos	0.005495	0.5266	Male	0.668	1	1.166	Male
cg27027818	18	23024175	ENSG00000207401	RF00019	-0.416186	0.155502	-2.6764	0.0100928	0.30255	Neg	0.00627	0.5408	Female	0.248	0.884	1.62	Male
cg17482224	1	224929292	ENSG00000185842	DNAH14	-0.358144	0.133827	-2.67618	0.0100985	0.30255	Neg	0.000675	0.3176	Female	0.487	0.987	1.044	Female
cg27027818	18	23024175	ENSG00000201102	RF00019	-0.372605	0.139267	-2.67546	0.0101172	0.302857	Neg	0.00627	0.5408	Female	0.819	1	1.158	Male
cg08491438	9	129109456	ENSG00000119383	PTPA	-0.590751	0.220839	-2.67504	0.0101284	0.30294	Neg	0.006921	0.5497	Male	0.874	1	1.005	Female
cg16107331	15	73330710	ENSG00000138622	HCN4	1.81491	0.678725	2.674	0.0101558	0.303506	Pos	0.008094	0.5678	Male	0.88	1	1.045	Male
cg10409297	12	57227953	ENSG00000200976	RF00019	-1.12358	0.420331	-2.67308	0.0101799	0.303973	Neg	0.003383	0.4708	Male	0.078	0.73	1.87	Female
cg25799710	12	88429525	ENSG00000200118	RF00019	-0.356644	0.133455	-2.67239	0.0101982	0.304266	Neg	0.008376	0.5709	Male	0.388	0.956	1.407	Female
cg09371325	9	95955241	ENSG00000182150	ERCC6L2	0.35137	0.131537	2.67126	0.0102281	0.304506	Pos	0.004816	0.5124	Male	0.00282	0.309	1.145	Male
cg00150033	1	205526985	ENSG00000117266	CDK18	0.363718	0.136166	2.67113	0.0102317	0.304506	Pos	0.006785	0.5485	Male	0.163	0.828	1.072	Male
cg12829717	4	100190103	ENSG00000245322	AC097460.1	-0.983554	0.368162	-2.67152	0.0102212	0.304506	Neg	0.004592	0.5053	Male	0.49	0.988	1.16	Male
cg10561323	17	35735375	ENSG00000270885	RASL10B	0.487776	0.182732	2.66935	0.0102789	0.305403	Pos	0.001476	0.39	Male	0.216	0.869	1.124	Female
cg00105025	6	29005705	ENSG00000233831	ZNF311	-1.08478	0.406362	-2.66949	0.0102753	0.305403	Neg	3.818e-06	0.0313	Female	0.266	0.894	1.514	Male
cg26542064	6	136933899	ENSG00000201047	RF00019	0.672746	0.252128	2.66827	0.0103079	0.305758	Pos	0.009092	0.5797	Male	0.279	0.901	1.479	Male
cg09981030	16	3129794	ENSG00000263072	ZNF213-AS1	0.346555	0.12988	2.66827	0.0103079	0.305758	Pos	0.008246	0.5695	Female	0.641	1	1.026	Female
cg16284000	8	21780842	ENSG00000168546	GFRA2	2.34542	0.879866	2.66565	0.0103779	0.306535	Pos	0.00865	0.5757	Male	0.113	0.777	1.272	Male
cg22272090	1	225740080	ENSG00000272262	RNU6-89P	-0.796704	0.298886	-2.66558	0.0103798	0.306535	Neg	0.005071	0.5174	Male	0.119	0.78	1.712	Female
cg02954141	14	102694697	ENSG00000199933	RNY1P16	-1.18786	0.445713	-2.66508	0.0103932	0.306535	Neg	0.003482	0.4742	Female	0.27	0.896	1.244	Female
cg16249048	18	49872229	ENSG00000207438	RF00019	-1.18172	0.443413	-2.66506	0.0103939	0.306535	Neg	0.008888	0.5773	Male	0.56	1	1.171	Female
cg08381168	10	37994231	ENSG00000222701	RF00019	0.539877	0.202461	2.66657	0.0103533	0.306535	Pos	0.004402	0.5008	Male	0.598	1	1.403	Male
cg08381168	10	37994231	ENSG00000200508	RF00019	-0.36067	0.135302	-2.66566	0.0103776	0.306535	Neg	0.004402	0.5008	Male	0.924	1	1.093	Male
cg15003387	5	24909729	ENSG00000199862	RF00019	0.170649	0.064008	2.66606	0.010367	0.306535	Pos	0.006435	0.5429	Female	0.942		1.161	Female
cg09619786	15	74957572	ENSG00000198794	SCAMP5	-1.07123	0.402595	-2.66082	0.0105087	0.306646	Neg	0.001103	0.3645	Female	0.00289	0.311	1.325	Male
cg09814117	10	15089918	ENSG00000176244	ACBD7	0.381927	0.143786	2.65621	0.0106345	0.306646	Pos	0.005528	0.5273	Female	0.00934	0.468	1.173	Female
cg13249813	2	236449252	ENSG00000132321	IQCA1	0.929416	0.349539	2.65897	0.0105589	0.306646	Pos	0.004146	0.4946	Male	0.0125	0.506	1.527	Male
cg15583247	17	10149735	ENSG00000007237	GAS7	0.315099	0.118429	2.66066	0.010513	0.306646	Pos	0.00886	0.577	Male	0.0529	0.692	1.164	Male
cg00667360	16	30064722	ENSG00000149925	ALDOA	-0.627496	0.23608	-2.65798	0.010586	0.306646	Neg	0.007701	0.5633	Female	0.126	0.791	1.093	Male
cg11652360	6	33192342	ENSG00000232541	COL11A2	1.80836	0.679913	2.65969	0.0105394	0.306646	Pos	0.006676	0.5463	Male	0.181	0.839	1.441	Male
cg08381168	10	37994231	ENSG00000200591	RF00019	-0.912971	0.342964	-2.662	0.0104766	0.306646	Neg	0.004402	0.5008	Male	0.248	0.884	1.314	Female
cg02954141	14	102694697	ENSG00000199732	RF00019	-0.806341	0.302993	-2.66125	0.0104969	0.306646	Neg	0.003482	0.4742	Female	0.293	0.914	1.486	Male
cg05670509	6	31959399	ENSG00000225737	SKIV2L	1.41191	0.530273	2.6626	0.0104602	0.306646	Pos	0.009591	0.5872	Female	0.353	0.94	1.172	Male
cg25500444	11	86375058	ENSG00000149201	CCDC81	1.18491	0.445898	2.65735	0.0106033	0.306646	Pos	0.008816	0.5767	Female	0.378	0.95	1.145	Male
cg17132447	20	52671763	ENSG00000232294	AL031674.1	0.585648	0.220372	2.65754	0.0105981	0.306646	Pos	0.0005905	0.3047	Female	0.448	0.976	1.156	Female
cg25030644	1	227318208	ENSG00000143776	CDC42BPA	-0.54125	0.20332	-2.66206	0.0104749	0.306646	Neg	0.0006427	0.3135	Female	0.455	0.977	1.044	Male
cg08026970	10	100987947	ENSG00000107815	TWNK	-0.924026	0.347886	-2.65612	0.0106371	0.306646	Neg	0.005387	0.5245	Female	0.494	0.989	1.053	Male
cg26969933	6	31662122	ENSG00000252742	RF00019	-0.384245	0.144573	-2.65779	0.0105913	0.306646	Neg	0.008364	0.5707	Female	0.613	1	1.406	Female
cg02643214	16	86275901	ENSG00000206813	RF00019	-0.179321	0.0673007	-2.66447	0.0104097	0.306646	Neg	0.002468	0.4366	Female	0.791		1.36	Male
cg18685455	6	135475551	ENSG00000266464	RF00019	0.485469	0.182742	2.65657	0.0106246	0.306646	Pos	6.191e-06	0.03968	Female	0.953	1	1.022	Female
cg18685455	6	135475551	ENSG00000265159	RF00019	0.485469	0.182742	2.65657	0.0106246	0.306646	Pos	6.191e-06	0.03968	Female	0.953	1	1.022	Female
cg18685455	6	135475551	ENSG00000265071	RF00019	0.485469	0.182742	2.65657	0.0106246	0.306646	Pos	6.191e-06	0.03968	Female	0.953	1	1.022	Female
cg18685455	6	135475551	ENSG00000266781	RF00019	0.485469	0.182742	2.65657	0.0106246	0.306646	Pos	6.191e-06	0.03968	Female	0.953	1	1.022	Female
cg18685455	6	135475551	ENSG00000266410	RF00019	0.485469	0.182742	2.65657	0.0106246	0.306646	Pos	6.191e-06	0.03968	Female	0.953	1	1.022	Female
cg02954141	14	102694697	ENSG00000202495	RF00019	0.170727	0.0641801	2.66012	0.0105275	0.306646	Pos	0.003482	0.4742	Female	0.972		1.074	Male
cg02954141	14	102694697	ENSG00000199442	RF00019	0.170727	0.0641801	2.66012	0.0105275	0.306646	Pos	0.003482	0.4742	Female	0.972		1.074	Male
cg02954141	14	102694697	ENSG00000199711	RF00019	0.170727	0.0641801	2.66012	0.0105275	0.306646	Pos	0.003482	0.4742	Female	0.972		1.074	Male
cg09982118	17	16138715	ENSG00000264556	RF00026	0.163612	0.0614439	2.66279	0.0104552	0.306646	Pos	0.007037	0.5514	Male	0.998		1.004	Male
cg09982118	17	16138715	ENSG00000264951	RF00026	0.163612	0.0614439	2.66279	0.0104552	0.306646	Pos	0.007037	0.5514	Male	0.998		1.004	Male
cg09982118	17	16138715	ENSG00000266231	RF00026	0.163612	0.0614439	2.66279	0.0104552	0.306646	Pos	0.007037	0.5514	Male	0.998		1.004	Male
cg09982118	17	16138715	ENSG00000263896	RF00026	0.163612	0.0614439	2.66279	0.0104552	0.306646	Pos	0.007037	0.5514	Male	0.998		1.004	Male
cg09982118	17	16138715	ENSG00000263638	RF00026	0.163612	0.0614439	2.66279	0.0104552	0.306646	Pos	0.007037	0.5514	Male	0.998		1.004	Male
cg21145387	16	23497457	ENSG00000103365	GGA2	0.243282	0.0916163	2.65545	0.0106556	0.306933	Pos	0.008736	0.5765	Female	0.074	0.727	1.065	Male
cg24029082	6	32089533	ENSG00000233323	TNXB	-1.1539	0.434615	-2.655	0.010668	0.307043	Neg	0.004321	0.499	Female	0.316	0.925	1.246	Male
cg02802029	3	146161898	ENSG00000152952	PLOD2	-0.235348	0.0886821	-2.65383	0.0107001	0.30772	Neg	0.002445	0.4354	Female	0.494	0.989	1.053	Male
cg13733797	8	120811977	ENSG00000172164	SNTB1	-0.353087	0.133107	-2.65265	0.0107328	0.308166	Neg	0.008341	0.5702	Female	0.0327	0.63	1.174	Male
cg25948892	21	29140539	ENSG00000206813	RF00019	0.289452	0.109111	2.65282	0.0107282	0.308166	Pos	0.00217	0.4227	Male	0.791		1.36	Male
cg24076884	5	140967335	ENSG00000204961	PCDHA9	-0.386624	0.145768	-2.65232	0.010742	0.308184	Neg	0.008376	0.5709	Male	0.183	0.84	1.102	Female
cg00741469	20	35853389	ENSG00000212418	RNY4P36	-0.862635	0.325362	-2.65131	0.0107701	0.308743	Neg	0.005227	0.5209	Female	0.272	0.898	1.827	Male
cg10388525	9	35520493	ENSG00000198853	RUSC2	-0.573973	0.216683	-2.64891	0.0108371	0.308818	Neg	0.0002967	0.2347	Male	0.0283	0.606	1.186	Male
cg01250490	1	12191660	ENSG00000028137	TNFRSF1B	0.658887	0.248663	2.64972	0.0108144	0.308818	Pos	0.007916	0.566	Male	0.139	0.806	1.127	Male
cg09919988	6	39901203	ENSG00000146122	DAAM2	0.505087	0.190606	2.6499	0.0108093	0.308818	Pos	0.004826	0.5124	Male	0.417	0.965	1.062	Male
cg10652393	15	26867282	ENSG00000166206	GABRB3	-0.385691	0.145582	-2.64931	0.0108259	0.308818	Neg	4.436e-05	0.1047	Female	0.603	1	1.091	Male
cg26631039	2	120867446	ENSG00000074047	GLI2	0.927025	0.349986	2.64875	0.0108416	0.308818	Pos	0.002792	0.4504	Male	0.648	1	1.066	Male
cg08381168	10	37994231	ENSG00000222506	RF00019	-0.402612	0.151942	-2.64977	0.0108131	0.308818	Neg	0.004402	0.5008	Male	0.78	1	1.241	Male
cg08063724	1	39901424	ENSG00000116990	MYCL	0.499334	0.188417	2.65016	0.0108021	0.308818	Pos	2.801e-05	0.08422	Female	0.927	1	1.006	Female
cg26804911	2	222404944	ENSG00000223220	RF00019	0.360401	0.136064	2.64875	0.0108414	0.308818	Pos	0.002217	0.4246	Male	0.931	1	1.083	Male
cg11560666	15	62823140	ENSG00000171914	TLN2	-0.844986	0.319149	-2.64762	0.0108732	0.309472	Neg	0.002528	0.4408	Female	0.334	0.933	1.105	Male
cg22876104	5	32284026	ENSG00000150712	MTMR12	-0.122328	0.0462222	-2.64653	0.0109039	0.310093	Neg	0.00302	0.4555	Male	0.0171	0.546	1.072	Female
cg05210804	6	33315118	ENSG00000112493	TAPBP	1.70215	0.643236	2.64623	0.0109123	0.310093	Pos	0.008544	0.5741	Male	0.437	0.973	1.172	Male
cg26542064	6	136933899	ENSG00000251996	RF00019	0.520394	0.196804	2.64422	0.0109688	0.311451	Pos	0.009092	0.5797	Male	0.0412	0.665	3.17	Male
cg26393379	5	135577706	ENSG00000145824	CXCL14	-0.646304	0.244481	-2.64358	0.0109872	0.311727	Neg	0.006737	0.5478	Female	0.0987	0.76	1.156	Male
cg24394172	4	46993185	ENSG00000109158	GABRA4	-0.962024	0.364093	-2.64224	0.0110249	0.312056	Neg	0.0002871	0.2312	Female	0.0842	0.741	1.582	Female
cg23134869	8	76680997	ENSG00000091656	ZFHX4	-0.294578	0.111467	-2.64274	0.0110109	0.312056	Neg	1.505e-05	0.06209	Female	0.197	0.853	1.196	Male
cg26969933	6	31662122	ENSG00000202399	RF00019	-0.350334	0.132577	-2.64248	0.0110182	0.312056	Neg	0.008364	0.5707	Female	0.942	1	1.071	Male
cg08381168	10	37994231	ENSG00000199530	RF00019	-0.748089	0.283213	-2.64144	0.0110478	0.312211	Neg	0.004402	0.5008	Male	0.0656	0.714	2.164	Female
cg22330841	2	18356306	ENSG00000170745	KCNS3	0.448519	0.169799	2.64147	0.0110471	0.312211	Pos	0.004046	0.4916	Male	0.397	0.959	1.074	Male
cg15645479	12	31595187	ENSG00000255867	DENND5B-AS1	0.680223	0.257614	2.64048	0.0110753	0.312742	Pos	0.009594	0.5872	Male	0.641	1	1.059	Female
cg12623930	3	51974785	ENSG00000090097	PCBP4	-1.20863	0.45782	-2.63996	0.0110901	0.31289	Neg	0.00339	0.4715	Female	0.0941	0.756	1.144	Male
cg02745009	3	119296618	ENSG00000031081	ARHGAP31	-0.345173	0.130763	-2.63968	0.011098	0.31289	Neg	0.002126	0.4197	Male	0.353	0.94	1.07	Male
cg26096656	2	109447298	ENSG00000172985	SH3RF3	-0.625519	0.237009	-2.63922	0.0111113	0.313019	Neg	0.001775	0.4036	Female	0.32	0.926	1.097	Male
cg02955348	3	101827563	ENSG00000144802	NFKBIZ	-0.303371	0.115101	-2.6357	0.0112124	0.315619	Neg	0.001636	0.3963	Female	0.987	1	1.001	Female
cg20180247	6	10883906	ENSG00000235051	AL357497.1	-0.425088	0.161381	-2.63406	0.0112596	0.316699	Neg	0.007821	0.5649	Female	0.172	0.833	1.197	Male
cg16028175	19	49555906	ENSG00000142546	NOSIP	0.347487	0.131981	2.63285	0.0112947	0.316941	Pos	0.008473	0.5726	Male	0.12	0.78	1.082	Male
cg26896762	5	51383526	ENSG00000016082	ISL1	-0.381611	0.144931	-2.63305	0.0112891	0.316941	Neg	0.0002051	0.2077	Female	0.587	1	1.052	Male
cg26969933	6	31662122	ENSG00000253096	RF00019	-0.35287	0.133995	-2.63345	0.0112774	0.316941	Neg	0.008364	0.5707	Female	0.773	1	1.39	Male
cg17436674	4	105553018	ENSG00000250522	AC004066.2	-0.837352	0.318184	-2.63166	0.0113295	0.317368	Neg	0.0007961	0.333	Male	0.00451	0.371	2.393	Female
cg15003387	5	24909729	ENSG00000201644	RF00019	0.518058	0.196842	2.63185	0.0113239	0.317368	Pos	0.006435	0.5429	Female	0.106	0.767	2.088	Female
cg14533390	3	65357167	ENSG00000151276	MAGI1	0.794804	0.302079	2.63112	0.0113453	0.317368	Pos	0.001633	0.3963	Female	0.146	0.812	1.114	Female
cg14533390	3	65357167	ENSG00000282956	MAGI1	0.794804	0.302079	2.63112	0.0113453	0.317368	Pos	0.001633	0.3963	Female	0.146	0.812	1.114	Female
cg02332696	10	21494161	ENSG00000204682	CASC10	-0.440463	0.167495	-2.62971	0.0113865	0.318096	Neg	0.0009763	0.3506	Female	0.474	0.983	1.045	Male
cg14091845	4	16794939	ENSG00000169744	LDB2	-0.466568	0.177428	-2.62962	0.0113891	0.318096	Neg	0.00366	0.4791	Female	0.921	1	1.01	Female
cg22582875	17	82587395	ENSG00000141568	FOXK2	0.183653	0.0698568	2.62899	0.0114075	0.318362	Pos	0.008111	0.5682	Female	0.78	1	1.008	Male
cg20321106	3	149780319	ENSG00000272337	RNU6-90P	1.46571	0.558118	2.62616	0.0114908	0.318416	Pos	0.008747	0.5765	Female	0.0891	0.748	1.486	Female
cg15721897	19	28553194	ENSG00000266893	AC005394.1	0.47687	0.181602	2.62591	0.0114982	0.318416	Pos	0.00425	0.4975	Male	0.134	0.803	1.525	Male
cg05556849	14	22279914	ENSG00000277734	TRAC	0.621126	0.236298	2.62857	0.0114199	0.318416	Pos	0.004544	0.5037	Male	0.199	0.853	1.773	Male
cg03655683	2	63054247	ENSG00000115507	OTX1	0.527586	0.200886	2.6263	0.0114866	0.318416	Pos	0.003266	0.4669	Female	0.21	0.863	1.311	Female
cg11306735	19	49440554	ENSG00000104888	SLC17A7	-0.587772	0.223689	-2.62763	0.0114473	0.318416	Neg	0.0009626	0.3497	Male	0.211	0.863	1.111	Female
cg11381171	2	50952794	ENSG00000179915	NRXN1	0.61765	0.23521	2.62596	0.0114967	0.318416	Pos	0.003897	0.4882	Male	0.516	0.995	1.139	Male
cg08513123	6	30154152	ENSG00000229381	TRIM10	1.4569	0.554536	2.62724	0.0114589	0.318416	Pos	0.006735	0.5478	Male	0.602	1	1.412	Female
cg20577663	17	15457330	ENSG00000259024	TVP23C-CDRT4	-0.837567	0.318919	-2.62627	0.0114875	0.318416	Neg	0.003755	0.4819	Female	0.765	1	1.028	Male
cg12982512	7	10900840	ENSG00000201134	RF00019	0.754442	0.287287	2.62609	0.0114928	0.318416	Pos	0.0006178	0.3102	Female	0.794	1	1.091	Female
cg19905351	10	74384912	ENSG00000156110	ADK	0.581456	0.221344	2.62693	0.0114679	0.318416	Pos	0.006418	0.5426	Female	0.95	1	1.003	Female
cg15454089	7	156605612	ENSG00000182648	LINC01006	0.864124	0.329122	2.62555	0.0115088	0.318463	Pos	0.00862	0.5753	Male	0.000903	0.169	1.385	Male
cg01412109	1	114118911	ENSG00000134207	SYT6	1.69278	0.645127	2.62395	0.0115562	0.319221	Pos	0.008748	0.5765	Male	0.258	0.891	1.256	Male
cg18285787	13	56559331	ENSG00000271922	RF01210	0.637182	0.242839	2.62388	0.0115581	0.319221	Pos	0.00951	0.5864	Male	0.353	0.94	1.215	Female
cg06978769	5	73382374	ENSG00000249149	AC099522.1	0.490175	0.186824	2.62372	0.0115629	0.319221	Pos	0.001282	0.376	Female	0.712	1	1.36	Female
cg08941771	1	185632016	ENSG00000252412	RF00019	0.626082	0.238679	2.62312	0.0115808	0.319296	Pos	0.003978	0.4902	Male	0.241	0.878	1.396	Male
cg03605284	4	41692778	ENSG00000064042	LIMCH1	0.507319	0.193434	2.62271	0.0115931	0.319296	Pos	0.009073	0.5797	Female	0.584	1	1.041	Male
cg07593582	1	210239933	ENSG00000082497	SERTAD4	0.664614	0.253434	2.62243	0.0116012	0.319296	Pos	0.008711	0.5765	Female	0.701	1	1.046	Male
cg07593582	1	210239933	ENSG00000281230	SERTAD4	0.664614	0.253434	2.62243	0.0116012	0.319296	Pos	0.008711	0.5765	Female	0.701	1	1.046	Male
cg18702201	10	45672177	ENSG00000172671	ZFAND4	-0.28089	0.107166	-2.62107	0.0116419	0.319399	Neg	0.003054	0.4574	Female	0.252	0.887	1.087	Male
cg25948892	21	29140539	ENSG00000200883	RF00019	-0.780117	0.297662	-2.62081	0.0116495	0.319399	Neg	0.00217	0.4227	Male	0.253	0.888	1.266	Male
cg19181022	18	26862508	ENSG00000171885	AQP4	0.930574	0.354934	2.62182	0.0116194	0.319399	Pos	0.0002351	0.2188	Male	0.341	0.935	1.337	Male
cg25043477	11	77820796	ENSG00000087884	AAMDC	-0.206972	0.0789545	-2.62141	0.0116316	0.319399	Neg	0.009695	0.5888	Male	0.809	1	1.009	Male
cg00579531	8	1547165	ENSG00000282152	DLGAP2	-0.696273	0.265623	-2.62128	0.0116355	0.319399	Neg	0.006736	0.5478	Male	0.81	1	1.072	Male
cg16635171	2	182826872	ENSG00000200847	RF00019	0.398451	0.152114	2.61943	0.011691	0.320292	Pos	0.006104	0.5386	Male	0.808	1	1.096	Female
cg09914736	1	7448483	ENSG00000171735	CAMTA1	0.262922	0.100414	2.61839	0.0117222	0.320413	Pos	0.005849	0.5348	Male	0.000952	0.173	1.157	Male
cg23330270	12	1854038	ENSG00000151062	CACNA2D4	1.01017	0.385712	2.61898	0.0117045	0.320413	Pos	0.000262	0.2255	Male	0.526	0.996	1.075	Male
cg26542064	6	136933899	ENSG00000199762	RF00019	0.543154	0.20742	2.61862	0.0117153	0.320413	Pos	0.009092	0.5797	Male	0.904	1	1.044	Male
cg04808089	7	140095126	ENSG00000252894	RF00019	-0.536565	0.204957	-2.61794	0.0117358	0.32054	Neg	0.003516	0.4754	Female	0.901	1	1.031	Male
cg16768868	6	32190490	ENSG00000236353	PBX2	1.16932	0.447046	2.61567	0.0118043	0.321688	Pos	0.002497	0.439	Female	0.299	0.916	1.241	Female
cg21010262	9	135499403	ENSG00000160345	C9orf116	-0.564757	0.215939	-2.61535	0.0118137	0.321688	Neg	0.005668	0.5312	Female	0.443	0.973	1.063	Male
cg14316118	10	59908425	ENSG00000108091	CCDC6	-0.175391	0.0670605	-2.61541	0.0118119	0.321688	Neg	0.001163	0.3683	Female	0.568	1	1.024	Male
cg03284440	1	245155431	ENSG00000281216	KIF26B	-1.49537	0.571755	-2.6154	0.0118123	0.321688	Neg	0.003809	0.4841	Female	0.814	1	1.034	Male
cg13051302	15	37091840	ENSG00000134138	MEIS2	-0.449321	0.171839	-2.61478	0.0118312	0.32192	Neg	0.001487	0.39	Female	0.472	0.982	1.045	Female
cg19735250	17	45241242	ENSG00000184922	FMNL1	0.554408	0.212155	2.61322	0.0118783	0.322956	Pos	0.008787	0.5766	Male	0.0491	0.677	1.103	Male
cg12903825	9	128921980	ENSG00000175287	PHYHD1	-0.388736	0.148825	-2.61204	0.0119143	0.32369	Neg	0.00026	0.2255	Female	0.0311	0.621	1.101	Male
cg09531892	8	104589606	ENSG00000147650	LRP12	-0.287563	0.110115	-2.61149	0.0119312	0.323904	Neg	0.0006643	0.3169	Female	0.421	0.966	1.063	Female
cg01763410	18	33440244	ENSG00000166960	CCDC178	-0.74392	0.285094	-2.60938	0.0119957	0.325037	Neg	0.001241	0.3716	Female	0.0422	0.665	1.462	Male
cg00598195	16	61888189	ENSG00000150394	CDH8	-0.451385	0.173001	-2.60915	0.012003	0.325037	Neg	0.005933	0.5362	Female	0.0973	0.759	1.196	Female
cg00000596	8	132086254	ENSG00000132297	HHLA1	0.697342	0.267289	2.60894	0.0120092	0.325037	Pos	0.005727	0.5326	Male	0.974	1	1.003	Female
cg16129795	18	57286165	ENSG00000271923	RNU6-86P	-0.178691	0.0684857	-2.60918	0.0120021	0.325037	Neg	0.002294	0.4281	Male	0.992		1.021	Male
cg20138486	13	24309933	ENSG00000240654	C1QTNF9	-0.78118	0.299521	-2.60809	0.0120353	0.325498	Neg	0.00586	0.5348	Male	0.434	0.972	1.13	Female
cg00445405	2	63054708	ENSG00000115507	OTX1	0.505201	0.19376	2.60735	0.0120582	0.325871	Pos	0.001374	0.3825	Female	0.21	0.863	1.311	Female
cg24029082	6	32089533	ENSG00000229341	TNXB	-1.31331	0.504048	-2.60553	0.0121143	0.327078	Neg	0.004321	0.499	Female	0.0202	0.567	1.861	Male
cg08390760	6	29005540	ENSG00000233831	ZNF311	-0.812516	0.311869	-2.60532	0.0121211	0.327078	Neg	6.291e-06	0.03998	Female	0.266	0.894	1.514	Male
cg26350373	15	42156816	ENSG00000168907	PLA2G4F	-0.669207	0.257122	-2.60269	0.0122028	0.329035	Neg	0.007136	0.5524	Male	0.0931	0.755	1.146	Female
cg10047762	17	82918121	ENSG00000278759	TBCD	0.392237	0.150745	2.60199	0.0122247	0.329131	Pos	0.007996	0.5664	Female	0.13	0.797	1.129	Male
cg19534703	16	2799142	ENSG00000215148	PRSS41	-2.31368	0.889188	-2.60202	0.0122237	0.329131	Neg	0.005514	0.5273	Male	0.9	1	1.06	Female
cg08551065	8	76681117	ENSG00000091656	ZFHX4	-0.848172	0.326159	-2.60048	0.0122717	0.330148	Neg	0.0003102	0.2365	Female	0.197	0.853	1.196	Male
cg10160081	9	35676058	ENSG00000137135	ARHGEF39	0.44223	0.170128	2.5994	0.0123058	0.330818	Pos	0.001986	0.4141	Female	0.685	1	1.027	Male
cg02954141	14	102694697	ENSG00000206982	RF00019	0.210077	0.0808371	2.59877	0.0123254	0.331096	Pos	0.003482	0.4742	Female	0.949		1.119	Female
cg03096811	10	70111631	ENSG00000042286	AIFM2	0.256526	0.0987262	2.59836	0.0123385	0.3312	Pos	0.009554	0.5869	Male	0.16	0.824	1.078	Male
cg07072728	4	185946166	ENSG00000238804	RF01210	-0.667392	0.257053	-2.59632	0.0124027	0.33253	Neg	0.002012	0.416	Female	0.817	1	1.089	Female
cg08757143	7	7103598	ENSG00000212306	RF00019	-0.697743	0.268755	-2.5962	0.0124066	0.33253	Neg	0.00157	0.393	Female	0.9	1	1.048	Female
cg23808031	15	74367499	ENSG00000140459	CYP11A1	-0.588923	0.226994	-2.59444	0.0124625	0.333779	Neg	0.005153	0.5197	Male	0.424	0.968	1.068	Male
cg08960812	14	24177911	ENSG00000100918	REC8	0.884423	0.340956	2.59395	0.012478	0.333886	Pos	0.0001849	0.2039	Female	0.521	0.995	1.061	Female
cg16635171	2	182826872	ENSG00000202027	RF00019	-0.127108	0.0490059	-2.59373	0.0124851	0.333886	Neg	0.006104	0.5386	Male	0.994		1.015	Male
cg15648315	13	112647321	ENSG00000197595	ATP11AUN	-0.442136	0.170499	-2.5932	0.012502	0.334088	Neg	0.008149	0.5686	Male	0.995	1	1.004	Female
cg05966978	10	11165473	ENSG00000048740	CELF2	-0.513832	0.198245	-2.5919	0.0125433	0.334907	Neg	0.003347	0.4697	Female	0.104	0.763	1.197	Male
cg11510515	4	186889970	ENSG00000250829	AC108865.1	0.409181	0.157884	2.59165	0.0125513	0.334907	Pos	0.0009267	0.3462	Male	0.688	1	1.06	Female
cg11520554	15	79923691	ENSG00000259642	ST20-AS1	0.315623	0.121802	2.59127	0.0125637	0.334988	Pos	0.003116	0.46	Male	0.48	0.983	1.039	Male
cg08941771	1	185632016	ENSG00000200397	RF00019	0.773066	0.298415	2.59057	0.012586	0.335334	Pos	0.003978	0.4902	Male	0.425	0.968	1.157	Female
cg02954141	14	102694697	ENSG00000201297	RF00019	-0.504345	0.194899	-2.58772	0.0126776	0.337523	Neg	0.003482	0.4742	Female	0.537	0.998	1.47	Male
cg01343041	2	24174917	ENSG00000186453	FAM228A	-0.957092	0.370002	-2.58672	0.01271	0.337634	Neg	0.0007461	0.3267	Female	1.09e-05	0.00507	2.37	Male
cg03227481	10	59652268	ENSG00000165449	SLC16A9	-1.21965	0.471397	-2.5873	0.0126912	0.337634	Neg	0.005384	0.5243	Male	0.436	0.973	1.252	Male
cg03892034	12	46370092	ENSG00000134294	SLC38A2	-0.307547	0.118886	-2.5869	0.0127042	0.337634	Neg	0.008011	0.5664	Female	0.637	1	1.021	Male
cg01965872	20	34704089	ENSG00000198646	NCOA6	0.198106	0.0766405	2.58488	0.0127698	0.338972	Pos	0.005478	0.5261	Male	0.174	0.834	1.062	Male
cg10269619	5	32395191	ENSG00000207956	MIR579	1.24549	0.482474	2.58147	0.0128808	0.34116	Pos	0.007655	0.5622	Female	0.185	0.842	1.65	Female
cg16249048	18	49872229	ENSG00000252436	RF00019	-0.771073	0.298677	-2.58163	0.0128758	0.34116	Neg	0.008888	0.5773	Male	0.411	0.963	1.329	Male
cg19928195	3	124094343	ENSG00000160145	KALRN	0.30308	0.117405	2.58149	0.0128804	0.34116	Pos	0.009893	0.5908	Male	0.978	1	1.001	Male
cg00938305	16	30558414	ENSG00000169951	ZNF764	0.28166	0.10914	2.58072	0.0129056	0.341565	Pos	0.002188	0.4235	Male	0.234	0.877	1.066	Male
cg13675379	9	17354130	ENSG00000044459	CNTLN	0.321222	0.124527	2.57954	0.0129442	0.342227	Pos	0.006962	0.5506	Male	0.0903	0.75	1.127	Male
cg23174744	1	32638602	ENSG00000202309	RF00019	0.13148	0.0509734	2.57937	0.0129497	0.342227	Pos	0.002848	0.451	Female	0.951		1.127	Male
cg24461669	6	32859815	ENSG00000240118	PSMB9	-0.409132	0.158654	-2.57876	0.0129698	0.342506	Neg	0.0004928	0.2858	Female	0.148	0.813	1.339	Male
cg08878177	20	63244893	ENSG00000101198	NKAIN4	1.0748	0.417109	2.57677	0.0130356	0.343233	Pos	0.004711	0.5091	Male	0.00102	0.178	1.383	Male
cg15954031	5	16738015	ENSG00000145555	MYO10	-0.384399	0.149171	-2.5769	0.0130315	0.343233	Neg	0.001499	0.39	Male	0.0781	0.73	1.134	Male
cg00720137	16	80541120	ENSG00000168589	DYNLRB2	-0.259917	0.100859	-2.57703	0.013027	0.343233	Neg	0.006752	0.548	Female	0.25	0.886	1.126	Female
cg26969933	6	31662122	ENSG00000200630	RF00019	-0.385386	0.149534	-2.57725	0.0130198	0.343233	Neg	0.008364	0.5707	Female	0.912	1	1.097	Female
cg06653045	17	70168922	ENSG00000267365	KCNJ2-AS1	-0.218543	0.0848508	-2.57562	0.013074	0.343991	Neg	0.0005112	0.2892	Female	0.407	0.962	1.128	Male
cg02648060	10	36626624	ENSG00000201820	RF00019	-0.720946	0.280225	-2.57274	0.0131699	0.344484	Neg	0.001685	0.3994	Male	0.0879	0.746	1.477	Female
cg04808089	7	140095126	ENSG00000201820	RF00019	0.62486	0.242896	2.57254	0.0131765	0.344484	Pos	0.003516	0.4754	Female	0.0879	0.746	1.477	Female
cg23090046	14	103628281	ENSG00000126214	KLC1	-0.227063	0.0882627	-2.57258	0.013175	0.344484	Neg	0.009513	0.5865	Female	0.0922	0.754	1.073	Male
cg22674793	4	70704605	ENSG00000272262	RNU6-89P	-0.506214	0.196747	-2.57292	0.0131638	0.344484	Neg	0.0004695	0.2789	Male	0.119	0.78	1.712	Female
cg05481041	18	75210738	ENSG00000180011	ZADH2	-0.277811	0.107937	-2.57381	0.013134	0.344484	Neg	0.002616	0.445	Female	0.187	0.843	1.077	Male
cg26542064	6	136933899	ENSG00000207401	RF00019	0.468728	0.18205	2.57472	0.0131039	0.344484	Pos	0.009092	0.5797	Male	0.248	0.884	1.62	Male
cg23151000	2	38075748	ENSG00000232973	CYP1B1-AS1	0.344063	0.133737	2.57269	0.0131715	0.344484	Pos	0.002058	0.4174	Female	0.504	0.992	1.055	Female
cg06651563	21	13937524	ENSG00000215559	ANKRD20A11P	0.349378	0.135761	2.57347	0.0131454	0.344484	Pos	0.00838	0.5709	Male	0.66	1	1.048	Female
cg16249048	18	49872229	ENSG00000200391	RF00019	1.00601	0.391077	2.57241	0.0131807	0.344484	Pos	0.008888	0.5773	Male	0.925	1	1.033	Male
cg15056966	3	120284854	ENSG00000175697	GPR156	-0.568465	0.221006	-2.57217	0.0131888	0.344484	Neg	0.004608	0.5056	Female	0.995	1	1.001	Male
cg25799710	12	88429525	ENSG00000207073	RF00019	0.395365	0.153744	2.57158	0.0132086	0.34475	Pos	0.008376	0.5709	Male	0.483	0.985	1.367	Male
cg04724807	14	61929586	ENSG00000139973	SYT16	-0.641505	0.249518	-2.57097	0.0132289	0.345029	Neg	0.005465	0.526	Male	0.142	0.809	1.122	Female
cg24804622	2	70514827	ENSG00000163235	TGFA	1.25433	0.488395	2.56827	0.0133198	0.347147	Pos	0.001027	0.3557	Male	0.0206	0.568	1.529	Male
cg24394172	4	46993185	ENSG00000163288	GABRB1	-0.618963	0.241055	-2.56772	0.0133384	0.34738	Neg	0.0002871	0.2312	Female	0.028	0.606	2.08	Male
cg06182099	8	9932128	ENSG00000239128	SNORD13P3	0.204043	0.0794758	2.56736	0.0133506	0.347445	Pos	0.003585	0.4772	Male	0.818	1	1.215	Female
cg08757143	7	7103598	ENSG00000200241	RF00019	0.695351	0.271074	2.56517	0.0134251	0.347944	Pos	0.00157	0.393	Female	0.0198	0.564	1.947	Female
cg05332960	18	33440453	ENSG00000166960	CCDC178	-0.864212	0.336914	-2.56508	0.013428	0.347944	Neg	1.796e-05	0.06609	Female	0.0422	0.665	1.462	Male
cg02343542	2	108976514	ENSG00000135960	EDAR	0.620172	0.241687	2.56602	0.0133963	0.347944	Pos	0.007209	0.5537	Male	0.353	0.94	1.16	Male
cg19980260	3	172140681	ENSG00000075420	FNDC3B	0.224996	0.0877126	2.56515	0.0134256	0.347944	Pos	0.008929	0.5778	Female	0.674	1	1.017	Male
cg13808090	10	37993713	ENSG00000199285	RF00019	-0.275667	0.107452	-2.56549	0.013414	0.347944	Neg	0.002448	0.4354	Male	0.822	1	1.262	Female
cg09257751	20	35269183	ENSG00000088298	EDEM2	-0.491841	0.19164	-2.56649	0.0133803	0.347944	Neg	0.005209	0.5205	Male	0.954	1	1.004	Female
cg03141594	2	231345111	ENSG00000135931	ARMC9	0.368096	0.143546	2.56431	0.0134545	0.348379	Pos	0.0002636	0.2255	Female	0.397	0.959	1.058	Female
cg10835015	18	77103631	ENSG00000197971	MBP	0.282151	0.11017	2.56106	0.0135656	0.348635	Pos	7.517e-05	0.139	Male	0.0441	0.669	1.136	Male
cg10426161	12	120266914	ENSG00000089159	PXN	-0.650177	0.253776	-2.56202	0.0135327	0.348635	Neg	0.00567	0.5312	Male	0.0535	0.692	1.16	Male
cg18564808	2	69012978	ENSG00000169604	ANTXR1	-0.255412	0.0996659	-2.56268	0.0135099	0.348635	Neg	0.002289	0.4277	Female	0.092	0.754	1.147	Male
cg26542064	6	136933899	ENSG00000195401	RF00019	-0.741961	0.289719	-2.56096	0.0135688	0.348635	Neg	0.009092	0.5797	Male	0.304	0.919	1.295	Female
cg12969644	9	83063326	ENSG00000165105	RASEF	-0.151938	0.0592989	-2.56225	0.0135248	0.348635	Neg	0.001265	0.3746	Female	0.329	0.93	1.046	Male
cg12222459	1	29230717	ENSG00000116353	MECR	0.127093	0.0495997	2.56238	0.0135202	0.348635	Pos	0.005318	0.5229	Male	0.387	0.956	1.031	Male
cg06267394	4	187370526	ENSG00000250042	LINC02514	0.557483	0.217469	2.5635	0.0134818	0.348635	Pos	0.0008364	0.3367	Male	0.618	1	1.133	Male
cg05898782	14	70417387	ENSG00000258644	SYNJ2BP-COX16	0.349279	0.136353	2.56157	0.013548	0.348635	Pos	0.001045	0.3578	Female	0.893	1	1.011	Male
cg02789967	9	95503383	ENSG00000185920	PTCH1	0.614375	0.239849	2.56151	0.01355	0.348635	Pos	0.007928	0.5663	Male	0.928	1	1.006	Female
cg20686201	17	19649778	ENSG00000206858	RF00019	-0.178567	0.0697286	-2.56089	0.0135713	0.348635	Neg	0.0031	0.4598	Male	0.963		1.099	Female
cg02451774	1	148329092	ENSG00000201309	RF00019	0.346407	0.13521	2.56199	0.0135335	0.348635	Pos	0.003729	0.4809	Female	0.976		1.058	Female
cg02451774	1	148329092	ENSG00000207132	RF00019	-0.273823	0.106939	-2.56055	0.0135832	0.348691	Neg	0.003729	0.4809	Female	0.951		1.12	Male
cg03997517	15	26836106	ENSG00000166206	GABRB3	0.782928	0.306058	2.5581	0.0136675	0.350604	Pos	0.001153	0.3679	Male	0.603	1	1.091	Male
cg11325573	5	1201338	ENSG00000174358	SLC6A19	-1.87261	0.73253	-2.55636	0.0137278	0.351647	Neg	0.003357	0.4697	Male	0.245	0.881	1.42	Male
cg25799710	12	88429525	ENSG00000201913	RF00019	0.228861	0.0895175	2.5566	0.0137193	0.351647	Pos	0.008376	0.5709	Male	0.655	1	1.348	Male
cg07805604	19	55647518	ENSG00000173581	CCDC106	-0.599793	0.234979	-2.55254	0.0138608	0.353349	Neg	0.0009058	0.3444	Female	0.000876	0.167	1.254	Male
cg09024003	1	230269464	ENSG00000143641	GALNT2	0.477076	0.186941	2.55201	0.0138794	0.353349	Pos	0.007248	0.5546	Male	0.0143	0.521	1.231	Male
cg16976370	4	46993803	ENSG00000109158	GABRA4	-1.1006	0.430983	-2.5537	0.0138204	0.353349	Neg	0.00466	0.5078	Female	0.0842	0.741	1.582	Female
cg12437024	20	62550394	ENSG00000174403	MIR1-1HG-AS1	0.626743	0.245576	2.55214	0.013875	0.353349	Pos	1.678e-05	0.06498	Male	0.226	0.874	1.161	Male
cg07045570	2	262645	ENSG00000143727	ACP1	-0.286079	0.11209	-2.55223	0.0138719	0.353349	Neg	0.0004809	0.2821	Male	0.542	1	1.026	Female
cg01474738	6	108647010	ENSG00000118689	FOXO3	-0.127238	0.0498533	-2.55225	0.0138712	0.353349	Neg	0.006185	0.5394	Female	0.928	1	1.003	Female
cg27027818	18	23024175	ENSG00000252115	RF00019	-0.186094	0.0729235	-2.55191	0.0138829	0.353349	Neg	0.00627	0.5408	Female	0.929		1.18	Male
cg04808089	7	140095126	ENSG00000207293	RF00019	0.36849	0.14433	2.55311	0.013841	0.353349	Pos	0.003516	0.4754	Female	0.945	1	1.035	Female
cg05141485	5	177545591	ENSG00000146067	FAM193B	0.165321	0.0647411	2.55357	0.0138248	0.353349	Pos	0.001274	0.3752	Female	0.957	1	1.003	Male
cg11958449	20	18567117	ENSG00000232388	SMIM26	0.439145	0.172115	2.55147	0.0138985	0.353495	Pos	0.002735	0.4487	Female	0.715	1	1.02	Female
cg24719020	7	27148323	ENSG00000254369	HOXA-AS3	-0.62732	0.246165	-2.54837	0.0140076	0.354538	Neg	0.005167	0.5199	Male	0.0743	0.727	2.097	Female
cg25948892	21	29140539	ENSG00000206711	RF00019	0.514684	0.20195	2.54858	0.0140003	0.354538	Pos	0.00217	0.4227	Male	0.256	0.89	1.954	Male
cg20107395	20	54475794	ENSG00000101134	DOK5	-0.348804	0.136875	-2.54834	0.0140087	0.354538	Neg	0.0005255	0.2907	Female	0.451	0.976	1.098	Male
cg08757143	7	7103598	ENSG00000201913	RF00019	-0.35226	0.13823	-2.54836	0.0140081	0.354538	Neg	0.00157	0.393	Female	0.655	1	1.348	Male
cg02265325	9	94557700	ENSG00000231806	PCAT7	0.295409	0.115863	2.54964	0.0139627	0.354538	Pos	0.007155	0.553	Female	0.72	1	1.032	Male
cg02451774	1	148329092	ENSG00000223188	RF00019	1.08405	0.425334	2.54871	0.0139956	0.354538	Pos	0.003729	0.4809	Female	0.955	1	1.01	Female
cg20886201	22	23186190	ENSG00000186716	BCR	-0.230724	0.0905237	-2.54877	0.0139934	0.354538	Neg	0.003587	0.4772	Male	0.999	1	1	Male
cg07045570	2	262645	ENSG00000035115	SH3YL1	-0.460546	0.180758	-2.54786	0.0140256	0.354715	Neg	0.0004809	0.2821	Male	0.443	0.973	1.061	Female
cg00233552	7	151915674	ENSG00000207036	RNY3P14	-0.77034	0.302387	-2.54753	0.0140375	0.354766	Neg	0.007471	0.5581	Male	0.556	1	1.101	Female
cg23217445	2	130929567	ENSG00000136002	ARHGEF4	0.3007	0.118085	2.54648	0.0140745	0.3552	Pos	0.004826	0.5124	Male	0.379	0.951	1.096	Male
cg10251250	11	9585154	ENSG00000166483	WEE1	0.327964	0.128785	2.5466	0.0140704	0.3552	Pos	0.007874	0.5654	Female	0.996	1	1	Male
cg16678504	17	44025085	ENSG00000265369	PCAT18	0.902969	0.354839	2.54473	0.0141369	0.356524	Pos	0.00376	0.4821	Female	0.0213	0.572	1.276	Female
cg12982512	7	10900840	ENSG00000202141	RF00019	0.799695	0.314435	2.54328	0.0141887	0.357547	Pos	0.0006178	0.3102	Female	0.0289	0.609	1.329	Female
cg03545047	7	149624784	ENSG00000133624	ZNF767P	-0.326746	0.128487	-2.54304	0.0141974	0.357547	Neg	8.743e-05	0.1477	Male	0.908	1	1.008	Male
cg13995220	4	187412605	ENSG00000250620	LINC02515	0.419366	0.164937	2.54258	0.0142138	0.357709	Pos	0.0002678	0.2268	Male	0.783	1	1.062	Male
cg02457461	8	10056169	ENSG00000175806	MSRA	-0.413523	0.16288	-2.53881	0.0143492	0.358144	Neg	0.00114	0.3668	Female	0.0021	0.268	1.209	Male
cg20934138	22	18112540	ENSG00000183785	TUBA8	1.40655	0.55409	2.53849	0.0143609	0.358144	Pos	0.0006912	0.3209	Male	0.00239	0.283	1.667	Male
cg12982512	7	10900840	ENSG00000251996	RF00019	-0.525865	0.207085	-2.53937	0.0143291	0.358144	Neg	0.0006178	0.3102	Female	0.0412	0.665	3.17	Male
cg03904840	13	29527024	ENSG00000139514	SLC7A1	0.448826	0.176653	2.54073	0.0142803	0.358144	Pos	0.002644	0.4455	Male	0.0648	0.713	1.243	Male
cg22197050	2	63049047	ENSG00000115507	OTX1	0.590255	0.232347	2.5404	0.0142918	0.358144	Pos	0.008925	0.5778	Female	0.21	0.863	1.311	Female
cg14452194	7	116910594	ENSG00000206914	RF00019	0.527211	0.207635	2.53912	0.014338	0.358144	Pos	0.002123	0.4194	Female	0.418	0.965	1.238	Female
cg02451774	1	148329092	ENSG00000206676	RF00019	-1.19822	0.471815	-2.5396	0.0143209	0.358144	Neg	0.003729	0.4809	Female	0.629	1	1.215	Male
cg26542064	6	136933899	ENSG00000207305	RF00019	0.342449	0.134897	2.5386	0.014357	0.358144	Pos	0.009092	0.5797	Male	0.842	1	1.119	Female
cg02643214	16	86275901	ENSG00000199357	RF00019	-0.411744	0.162096	-2.54013	0.0143018	0.358144	Neg	0.002468	0.4366	Female	0.889	1	1.059	Female
cg04808089	7	140095126	ENSG00000201867	RF00019	-0.492192	0.193758	-2.54024	0.0142978	0.358144	Neg	0.003516	0.4754	Female	0.89	1	1.027	Female
cg25948892	21	29140539	ENSG00000207265	RF00019	-0.546418	0.215124	-2.54001	0.014306	0.358144	Neg	0.00217	0.4227	Male	0.908	1	1.067	Female
cg15003387	5	24909729	ENSG00000206660	RF00019	0.264416	0.104127	2.53935	0.0143297	0.358144	Pos	0.006435	0.5429	Female	0.914		1.148	Female
cg23346069	5	140018432	ENSG00000252171	RF00019	-0.161249	0.0635156	-2.53873	0.0143522	0.358144	Neg	0.009038	0.5796	Male	0.925		1.187	Male
cg02556969	3	42906011	ENSG00000240747	KRBOX1	0.290039	0.114273	2.53813	0.0143739	0.358219	Pos	0.002765	0.4493	Female	0.625	1	1.032	Female
cg04418091	12	53677383	ENSG00000135390	ATP5MC2	0.288493	0.113695	2.53743	0.0143994	0.358605	Pos	0.0007317	0.3266	Female	0.662	1	1.024	Male
cg07310259	13	34941727	ENSG00000172915	NBEA	-0.723037	0.285213	-2.53507	0.014485	0.360237	Neg	0.001872	0.4088	Female	0.186	0.842	1.187	Male
cg18685455	6	135475551	ENSG00000199285	RF00019	0.370745	0.146238	2.53521	0.0144801	0.360237	Pos	6.191e-06	0.03968	Female	0.822	1	1.262	Female
cg15003387	5	24909729	ENSG00000200241	RF00019	0.506143	0.19969	2.53464	0.0145007	0.360377	Pos	0.006435	0.5429	Female	0.0198	0.564	1.947	Female
cg20445630	9	95494493	ENSG00000271314	AL161729.2	-0.529187	0.20882	-2.53418	0.0145175	0.360545	Neg	0.005641	0.5303	Female	0.808	1	1.052	Male
cg03426615	7	151076266	ENSG00000244151	AC010973.2	1.15811	0.457288	2.53257	0.0145767	0.361764	Pos	0.006709	0.5469	Female	0.625	1	1.045	Female
cg13276171	8	11717436	ENSG00000136574	GATA4	-0.397542	0.157161	-2.52952	0.0146886	0.364289	Neg	0.004979	0.5162	Male	0.515	0.995	1.062	Male
cg18685455	6	135475551	ENSG00000261519	AC010542.4	0.474533	0.187661	2.52867	0.0147201	0.364315	Pos	6.191e-06	0.03968	Female	0.0409	0.664	1.168	Female
cg11074933	15	26670266	ENSG00000166206	GABRB3	0.715099	0.282774	2.52887	0.0147126	0.364315	Pos	0.00711	0.5516	Male	0.603	1	1.091	Male
cg02899093	10	7170153	ENSG00000198879	SFMBT2	0.43253	0.17104	2.52882	0.0147146	0.364315	Pos	0.0002413	0.2215	Male	0.791	1	1.014	Female
cg23544971	18	35240290	ENSG00000186812	ZNF397	-0.236081	0.0933738	-2.52834	0.0147322	0.364363	Neg	0.002185	0.4235	Female	0.39	0.957	1.025	Male
cg22684897	6	150892054	ENSG00000120254	MTHFD1L	0.454477	0.179774	2.52804	0.0147433	0.364386	Pos	0.009283	0.5826	Female	0.241	0.878	1.099	Male
cg23853354	21	39314619	ENSG00000185658	BRWD1	0.318454	0.126113	2.52515	0.0148508	0.366286	Pos	0.002761	0.4493	Female	0.0378	0.648	1.081	Female
cg11228758	1	65510488	ENSG00000116678	LEPR	0.33817	0.13392	2.52517	0.01485	0.366286	Pos	0.0006417	0.3135	Male	0.121	0.781	1.11	Male
cg13808090	10	37993713	ENSG00000201354	RF00019	-0.490572	0.194236	-2.52565	0.0148322	0.366286	Neg	0.002448	0.4354	Male	0.534	0.998	1.277	Female
cg02622623	6	56332638	ENSG00000227602	AL031779.1	0.61565	0.243848	2.52473	0.0148664	0.366418	Pos	0.006136	0.539	Female	0.124	0.786	1.4	Female
cg25948892	21	29140539	ENSG00000207235	RF00019	-0.573687	0.227282	-2.52412	0.0148894	0.36659	Neg	0.00217	0.4227	Male	0.403	0.961	1.437	Female
cg05001932	5	127073679	ENSG00000164241	C5orf63	-0.178641	0.0707771	-2.524	0.0148938	0.36659	Neg	0.0002831	0.2303	Female	0.48	0.984	1.053	Female
cg24204940	17	38748219	ENSG00000277258	PCGF2	0.514696	0.204013	2.52285	0.0149367	0.366685	Pos	0.004292	0.499	Male	0.000563	0.125	1.259	Male
cg24204940	17	38748219	ENSG00000278644	PCGF2	0.514696	0.204013	2.52285	0.0149367	0.366685	Pos	0.004292	0.499	Male	0.000563	0.125	1.259	Male
cg20276750	3	52245538	ENSG00000164088	PPM1M	-0.659612	0.26146	-2.5228	0.0149386	0.366685	Neg	0.003432	0.4732	Female	0.0555	0.697	1.103	Male
cg25959799	15	26546520	ENSG00000166206	GABRB3	0.985772	0.390763	2.52268	0.0149429	0.366685	Pos	0.007301	0.5552	Male	0.603	1	1.091	Male
cg27072488	11	17404654	ENSG00000006071	ABCC8	1.06565	0.422453	2.52253	0.0149488	0.366685	Pos	0.0006786	0.3181	Male	0.623	1	1.111	Male
cg00233552	7	151915674	ENSG00000202254	RF00019	-0.243255	0.0964561	-2.52192	0.0149715	0.366991	Neg	0.007471	0.5581	Male	0.986	1	1.02	Female
cg14115749	19	19485634	ENSG00000167491	GATAD2A	-0.44054	0.174786	-2.52045	0.0150271	0.368102	Neg	0.004483	0.5021	Female	0.0623	0.709	1.079	Male
cg07466762	6	11733706	ENSG00000111863	ADTRP	0.450707	0.178856	2.51994	0.0150462	0.368319	Pos	0.004696	0.5091	Male	0.00566	0.404	1.303	Male
cg13808090	10	37993713	ENSG00000202357	RF00019	-0.503891	0.200062	-2.51868	0.0150938	0.369232	Neg	0.002448	0.4354	Male	0.575	1	1.157	Female
cg24905248	2	43992767	ENSG00000138095	LRPPRC	-0.377757	0.150082	-2.517	0.0151574	0.370535	Neg	0.006624	0.5461	Female	0.87	1	1.007	Male
cg22695151	9	120713707	ENSG00000106780	MEGF9	0.471758	0.187456	2.51664	0.0151713	0.370622	Pos	0.008947	0.5782	Male	0.991	1	1.001	Male
cg27027818	18	23024175	ENSG00000206982	RF00019	0.147665	0.0586873	2.51614	0.0151902	0.370831	Pos	0.00627	0.5408	Female	0.949		1.119	Female
cg08913262	6	149822653	ENSG00000231760	AL355312.2	-0.442355	0.17585	-2.51553	0.0152136	0.37115	Neg	0.0007682	0.3295	Male	0.147	0.813	1.092	Female
cg05578358	11	115760381	ENSG00000256717	AP002991.1	0.469919	0.186888	2.51444	0.0152549	0.371904	Pos	0.003878	0.4874	Female	0.862		1.258	Female
cg18279052	17	30059568	ENSG00000207011	RNY4P13	-0.150606	0.0599195	-2.51347	0.015292	0.372556	Neg	0.008775	0.5766	Male	0.988		1.032	Female
cg00594560	8	76681006	ENSG00000091656	ZFHX4	-0.27475	0.109358	-2.51238	0.0153337	0.373318	Neg	1.866e-05	0.06772	Female	0.197	0.853	1.196	Male
cg13763247	18	24113113	ENSG00000168234	TTC39C	0.541464	0.215765	2.50951	0.0154445	0.373392	Pos	0.0005856	0.3044	Male	0.00763	0.439	1.329	Male
cg16635171	2	182826872	ENSG00000200241	RF00019	-0.454997	0.18126	-2.51019	0.0154183	0.373392	Neg	0.006104	0.5386	Male	0.0198	0.564	1.947	Female
cg01475204	18	77009468	ENSG00000197971	MBP	0.452538	0.180369	2.50896	0.0154657	0.373392	Pos	0.001064	0.3606	Male	0.0441	0.669	1.136	Male
cg10025443	9	90802056	ENSG00000165025	SYK	-0.295067	0.117527	-2.51063	0.0154013	0.373392	Neg	4.161e-05	0.1011	Female	0.0447	0.669	1.185	Male
cg21690645	13	29524140	ENSG00000139514	SLC7A1	0.613046	0.244594	2.50638	0.0155658	0.373392	Pos	0.005703	0.5321	Male	0.0648	0.713	1.243	Male
cg10562781	6	36197426	ENSG00000246982	Z84485.1	-0.849734	0.338989	-2.50667	0.0155543	0.373392	Neg	0.0002047	0.2077	Male	0.104	0.763	1.126	Female
cg18417829	4	5887926	ENSG00000072832	CRMP1	-0.671289	0.267761	-2.50705	0.0155397	0.373392	Neg	0.008133	0.5685	Female	0.127	0.792	1.14	Male
cg26054055	8	143281403	ENSG00000253716	MINCR	-0.422074	0.168273	-2.50826	0.0154927	0.373392	Neg	0.006754	0.548	Male	0.297	0.915	1.099	Male
cg21772589	1	228270581	ENSG00000269890	AL353593.1	-0.879307	0.350811	-2.5065	0.0155612	0.373392	Neg	0.009877	0.5907	Male	0.322	0.928	1.206	Female
cg00233552	7	151915674	ENSG00000200600	RF00019	-0.816729	0.32573	-2.50738	0.0155268	0.373392	Neg	0.007471	0.5581	Male	0.342	0.935	1.271	Male
cg26804911	2	222404944	ENSG00000200737	RF00019	-0.519975	0.207344	-2.50779	0.015511	0.373392	Neg	0.002217	0.4246	Male	0.565	1	1.377	Female
cg27323011	6	31664759	ENSG00000204435	CSNK2B	-3.13347	1.24981	-2.50716	0.0155355	0.373392	Neg	1.6e-05	0.06328	Female	0.569	1	1.149	Male
cg05636015	5	1073671	ENSG00000276482	SLC12A7	1.65976	0.661504	2.50907	0.0154614	0.373392	Pos	0.00534	0.5236	Male	0.657	1	1.07	Male
cg08025208	20	60308404	ENSG00000228340	MIR646HG	0.608324	0.242508	2.50847	0.0154845	0.373392	Pos	0.0005608	0.3	Male	0.698	1	1.035	Male
cg14301635	6	31927425	ENSG00000204359	CFB	2.14382	0.85498	2.50745	0.0155241	0.373392	Pos	0.007186	0.5534	Female	0.761	1	1.158	Female
cg00233552	7	151915674	ENSG00000206739	RF00019	-0.689461	0.274567	-2.51108	0.0153838	0.373392	Neg	0.007471	0.5581	Male	0.771	1	1.044	Female
cg16635171	2	182826872	ENSG00000266464	RF00019	0.28809	0.11482	2.50906	0.0154619	0.373392	Pos	0.006104	0.5386	Male	0.953	1	1.022	Female
cg16635171	2	182826872	ENSG00000265159	RF00019	0.28809	0.11482	2.50906	0.0154619	0.373392	Pos	0.006104	0.5386	Male	0.953	1	1.022	Female
cg16635171	2	182826872	ENSG00000265071	RF00019	0.28809	0.11482	2.50906	0.0154619	0.373392	Pos	0.006104	0.5386	Male	0.953	1	1.022	Female
cg16635171	2	182826872	ENSG00000266781	RF00019	0.28809	0.11482	2.50906	0.0154619	0.373392	Pos	0.006104	0.5386	Male	0.953	1	1.022	Female
cg16635171	2	182826872	ENSG00000266410	RF00019	0.28809	0.11482	2.50906	0.0154619	0.373392	Pos	0.006104	0.5386	Male	0.953	1	1.022	Female
cg14452194	7	116910594	ENSG00000202254	RF00019	0.20212	0.080615	2.50723	0.0155327	0.373392	Pos	0.002123	0.4194	Female	0.986	1	1.02	Female
cg27076070	2	160398335	ENSG00000153250	RBMS1	0.136015	0.0542811	2.50574	0.0155905	0.373734	Pos	0.009749	0.5896	Female	0.541	0.999	1.026	Female
cg11223933	17	45241769	ENSG00000233175	AC008105.1	1.06598	0.425553	2.50493	0.0156223	0.373747	Pos	0.0006635	0.3169	Male	0.216	0.869	1.182	Female
cg18556834	14	24171860	ENSG00000100918	REC8	0.605067	0.241551	2.50493	0.0156223	0.373747	Pos	0.0005429	0.2961	Female	0.521	0.995	1.061	Female
cg23474723	12	43759942	ENSG00000129317	PUS7L	0.298516	0.119162	2.50513	0.0156146	0.373747	Pos	0.003876	0.4874	Female	0.531	0.997	1.025	Female
cg10233744	13	73983105	ENSG00000118922	KLF12	0.587965	0.234771	2.50442	0.015642	0.373969	Pos	0.00909	0.5797	Male	0.944	1	1.01	Female
cg12001113	18	75210013	ENSG00000179981	TSHZ1	-0.334877	0.133729	-2.50414	0.0156531	0.373985	Neg	6.71e-05	0.1299	Female	0.125	0.788	1.118	Male
cg08757143	7	7103598	ENSG00000202027	RF00019	0.184715	0.0737772	2.50369	0.0156708	0.374159	Pos	0.00157	0.393	Female	0.994		1.015	Male
cg00233552	7	151915674	ENSG00000252115	RF00019	0.213285	0.0852437	2.50207	0.0157343	0.375425	Pos	0.007471	0.5581	Male	0.929		1.18	Male
cg25141185	12	120248580	ENSG00000089159	PXN	-0.446005	0.178288	-2.5016	0.0157526	0.375464	Neg	0.004561	0.5038	Male	0.0535	0.692	1.16	Male
cg12982512	7	10900840	ENSG00000207391	RF00019	0.131828	0.0526997	2.5015	0.0157569	0.375464	Pos	0.0006178	0.3102	Female	0.985		1.038	Female
cg12483667	17	82023389	ENSG00000169689	CENPX	-0.239784	0.0958926	-2.50054	0.0157943	0.376003	Neg	0.00771	0.5633	Male	0.0255	0.597	1.156	Male
cg25948892	21	29140539	ENSG00000206646	RF00019	-0.891683	0.356748	-2.49948	0.0158365	0.376003	Neg	0.00217	0.4227	Male	0.0666	0.715	1.376	Female
cg02451774	1	148329092	ENSG00000200041	RF00019	1.10817	0.443372	2.49941	0.0158393	0.376003	Pos	0.003729	0.4809	Female	0.296	0.914	1.445	Male
cg06198925	5	37005542	ENSG00000164190	NIPBL	-0.330188	0.132059	-2.5003	0.0158038	0.376003	Neg	0.009115	0.5804	Female	0.555	1	1.03	Male
cg02648060	10	36626624	ENSG00000207320	RF00019	-0.413584	0.165496	-2.49906	0.0158529	0.376003	Neg	0.001685	0.3994	Male	0.779	1	1.171	Male
cg05210804	6	33315118	ENSG00000236104	ZBTB22	-2.16784	0.867363	-2.49935	0.0158416	0.376003	Neg	0.008544	0.5741	Male	0.899	1	1.031	Male
cg16249048	18	49872229	ENSG00000223220	RF00019	-0.485586	0.194292	-2.49926	0.0158451	0.376003	Neg	0.008888	0.5773	Male	0.931	1	1.083	Male
cg06863382	21	44517089	ENSG00000182912	TSPEAR-AS2	0.450816	0.180576	2.49655	0.0159524	0.377863	Pos	0.003173	0.4631	Female	0.0631	0.711	1.2	Female
cg15610667	17	7383951	ENSG00000174292	TNK1	1.83282	0.734064	2.49682	0.0159419	0.377863	Pos	0.0005115	0.2892	Female	0.491	0.988	1.101	Female
cg10894164	3	122111360	ENSG00000114013	CD86	-0.435668	0.174532	-2.49621	0.0159661	0.377925	Neg	0.004428	0.5014	Female	0.326	0.93	1.107	Male
cg02167316	1	3715378	ENSG00000235131	AL136528.2	0.539898	0.216309	2.49596	0.0159761	0.377925	Pos	4.41e-05	0.1047	Male	0.646	1	1.269	Male
cg13052174	7	156605811	ENSG00000182648	LINC01006	0.63567	0.254755	2.49522	0.0160055	0.377982	Pos	0.0001255	0.1771	Male	0.000903	0.169	1.385	Male
cg07103129	6	50820250	ENSG00000008196	TFAP2B	-0.529337	0.21215	-2.4951	0.0160101	0.377982	Neg	0.008319	0.5702	Female	0.0171	0.546	1.192	Male
cg26393977	8	37755194	ENSG00000147475	ERLIN2	-0.324726	0.130122	-2.49555	0.0159924	0.377982	Neg	0.008264	0.5697	Male	0.593	1	1.023	Male
cg23174744	1	32638602	ENSG00000200591	RF00019	0.667211	0.267465	2.49457	0.0160313	0.378233	Pos	0.002848	0.451	Female	0.248	0.884	1.314	Female
cg01654582	4	170090425	ENSG00000109576	AADAT	1.90796	0.764926	2.49431	0.016042	0.378237	Pos	0.0009027	0.3441	Male	0.167	0.83	1.229	Male
cg15833158	5	20305708	ENSG00000214132	AC094103.1	-0.193659	0.0776592	-2.4937	0.0160663	0.378312	Neg	0.001197	0.3701	Female	0.706	1	1.422	Male
cg02954141	14	102694697	ENSG00000212306	RF00019	-0.768233	0.308047	-2.49388	0.0160589	0.378312	Neg	0.003482	0.4742	Female	0.9	1	1.048	Female
cg21275283	17	18108198	ENSG00000091536	MYO15A	0.557876	0.223743	2.49339	0.0160789	0.378361	Pos	0.007647	0.5622	Female	0.0756	0.729	1.11	Female
cg01482376	11	12892058	ENSG00000187079	TEAD1	0.328219	0.13165	2.49312	0.0160896	0.378364	Pos	0.009616	0.5879	Female	0.784	1	1.02	Male
cg00422932	11	3380769	ENSG00000223756	TSSC2	-0.627999	0.251933	-2.49272	0.0161054	0.378487	Neg	0.005207	0.5205	Male	0.294	0.914	1.088	Female
cg07921712	15	96053400	ENSG00000259702	AC024337.1	1.01804	0.408469	2.49234	0.016121	0.378606	Pos	0.00968	0.5888	Female	0.295	0.914	1.146	Female
cg05918135	7	13990725	ENSG00000006468	ETV1	-0.181309	0.0727732	-2.49142	0.0161578	0.379222	Neg	0.002583	0.4438	Female	0.689	1	1.04	Male
cg12808784	2	143282689	ENSG00000075884	ARHGAP15	-0.213236	0.0856208	-2.49047	0.0161961	0.379872	Neg	0.009325	0.5836	Male	0.588	1	1.038	Female
cg22303418	2	63057648	ENSG00000115507	OTX1	0.918384	0.368862	2.48978	0.016224	0.380278	Pos	0.008528	0.5739	Female	0.21	0.863	1.311	Female
cg25948892	21	29140539	ENSG00000202412	RNY3P13	-0.883823	0.355021	-2.4895	0.0162354	0.380296	Neg	0.00217	0.4227	Male	0.166	0.829	1.277	Female
cg23845889	8	17413098	ENSG00000003987	MTMR7	-0.617191	0.248037	-2.48831	0.0162836	0.380982	Neg	0.0006748	0.3176	Male	0.374	0.948	1.07	Female
cg10023087	18	49345860	ENSG00000141627	DYM	0.107167	0.0430693	2.48825	0.0162859	0.380982	Pos	0.0006146	0.3093	Male	0.58	1	1.016	Female
cg02606403	2	63049132	ENSG00000115507	OTX1	0.510375	0.205159	2.48771	0.0163076	0.381241	Pos	0.0037	0.4805	Female	0.21	0.863	1.311	Female
cg08726338	2	43676871	ENSG00000223658	C1GALT1C1L	-0.761043	0.306	-2.48707	0.0163339	0.38137	Neg	0.009968	0.5914	Female	0.223	0.874	1.135	Male
cg05756622	20	62550364	ENSG00000174403	MIR1-1HG-AS1	0.88638	0.356397	2.48705	0.0163344	0.38137	Pos	0.003626	0.478	Male	0.226	0.874	1.161	Male
cg08434603	13	95433189	ENSG00000134873	CLDN10	-0.642343	0.258351	-2.48632	0.0163642	0.381817	Neg	0.0007118	0.3251	Male	0.137	0.804	1.228	Female
cg02175657	7	133082538	ENSG00000272439	RNU6-91P	0.687731	0.276753	2.485	0.016418	0.382305	Pos	0.001078	0.3612	Female	0.0311	0.621	1.353	Female
cg15003387	5	24909729	ENSG00000206911	RF00019	0.635108	0.256016	2.48073	0.0165932	0.382305	Pos	0.006435	0.5429	Female	0.0367	0.644	1.57	Female
cg00225006	15	82809119	ENSG00000156232	WHAMM	-0.34268	0.138126	-2.48092	0.0165854	0.382305	Neg	0.0004571	0.2754	Female	0.059	0.699	1.096	Male
cg14361162	6	32967960	ENSG00000236227	BRD2	1.6255	0.654883	2.48212	0.0165362	0.382305	Pos	0.002771	0.4493	Female	0.0714	0.723	1.477	Male
cg24461669	6	32859815	ENSG00000243594	PSMB9	-0.37478	0.150848	-2.48449	0.0164391	0.382305	Neg	0.0004928	0.2858	Female	0.103	0.762	1.285	Male
cg24461669	6	32859815	ENSG00000239836	PSMB9	-0.37478	0.150848	-2.48449	0.0164391	0.382305	Neg	0.0004928	0.2858	Female	0.103	0.762	1.285	Male
cg02271687	5	68289570	ENSG00000145675	PIK3R1	-0.215536	0.0868406	-2.48197	0.0165423	0.382305	Neg	0.004787	0.5116	Female	0.194	0.851	1.057	Male
cg23229261	2	63056930	ENSG00000115507	OTX1	1.12681	0.453679	2.48372	0.0164703	0.382305	Pos	0.005854	0.5348	Female	0.21	0.863	1.311	Female
cg10409297	12	57227953	ENSG00000252412	RF00019	1.23692	0.498505	2.48126	0.0165712	0.382305	Pos	0.003383	0.4708	Male	0.241	0.878	1.396	Male
cg25454428	2	9364814	ENSG00000151693	ASAP2	0.511864	0.206289	2.48129	0.01657	0.382305	Pos	0.009712	0.5889	Female	0.32	0.926	1.077	Female
cg01260909	12	2047099	ENSG00000151067	CACNA1C	0.697009	0.280813	2.48211	0.0165365	0.382305	Pos	0.002727	0.4486	Male	0.477	0.983	1.074	Female
cg10409297	12	57227953	ENSG00000200842	RF00019	1.27312	0.512967	2.48188	0.016546	0.382305	Pos	0.003383	0.4708	Male	0.652	1	1.08	Female
cg02643214	16	86275901	ENSG00000201279	RF00019	-0.281516	0.113394	-2.48263	0.016515	0.382305	Neg	0.002468	0.4366	Female	0.733	1	1.221	Female
cg26804911	2	222404944	ENSG00000200164	RF00019	0.503158	0.20267	2.48265	0.0165144	0.382305	Pos	0.002217	0.4246	Male	0.781	1	1.134	Male
cg26804911	2	222404944	ENSG00000262354	RF00019	0.503158	0.20267	2.48265	0.0165144	0.382305	Pos	0.002217	0.4246	Male	0.781	1	1.134	Male
cg21929564	5	42757068	ENSG00000198865	CCDC152	-0.219972	0.0886129	-2.48239	0.0165248	0.382305	Neg	0.008036	0.5667	Female	0.851	1	1.011	Female
cg08757143	7	7103598	ENSG00000252147	RNY3P16	0.376664	0.151564	2.48519	0.0164105	0.382305	Pos	0.00157	0.393	Female	0.936	1	1.055	Female
cg16952429	4	185926314	ENSG00000154556	SORBS2	-0.405993	0.163459	-2.48375	0.016469	0.382305	Neg	0.002584	0.4438	Female	0.952	1	1.005	Female
cg02648060	10	36626624	ENSG00000252021	RF00019	-0.371935	0.149822	-2.48251	0.0165199	0.382305	Neg	0.001685	0.3994	Male	0.962	1	1.029	Female
cg00741469	20	35853389	ENSG00000206950	RF00019	-0.41118	0.165758	-2.48061	0.0165983	0.382305	Neg	0.005227	0.5209	Female	0.981		1.049	Female
cg20528813	6	33260577	ENSG00000223501	VPS52	1.93462	0.780626	2.47829	0.016694	0.383524	Pos	0.001671	0.3978	Female	0.574	1	1.116	Male
cg20528813	6	33260577	ENSG00000225590	VPS52	1.93462	0.780626	2.47829	0.016694	0.383524	Pos	0.001671	0.3978	Female	0.574	1	1.116	Male
cg20528813	6	33260577	ENSG00000228425	VPS52	1.93462	0.780626	2.47829	0.016694	0.383524	Pos	0.001671	0.3978	Female	0.574	1	1.116	Male
cg10409297	12	57227953	ENSG00000201867	RF00019	-1.17406	0.473613	-2.47894	0.0166673	0.383524	Neg	0.003383	0.4708	Male	0.89	1	1.027	Female
cg14452194	7	116910594	ENSG00000202141	RF00019	0.62362	0.25181	2.47655	0.0167662	0.384198	Pos	0.002123	0.4194	Female	0.0289	0.609	1.329	Female
cg13570101	5	173234855	ENSG00000183072	NKX2-5	0.689278	0.27829	2.47684	0.0167544	0.384198	Pos	0.002305	0.4287	Male	0.109	0.77	1.319	Male
cg06046216	1	247516898	ENSG00000169224	GCSAML	-0.488161	0.197107	-2.47663	0.0167633	0.384198	Neg	0.005145	0.5197	Male	0.599	1	1.04	Female
cg25375656	13	71865253	ENSG00000276644	DACH1	-0.314577	0.127013	-2.47672	0.0167592	0.384198	Neg	0.001512	0.39	Female	0.831	1	1.022	Male
cg11787262	2	172556034	ENSG00000225205	AC078883.1	-0.247727	0.100047	-2.4761	0.0167851	0.384385	Neg	0.008365	0.5707	Male	0.0469	0.674	1.127	Female
cg17313945	6	33010205	ENSG00000206292	HLA-DOA	1.24663	0.503774	2.47459	0.0168482	0.385584	Pos	0.001359	0.3822	Male	0.223	0.874	1.586	Male
cg12473036	20	63979853	ENSG00000130590	SAMD10	-0.52012	0.210267	-2.47362	0.0168886	0.386016	Neg	0.001848	0.4079	Female	0.109	0.77	1.129	Male
cg26542064	6	136933899	ENSG00000206676	RF00019	0.751189	0.30366	2.47379	0.0168818	0.386016	Pos	0.009092	0.5797	Male	0.629	1	1.215	Male
cg15003387	5	24909729	ENSG00000200142	RF00019	0.467218	0.188943	2.4728	0.016923	0.386556	Pos	0.006435	0.5429	Female	0.702	1	1.139	Female
cg10409297	12	57227953	ENSG00000202461	RF00019	-1.16885	0.472776	-2.47232	0.0169434	0.386775	Neg	0.003383	0.4708	Male	0.73	1	1.122	Female
cg10409297	12	57227953	ENSG00000202272	RF00019	-1.1813	0.477977	-2.47145	0.0169799	0.387116	Neg	0.003383	0.4708	Male	0.0646	0.713	1.7	Female
cg05737077	4	140710918	ENSG00000109436	TBC1D9	0.267676	0.108303	2.47155	0.0169755	0.387116	Pos	0.001462	0.3894	Male	0.452	0.976	1.025	Male
cg24561507	5	44067489	ENSG00000266839	AC008088.1	0.713824	0.28901	2.4699	0.0170454	0.387378	Pos	0.009061	0.5797	Male	0.366	0.945	1.272	Male
cg10409297	12	57227953	ENSG00000199781	RF00019	-1.2135	0.491127	-2.47084	0.0170056	0.387378	Neg	0.003383	0.4708	Male	0.445	0.974	1.168	Female
cg02556969	3	42906011	ENSG00000273328	AC099329.2	0.222477	0.0900618	2.47026	0.0170299	0.387378	Pos	0.002765	0.4493	Female	0.477	0.983	1.037	Female
cg04808089	7	140095126	ENSG00000202536	RF00019	0.172571	0.0698671	2.46999	0.0170413	0.387378	Pos	0.003516	0.4754	Female	0.926	1	1.1	Female
cg12982512	7	10900840	ENSG00000201074	RF00019	0.571217	0.231236	2.47027	0.0170295	0.387378	Pos	0.0006178	0.3102	Female	0.949	1	1.025	Female
cg02451774	1	148329092	ENSG00000199223	RF00019	0.441916	0.178951	2.46948	0.017063	0.387532	Pos	0.003729	0.4809	Female	0.593	1	1.505	Female
cg20043301	5	37058952	ENSG00000164190	NIPBL	0.2556	0.103529	2.46887	0.017089	0.387877	Pos	0.001951	0.4126	Male	0.555	1	1.03	Male
cg26460609	7	156605872	ENSG00000182648	LINC01006	0.577828	0.23446	2.46451	0.0172745	0.38891	Pos	0.00738	0.5565	Male	0.000903	0.169	1.385	Male
cg14246859	14	105093216	ENSG00000257556	LINC02298	-0.635115	0.257665	-2.46489	0.0172582	0.38891	Neg	0.009691	0.5888	Female	0.0377	0.648	1.22	Male
cg14879089	4	5827008	ENSG00000072832	CRMP1	0.523235	0.212295	2.46465	0.0172682	0.38891	Pos	0.004994	0.5164	Male	0.127	0.792	1.14	Male
cg03654617	19	37251838	ENSG00000226686	LINC01535	-0.287944	0.116734	-2.46667	0.0171822	0.38891	Neg	0.004718	0.5096	Male	0.163	0.828	1.166	Female
cg09106154	16	66566317	ENSG00000217555	CKLF	0.308651	0.125223	2.46481	0.0172614	0.38891	Pos	0.009524	0.5866	Female	0.43	0.97	1.048	Male
cg08267649	6	56079298	ENSG00000124749	COL21A1	0.361539	0.14665	2.46531	0.01724	0.38891	Pos	0.005385	0.5244	Female	0.518	0.995	1.067	Male
cg02562540	13	49109977	ENSG00000102531	FNDC3A	0.408102	0.165418	2.46709	0.0171642	0.38891	Pos	1.718e-05	0.06577	Female	0.552	1	1.049	Female
cg06064964	20	63567827	ENSG00000130589	HELZ2	0.855837	0.34726	2.46454	0.0172729	0.38891	Pos	0.008801	0.5767	Female	0.791	1	1.025	Male
cg11212624	6	31660863	ENSG00000226103	C6orf47	-0.827442	0.335747	-2.46448	0.0172755	0.38891	Neg	0.009912	0.5908	Female	0.805	1	1.07	Male
cg11212624	6	31660863	ENSG00000203623	C6orf47	-0.827442	0.335747	-2.46448	0.0172755	0.38891	Neg	0.009912	0.5908	Female	0.805	1	1.07	Male
cg11212624	6	31660863	ENSG00000226531	C6orf47	-0.827442	0.335747	-2.46448	0.0172755	0.38891	Neg	0.009912	0.5908	Female	0.805	1	1.07	Male
cg22521500	17	17321460	ENSG00000205309	NT5M	-0.544679	0.220833	-2.46647	0.0171907	0.38891	Neg	0.007057	0.5515	Male	0.976	1	1.002	Female
cg00741469	20	35853389	ENSG00000206663	RF00019	-0.742141	0.301031	-2.46533	0.0172394	0.38891	Neg	0.005227	0.5209	Female	0.986	1	1.009	Male
cg14857363	20	31900243	ENSG00000272020	RNU1-30P	-0.0796908	0.032344	-2.46385	0.0173024	0.389271	Neg	0.002146	0.4214	Male	0.988		1.032	Female
cg10409297	12	57227953	ENSG00000200209	RF00019	1.17128	0.475536	2.46307	0.0173361	0.389405	Pos	0.003383	0.4708	Male	0.0984	0.76	1.636	Male
cg10770023	22	50578214	ENSG00000254413	CHKB-CPT1B	0.610545	0.247845	2.46341	0.0173213	0.389405	Pos	0.002713	0.448	Female	0.198	0.853	1.118	Female
cg08381168	10	37994231	ENSG00000207467	RF00019	-0.340034	0.138059	-2.46296	0.0173409	0.389405	Neg	0.004402	0.5008	Male	0.892	1	1.134	Female
cg27470554	1	161505449	ENSG00000143226	FCGR2A	-0.560297	0.227541	-2.4624	0.0173648	0.389697	Neg	0.005191	0.5203	Female	0.184	0.841	1.136	Male
cg25799710	12	88429525	ENSG00000201563	RF00019	-0.475711	0.193301	-2.46099	0.0174255	0.390531	Neg	0.008376	0.5709	Male	0.48	0.983	1.13	Female
cg27357918	4	651466	ENSG00000133256	PDE6B	0.520056	0.211302	2.46119	0.0174167	0.390531	Pos	0.005118	0.5188	Male	0.489	0.987	1.053	Male
cg11898209	20	35600803	ENSG00000088340	FER1L4	0.630425	0.25619	2.46078	0.0174346	0.390531	Pos	0.0005114	0.2892	Female	0.97	1	1.003	Female
cg09024003	1	230269464	ENSG00000227006	AL136988.2	0.59056	0.240059	2.46007	0.0174652	0.390744	Pos	0.007248	0.5546	Male	0.318	0.925	1.141	Male
cg16635171	2	182826872	ENSG00000200391	RF00019	0.437024	0.177648	2.46005	0.0174659	0.390744	Pos	0.006104	0.5386	Male	0.925	1	1.033	Male
cg13495791	20	25507904	ENSG00000101004	NINL	0.443892	0.180611	2.45773	0.0175666	0.391861	Pos	0.004341	0.4996	Male	0.00211	0.268	1.21	Male
cg21702478	2	47781127	ENSG00000272439	RNU6-91P	1.11935	0.455504	2.45739	0.0175814	0.391861	Pos	0.002861	0.4511	Female	0.0311	0.621	1.353	Female
cg03744763	7	27145117	ENSG00000254369	HOXA-AS3	-0.451865	0.183788	-2.45863	0.0175275	0.391861	Neg	0.001356	0.382	Male	0.0743	0.727	2.097	Female
cg24721309	13	112730077	ENSG00000068650	ATP11A	0.426801	0.173678	2.45743	0.0175796	0.391861	Pos	0.003013	0.4549	Male	0.098	0.759	1.129	Male
cg12398421	10	49759770	ENSG00000197444	OGDHL	0.448916	0.182633	2.45802	0.0175538	0.391861	Pos	0.007624	0.5617	Male	0.146	0.811	1.26	Male
cg02675353	8	142614167	ENSG00000198576	ARC	0.702515	0.285778	2.45825	0.0175437	0.391861	Pos	0.004243	0.4972	Male	0.946	1	1.018	Male
cg15015122	7	946147	ENSG00000105963	ADAP1	0.72384	0.294778	2.45554	0.0176617	0.39293	Pos	0.002609	0.4447	Male	2.17e-05	0.00931	1.456	Male
cg01086404	11	125063009	ENSG00000134955	SLC37A2	-0.102531	0.041751	-2.45578	0.0176511	0.39293	Neg	0.001183	0.3696	Female	0.44	0.973	1.059	Male
cg14469376	11	125063079	ENSG00000134955	SLC37A2	-0.134159	0.0546428	-2.4552	0.0176767	0.39293	Neg	0.004366	0.4999	Female	0.44	0.973	1.059	Male
cg16244889	14	93745471	ENSG00000175785	PRIMA1	1.05194	0.428526	2.45477	0.0176951	0.39293	Pos	0.0003283	0.241	Male	0.552	1	1.218	Male
cg16244889	14	93745471	ENSG00000274089	PRIMA1	1.05194	0.428526	2.45477	0.0176951	0.39293	Pos	0.0003283	0.241	Male	0.552	1	1.218	Male
cg02648060	10	36626624	ENSG00000206814	RF00019	-0.485565	0.197779	-2.45508	0.0176816	0.39293	Neg	0.001685	0.3994	Male	0.581	1	1.221	Male
cg19266034	7	108570091	ENSG00000135241	PNPLA8	-0.221367	0.0902378	-2.45315	0.0177663	0.393623	Neg	0.00679	0.5485	Male	0.0378	0.648	1.072	Female
cg25794730	11	111914217	ENSG00000254445	HSPB2-C11orf52	-1.47293	0.600444	-2.45306	0.0177702	0.393623	Neg	0.003125	0.4609	Female	0.165	0.829	1.236	Male
cg03730958	6	1312283	ENSG00000164379	FOXQ1	-0.50571	0.206128	-2.45337	0.0177565	0.393623	Neg	0.005241	0.5213	Female	0.784	1	1.084	Female
cg16335926	5	143404896	ENSG00000113580	NR3C1	-0.143162	0.0583481	-2.45359	0.017747	0.393623	Neg	0.001655	0.3967	Female	0.912	1	1.004	Male
cg12930683	7	40296073	ENSG00000175600	SUGCT	0.524557	0.213978	2.45145	0.017841	0.393974	Pos	0.002964	0.4544	Male	0.0862	0.744	1.211	Male
cg26542064	6	136933899	ENSG00000201850	RF00019	0.75018	0.305926	2.45216	0.0178098	0.393974	Pos	0.009092	0.5797	Male	0.332	0.933	1.284	Female
cg23174744	1	32638602	ENSG00000201228	RF00019	0.398605	0.162599	2.45146	0.0178405	0.393974	Pos	0.002848	0.451	Female	0.675	1	1.268	Female
cg25799710	12	88429525	ENSG00000200436	RF00019	0.13265	0.0541074	2.4516	0.0178344	0.393974	Pos	0.008376	0.5709	Male	0.947		1.133	Male
cg22108823	20	62775433	ENSG00000228705	LINC00659	0.173454	0.0707419	2.45193	0.0178197	0.393974	Pos	0.002031	0.4162	Male	0.996		1.009	Male
cg23736359	1	43991721	ENSG00000159214	CCDC24	0.407328	0.166199	2.45085	0.0178676	0.394319	Pos	0.007986	0.5664	Male	0.273	0.898	1.068	Female
cg15003387	5	24909729	ENSG00000238516	RF00019	-0.451281	0.184194	-2.45003	0.0179035	0.39442	Neg	0.006435	0.5429	Female	0.337	0.934	1.402	Female
cg26542064	6	136933899	ENSG00000200024	RF00019	-0.332605	0.135746	-2.45021	0.0178956	0.39442	Neg	0.009092	0.5797	Male	0.658	1	1.511	Female
cg14452194	7	116910594	ENSG00000201114	RF00019	0.637791	0.260324	2.44999	0.0179052	0.39442	Pos	0.002123	0.4194	Female	0.777	1	1.049	Female
cg01881378	16	88493679	ENSG00000179588	ZFPM1	0.787095	0.321345	2.44937	0.0179326	0.394781	Pos	0.005312	0.5228	Male	0.884	1	1.014	Male
cg20686201	17	19649778	ENSG00000252744	RF00019	-0.405124	0.165422	-2.44903	0.0179477	0.394871	Neg	0.0031	0.4598	Male	0.971	1	1.035	Male
cg10227572	7	956187	ENSG00000105963	ADAP1	0.519779	0.212636	2.44445	0.0181514	0.394991	Pos	0.002446	0.4354	Male	2.17e-05	0.00931	1.456	Male
cg17575255	5	44388630	ENSG00000070193	FGF10	-0.850176	0.347561	-2.44612	0.0180771	0.394991	Neg	0.003332	0.4693	Female	0.0384	0.65	1.572	Male
cg08396193	7	27154089	ENSG00000106006	HOXA6	-0.532941	0.218015	-2.44452	0.0181484	0.394991	Neg	0.002424	0.4354	Male	0.168	0.83	1.331	Female
cg02872546	2	109125121	ENSG00000253143	AC022730.3	0.71903	0.293984	2.44581	0.0180906	0.394991	Pos	0.008971	0.5785	Male	0.385	0.955	1.11	Male
cg16635171	2	182826872	ENSG00000200397	RF00019	-0.610734	0.249716	-2.44572	0.0180949	0.394991	Neg	0.006104	0.5386	Male	0.425	0.968	1.157	Female
cg20969585	19	42134385	ENSG00000028277	POU2F2	1.16048	0.474605	2.44515	0.0181201	0.394991	Pos	0.003308	0.4693	Male	0.532	0.997	1.062	Male
cg27323011	6	31664759	ENSG00000232960	CSNK2B	-3.13445	1.28056	-2.44772	0.0180056	0.394991	Neg	1.6e-05	0.06328	Female	0.543	1	1.164	Male
cg01416724	8	23571583	ENSG00000147454	SLC25A37	0.669683	0.273593	2.44774	0.018005	0.394991	Pos	0.007584	0.5608	Female	0.565	1	1.036	Male
cg23205529	6	32970602	ENSG00000204257	HLA-DMA	1.28061	0.523389	2.44676	0.0180484	0.394991	Pos	0.0005346	0.2928	Female	0.603	1	1.132	Male
cg23346069	5	140018432	ENSG00000201134	RF00019	0.569871	0.232904	2.4468	0.0180466	0.394991	Pos	0.009038	0.5796	Male	0.794	1	1.091	Female
cg08941771	1	185632016	ENSG00000264915	RF00019	0.234988	0.0961179	2.44479	0.0181363	0.394991	Pos	0.003978	0.4902	Male	0.885	1	1.134	Female
cg08941771	1	185632016	ENSG00000265278	RF00019	0.234988	0.0961179	2.44479	0.0181363	0.394991	Pos	0.003978	0.4902	Male	0.885	1	1.134	Female
cg08941771	1	185632016	ENSG00000201207	RF00019	0.234988	0.0961179	2.44479	0.0181363	0.394991	Pos	0.003978	0.4902	Male	0.885	1	1.134	Female
cg08941771	1	185632016	ENSG00000265738	RF00019	0.234988	0.0961179	2.44479	0.0181363	0.394991	Pos	0.003978	0.4902	Male	0.885	1	1.134	Female
cg08941771	1	185632016	ENSG00000266759	RF00019	0.234988	0.0961179	2.44479	0.0181363	0.394991	Pos	0.003978	0.4902	Male	0.885	1	1.134	Female
cg08941771	1	185632016	ENSG00000264353	RF00019	0.234988	0.0961179	2.44479	0.0181363	0.394991	Pos	0.003978	0.4902	Male	0.885	1	1.134	Female
cg08941771	1	185632016	ENSG00000266716	RF00019	0.234988	0.0961179	2.44479	0.0181363	0.394991	Pos	0.003978	0.4902	Male	0.885	1	1.134	Female
cg10409297	12	57227953	ENSG00000238813	RF00019	0.435273	0.178053	2.44462	0.0181438	0.394991	Pos	0.003383	0.4708	Male	0.999		1.002	Male
cg00233552	7	151915674	ENSG00000199223	RF00019	-0.281173	0.115077	-2.44336	0.0182003	0.395697	Neg	0.007471	0.5581	Male	0.593	1	1.505	Female
cg09422503	13	73922958	ENSG00000118922	KLF12	0.480953	0.196851	2.44323	0.0182059	0.395697	Pos	0.008915	0.5778	Male	0.944	1	1.01	Female
cg20541178	8	142777210	ENSG00000180155	LYNX1	-0.634826	0.260143	-2.4403	0.0183381	0.398329	Neg	0.0002	0.2065	Male	0.276	0.901	1.199	Male
cg13808090	10	37993713	ENSG00000206717	RF00019	-0.380759	0.15607	-2.43968	0.0183661	0.398696	Neg	0.002448	0.4354	Male	0.312	0.923	1.741	Female
cg06038367	16	30187048	ENSG00000102879	CORO1A	-0.719512	0.295092	-2.43826	0.01843	0.39937	Neg	0.004471	0.5021	Female	0.0263	0.601	1.186	Male
cg10409297	12	57227953	ENSG00000201442	RF00019	0.303919	0.124659	2.43801	0.0184417	0.39937	Pos	0.003383	0.4708	Male	0.948		1.133	Male
cg27027818	18	23024175	ENSG00000206950	RF00019	0.217045	0.0890214	2.43812	0.0184365	0.39937	Pos	0.00627	0.5408	Female	0.981		1.049	Female
cg18939241	15	25864246	ENSG00000206190	ATP10A	0.670316	0.27489	2.43849	0.0184197	0.39937	Pos	0.00304	0.4566	Male	0.997	1	1	Male
cg05928186	7	27147482	ENSG00000254369	HOXA-AS3	-0.773918	0.31766	-2.43631	0.0185189	0.399413	Neg	0.004746	0.51	Male	0.0743	0.727	2.097	Female
cg12397768	6	29004599	ENSG00000169260	ZNF311	-0.612351	0.251334	-2.43641	0.0185144	0.399413	Neg	0.006597	0.5459	Male	0.208	0.861	2.336	Female
cg03050669	1	3690212	ENSG00000078900	TP73	0.895114	0.367326	2.43684	0.0184948	0.399413	Pos	0.001533	0.3908	Male	0.541	0.999	1.086	Male
cg04146745	3	42905770	ENSG00000240747	KRBOX1	0.322228	0.132234	2.4368	0.0184967	0.399413	Pos	0.009501	0.5862	Female	0.625	1	1.032	Female
cg11973302	19	28545997	ENSG00000267243	AC005381.1	0.350843	0.144011	2.43622	0.0185227	0.399413	Pos	0.008256	0.5697	Male	0.668	1	1.166	Male
cg00641933	8	747168	ENSG00000282152	DLGAP2	-1.02408	0.420143	-2.43746	0.0184663	0.399413	Neg	0.002696	0.4476	Male	0.81	1	1.072	Male
cg16635767	19	39083999	ENSG00000183760	ACP7	-0.431425	0.177096	-2.43612	0.0185275	0.399413	Neg	0.005819	0.5348	Male	0.963	1	1.004	Male
cg13855023	16	35252505	ENSG00000260958	AC023824.3	0.172867	0.0709636	2.436	0.0185328	0.399413	Pos	0.00347	0.474	Female	0.975		1.057	Female
cg15642534	1	7681004	ENSG00000171735	CAMTA1	-0.134288	0.0551455	-2.43516	0.018571	0.399996	Neg	0.006525	0.5445	Female	0.000952	0.173	1.157	Male
cg06856155	2	11634725	ENSG00000196208	GREB1	0.300704	0.123545	2.43395	0.0186264	0.400332	Pos	1.791e-05	0.06609	Male	0.0626	0.709	1.138	Male
cg15003387	5	24909729	ENSG00000252671	RF00019	0.412642	0.16951	2.43432	0.0186095	0.400332	Pos	0.006435	0.5429	Female	0.677	1	1.205	Female
cg14605001	3	44716480	ENSG00000196653	ZNF502	0.301432	0.123862	2.4336	0.0186424	0.400332	Pos	0.009205	0.5811	Female	0.85	1	1.012	Male
cg14605001	3	44716480	ENSG00000281448	ZNF502	0.301432	0.123862	2.4336	0.0186424	0.400332	Pos	0.009205	0.5811	Female	0.85	1	1.012	Male
cg14452194	7	116910594	ENSG00000207439	RF00019	0.0932577	0.0383168	2.43386	0.0186306	0.400332	Pos	0.002123	0.4194	Female	0.973		1.051	Male
cg05772694	1	161986187	ENSG00000162745	OLFML2B	0.542135	0.222798	2.4333	0.0186562	0.400388	Pos	0.001488	0.39	Male	0.151	0.816	1.141	Male
cg26542064	6	136933899	ENSG00000222649	RF00019	0.812763	0.334204	2.43194	0.0187189	0.401494	Pos	0.009092	0.5797	Male	0.913	1	1.024	Male
cg26804911	2	222404944	ENSG00000199540	RF00019	0.351879	0.144735	2.43119	0.0187531	0.401747	Pos	0.002217	0.4246	Male	0.62	1	1.394	Male
cg23346069	5	140018432	ENSG00000252147	RNY3P16	-0.298984	0.122976	-2.43124	0.0187507	0.401747	Neg	0.009038	0.5796	Male	0.936	1	1.055	Female
cg16642003	16	30445523	ENSG00000179918	SEPHS2	-0.483636	0.199036	-2.42989	0.0188133	0.402315	Neg	0.003176	0.4632	Female	0.0269	0.604	1.134	Male
cg08941771	1	185632016	ENSG00000223023	RF00019	-0.477488	0.19649	-2.43009	0.018804	0.402315	Neg	0.003978	0.4902	Male	0.27	0.896	1.593	Male
cg05000518	5	43041536	ENSG00000215068	AC025171.2	-0.20167	0.0829823	-2.43028	0.0187952	0.402315	Neg	0.001706	0.4007	Female	0.902	1	1.008	Female
cg14298244	18	77017117	ENSG00000197971	MBP	0.244377	0.100615	2.42883	0.018862	0.403055	Pos	8.955e-05	0.1484	Male	0.0441	0.669	1.136	Male
cg24384244	3	42906197	ENSG00000273328	AC099329.2	0.269062	0.110798	2.42841	0.0188816	0.403055	Pos	0.007563	0.5602	Female	0.477	0.983	1.037	Female
cg11711420	5	51383455	ENSG00000016082	ISL1	-0.596994	0.245819	-2.42859	0.0188733	0.403055	Neg	0.003402	0.4719	Female	0.587	1	1.052	Male
cg26542064	6	136933899	ENSG00000207243	RF00019	0.434138	0.178801	2.42805	0.0188983	0.403171	Pos	0.009092	0.5797	Male	0.91	1	1.078	Male
cg23174744	1	32638602	ENSG00000207105	RF00019	0.641378	0.264325	2.42647	0.0189716	0.403321	Pos	0.002848	0.451	Female	0.00179	0.246	1.583	Female
cg14361162	6	32967960	ENSG00000242685	HLA-DMA	-0.81699	0.33677	-2.42596	0.0189953	0.403321	Neg	0.002771	0.4493	Female	0.735	1	1.051	Male
cg14361162	6	32967960	ENSG00000243215	HLA-DMA	-0.81699	0.33677	-2.42596	0.0189953	0.403321	Neg	0.002771	0.4493	Female	0.735	1	1.051	Male
cg14361162	6	32967960	ENSG00000243719	HLA-DMA	-0.81699	0.33677	-2.42596	0.0189953	0.403321	Neg	0.002771	0.4493	Female	0.735	1	1.051	Male
cg14361162	6	32967960	ENSG00000243189	HLA-DMA	-0.81699	0.33677	-2.42596	0.0189953	0.403321	Neg	0.002771	0.4493	Female	0.735	1	1.051	Male
cg14361162	6	32967960	ENSG00000239463	HLA-DMA	-0.81699	0.33677	-2.42596	0.0189953	0.403321	Neg	0.002771	0.4493	Female	0.735	1	1.051	Male
cg22134764	17	63742154	ENSG00000125695	AC046185.1	0.68384	0.28175	2.42712	0.0189415	0.403321	Pos	0.001	0.3535	Female	0.802	1	1.668	Female
cg04435546	11	16607669	ENSG00000110693	SOX6	-0.380244	0.156713	-2.42637	0.0189766	0.403321	Neg	0.002097	0.4183	Female	0.91	1	1.008	Male
cg05293875	5	149940788	ENSG00000200630	RF00019	0.511983	0.211078	2.42557	0.0190137	0.403473	Pos	0.006367	0.5418	Male	0.912	1	1.097	Female
cg27027818	18	23024175	ENSG00000200040	RF00019	0.313206	0.129208	2.42405	0.0190848	0.404742	Pos	0.00627	0.5408	Female	0.903	1	1.132	Female
cg14301635	6	31927425	ENSG00000206372	C2	-0.866295	0.357449	-2.42355	0.0191081	0.404758	Neg	0.007186	0.5534	Female	0.221	0.873	1.164	Male
cg14301635	6	31927425	ENSG00000235017	C2	-0.866295	0.357449	-2.42355	0.0191081	0.404758	Neg	0.007186	0.5534	Female	0.221	0.873	1.164	Male
cg25827490	8	71844603	ENSG00000235531	MSC-AS1	-0.592837	0.244658	-2.42313	0.0191278	0.404936	Neg	0.008328	0.5702	Female	0.369	0.947	1.118	Male
cg12264949	10	102242188	ENSG00000107859	PITX3	-0.565497	0.23344	-2.42245	0.0191594	0.405365	Neg	0.007939	0.5664	Female	0.647	1	1.185	Female
cg26542064	6	136933899	ENSG00000199291	RF00019	-0.7096	0.293026	-2.42163	0.0191983	0.40571	Neg	0.009092	0.5797	Male	0.00758	0.439	3.148	Female
cg08757143	7	7103598	ENSG00000252202	RF00019	-0.41715	0.172255	-2.42171	0.0191945	0.40571	Neg	0.00157	0.393	Female	0.888	1	1.061	Female
cg27582790	12	48180034	ENSG00000177981	ASB8	0.199067	0.082218	2.42121	0.0192177	0.405881	Pos	0.00494	0.5149	Male	0.524	0.996	1.024	Male
cg26804911	2	222404944	ENSG00000207401	RF00019	0.480454	0.198455	2.42097	0.0192294	0.405889	Pos	0.002217	0.4246	Male	0.248	0.884	1.62	Male
cg15305318	8	26015461	ENSG00000221818	EBF2	0.745247	0.30793	2.42018	0.0192662	0.406426	Pos	0.005536	0.5273	Male	0.00146	0.214	1.619	Male
cg04709886	11	108223026	ENSG00000149311	ATM	-0.148648	0.0614547	-2.41882	0.0193306	0.407468	Neg	0.007443	0.558	Male	0.011	0.486	1.099	Female
cg08381168	10	37994231	ENSG00000252021	RF00019	-0.474409	0.196145	-2.41866	0.0193383	0.407468	Neg	0.004402	0.5008	Male	0.962	1	1.029	Female
cg23346069	5	140018432	ENSG00000201800	RF00019	0.513249	0.212229	2.41837	0.0193519	0.407515	Pos	0.009038	0.5796	Male	0.644	1	1.087	Female
cg12968088	10	48821533	ENSG00000128815	WDFY4	0.524018	0.216754	2.41757	0.01939	0.408078	Pos	0.002001	0.4151	Male	0.137	0.804	1.169	Male
cg20067719	17	50546410	ENSG00000006282	SPATA20	-0.551977	0.22837	-2.41703	0.0194157	0.408379	Neg	0.0008577	0.3392	Male	0.527	0.996	1.044	Male
cg16635171	2	182826872	ENSG00000207438	RF00019	-0.489795	0.20269	-2.41647	0.0194424	0.408461	Neg	0.006104	0.5386	Male	0.56	1	1.171	Female
cg16635171	2	182826872	ENSG00000252744	RF00019	-0.2031	0.0840468	-2.41651	0.0194403	0.408461	Neg	0.006104	0.5386	Male	0.971	1	1.035	Male
cg18768157	10	35641605	ENSG00000177283	FZD8	-0.398468	0.164936	-2.41589	0.0194698	0.408558	Neg	0.009588	0.5872	Female	0.00219	0.273	1.375	Male
cg23884690	13	113024611	ENSG00000126217	MCF2L	0.710988	0.294272	2.41609	0.0194601	0.408558	Pos	0.005917	0.5362	Male	0.243	0.879	1.12	Male
cg06448090	8	13566625	ENSG00000164743	C8orf48	-0.435379	0.180242	-2.41552	0.0194875	0.408571	Neg	0.003577	0.4769	Female	0.0203	0.567	1.295	Male
cg27465569	12	43760049	ENSG00000198001	IRAK4	0.163837	0.0678301	2.4154	0.0194932	0.408571	Pos	0.008513	0.5736	Female	0.0643	0.712	1.077	Female
cg13488851	1	34780621	ENSG00000188910	GJB3	0.680196	0.281777	2.41395	0.0195623	0.409602	Pos	0.009531	0.5866	Male	0.0921	0.754	1.365	Male
cg17991695	6	10882740	ENSG00000235051	AL357497.1	-0.82828	0.343184	-2.41352	0.0195831	0.409602	Neg	0.003455	0.4737	Female	0.172	0.833	1.197	Male
cg27027818	18	23024175	ENSG00000251867	AC009812.1	0.345153	0.143042	2.41295	0.01961	0.409602	Pos	0.00627	0.5408	Female	0.659	1	1.035	Female
cg12867776	13	20709329	ENSG00000172458	IL17D	1.51808	0.629144	2.41294	0.0196109	0.409602	Pos	0.0007002	0.3225	Female	0.711	1	1.054	Male
cg12982512	7	10900840	ENSG00000207525	RF00019	0.786327	0.325845	2.41319	0.0195986	0.409602	Pos	0.0006178	0.3102	Female	0.91	1	1.033	Female
cg14452194	7	116910594	ENSG00000207075	RF00019	0.0914943	0.0379109	2.4134	0.0195885	0.409602	Pos	0.002123	0.4194	Female	0.985		1.038	Female
cg25948892	21	29140539	ENSG00000251996	RF00019	0.489852	0.203147	2.41132	0.0196886	0.410919	Pos	0.00217	0.4227	Male	0.0412	0.665	3.17	Male
cg27027818	18	23024175	ENSG00000200829	RF00019	0.329771	0.136769	2.41115	0.0196969	0.410919	Pos	0.00627	0.5408	Female	0.882	1	1.092	Male
cg09874467	6	46129885	ENSG00000001561	ENPP4	-0.475903	0.197422	-2.41058	0.019724	0.411245	Neg	0.003856	0.4866	Female	0.52	0.995	1.079	Male
cg23174744	1	32638602	ENSG00000238723	RF00019	0.151204	0.062733	2.41028	0.0197386	0.411311	Pos	0.002848	0.451	Female	0.969		1.048	Female
cg02648060	10	36626624	ENSG00000207231	RF00019	0.497993	0.206711	2.40913	0.0197943	0.411993	Pos	0.001685	0.3994	Male	0.0368	0.644	1.763	Male
cg09366357	7	13990031	ENSG00000006468	ETV1	-0.12542	0.052059	-2.40919	0.0197911	0.411993	Neg	0.007252	0.5548	Female	0.689	1	1.04	Male
cg23318459	4	121898349	ENSG00000138741	TRPC3	-0.771152	0.320231	-2.40811	0.0198434	0.412363	Neg	0.0003232	0.2403	Female	0.313	0.923	1.121	Male
cg25705558	15	74129576	ENSG00000248540	AC010931.2	0.500587	0.20787	2.40818	0.0198403	0.412363	Pos	0.003295	0.4687	Male	0.433	0.972	1.101	Female
cg22617682	8	142753368	ENSG00000197353	LYPD2	-0.405231	0.168282	-2.40805	0.0198466	0.412363	Neg	0.002591	0.4443	Female	0.973	1	1.016	Male
cg26250093	2	24174779	ENSG00000186453	FAM228A	-1.11811	0.464777	-2.40569	0.019961	0.412514	Neg	0.004735	0.5099	Female	1.09e-05	0.00507	2.37	Male
cg21747271	11	67482580	ENSG00000110711	AIP	-0.307706	0.12801	-2.40376	0.0200551	0.412514	Neg	0.005575	0.5286	Female	0.0144	0.521	1.157	Male
cg16243337	1	61851573	ENSG00000272439	RNU6-91P	-0.732946	0.304856	-2.40424	0.0200319	0.412514	Neg	0.007171	0.553	Male	0.0311	0.621	1.353	Female
cg03334043	21	44508508	ENSG00000235890	TSPEAR-AS1	1.79277	0.745025	2.40632	0.0199305	0.412514	Pos	3.368e-05	0.0925	Female	0.0749	0.728	1.444	Female
cg18022418	1	245513545	ENSG00000162849	KIF26B	0.492104	0.204542	2.40588	0.0199517	0.412514	Pos	0.005225	0.5209	Male	0.0895	0.749	1.179	Male
cg17919186	14	91417210	ENSG00000015133	CCDC88C	-0.289747	0.120565	-2.40325	0.0200805	0.412514	Neg	0.003849	0.4862	Male	0.0919	0.754	1.133	Female
cg13910855	6	32189707	ENSG00000232005	PBX2	-1.55842	0.648451	-2.4033	0.0200779	0.412514	Neg	0.00374	0.4811	Female	0.104	0.763	1.437	Male
cg21534766	21	21145905	ENSG00000154654	NCAM2	0.921021	0.383159	2.40376	0.0200554	0.412514	Pos	0.002445	0.4354	Male	0.117	0.779	1.6	Male
cg27656592	2	17649493	ENSG00000163032	VSNL1	0.761108	0.31618	2.4072	0.0198877	0.412514	Pos	0.003514	0.4752	Male	0.125	0.789	1.142	Male
cg02725453	22	49855525	ENSG00000100426	ZBED4	-0.363867	0.151324	-2.40456	0.0200162	0.412514	Neg	0.0007853	0.3306	Male	0.156	0.821	1.05	Male
cg24363820	22	50578273	ENSG00000254413	CHKB-CPT1B	0.489191	0.203413	2.40492	0.0199986	0.412514	Pos	0.004317	0.499	Female	0.198	0.853	1.118	Female
cg11822812	5	140672431	ENSG00000256453	DND1	0.362317	0.150697	2.40428	0.02003	0.412514	Pos	0.005202	0.5203	Female	0.423	0.967	1.513	Female
cg15003387	5	24909729	ENSG00000252965	RF00019	0.506199	0.210513	2.40459	0.0200145	0.412514	Pos	0.006435	0.5429	Female	0.624	1	1.168	Female
cg08757143	7	7103598	ENSG00000252225	RF00019	0.223882	0.0930019	2.40729	0.0198834	0.412514	Pos	0.00157	0.393	Female	0.901		1.249	Male
cg22879016	20	23034347	ENSG00000234646	AL049651.2	0.18385	0.0765031	2.40318	0.0200839	0.412514	Pos	0.007061	0.5515	Male	0.929		1.2	Male
cg11389917	9	97915166	ENSG00000200982	RF00019	0.156978	0.0652885	2.40437	0.0200254	0.412514	Pos	0.0007257	0.326	Female	0.965		1.094	Female
cg23346069	5	140018432	ENSG00000202495	RF00019	0.110733	0.0460734	2.40341	0.0200726	0.412514	Pos	0.009038	0.5796	Male	0.972		1.074	Male
cg23346069	5	140018432	ENSG00000199442	RF00019	0.110733	0.0460734	2.40341	0.0200726	0.412514	Pos	0.009038	0.5796	Male	0.972		1.074	Male
cg23346069	5	140018432	ENSG00000199711	RF00019	0.110733	0.0460734	2.40341	0.0200726	0.412514	Pos	0.009038	0.5796	Male	0.972		1.074	Male
cg11389917	9	97915166	ENSG00000207395	RF00019	0.25915	0.107821	2.40351	0.0200675	0.412514	Pos	0.0007257	0.326	Female	0.998		1.003	Female
cg00788461	1	48472080	ENSG00000132122	SPATA6	0.348206	0.144929	2.4026	0.0201119	0.412637	Pos	0.009351	0.5838	Male	0.258	0.891	1.088	Male
cg19944656	17	78879957	ENSG00000178404	CEP295NL	0.683033	0.284291	2.40258	0.0201129	0.412637	Pos	0.009116	0.5804	Female	0.959	1	1.004	Male
cg14881371	7	64893663	ENSG00000198039	ZNF273	0.241899	0.100722	2.40166	0.0201584	0.41278	Pos	0.002382	0.4335	Female	0.084	0.741	1.091	Female
cg08420425	1	2238907	ENSG00000157933	SKI	0.5625	0.2343	2.40077	0.0202019	0.41278	Pos	0.009807	0.59	Male	0.201	0.856	1.114	Male
cg24192663	1	161523220	ENSG00000173110	HSPA6	-0.956176	0.398084	-2.40194	0.0201443	0.41278	Neg	0.0006113	0.3083	Female	0.281	0.902	1.127	Male
cg14361162	6	32967960	ENSG00000204256	BRD2	0.42241	0.17595	2.40073	0.0202038	0.41278	Pos	0.002771	0.4493	Female	0.314	0.924	1.073	Male
cg02954141	14	102694697	ENSG00000199875	RF00019	-0.641834	0.267344	-2.40078	0.0202015	0.41278	Neg	0.003482	0.4742	Female	0.684	1	1.201	Female
cg02643214	16	86275901	ENSG00000201371	RF00019	-0.370759	0.154463	-2.4003	0.020225	0.41278	Neg	0.002468	0.4366	Female	0.807	1	1.082	Male
cg26969933	6	31662122	ENSG00000199546	RF00019	0.228346	0.0950686	2.40191	0.020146	0.41278	Pos	0.008364	0.5707	Female	0.942		1.161	Female
cg26542064	6	136933899	ENSG00000265896	RF00019	-0.162301	0.067629	-2.39987	0.0202465	0.41278	Neg	0.009092	0.5797	Male	0.985		1.039	Female
cg26542064	6	136933899	ENSG00000199332	RF00019	-0.162301	0.067629	-2.39987	0.0202465	0.41278	Neg	0.009092	0.5797	Male	0.985		1.039	Female
cg26542064	6	136933899	ENSG00000264692	RF00019	-0.162301	0.067629	-2.39987	0.0202465	0.41278	Neg	0.009092	0.5797	Male	0.985		1.039	Female
cg26542064	6	136933899	ENSG00000266250	RF00019	-0.162301	0.067629	-2.39987	0.0202465	0.41278	Neg	0.009092	0.5797	Male	0.985		1.039	Female
cg10409297	12	57227953	ENSG00000202141	RF00019	-1.25595	0.523399	-2.3996	0.0202598	0.412816	Neg	0.003383	0.4708	Male	0.0289	0.609	1.329	Female
cg27421385	5	159210493	ENSG00000145860	RNF145	-0.337586	0.140715	-2.39908	0.0202856	0.412868	Neg	0.004767	0.5105	Female	0.347	0.938	1.052	Male
cg16932017	13	51454072	ENSG00000224892	RPS4XP16	0.725547	0.302486	2.39861	0.0203084	0.412868	Pos	7.878e-05	0.1418	Female	0.37	0.947	1.094	Female
cg20686201	17	19649778	ENSG00000206895	RF00019	-0.310283	0.12935	-2.3988	0.0202994	0.412868	Neg	0.0031	0.4598	Male	0.976		1.045	Male
cg15388107	7	36661310	ENSG00000136250	AOAH	0.876312	0.365287	2.39897	0.0202909	0.412868	Pos	0.008731	0.5765	Male	0.985	1	1.002	Female
cg15576116	5	141617775	ENSG00000131504	DIAPH1	0.433696	0.180914	2.39724	0.0203764	0.413548	Pos	0.0007333	0.3266	Male	0.0313	0.622	1.089	Male
cg14149302	10	49758666	ENSG00000197444	OGDHL	0.595225	0.248274	2.39745	0.0203661	0.413548	Pos	0.002738	0.4487	Male	0.146	0.811	1.26	Male
cg08757143	7	7103598	ENSG00000200685	RF00019	-0.691879	0.288575	-2.39757	0.0203601	0.413548	Neg	0.00157	0.393	Female	0.36	0.942	1.274	Male
cg00233552	7	151915674	ENSG00000207370	RF00019	-0.78791	0.328893	-2.39564	0.0204559	0.414531	Neg	0.007471	0.5581	Male	0.0412	0.665	1.399	Female
cg23174744	1	32638602	ENSG00000195401	RF00019	0.57897	0.241689	2.39551	0.0204625	0.414531	Pos	0.002848	0.451	Female	0.304	0.919	1.295	Female
cg25948892	21	29140539	ENSG00000201340	RF00019	-0.742566	0.309967	-2.39563	0.0204566	0.414531	Neg	0.00217	0.4227	Male	0.449	0.976	1.301	Female
cg26542064	6	136933899	ENSG00000200888	RF00019	0.806836	0.336873	2.39507	0.0204842	0.414531	Pos	0.009092	0.5797	Male	0.472	0.982	1.148	Female
cg27323011	6	31664759	ENSG00000228875	CSNK2B	-3.02938	1.26494	-2.39487	0.0204942	0.414531	Neg	1.6e-05	0.06328	Female	0.524	0.996	1.17	Male
cg15003387	5	24909729	ENSG00000199223	RF00019	0.211139	0.0881582	2.395	0.0204878	0.414531	Pos	0.006435	0.5429	Female	0.593	1	1.505	Female
cg02954141	14	102694697	ENSG00000206950	RF00019	0.295058	0.123336	2.39231	0.0206225	0.416891	Pos	0.003482	0.4742	Female	0.981		1.049	Female
cg16847051	12	53727929	ENSG00000012822	CALCOCO1	-0.234838	0.0981937	-2.39157	0.0206594	0.417401	Neg	0.001304	0.3781	Female	0.354	0.94	1.036	Male
cg01952194	7	152142924	ENSG00000055609	KMT2C	-0.210347	0.0879733	-2.39104	0.0206864	0.417712	Neg	0.001809	0.4053	Female	0.769	1	1.014	Male
cg23174744	1	32638602	ENSG00000202141	RF00019	0.598402	0.250359	2.39018	0.0207295	0.418337	Pos	0.002848	0.451	Female	0.0289	0.609	1.329	Female
cg15003387	5	24909729	ENSG00000251867	AC009812.1	0.305104	0.127661	2.38996	0.0207407	0.418337	Pos	0.006435	0.5429	Female	0.659	1	1.035	Female
cg22326929	7	3951926	ENSG00000146555	SDK1	0.348558	0.145861	2.38966	0.0207558	0.418406	Pos	0.002556	0.4422	Male	0.731	1	1.037	Female
cg20322447	2	24124242	ENSG00000219626	FAM228B	0.632977	0.264957	2.38898	0.02079	0.41886	Pos	0.008034	0.5667	Female	0.0603	0.701	1.088	Female
cg21489966	4	102010329	ENSG00000251309	AP002075.1	0.622566	0.260652	2.3885	0.0208144	0.419116	Pos	0.0008708	0.3392	Female	0.314	0.924	1.543	Female
cg02435495	17	37743297	ENSG00000276194	HNF1B	0.192981	0.0808567	2.3867	0.0209054	0.419838	Pos	0.006535	0.5448	Female	0.137	0.804	1.232	Female
cg13619915	3	165196648	ENSG00000121871	SLITRK3	0.215065	0.0901122	2.38664	0.0209088	0.419838	Pos	0.0009493	0.3482	Female	0.177	0.837	1.28	Female
cg14452194	7	116910594	ENSG00000207151	RF00019	0.470047	0.196883	2.38744	0.020868	0.419838	Pos	0.002123	0.4194	Female	0.567	1	1.231	Female
cg02648060	10	36626624	ENSG00000207303	RF00019	0.274398	0.114963	2.38683	0.0208991	0.419838	Pos	0.001685	0.3994	Male	0.652	1	1.348	Male
cg00367584	7	151633746	ENSG00000106617	PRKAG2	0.303689	0.127217	2.38717	0.0208816	0.419838	Pos	0.003432	0.4732	Female	0.872	1	1.012	Female
cg11523134	1	3689182	ENSG00000078900	TP73	0.595472	0.249554	2.38615	0.0209337	0.419868	Pos	0.003145	0.4618	Male	0.541	0.999	1.086	Male
cg02648060	10	36626624	ENSG00000200750	RF00019	0.253052	0.106042	2.38633	0.0209242	0.419868	Pos	0.001685	0.3994	Male	0.99		1.015	Female
cg24687432	15	25864460	ENSG00000206190	ATP10A	0.893626	0.37465	2.38523	0.0209805	0.420572	Pos	0.004156	0.495	Male	0.997	1	1	Male
cg02648060	10	36626624	ENSG00000212241	RF00019	-0.357721	0.150025	-2.38441	0.0210223	0.421174	Neg	0.001685	0.3994	Male	0.963	1	1.025	Female
cg02648060	10	36626624	ENSG00000201913	RF00019	0.261595	0.109728	2.38404	0.021041	0.421313	Pos	0.001685	0.3994	Male	0.655	1	1.348	Male
cg18685455	6	135475551	ENSG00000207401	RF00019	-0.486342	0.204166	-2.38209	0.021141	0.422719	Neg	6.191e-06	0.03968	Female	0.248	0.884	1.62	Male
cg17740950	20	2508910	ENSG00000256566	AL049650.1	-0.953019	0.400198	-2.38137	0.0211777	0.422719	Neg	0.001027	0.3557	Male	0.321	0.927	1.432	Female
cg07438099	6	31866400	ENSG00000204385	SLC44A4	1.43334	0.602039	2.3808	0.0212071	0.422719	Pos	0.009431	0.5854	Female	0.643	1	1.113	Female
cg07438099	6	31866400	ENSG00000231479	SLC44A4	1.43334	0.602039	2.3808	0.0212071	0.422719	Pos	0.009431	0.5854	Female	0.643	1	1.113	Female
cg07438099	6	31866400	ENSG00000228263	SLC44A4	1.43334	0.602039	2.3808	0.0212071	0.422719	Pos	0.009431	0.5854	Female	0.643	1	1.113	Female
cg13808090	10	37993713	ENSG00000222506	RF00019	-0.279982	0.11759	-2.381	0.021197	0.422719	Neg	0.002448	0.4354	Male	0.78	1	1.241	Male
cg12982512	7	10900840	ENSG00000201987	RF00019	0.425237	0.17862	2.38068	0.0212131	0.422719	Pos	0.0006178	0.3102	Female	0.891	1	1.132	Female
cg25458182	9	95509889	ENSG00000185920	PTCH1	-0.261592	0.109825	-2.38189	0.0211509	0.422719	Neg	0.005706	0.5321	Female	0.928	1	1.006	Female
cg01981417	20	31473240	ENSG00000180383	DEFB124	0.636813	0.267501	2.3806	0.0212173	0.422719	Pos	0.005187	0.5203	Male	0.966	1	1.028	Male
cg22249789	2	63057438	ENSG00000115507	OTX1	0.974067	0.409471	2.37884	0.0213081	0.423104	Pos	0.003924	0.4889	Female	0.21	0.863	1.311	Female
cg19144974	2	38109756	ENSG00000232973	CYP1B1-AS1	0.511523	0.215018	2.37898	0.0213011	0.423104	Pos	0.0009441	0.3475	Female	0.504	0.992	1.055	Female
cg26877508	15	71202984	ENSG00000187720	THSD4	0.68031	0.285988	2.37881	0.0213098	0.423104	Pos	0.001299	0.3772	Male	0.617	1	1.051	Male
cg08227792	10	129701300	ENSG00000237224	AL157832.2	-1.15868	0.487122	-2.37863	0.0213189	0.423104	Neg	0.003251	0.4662	Male	0.625	1	1.119	Female
cg26904406	6	111606108	ENSG00000056972	TRAF3IP2	0.32978	0.138578	2.37974	0.0212617	0.423104	Pos	0.00232	0.4292	Female	0.653	1	1.024	Female
cg00753399	2	74177428	ENSG00000114978	MOB1A	-0.181501	0.0763049	-2.37863	0.0213192	0.423104	Neg	0.0006448	0.3138	Male	0.878	1	1.007	Male
cg08513123	6	30154152	ENSG00000229346	TRIM10	1.13567	0.477281	2.37945	0.0212767	0.423104	Pos	0.006735	0.5478	Male	0.917	1	1.067	Female
cg04048249	11	116829839	ENSG00000110245	APOC3	-0.925573	0.389408	-2.37687	0.02141	0.423266	Neg	0.007307	0.5552	Male	0.0459	0.673	2.362	Female
cg19878076	17	40453381	ENSG00000141753	IGFBP4	0.897482	0.377508	2.37738	0.0213835	0.423266	Pos	0.00424	0.497	Male	0.13	0.795	1.131	Male
cg02724317	10	14602114	ENSG00000065809	FAM107B	-0.328266	0.138094	-2.37713	0.0213969	0.423266	Neg	0.009592	0.5872	Male	0.374	0.948	1.069	Male
cg08381168	10	37994231	ENSG00000201340	RF00019	-0.772854	0.325006	-2.37797	0.0213533	0.423266	Neg	0.004402	0.5008	Male	0.449	0.976	1.301	Female
cg26542064	6	136933899	ENSG00000264932	AC115989.2	-0.711614	0.299376	-2.37699	0.0214039	0.423266	Neg	0.009092	0.5797	Male	0.49	0.988	1.146	Female
cg04808089	7	140095126	ENSG00000199676	RF00019	0.460457	0.1937	2.37716	0.0213949	0.423266	Pos	0.003516	0.4754	Female	0.584	1	1.121	Female
cg16249048	18	49872229	ENSG00000200291	RF00019	-0.483611	0.203434	-2.37725	0.0213907	0.423266	Neg	0.008888	0.5773	Male	0.983	1	1.022	Female
cg19831077	7	151410837	ENSG00000243836	WDR86-AS1	-0.688462	0.289783	-2.37579	0.0214664	0.423333	Neg	0.007042	0.5514	Female	0.0269	0.604	1.211	Male
cg02465068	6	89821904	ENSG00000238311	SNORD13E	1.54286	0.649257	2.37634	0.0214375	0.423333	Pos	0.007653	0.5622	Female	0.449	0.976	1.211	Female
cg13313214	7	23710322	ENSG00000196335	STK31	-0.610234	0.256868	-2.37567	0.0214724	0.423333	Neg	0.009491	0.5861	Female	0.496	0.989	1.072	Male
cg00910138	15	69413978	ENSG00000259426	AC027237.3	-0.784805	0.330298	-2.37605	0.0214527	0.423333	Neg	0.007442	0.558	Female	0.606	1	1.048	Male
cg00233552	7	151915674	ENSG00000252171	RF00019	0.180733	0.0760614	2.37615	0.0214474	0.423333	Pos	0.007471	0.5581	Male	0.925		1.187	Male
cg18685455	6	135475551	ENSG00000200579	RF00019	0.534496	0.225011	2.37542	0.0214856	0.423361	Pos	6.191e-06	0.03968	Female	0.28	0.902	1.499	Female
cg18685455	6	135475551	ENSG00000238723	RF00019	0.200366	0.0843619	2.37507	0.0215036	0.423483	Pos	6.191e-06	0.03968	Female	0.969		1.048	Female
cg14746605	11	35352788	ENSG00000110436	SLC1A2	0.422076	0.177737	2.37472	0.021522	0.423512	Pos	0.006304	0.5409	Female	0.589	1	1.046	Female
cg12600550	4	36244765	ENSG00000047365	ARAP2	-0.734975	0.309517	-2.37459	0.0215287	0.423512	Neg	0.002495	0.4388	Female	0.648	1	1.047	Female
cg11389917	9	97915166	ENSG00000202385	RF00019	-0.469069	0.197556	-2.37436	0.0215406	0.423514	Neg	0.0007257	0.326	Female	0.577	1	1.327	Male
cg26804911	2	222404944	ENSG00000200065	RF00019	0.688897	0.290329	2.37281	0.0216217	0.424533	Pos	0.002217	0.4246	Male	0.302	0.918	1.405	Male
cg08757143	7	7103598	ENSG00000207235	RF00019	0.552786	0.233059	2.37187	0.0216707	0.424533	Pos	0.00157	0.393	Female	0.403	0.961	1.437	Female
cg27015469	6	31897317	ENSG00000232045	EHMT2	1.33154	0.561316	2.37218	0.0216548	0.424533	Pos	0.0006583	0.3162	Male	0.42	0.966	1.187	Male
cg27015469	6	31897317	ENSG00000238134	EHMT2	1.33154	0.561316	2.37218	0.0216548	0.424533	Pos	0.0006583	0.3162	Male	0.42	0.966	1.187	Male
cg08373187	5	135576357	ENSG00000250167	AC034206.1	-1.16247	0.489925	-2.37275	0.0216248	0.424533	Neg	0.009153	0.5805	Female	0.541	0.999	1.089	Male
cg20381985	12	54016877	ENSG00000198353	HOXC4	-0.636452	0.268264	-2.37248	0.0216388	0.424533	Neg	0.006281	0.5408	Female	0.566	1	1.062	Male
cg10676228	8	10964003	ENSG00000171044	XKR6	0.621638	0.262097	2.37179	0.0216753	0.424533	Pos	0.002175	0.4228	Male	0.881	1	1.02	Male
cg08572278	4	61602236	ENSG00000150471	ADGRL3	0.475063	0.200322	2.3715	0.0216904	0.424597	Pos	0.006	0.5371	Male	0.0784	0.73	1.227	Male
cg01982602	9	17134652	ENSG00000044459	CNTLN	-0.310178	0.130823	-2.37097	0.0217181	0.424907	Neg	0.002576	0.4434	Female	0.0903	0.75	1.127	Male
cg25948892	21	29140539	ENSG00000207231	RF00019	0.61145	0.258008	2.36989	0.0217751	0.42579	Pos	0.00217	0.4227	Male	0.0368	0.644	1.763	Male
cg09503927	4	39458467	ENSG00000163682	RPL9	1.85605	0.783421	2.36916	0.0218134	0.426135	Pos	0.005379	0.5243	Male	0.158	0.823	1.358	Male
cg14874351	12	80938065	ENSG00000111058	ACSS3	-0.209171	0.0882995	-2.36888	0.0218284	0.426135	Neg	0.006672	0.5463	Female	0.273	0.898	1.135	Male
cg26969933	6	31662122	ENSG00000207092	RF00019	-0.822348	0.34712	-2.36906	0.0218186	0.426135	Neg	0.008364	0.5707	Female	0.393	0.958	1.215	Male
cg27092808	10	45594320	ENSG00000278545	2024-03-08	-0.793243	0.334923	-2.36844	0.0218516	0.426356	Neg	0.008572	0.5745	Female	0.118	0.779	1.198	Male
cg00121533	1	74733432	ENSG00000116791	CRYZ	0.454008	0.191767	2.3675	0.0219013	0.426522	Pos	0.001447	0.3879	Female	0.147	0.813	1.175	Female
cg13552632	2	240935614	ENSG00000226321	CROCC2	1.34687	0.568931	2.36738	0.0219077	0.426522	Pos	0.002366	0.4329	Male	0.672	1	1.117	Male
cg08941771	1	185632016	ENSG00000199595	RF00019	0.102213	0.0431694	2.36772	0.0218897	0.426522	Pos	0.003978	0.4902	Male	0.972		1.074	Male
cg08941771	1	185632016	ENSG00000202177	RF00019	0.102213	0.0431694	2.36772	0.0218897	0.426522	Pos	0.003978	0.4902	Male	0.972		1.074	Male
cg00741469	20	35853389	ENSG00000264932	AC115989.2	1.135	0.479548	2.36681	0.0219378	0.426876	Pos	0.005227	0.5209	Female	0.49	0.988	1.146	Female
cg23796731	15	33810627	ENSG00000198838	RYR3	-0.991478	0.419037	-2.36609	0.021976	0.426925	Neg	0.008398	0.5714	Male	0.456	0.977	1.089	Female
cg08757143	7	7103598	ENSG00000206813	RF00019	-0.266399	0.112583	-2.36625	0.0219673	0.426925	Neg	0.00157	0.393	Female	0.791		1.36	Male
cg27027818	18	23024175	ENSG00000200629	RNY1P11	0.207203	0.0875601	2.36641	0.0219588	0.426925	Pos	0.00627	0.5408	Female	0.956		1.119	Female
cg02648060	10	36626624	ENSG00000207036	RNY3P14	-0.590493	0.249633	-2.36545	0.0220101	0.427356	Neg	0.001685	0.3994	Male	0.556	1	1.101	Female
cg02952008	1	228416363	ENSG00000162931	TRIM17	-0.385077	0.162848	-2.36463	0.0220534	0.42746	Neg	0.005352	0.5239	Female	0.0062	0.417	1.361	Male
cg23224451	9	90801501	ENSG00000165025	SYK	-0.252231	0.106697	-2.364	0.022087	0.42746	Neg	0.001081	0.3614	Female	0.0447	0.669	1.185	Male
cg13897296	1	200410106	ENSG00000162702	ZNF281	0.1778	0.075199	2.36439	0.0220661	0.42746	Pos	0.008125	0.5685	Female	0.256	0.89	1.055	Male
cg08596140	2	38013481	ENSG00000115841	RMDN2	0.234683	0.0992269	2.36512	0.0220277	0.42746	Pos	0.009465	0.5858	Female	0.349	0.939	1.056	Female
cg08941771	1	185632016	ENSG00000201868	RF00019	-0.158262	0.0669372	-2.36434	0.0220691	0.42746	Neg	0.003978	0.4902	Male	0.935		1.114	Male
cg09277074	4	185740489	ENSG00000154556	SORBS2	-0.527056	0.222931	-2.36421	0.022076	0.42746	Neg	0.006261	0.5407	Female	0.952	1	1.005	Female
cg19254118	19	1907972	ENSG00000227500	SCAMP4	-0.173281	0.0733133	-2.36357	0.02211	0.427485	Neg	0.002905	0.4533	Male	0.547	1	1.023	Male
cg18118490	14	54773533	ENSG00000020577	SAMD4A	-0.556634	0.235509	-2.36353	0.0221121	0.427485	Neg	0.00997	0.5914	Female	0.594	1	1.042	Female
cg16792888	4	188147481	ENSG00000184108	TRIML1	-1.11225	0.470886	-2.36204	0.022192	0.428798	Neg	0.004878	0.5138	Male	0.103	0.762	1.212	Female
cg24227186	4	134758075	ENSG00000249000	AC093722.1	0.389418	0.164907	2.36144	0.0222242	0.429189	Pos	0.007181	0.5532	Male	0.612	1	1.174	Male
cg12255494	16	1421383	ENSG00000174109	C16orf91	0.33996	0.144036	2.36024	0.0222883	0.429964	Pos	0.000923	0.3459	Female	0.744	1	1.024	Male
cg02643214	16	86275901	ENSG00000199949	RF00019	-0.275013	0.116509	-2.36045	0.0222775	0.429964	Neg	0.002468	0.4366	Female	0.967	1	1.022	Female
cg04083753	1	9198776	ENSG00000228526	MIR34AHG	0.279052	0.118246	2.35993	0.0223054	0.430063	Pos	0.003042	0.4567	Male	0.157	0.822	1.131	Male
cg19091756	3	9810177	ENSG00000250151	ARPC4-TTLL3	0.180684	0.0765798	2.35943	0.0223324	0.430098	Pos	0.002746	0.4488	Female	0.117	0.779	1.092	Male
cg12981534	1	74731712	ENSG00000116791	CRYZ	-0.523453	0.221863	-2.35936	0.0223362	0.430098	Neg	0.004214	0.496	Male	0.147	0.813	1.175	Female
cg07866782	1	183915981	ENSG00000143344	RGL1	-0.269935	0.114417	-2.35923	0.0223432	0.430098	Neg	0.007464	0.5581	Female	0.524	0.996	1.034	Male
cg13950442	18	76494935	ENSG00000101493	ZNF516	-0.320474	0.135935	-2.35756	0.0224334	0.430379	Neg	0.0001037	0.1621	Female	0.0803	0.736	1.218	Male
cg09452483	7	157595786	ENSG00000155093	PTPRN2	0.707539	0.300135	2.3574	0.0224418	0.430379	Pos	0.008425	0.5717	Male	0.217	0.869	1.141	Male
cg00399008	18	32080638	ENSG00000263917	AC011825.3	-0.791885	0.335824	-2.35803	0.0224076	0.430379	Neg	0.008388	0.5711	Female	0.37	0.947	1.563	Male
cg15003387	5	24909729	ENSG00000199630	RF00019	0.60867	0.258162	2.3577	0.0224255	0.430379	Pos	0.006435	0.5429	Female	0.563	1	1.139	Female
cg16184827	2	98345360	ENSG00000144191	CNGA3	-0.144403	0.0612379	-2.35806	0.0224059	0.430379	Neg	0.003415	0.4724	Male	0.731	1	1.339	Female
cg05293875	5	149940788	ENSG00000200049	RF00019	-0.0725991	0.0307949	-2.35751	0.022436	0.430379	Neg	0.006367	0.5418	Male	0.988		1.032	Female
cg05293875	5	149940788	ENSG00000201933	RF00019	-0.0725991	0.0307949	-2.35751	0.022436	0.430379	Neg	0.006367	0.5418	Male	0.988		1.032	Female
cg25528501	16	49821567	ENSG00000102935	ZNF423	0.939622	0.398816	2.35603	0.0225162	0.431575	Pos	0.005786	0.5342	Male	0.000421	0.0999	1.358	Male
cg26804911	2	222404944	ENSG00000207231	RF00019	0.644166	0.27367	2.3538	0.0226372	0.431587	Pos	0.002217	0.4246	Male	0.0368	0.644	1.763	Male
cg06686742	19	8208620	ENSG00000090661	CERS4	-0.603718	0.256323	-2.3553	0.0225558	0.431587	Neg	0.009777	0.5899	Male	0.1	0.761	1.159	Female
cg13808090	10	37993713	ENSG00000222601	RF00019	-0.341595	0.145003	-2.35577	0.02253	0.431587	Neg	0.002448	0.4354	Male	0.197	0.853	1.972	Female
cg14301635	6	31927425	ENSG00000226560	C2	-0.846961	0.359662	-2.35488	0.0225785	0.431587	Neg	0.007186	0.5534	Female	0.227	0.874	1.162	Male
cg12311970	4	105141242	ENSG00000251259	AC004069.1	0.406935	0.172834	2.35448	0.0226003	0.431587	Pos	0.001934	0.4117	Female	0.234	0.877	1.097	Female
cg06179749	1	33334101	ENSG00000134686	PHC2	0.262739	0.11162	2.35387	0.0226338	0.431587	Pos	0.00489	0.514	Female	0.377	0.95	1.035	Male
cg23534766	11	860156	ENSG00000250397	AP006623.1	0.568215	0.241261	2.35519	0.0225615	0.431587	Pos	0.009472	0.5858	Male	0.476	0.983	1.07	Male
cg25799710	12	88429525	ENSG00000200874	RF00019	-0.433918	0.184328	-2.35406	0.0226233	0.431587	Neg	0.008376	0.5709	Male	0.812	1	1.093	Male
cg23174744	1	32638602	ENSG00000206636	RF00019	0.565037	0.240014	2.35419	0.0226163	0.431587	Pos	0.002848	0.451	Female	0.943	1	1.021	Female
cg23112168	1	219173556	ENSG00000228063	LYPLAL1-DT	-0.700106	0.297411	-2.354	0.0226265	0.431587	Neg	0.004834	0.5129	Female	0.944	1	1.02	Male
cg03127034	6	41593568	ENSG00000137166	FOXP4	0.51947	0.22074	2.35331	0.0226643	0.431645	Pos	0.005886	0.5355	Male	0.00752	0.439	1.19	Male
cg05293875	5	149940788	ENSG00000212569	RF00019	-0.174708	0.0742352	-2.35344	0.022657	0.431645	Neg	0.006367	0.5418	Male	0.988		1.032	Female
cg02901828	1	49048046	ENSG00000186094	AGBL4	-0.18973	0.0806567	-2.35231	0.0227187	0.432112	Neg	0.0007405	0.3267	Male	0.351	0.939	1.082	Female
cg11552873	10	125698692	ENSG00000228021	AL158835.2	0.585697	0.249011	2.35209	0.0227309	0.432112	Pos	0.001651	0.3967	Female	0.584	1	1.077	Male
cg16408865	12	69359338	ENSG00000127337	YEATS4	0.233302	0.0991997	2.35185	0.0227442	0.432112	Pos	0.008415	0.5715	Female	0.683	1	1.021	Male
cg05778559	3	16604867	ENSG00000092345	DAZL	0.840808	0.357456	2.3522	0.0227246	0.432112	Pos	0.004375	0.5	Female	0.787	1	1.043	Female
cg00741469	20	35853389	ENSG00000206982	RF00019	-0.25936	0.110284	-2.35176	0.0227491	0.432112	Neg	0.005227	0.5209	Female	0.949		1.119	Female
cg02648060	10	36626624	ENSG00000199832	RF00019	-0.162328	0.0690415	-2.35117	0.0227814	0.432497	Neg	0.001685	0.3994	Male	0.998		1.004	Male
cg02905045	18	77078555	ENSG00000197971	MBP	-0.426358	0.181505	-2.34901	0.0229001	0.433343	Neg	0.007745	0.564	Female	0.0441	0.669	1.136	Male
cg09388140	7	97012164	ENSG00000231764	DLX6-AS1	0.245577	0.104562	2.34863	0.0229211	0.433343	Pos	0.006105	0.5386	Female	0.0586	0.699	1.094	Female
cg21415305	3	9810170	ENSG00000250151	ARPC4-TTLL3	0.272489	0.116036	2.34832	0.0229379	0.433343	Pos	0.009163	0.5806	Female	0.117	0.779	1.092	Male
cg18560092	15	70891529	ENSG00000137821	LRRC49	-0.268914	0.114532	-2.34794	0.0229589	0.433343	Neg	0.003945	0.4892	Male	0.172	0.833	1.095	Female
cg08941771	1	185632016	ENSG00000202190	RF00019	-0.652468	0.277881	-2.34801	0.0229549	0.433343	Neg	0.003978	0.4902	Male	0.231	0.875	1.186	Female
cg26804911	2	222404944	ENSG00000200922	RF00019	0.580997	0.247387	2.34854	0.0229259	0.433343	Pos	0.002217	0.4246	Male	0.265	0.893	1.462	Female
cg06273786	5	20305561	ENSG00000214132	AC094103.1	-0.224569	0.0956384	-2.34811	0.0229497	0.433343	Neg	0.002481	0.4377	Female	0.706	1	1.422	Male
cg16249048	18	49872229	ENSG00000252367	RF00019	-0.641654	0.273232	-2.34838	0.0229344	0.433343	Neg	0.008888	0.5773	Male	0.799	1	1.133	Female
cg18685455	6	135475551	ENSG00000252115	RF00019	-0.223965	0.0953226	-2.34955	0.0228702	0.433343	Neg	6.191e-06	0.03968	Female	0.929		1.18	Male
cg25799710	12	88429525	ENSG00000212319	RF00019	-0.133604	0.0568499	-2.35013	0.0228385	0.433343	Neg	0.008376	0.5709	Male	0.956		1.12	Male
cg05293875	5	149940788	ENSG00000199490	RF00019	-0.175355	0.0746335	-2.34955	0.0228702	0.433343	Neg	0.006367	0.5418	Male	0.994		1.015	Male
cg00233552	7	151915674	ENSG00000207117	RF00019	-0.78039	0.332456	-2.34735	0.0229916	0.433732	Neg	0.007471	0.5581	Male	0.0609	0.704	1.426	Female
cg07336964	16	8712501	ENSG00000183044	ABAT	0.304906	0.12991	2.34705	0.0230081	0.433815	Pos	0.005532	0.5273	Male	0.677	1	1.023	Female
cg07027430	16	7304683	ENSG00000078328	RBFOX1	0.430387	0.183412	2.34655	0.0230357	0.433908	Pos	0.007284	0.5552	Male	0.276	0.901	1.132	Female
cg27368772	8	74984019	ENSG00000121005	CRISPLD1	0.561487	0.239285	2.34653	0.0230372	0.433908	Pos	0.005505	0.5268	Male	0.322	0.928	1.128	Male
cg14844977	20	12316631	ENSG00000230437	AL136460.1	-0.241912	0.103112	-2.34611	0.0230601	0.434111	Neg	0.006077	0.5382	Male	0.843	1	1.124	Female
cg05550591	9	77432523	ENSG00000156049	GNA14	0.769166	0.327896	2.34576	0.0230798	0.434254	Pos	0.005849	0.5348	Male	0.114	0.779	1.177	Male
cg20321106	3	149780319	ENSG00000272028	RNU6-87P	1.10822	0.472789	2.34401	0.0231767	0.434936	Pos	0.008747	0.5765	Female	0.107	0.767	1.603	Female
cg20620576	13	108728717	ENSG00000041515	MYO16	0.268887	0.11471	2.34406	0.0231742	0.434936	Pos	0.0007598	0.3292	Male	0.221	0.873	1.152	Male
cg20620576	13	108728717	ENSG00000282848	MYO16	0.268887	0.11471	2.34406	0.0231742	0.434936	Pos	0.0007598	0.3292	Male	0.221	0.873	1.152	Male
cg15003387	5	24909729	ENSG00000201913	RF00019	-0.240583	0.102612	-2.34459	0.0231446	0.434936	Neg	0.006435	0.5429	Female	0.655	1	1.348	Male
cg27027818	18	23024175	ENSG00000207329	RF00019	0.137077	0.0584702	2.34439	0.023156	0.434936	Pos	0.00627	0.5408	Female	0.985		1.038	Female
cg15462468	18	77131304	ENSG00000197971	MBP	-0.282378	0.120637	-2.34073	0.0233603	0.434967	Neg	0.004479	0.5021	Female	0.0441	0.669	1.136	Male
cg27459498	10	49739569	ENSG00000197444	OGDHL	0.585951	0.250309	2.34091	0.02335	0.434967	Pos	0.005247	0.5214	Male	0.146	0.811	1.26	Male
cg10854819	15	31223648	ENSG00000259448	LINC02352	-0.539231	0.230287	-2.34157	0.0233135	0.434967	Neg	0.002241	0.4255	Male	0.168	0.83	1.145	Female
cg02650790	19	22784577	ENSG00000213973	ZNF99	-0.477881	0.204143	-2.34091	0.0233502	0.434967	Neg	0.009841	0.5904	Female	0.188	0.844	1.104	Female
cg05670509	6	31959399	ENSG00000206353	SKIV2L	-1.20952	0.516181	-2.3432	0.023222	0.434967	Neg	0.009591	0.5872	Female	0.241	0.878	1.146	Male
cg05670509	6	31959399	ENSG00000228896	SKIV2L	-1.20952	0.516181	-2.3432	0.023222	0.434967	Neg	0.009591	0.5872	Female	0.241	0.878	1.146	Male
cg05670509	6	31959399	ENSG00000232616	SKIV2L	-1.20952	0.516181	-2.3432	0.023222	0.434967	Neg	0.009591	0.5872	Female	0.241	0.878	1.146	Male
cg00233552	7	151915674	ENSG00000200065	RF00019	0.629623	0.268805	2.3423	0.0232723	0.434967	Pos	0.007471	0.5581	Male	0.302	0.918	1.405	Male
cg04204972	12	6638396	ENSG00000111644	ACRBP	0.462194	0.19736	2.34189	0.0232955	0.434967	Pos	0.002363	0.4329	Male	0.303	0.919	1.113	Male
cg02451774	1	148329092	ENSG00000223060	RF00019	-0.939097	0.400969	-2.34207	0.0232852	0.434967	Neg	0.003729	0.4809	Female	0.369	0.947	1.387	Male
cg25948892	21	29140539	ENSG00000223271	RF00019	0.412327	0.176153	2.34073	0.0233601	0.434967	Pos	0.00217	0.4227	Male	0.407	0.962	1.426	Male
cg07148296	7	20786725	ENSG00000164651	SP8	-0.560275	0.239344	-2.34088	0.023352	0.434967	Neg	0.001491	0.39	Female	0.418	0.965	1.248	Male
cg17731776	19	7888168	ENSG00000171017	LRRC8E	0.696601	0.297451	2.3419	0.0232947	0.434967	Pos	0.002322	0.4293	Male	0.573	1	1.055	Male
cg02643214	16	86275901	ENSG00000200842	RF00019	-0.440016	0.187847	-2.34242	0.0232659	0.434967	Neg	0.002468	0.4366	Female	0.652	1	1.08	Female
cg00233552	7	151915674	ENSG00000238443	RF00019	-0.110391	0.0471183	-2.34286	0.0232412	0.434967	Neg	0.007471	0.5581	Male	0.97		1.081	Male
cg17726275	1	209692228	ENSG00000227591	AL031316.1	0.774805	0.3311	2.34009	0.0233961	0.435182	Pos	0.002573	0.4433	Male	0.417	0.965	1.342	Male
cg16839413	20	63963093	ENSG00000196700	ZNF512B	0.882265	0.377019	2.3401	0.0233954	0.435182	Pos	0.0002291	0.217	Male	0.552	1	1.044	Male
cg16635171	2	182826872	ENSG00000212306	RF00019	0.424265	0.181329	2.33975	0.0234152	0.435312	Pos	0.006104	0.5386	Male	0.9	1	1.048	Female
cg13404079	14	64704291	ENSG00000126822	PLEKHG3	0.222827	0.0953374	2.33724	0.0235565	0.43613	Pos	0.008213	0.5691	Male	0.0168	0.543	1.122	Male
cg23174744	1	32638602	ENSG00000251728	RF00019	0.496139	0.212256	2.33745	0.0235446	0.43613	Pos	0.002848	0.451	Female	0.0219	0.573	1.402	Female
cg02954141	14	102694697	ENSG00000199331	RF00019	-0.958131	0.40974	-2.33839	0.0234918	0.43613	Neg	0.003482	0.4742	Female	0.0294	0.611	1.367	Female
cg06915343	2	239107929	ENSG00000068024	HDAC4	0.446906	0.191109	2.33848	0.0234865	0.43613	Pos	0.0006046	0.3068	Male	0.229	0.874	1.086	Male
cg23346069	5	140018432	ENSG00000252534	RF00019	0.459306	0.196467	2.33783	0.0235234	0.43613	Pos	0.009038	0.5796	Male	0.321	0.927	1.418	Female
cg21285193	20	60308246	ENSG00000228340	MIR646HG	0.569135	0.243439	2.33789	0.0235198	0.43613	Pos	0.002222	0.4246	Male	0.698	1	1.035	Male
cg00031165	7	87629043	ENSG00000105784	RUNDC3B	-0.386263	0.165264	-2.33725	0.0235564	0.43613	Neg	0.002061	0.4174	Female	0.701	1	1.044	Male
cg14857363	20	31900243	ENSG00000199497	RNU1-94P	0.130326	0.0557594	2.33728	0.0235543	0.43613	Pos	0.002146	0.4214	Male	0.968		1.062	Female
cg02033141	18	76494765	ENSG00000101493	ZNF516	-0.301102	0.128851	-2.33683	0.0235801	0.436341	Neg	0.0009989	0.3535	Female	0.0803	0.736	1.218	Male
cg03719397	16	49737816	ENSG00000102935	ZNF423	0.471	0.201686	2.33531	0.0236661	0.437707	Pos	0.001373	0.3825	Male	0.000421	0.0999	1.358	Male
cg26804911	2	222404944	ENSG00000201464	RF00019	-0.91352	0.391666	-2.3324	0.023832	0.438797	Neg	0.002217	0.4246	Male	0.0129	0.509	1.547	Female
cg18685455	6	135475551	ENSG00000199530	RF00019	0.696053	0.29839	2.3327	0.0238148	0.438797	Pos	6.191e-06	0.03968	Female	0.0656	0.714	2.164	Female
cg24980174	14	96204831	ENSG00000168398	BDKRB2	0.784367	0.336204	2.33301	0.0237969	0.438797	Pos	0.003311	0.4693	Female	0.112	0.776	1.214	Male
cg11749508	6	33254514	ENSG00000206286	VPS52	-1.66018	0.711872	-2.33213	0.0238474	0.438797	Neg	0.004704	0.5091	Female	0.148	0.813	1.415	Male
cg03215909	5	100732094	ENSG00000260682	RN7SKP176	0.501097	0.214812	2.33272	0.0238134	0.438797	Pos	0.003654	0.4791	Female	0.424	0.968	1.09	Female
cg13808090	10	37993713	ENSG00000200332	RF00019	-0.494488	0.211974	-2.33278	0.0238101	0.438797	Neg	0.002448	0.4354	Male	0.448	0.976	1.274	Female
cg14452194	7	116910594	ENSG00000199223	RF00019	0.225341	0.0965762	2.33329	0.0237808	0.438797	Pos	0.002123	0.4194	Female	0.593	1	1.505	Female
cg11881562	19	49130644	ENSG00000177380	PPFIA3	0.577923	0.247797	2.33224	0.0238407	0.438797	Pos	4.959e-05	0.1123	Female	0.696	1	1.035	Male
cg22069272	13	66631275	ENSG00000184226	PCDH9	0.438915	0.188128	2.33307	0.0237937	0.438797	Pos	0.002305	0.4287	Male	0.786	1	1.025	Male
cg16635171	2	182826872	ENSG00000200610	RF00019	-0.0370114	0.0158669	-2.33261	0.0238195	0.438797	Neg	0.006104	0.5386	Male	0.984		1.042	Female
cg11389917	9	97915166	ENSG00000206717	RF00019	0.421838	0.180903	2.33185	0.0238631	0.438861	Pos	0.0007257	0.326	Female	0.312	0.923	1.741	Female
cg10724086	14	37595995	ENSG00000129514	FOXA1	-0.514723	0.220783	-2.33135	0.0238917	0.439087	Neg	0.009883	0.5908	Female	0.0298	0.614	2.418	Male
cg02451774	1	148329092	ENSG00000201566	RF00019	1.13259	0.485839	2.33121	0.0238999	0.439087	Pos	0.003729	0.4809	Female	0.36	0.942	1.133	Female
cg03294619	5	173234799	ENSG00000183072	NKX2-5	0.563967	0.242039	2.33007	0.023965	0.439833	Pos	0.001227	0.3704	Male	0.109	0.77	1.319	Male
cg25799710	12	88429525	ENSG00000200883	RF00019	0.463672	0.198983	2.33021	0.0239569	0.439833	Pos	0.008376	0.5709	Male	0.253	0.888	1.266	Male
cg10409297	12	57227953	ENSG00000200351	RF00019	-1.14347	0.490873	-2.32946	0.024	0.439947	Neg	0.003383	0.4708	Male	0.104	0.764	1.235	Female
cg05264357	2	17876639	ENSG00000170745	KCNS3	0.609573	0.261692	2.32935	0.0240062	0.439947	Pos	0.007592	0.5609	Male	0.397	0.959	1.074	Male
cg10409297	12	57227953	ENSG00000199409	RF00019	-1.25863	0.540372	-2.32919	0.0240157	0.439947	Neg	0.003383	0.4708	Male	0.77	1	1.06	Female
cg20737382	12	55646311	ENSG00000258921	AC009779.5	0.673432	0.289137	2.32911	0.0240203	0.439947	Pos	0.007008	0.5511	Male	0.822	1	1.03	Female
cg02648060	10	36626624	ENSG00000251837	RF00019	0.175584	0.0753988	2.32873	0.024042	0.44012	Pos	0.001685	0.3994	Male	0.913		1.18	Male
cg02622885	11	14891877	ENSG00000186104	CYP2R1	-0.395811	0.169997	-2.32834	0.0240644	0.440207	Neg	0.005085	0.518	Female	0.153	0.818	1.126	Male
cg04056576	3	160757301	ENSG00000163590	PPM1L	-0.233376	0.100238	-2.32822	0.0240713	0.440207	Neg	0.009704	0.5889	Male	0.525	0.996	1.032	Male
cg23174744	1	32638602	ENSG00000201566	RF00019	0.600945	0.258185	2.32758	0.0241085	0.440662	Pos	0.002848	0.451	Female	0.36	0.942	1.133	Female
cg21619224	6	158784663	ENSG00000092820	EZR	0.289163	0.124249	2.32728	0.0241256	0.44075	Pos	0.0005438	0.2961	Female	0.0365	0.643	1.101	Male
cg25459451	14	33737384	ENSG00000151322	NPAS3	0.858528	0.368973	2.32681	0.0241529	0.4408	Pos	0.006494	0.5438	Female	0.0174	0.546	1.373	Female
cg20152382	17	66786980	ENSG00000154229	PRKCA	0.293953	0.126324	2.32699	0.0241427	0.4408	Pos	0.008097	0.5678	Male	0.943	1	1.003	Male
cg17717282	4	80386760	ENSG00000232327	AC105917.1	-0.438165	0.188347	-2.32637	0.0241784	0.441041	Neg	0.0006944	0.322	Female	0.629	1	1.164	Male
cg05293875	5	149940788	ENSG00000202079	RF00019	0.624926	0.268671	2.32599	0.0242003	0.441216	Pos	0.006367	0.5418	Male	0.72	1	1.175	Male
cg09871471	1	121519101	ENSG00000231752	EMBP1	0.387767	0.166752	2.32541	0.0242337	0.441285	Pos	0.00306	0.4576	Female	0.123	0.784	1.448	Female
cg10859192	12	53677887	ENSG00000135390	ATP5MC2	-0.297215	0.127818	-2.32529	0.024241	0.441285	Neg	0.004525	0.5032	Male	0.662	1	1.024	Male
cg23174744	1	32638602	ENSG00000207467	RF00019	0.249956	0.107479	2.32563	0.0242211	0.441285	Pos	0.002848	0.451	Female	0.892	1	1.134	Female
cg05293875	5	149940788	ENSG00000239106	RF00019	-0.582523	0.250605	-2.32447	0.0242885	0.441732	Neg	0.006367	0.5418	Male	0.82	1	1.103	Female
cg11389917	9	97915166	ENSG00000199378	RF00019	-0.107225	0.0461294	-2.32444	0.0242902	0.441732	Neg	0.0007257	0.326	Female	0.974		1.069	Male
cg14299422	2	109419301	ENSG00000172985	SH3RF3	-0.50296	0.216529	-2.32283	0.0243836	0.442163	Neg	2.07e-06	0.02199	Female	0.32	0.926	1.097	Male
cg02954141	14	102694697	ENSG00000199630	RF00019	0.931677	0.40095	2.32367	0.0243346	0.442163	Pos	0.003482	0.4742	Female	0.563	1	1.139	Female
cg14525966	1	65571187	ENSG00000239035	RF01210	-0.479663	0.206505	-2.32276	0.0243879	0.442163	Neg	0.009024	0.5796	Male	0.791	1	1.089	Female
cg13808090	10	37993713	ENSG00000207243	RF00019	-0.341423	0.146937	-2.32359	0.0243395	0.442163	Neg	0.002448	0.4354	Male	0.91	1	1.078	Male
cg05293875	5	149940788	ENSG00000200610	RF00019	-0.0732199	0.0315171	-2.32318	0.0243634	0.442163	Neg	0.006367	0.5418	Male	0.984		1.042	Female
cg07178977	16	35492362	ENSG00000260341	C2orf69P2	0.118864	0.0511598	2.32339	0.0243514	0.442163	Pos	6.457e-05	0.1294	Female	0.994		1.015	Male
cg17825745	3	194103207	ENSG00000229964	AC080129.1	-0.372164	0.160254	-2.32233	0.0244127	0.442389	Neg	6.008e-05	0.1274	Male	0.942	1	1.076	Female
cg24805411	19	55647484	ENSG00000173581	CCDC106	-0.614977	0.264984	-2.32081	0.024502	0.442665	Neg	0.00888	0.5773	Female	0.000876	0.167	1.254	Male
cg26542064	6	136933899	ENSG00000200135	RF00019	0.641415	0.276313	2.32133	0.0244714	0.442665	Pos	0.009092	0.5797	Male	0.158	0.822	1.621	Male
cg22220502	12	79687047	ENSG00000177425	PAWR	-0.195866	0.0843884	-2.32101	0.0244902	0.442665	Neg	0.0007687	0.3295	Male	0.257	0.891	1.062	Male
cg03184776	17	43444700	ENSG00000266839	AC008088.1	0.860968	0.370851	2.3216	0.0244554	0.442665	Pos	0.004599	0.5055	Female	0.366	0.945	1.272	Male
cg04808089	7	140095126	ENSG00000199223	RF00019	0.190604	0.0821139	2.32122	0.024478	0.442665	Pos	0.003516	0.4754	Female	0.593	1	1.505	Female
cg27027818	18	23024175	ENSG00000200752	RF00019	0.136514	0.0588054	2.32145	0.0244643	0.442665	Pos	0.00627	0.5408	Female	0.963		1.1	Female
cg06192497	2	63049080	ENSG00000115507	OTX1	0.686836	0.295976	2.32058	0.0245153	0.442683	Pos	0.006229	0.5399	Female	0.21	0.863	1.311	Female
cg08757143	7	7103598	ENSG00000199331	RF00019	-0.833596	0.359456	-2.31905	0.0246051	0.442698	Neg	0.00157	0.393	Female	0.0294	0.611	1.367	Female
cg17005244	5	141656564	ENSG00000120318	ARAP3	0.882874	0.380673	2.31924	0.0245936	0.442698	Pos	0.009979	0.5915	Male	0.411	0.963	1.067	Male
cg26189892	1	18922023	ENSG00000169991	IFFO2	-0.465015	0.200507	-2.3192	0.0245962	0.442698	Neg	0.0037	0.4805	Male	0.437	0.973	1.058	Male
cg08941771	1	185632016	ENSG00000207073	RF00019	0.446534	0.19256	2.31893	0.0246118	0.442698	Pos	0.003978	0.4902	Male	0.483	0.985	1.367	Male
cg01004382	2	191151269	ENSG00000138378	STAT4	-0.83289	0.359178	-2.31888	0.0246149	0.442698	Neg	0.00434	0.4996	Female	0.55	1	1.094	Male
cg11389917	9	97915166	ENSG00000199667	RF00019	0.252826	0.109006	2.31937	0.0245863	0.442698	Pos	0.0007257	0.326	Female	0.564	1	1.462	Female
cg23174744	1	32638602	ENSG00000199201	RF00019	0.415184	0.178949	2.32012	0.0245423	0.442698	Pos	0.002848	0.451	Female	0.743	1	1.133	Female
cg26542064	6	136933899	ENSG00000201774	RF00019	-0.280171	0.120805	-2.31921	0.0245959	0.442698	Neg	0.009092	0.5797	Male	0.896		1.189	Female
cg27027818	18	23024175	ENSG00000207326	RF00019	0.348827	0.150446	2.31862	0.0246301	0.442749	Pos	0.00627	0.5408	Female	0.908	1	1.066	Male
cg27323011	6	31664759	ENSG00000230700	CSNK2B	-1.99075	0.859046	-2.3174	0.0247021	0.443599	Neg	1.6e-05	0.06328	Female	0.519	0.995	1.127	Male
cg00233552	7	151915674	ENSG00000202255	RF00019	-0.442563	0.190973	-2.31742	0.0247012	0.443599	Neg	0.007471	0.5581	Male	0.678	1	1.188	Male
[truncated: 33,865 more rows]
